# Supplementary material for: Synthesis, Structure and Photochemistry of Dibenzylidenecyclobutanones
Source: Molecules. 2022 Nov 5;27(21):7602. doi: 10.3390/molecules27217602 (PMC9653593; doi:10.3390/molecules27217602)
Supplement: Supplementary file 1 [file molecules-27-07602-s001.zip]

Archive with 15 entries (15 files):
- 1b.cif
- 1c.cif
- 1d.cif
- 1e.cif
- 1f.cif
- 2_anti.cif
- 2_syn.cif
- checkcif_1b.pdf
- checkcif_1d.pdf
- checkcif_1e.pdf
- checkcif_1f.pdf
- checkcif_1_pdf
- checkcif_anti.pdf
- checkcif_syn.pdf
- Supplementary Materials_revised 2.pdf
