# Supplementary material for: Synthesis, Structure and Photochemistry of Dibenzylidenecyclobutanones
Source: Molecules. 2022 Nov 5;27(21):7602. doi: 10.3390/molecules27217602 (PMC9653593; doi:10.3390/molecules27217602)
Supplement: Supplementary file 1 [file molecules-27-07602-s001.zip › 1b.cif]

data_c2c
_audit_creation_date               2019-07-17
_audit_creation_method
;
Olex2 1.2
(compiled 2018.05.29 svn.r3508 for OlexSys, GUI svn.r5506)
;
_audit_contact_author_address      ?
_audit_contact_author_email        ?
_audit_contact_author_name         ''
_audit_contact_author_phone        ?
_publ_contact_author_id_orcid      ?
_publ_section_references
;
Dolomanov, O.V., Bourhis, L.J., Gildea, R.J, Howard, J.A.K. & Puschmann, H.
 (2009), J. Appl. Cryst. 42, 339-341.

Sheldrick, G.M. (2008). Acta Cryst. A64, 112-122.

Sheldrick, G.M. (2015). Acta Cryst. A71, 3-8.
;
_chemical_name_common              ?
_chemical_name_systematic
;
 ? 
;
_chemical_formula_moiety           'C20 H18 O3'
_chemical_formula_sum              'C20 H18 O3'
_chemical_formula_weight           306.34
_chemical_melting_point            ?
loop_
  _atom_type_symbol
  _atom_type_description
  _atom_type_scat_dispersion_real
  _atom_type_scat_dispersion_imag
  _atom_type_scat_source
 'C' 'C' 0.0033 0.0016 'International Tables Vol C Tables 4.2.6.8 and 6.1.1.4'
 'H' 'H' 0.0000 0.0000 'International Tables Vol C Tables 4.2.6.8 and 6.1.1.4'
 'O' 'O' 0.0106 0.0060 'International Tables Vol C Tables 4.2.6.8 and 6.1.1.4'

_space_group_crystal_system        'monoclinic'
_space_group_IT_number             15
_space_group_name_H-M_alt          'C 1 2/c 1'
_space_group_name_Hall             '-C 2yc'
loop_
  _space_group_symop_id
  _space_group_symop_operation_xyz
 1 'x, y, z'
 2 '-x, y, -z+1/2'
 3 'x+1/2, y+1/2, z'
 4 '-x+1/2, y+1/2, -z+1/2'
 5 '-x, -y, -z'
 6 'x, -y, z-1/2'
 7 '-x+1/2, -y+1/2, -z'
 8 'x+1/2, -y+1/2, z-1/2'

_cell_length_a                     11.9333(5)
_cell_length_b                     12.6418(5)
_cell_length_c                     11.0532(5)
_cell_angle_alpha                  90.00
_cell_angle_beta                   108.198(2)
_cell_angle_gamma                  90.00
_cell_volume                       1584.07(12)
_cell_formula_units_Z              4
_cell_measurement_reflns_used      3117
_cell_measurement_temperature      296
_cell_measurement_theta_max        26.260
_cell_measurement_theta_min        2.413
_exptl_absorpt_coefficient_mu      0.086
_exptl_absorpt_correction_T_max    0.9705
_exptl_absorpt_correction_T_min    0.8969
_exptl_absorpt_correction_type     multi-scan
_exptl_absorpt_process_details    
 'SADABS-2016/2 (Bruker,2016/2) was used for absorption correction. wR2(int) was 0.0713 before and 0.0590 after correction. The Ratio of minimum to maximum transmission is 0.9242. The \l/2 correction factor is Not present.'
_exptl_crystal_colour              yellow
_exptl_crystal_colour_primary      yellow
_exptl_crystal_density_diffrn      1.285
_exptl_crystal_density_meas        .
_exptl_crystal_density_method      'not measured'
_exptl_crystal_description         plate
_exptl_crystal_F_000               648
_exptl_crystal_size_max            0.54
_exptl_crystal_size_mid            0.46
_exptl_crystal_size_min            0.42
_exptl_special_details
;
 ? 
;
_diffrn_reflns_av_R_equivalents    0.0406
_diffrn_reflns_av_unetI/netI       0.0298
_diffrn_reflns_limit_h_max         14
_diffrn_reflns_limit_h_min         -14
_diffrn_reflns_limit_k_max         15
_diffrn_reflns_limit_k_min         -15
_diffrn_reflns_limit_l_max         13
_diffrn_reflns_limit_l_min         -13
_diffrn_reflns_number              7871
_diffrn_reflns_theta_full          26.37
_diffrn_reflns_theta_max           26.37
_diffrn_reflns_theta_min           2.41
_diffrn_ambient_temperature        296
_diffrn_detector_area_resol_mean   ?
_diffrn_measured_fraction_theta_full  0.994
_diffrn_measured_fraction_theta_max  0.994
_diffrn_measurement_device_type    'CCD area detector'
_diffrn_measurement_method         'phi and omega scans'
_diffrn_radiation_monochromator    'graphite'
_diffrn_radiation_type             MoK\a
_diffrn_radiation_wavelength       0.71073
_diffrn_source                     'fine-focus sealed tube'
_diffrn_standards_decay_%          ?
_diffrn_standards_interval_count   ?
_diffrn_standards_interval_time    ?
_diffrn_standards_number           ?
_reflns_number_gt                  1323
_reflns_number_total               1617
_reflns_threshold_expression       >2sigma(I)
_computing_cell_refinement         'SAINT V8.38A (?, 2016)'
_computing_data_collection         ?
_computing_data_reduction          'SAINT V8.38A (?, 2016)'
_computing_molecular_graphics      'Olex2 (Dolomanov et al., 2009)'
_computing_publication_material    'Olex2 (Dolomanov et al., 2009)'
_computing_structure_refinement    'XH (Sheldrick, 2008)'
_computing_structure_solution      'ShelXT (Sheldrick, 2015)'
_refine_diff_density_max           0.124
_refine_diff_density_min           -0.121
_refine_diff_density_rms           0.024
_refine_ls_extinction_coef         ?
_refine_ls_extinction_method       none
_refine_ls_goodness_of_fit_ref     1.052
_refine_ls_hydrogen_treatment      constr
_refine_ls_matrix_type             full
_refine_ls_number_parameters       107
_refine_ls_number_reflns           1617
_refine_ls_number_restraints       0
_refine_ls_R_factor_all            0.0522
_refine_ls_R_factor_gt             0.0423
_refine_ls_restrained_S_all        1.052
_refine_ls_shift/su_max            0.000
_refine_ls_shift/su_mean           0.000
_refine_ls_structure_factor_coef   Fsqd
_refine_ls_weighting_details      
 'calc w=1/[\s^2^(Fo^2^)+(0.0414P)^2^+0.4932P] where P=(Fo^2^+2Fc^2^)/3'
_refine_ls_weighting_scheme        calc
_refine_ls_wR_factor_gt            0.1023
_refine_ls_wR_factor_ref           0.1086
_refine_special_details
;
 Refinement of F^2^ against ALL reflections.  The weighted R-factor wR and 
 goodness of fit S are based on F^2^, conventional R-factors R are based 
 on F, with F set to zero for negative F^2^. The threshold expression of 
 F^2^ > 2sigma(F^2^) is used only for calculating R-factors(gt) etc. and is 
 not relevant to the choice of reflections for refinement.  R-factors based 
 on F^2^ are statistically about twice as large as those based on F, and R- 
 factors based on ALL data will be even larger. 
;
_olex2_refinement_description
;
1. Fixed Uiso
 At 1.2 times of:
  All C(H) groups, All C(H,H) groups
 At 1.5 times of:
  All C(H,H,H) groups
2. Others
 Fixed Sof: H3A(0.5) H3B(0.5)
3.a Secondary CH2 refined with riding coordinates:
 C3(H3A,H3B)
3.b Aromatic/amide H refined with riding coordinates:
 C4(H4), C6(H6), C7(H7), C9(H9), C10(H10)
3.c Idealised Me refined as rotating group:
 C11(H11A,H11B,H11C)
;
_atom_sites_solution_hydrogens     geom
_atom_sites_solution_primary       dual
_atom_sites_solution_secondary     difmap
loop_
  _atom_site_label
  _atom_site_type_symbol
  _atom_site_fract_x
  _atom_site_fract_y
  _atom_site_fract_z
  _atom_site_U_iso_or_equiv
  _atom_site_adp_type
  _atom_site_occupancy
  _atom_site_calc_flag
  _atom_site_disorder_assembly
  _atom_site_disorder_group
  _atom_site_site_symmetry_order
  _atom_site_refinement_flags_posn
  _atom_site_refinement_flags_adp
  _atom_site_refinement_flags_occupancy
 O1 O 0.5000 0.75782(12) 0.7500 0.0757(5) Uani 1 d . . 2 S T P
 O2 O 0.11934(10) 0.30285(9) 0.16629(10) 0.0772(4) Uani 1 d . . 1 . . .
 C1 C 0.5000 0.66184(17) 0.7500 0.0564(5) Uani 1 d . . 2 S T P
 C2 C 0.43570(11) 0.57977(11) 0.65913(12) 0.0531(3) Uani 1 d . . 1 . . .
 C3 C 0.5000 0.49218(16) 0.7500 0.0549(5) Uani 1 d . . 2 S T P
 H3A H 0.4489 0.4489 0.7827 0.066 Uiso 0.50 calc . . 1 R . .
 H3B H 0.5511 0.4489 0.7173 0.066 Uiso 0.50 calc . . 1 R . .
 C4 C 0.35502(11) 0.59230(11) 0.54526(12) 0.0543(4) Uani 1 d . . 1 . . .
 H4 H 0.3346 0.6623 0.5232 0.065 Uiso 1 calc . . 1 R . .
 C5 C 0.29343(10) 0.51545(11) 0.44970(11) 0.0496(3) Uani 1 d . . 1 . . .
 C6 C 0.31364(12) 0.40651(11) 0.46118(13) 0.0570(4) Uani 1 d . . 1 . . .
 H6 H 0.3676 0.3796 0.5348 0.068 Uiso 1 calc . . 1 R . .
 C7 C 0.25510(13) 0.33863(12) 0.36551(13) 0.0613(4) Uani 1 d . . 1 . . .
 H7 H 0.2704 0.2664 0.3746 0.074 Uiso 1 calc . . 1 R . .
 C8 C 0.17328(11) 0.37670(12) 0.25534(12) 0.0566(4) Uani 1 d . . 1 . . .
 C9 C 0.15117(12) 0.48400(12) 0.24216(13) 0.0590(4) Uani 1 d . . 1 . . .
 H9 H 0.0963 0.5105 0.1689 0.071 Uiso 1 calc . . 1 R . .
 C10 C 0.21108(12) 0.55148(11) 0.33850(13) 0.0570(4) Uani 1 d . . 1 . . .
 H10 H 0.1959 0.6237 0.3288 0.068 Uiso 1 calc . . 1 R . .
 C11 C 0.03303(14) 0.33956(15) 0.05347(14) 0.0773(5) Uani 1 d . . 1 . . .
 H11A H -0.0007 0.2804 0.0001 0.116 Uiso 1 calc . . 1 GR . .
 H11B H 0.0695 0.3864 0.0085 0.116 Uiso 1 calc . . 1 GR . .
 H11C H -0.0279 0.3767 0.0757 0.116 Uiso 1 calc . . 1 GR . .

loop_
  _atom_site_aniso_label
  _atom_site_aniso_U_11
  _atom_site_aniso_U_22
  _atom_site_aniso_U_33
  _atom_site_aniso_U_23
  _atom_site_aniso_U_13
  _atom_site_aniso_U_12
 O1 0.0876(11) 0.0628(9) 0.0612(9) 0.000 0.0008(8) 0.000
 O2 0.0807(7) 0.0790(7) 0.0573(6) -0.0126(5) 0.0004(5) -0.0045(6)
 C1 0.0546(11) 0.0642(12) 0.0459(10) 0.000 0.0093(8) 0.000
 C2 0.0480(7) 0.0644(8) 0.0445(7) -0.0003(6) 0.0113(6) 0.0007(6)
 C3 0.0521(10) 0.0642(11) 0.0454(10) 0.000 0.0109(8) 0.000
 C4 0.0504(7) 0.0611(8) 0.0485(7) 0.0018(6) 0.0114(6) 0.0042(6)
 C5 0.0424(6) 0.0630(8) 0.0407(7) 0.0023(6) 0.0091(5) 0.0038(6)
 C6 0.0527(7) 0.0667(9) 0.0448(7) 0.0073(6) 0.0053(6) 0.0074(6)
 C7 0.0644(8) 0.0583(8) 0.0546(8) 0.0029(6) 0.0092(7) 0.0059(7)
 C8 0.0531(7) 0.0685(9) 0.0457(7) -0.0043(6) 0.0120(6) -0.0015(7)
 C9 0.0522(7) 0.0745(9) 0.0416(7) 0.0057(6) 0.0021(6) 0.0061(7)
 C10 0.0547(7) 0.0604(8) 0.0494(8) 0.0055(6) 0.0072(6) 0.0079(6)
 C11 0.0634(9) 0.1045(13) 0.0536(9) -0.0169(8) 0.0034(7) -0.0065(9)

_geom_special_details
;
 All esds (except the esd in the dihedral angle between two l.s. planes) 
 are estimated using the full covariance matrix.  The cell esds are taken 
 into account individually in the estimation of esds in distances, angles 
 and torsion angles; correlations between esds in cell parameters are only 
 used when they are defined by crystal symmetry.  An approximate (isotropic) 
 treatment of cell esds is used for estimating esds involving l.s. planes. 
;
loop_
  _geom_bond_atom_site_label_1
  _geom_bond_atom_site_label_2
  _geom_bond_distance
  _geom_bond_site_symmetry_2
  _geom_bond_publ_flag
 O1 C1 1.213(2) . ?
 O2 C8 1.3635(16) . ?
 O2 C11 1.4244(18) . ?
 C1 C2 1.4808(19) . ?
 C1 C2 1.4809(19) 2_656 ?
 C2 C3 1.5304(19) . ?
 C2 C4 1.3339(18) . ?
 C3 C2 1.530(2) 2_656 ?
 C3 H3A 0.9700 . ?
 C3 H3B 0.9700 . ?
 C4 H4 0.9300 . ?
 C4 C5 1.4543(18) . ?
 C5 C6 1.397(2) . ?
 C5 C10 1.3890(17) . ?
 C6 H6 0.9300 . ?
 C6 C7 1.3716(19) . ?
 C7 H7 0.9300 . ?
 C7 C8 1.3875(18) . ?
 C8 C9 1.381(2) . ?
 C9 H9 0.9300 . ?
 C9 C10 1.3775(19) . ?
 C10 H10 0.9300 . ?
 C11 H11A 0.9600 . ?
 C11 H11B 0.9600 . ?
 C11 H11C 0.9600 . ?

loop_
  _geom_angle_atom_site_label_1
  _geom_angle_atom_site_label_2
  _geom_angle_atom_site_label_3
  _geom_angle
  _geom_angle_site_symmetry_1
  _geom_angle_site_symmetry_3
  _geom_angle_publ_flag
 C8 O2 C11 117.27(13) . . ?
 O1 C1 C2 134.48(8) . 2_656 ?
 O1 C1 C2 134.48(8) . . ?
 C2 C1 C2 91.04(15) . 2_656 ?
 C1 C2 C3 90.82(11) . . ?
 C4 C2 C1 128.69(13) . . ?
 C4 C2 C3 140.48(13) . . ?
 C2 C3 C2 87.32(15) 2_656 . ?
 C2 C3 H3A 114.1 2_656 . ?
 C2 C3 H3A 114.1 . . ?
 C2 C3 H3B 114.1 2_656 . ?
 C2 C3 H3B 114.1 . . ?
 H3A C3 H3B 111.3 . . ?
 C2 C4 H4 114.4 . . ?
 C2 C4 C5 131.16(13) . . ?
 C5 C4 H4 114.4 . . ?
 C6 C5 C4 123.97(12) . . ?
 C10 C5 C4 118.75(13) . . ?
 C10 C5 C6 117.26(12) . . ?
 C5 C6 H6 119.5 . . ?
 C7 C6 C5 120.98(12) . . ?
 C7 C6 H6 119.5 . . ?
 C6 C7 H7 119.7 . . ?
 C6 C7 C8 120.59(13) . . ?
 C8 C7 H7 119.7 . . ?
 O2 C8 C7 116.11(13) . . ?
 O2 C8 C9 124.40(13) . . ?
 C9 C8 C7 119.49(13) . . ?
 C8 C9 H9 120.3 . . ?
 C10 C9 C8 119.40(13) . . ?
 C10 C9 H9 120.3 . . ?
 C5 C10 H10 118.9 . . ?
 C9 C10 C5 122.27(13) . . ?
 C9 C10 H10 118.9 . . ?
 O2 C11 H11A 109.5 . . ?
 O2 C11 H11B 109.5 . . ?
 O2 C11 H11C 109.5 . . ?
 H11A C11 H11B 109.5 . . ?
 H11A C11 H11C 109.5 . . ?
 H11B C11 H11C 109.5 . . ?

_olex2_submission_special_instructions  'No special instructions were received'
