# Supplementary material for: Synthesis, Structure and Photochemistry of Dibenzylidenecyclobutanones
Source: Molecules. 2022 Nov 5;27(21):7602. doi: 10.3390/molecules27217602 (PMC9653593; doi:10.3390/molecules27217602)
Supplement: Supplementary file 1 [file molecules-27-07602-s001.zip › 1c.cif]

data_c2c
_audit_creation_date               2019-07-17
_audit_creation_method
;
Olex2 1.2
(compiled 2018.05.29 svn.r3508 for OlexSys, GUI svn.r5506)
;
_audit_contact_author_address      ?
_audit_contact_author_email        ?
_audit_contact_author_name         ''
_audit_contact_author_phone        ?
_publ_contact_author_id_orcid      ?
_publ_section_references
;
Dolomanov, O.V., Bourhis, L.J., Gildea, R.J, Howard, J.A.K. & Puschmann, H.
 (2009), J. Appl. Cryst. 42, 339-341.

Sheldrick, G.M. (2008). Acta Cryst. A64, 112-122.

Sheldrick, G.M. (2015). Acta Cryst. A71, 3-8.
;
_chemical_name_common              ?
_chemical_name_systematic
;
 ? 
;
_chemical_formula_moiety           'C22 H22 O5'
_chemical_formula_sum              'C22 H22 O5'
_chemical_formula_weight           366.40
_chemical_melting_point            ?
loop_
  _atom_type_symbol
  _atom_type_description
  _atom_type_scat_dispersion_real
  _atom_type_scat_dispersion_imag
  _atom_type_scat_source
 'C' 'C' 0.0033 0.0016 'International Tables Vol C Tables 4.2.6.8 and 6.1.1.4'
 'H' 'H' 0.0000 0.0000 'International Tables Vol C Tables 4.2.6.8 and 6.1.1.4'
 'O' 'O' 0.0106 0.0060 'International Tables Vol C Tables 4.2.6.8 and 6.1.1.4'

_space_group_crystal_system        'monoclinic'
_space_group_IT_number             15
_space_group_name_H-M_alt          'C 1 2/c 1'
_space_group_name_Hall             '-C 2yc'
loop_
  _space_group_symop_id
  _space_group_symop_operation_xyz
 1 'x, y, z'
 2 '-x, y, -z+1/2'
 3 'x+1/2, y+1/2, z'
 4 '-x+1/2, y+1/2, -z+1/2'
 5 '-x, -y, -z'
 6 'x, -y, z-1/2'
 7 '-x+1/2, -y+1/2, -z'
 8 'x+1/2, -y+1/2, z-1/2'

_cell_length_a                     17.5713(12)
_cell_length_b                     13.7149(11)
_cell_length_c                     8.1128(6)
_cell_angle_alpha                  90.00
_cell_angle_beta                   103.522(3)
_cell_angle_gamma                  90.00
_cell_volume                       1900.9(2)
_cell_formula_units_Z              4
_cell_measurement_reflns_used      2941
_cell_measurement_temperature      296
_cell_measurement_theta_max        26.925
_cell_measurement_theta_min        2.970
_exptl_absorpt_coefficient_mu      0.090
_exptl_absorpt_correction_T_max    0.9705
_exptl_absorpt_correction_T_min    0.8670
_exptl_absorpt_correction_type     multi-scan
_exptl_absorpt_process_details    
 'SADABS-2016/2 (Bruker,2016/2) was used for absorption correction. wR2(int) was 0.1232 before and 0.0768 after correction. The Ratio of minimum to maximum transmission is 0.8934. The \l/2 correction factor is Not present.'
_exptl_crystal_colour              yellow
_exptl_crystal_colour_primary      yellow
_exptl_crystal_density_diffrn      1.273
_exptl_crystal_density_meas        .
_exptl_crystal_density_method      'not measured'
_exptl_crystal_description         plate
_exptl_crystal_F_000               768
_exptl_crystal_size_max            0.54
_exptl_crystal_size_mid            0.42
_exptl_crystal_size_min            0.38
_exptl_special_details
;
 ? 
;
_diffrn_reflns_av_R_equivalents    0.0610
_diffrn_reflns_av_unetI/netI       0.0467
_diffrn_reflns_limit_h_max         22
_diffrn_reflns_limit_h_min         -22
_diffrn_reflns_limit_k_max         17
_diffrn_reflns_limit_k_min         -17
_diffrn_reflns_limit_l_max         10
_diffrn_reflns_limit_l_min         -10
_diffrn_reflns_number              9410
_diffrn_reflns_theta_full          27.31
_diffrn_reflns_theta_max           27.31
_diffrn_reflns_theta_min           1.90
_diffrn_ambient_temperature        296
_diffrn_detector_area_resol_mean   ?
_diffrn_measured_fraction_theta_full  0.977
_diffrn_measured_fraction_theta_max  0.977
_diffrn_measurement_device_type    'CCD area detector'
_diffrn_measurement_method         'phi and omega scans'
_diffrn_radiation_monochromator    'graphite'
_diffrn_radiation_type             MoK\a
_diffrn_radiation_wavelength       0.71073
_diffrn_source                     'fine-focus sealed tube'
_diffrn_standards_decay_%          ?
_diffrn_standards_interval_count   ?
_diffrn_standards_interval_time    ?
_diffrn_standards_number           ?
_reflns_number_gt                  1577
_reflns_number_total               2110
_reflns_threshold_expression       >2sigma(I)
_computing_cell_refinement         'SAINT V8.38A (?, 2016)'
_computing_data_collection         ?
_computing_data_reduction          'SAINT V8.38A (?, 2016)'
_computing_molecular_graphics      'Olex2 (Dolomanov et al., 2009)'
_computing_publication_material    'Olex2 (Dolomanov et al., 2009)'
_computing_structure_refinement    'XH (Sheldrick, 2008)'
_computing_structure_solution      'ShelXT (Sheldrick, 2015)'
_refine_diff_density_max           0.173
_refine_diff_density_min           -0.232
_refine_diff_density_rms           0.036
_refine_ls_extinction_coef         ?
_refine_ls_extinction_method       none
_refine_ls_goodness_of_fit_ref     1.029
_refine_ls_hydrogen_treatment      constr
_refine_ls_matrix_type             full
_refine_ls_number_parameters       126
_refine_ls_number_reflns           2110
_refine_ls_number_restraints       0
_refine_ls_R_factor_all            0.0710
_refine_ls_R_factor_gt             0.0520
_refine_ls_restrained_S_all        1.029
_refine_ls_shift/su_max            0.001
_refine_ls_shift/su_mean           0.000
_refine_ls_structure_factor_coef   Fsqd
_refine_ls_weighting_details      
 'calc w=1/[\s^2^(Fo^2^)+(0.0654P)^2^+0.6019P] where P=(Fo^2^+2Fc^2^)/3'
_refine_ls_weighting_scheme        calc
_refine_ls_wR_factor_gt            0.1302
_refine_ls_wR_factor_ref           0.1427
_refine_special_details
;
 Refinement of F^2^ against ALL reflections.  The weighted R-factor wR and 
 goodness of fit S are based on F^2^, conventional R-factors R are based 
 on F, with F set to zero for negative F^2^. The threshold expression of 
 F^2^ > 2sigma(F^2^) is used only for calculating R-factors(gt) etc. and is 
 not relevant to the choice of reflections for refinement.  R-factors based 
 on F^2^ are statistically about twice as large as those based on F, and R- 
 factors based on ALL data will be even larger. 
;
_olex2_refinement_description
;
1. Fixed Uiso
 At 1.2 times of:
  All C(H) groups, All C(H,H) groups
 At 1.5 times of:
  All C(H,H,H) groups
2. Others
 Fixed Sof: H3A(0.5) H3B(0.5)
3.a Secondary CH2 refined with riding coordinates:
 C3(H3A,H3B)
3.b Aromatic/amide H refined with riding coordinates:
 C4(H4), C6(H6), C9(H9), C10(H10)
3.c Idealised Me refined as rotating group:
 C11(H11A,H11B,H11C), C12(H12A,H12B,H12C)
;
_atom_sites_solution_hydrogens     geom
_atom_sites_solution_primary       dual
_atom_sites_solution_secondary     difmap
loop_
  _atom_site_label
  _atom_site_type_symbol
  _atom_site_fract_x
  _atom_site_fract_y
  _atom_site_fract_z
  _atom_site_U_iso_or_equiv
  _atom_site_adp_type
  _atom_site_occupancy
  _atom_site_calc_flag
  _atom_site_disorder_assembly
  _atom_site_disorder_group
  _atom_site_site_symmetry_order
  _atom_site_refinement_flags_posn
  _atom_site_refinement_flags_adp
  _atom_site_refinement_flags_occupancy
 O1 O 0.5000 0.16359(12) 0.2500 0.0702(6) Uani 1 d . . 2 S T P
 O2 O 0.71051(7) 0.65786(8) 0.57862(17) 0.0609(4) Uani 1 d . . 1 . . .
 O3 O 0.84048(7) 0.59775(10) 0.76870(18) 0.0665(4) Uani 1 d . . 1 . . .
 C1 C 0.5000 0.25248(17) 0.2500 0.0496(6) Uani 1 d . . 2 S T P
 C2 C 0.55281(9) 0.32808(11) 0.3444(2) 0.0462(4) Uani 1 d . . 1 . . .
 C3 C 0.5000 0.40884(16) 0.2500 0.0467(6) Uani 1 d . . 2 S T P
 H3A H 0.5244 0.4488 0.1780 0.056 Uiso 0.50 calc . . 1 R . .
 H3B H 0.4756 0.4488 0.3220 0.056 Uiso 0.50 calc . . 1 R . .
 C4 C 0.62085(10) 0.31890(12) 0.4583(2) 0.0482(4) Uani 1 d . . 1 . . .
 H4 H 0.6355 0.2550 0.4882 0.058 Uiso 1 calc . . 1 R . .
 C5 C 0.67570(9) 0.39224(11) 0.5432(2) 0.0439(4) Uani 1 d . . 1 . . .
 C6 C 0.66281(9) 0.49301(11) 0.5173(2) 0.0433(4) Uani 1 d . . 1 . . .
 H6 H 0.6165 0.5147 0.4460 0.052 Uiso 1 calc . . 1 R . .
 C7 C 0.71750(9) 0.55949(11) 0.5958(2) 0.0444(4) Uani 1 d . . 1 . . .
 C8 C 0.78834(9) 0.52699(12) 0.7020(2) 0.0485(4) Uani 1 d . . 1 . . .
 C9 C 0.80077(10) 0.42861(13) 0.7301(2) 0.0523(4) Uani 1 d . . 1 . . .
 H9 H 0.8470 0.4069 0.8018 0.063 Uiso 1 calc . . 1 R . .
 C10 C 0.74472(10) 0.36212(12) 0.6520(2) 0.0506(4) Uani 1 d . . 1 . . .
 H10 H 0.7535 0.2959 0.6728 0.061 Uiso 1 calc . . 1 R . .
 C11 C 0.64135(11) 0.69545(13) 0.4712(3) 0.0582(5) Uani 1 d . . 1 . . .
 H11A H 0.6357 0.6698 0.3589 0.087 Uiso 1 calc . . 1 GR . .
 H11B H 0.6445 0.7653 0.4679 0.087 Uiso 1 calc . . 1 GR . .
 H11C H 0.5969 0.6768 0.5139 0.087 Uiso 1 calc . . 1 GR . .
 C12 C 0.91401(11) 0.56728(18) 0.8714(3) 0.0761(7) Uani 1 d . . 1 . . .
 H12A H 0.9384 0.5225 0.8087 0.114 Uiso 1 calc . . 1 GR . .
 H12B H 0.9059 0.5357 0.9716 0.114 Uiso 1 calc . . 1 GR . .
 H12C H 0.9472 0.6231 0.9031 0.114 Uiso 1 calc . . 1 GR . .

loop_
  _atom_site_aniso_label
  _atom_site_aniso_U_11
  _atom_site_aniso_U_22
  _atom_site_aniso_U_33
  _atom_site_aniso_U_23
  _atom_site_aniso_U_13
  _atom_site_aniso_U_12
 O1 0.0699(12) 0.0366(9) 0.0879(14) 0.000 -0.0140(10) 0.000
 O2 0.0620(8) 0.0392(7) 0.0718(9) 0.0007(6) -0.0040(7) -0.0034(6)
 O3 0.0530(8) 0.0596(8) 0.0755(9) -0.0057(7) -0.0082(7) -0.0114(6)
 C1 0.0450(12) 0.0419(13) 0.0583(15) 0.000 0.0048(11) 0.000
 C2 0.0444(9) 0.0374(8) 0.0553(10) -0.0004(7) 0.0087(8) -0.0006(7)
 C3 0.0475(13) 0.0365(11) 0.0547(14) 0.000 0.0092(11) 0.000
 C4 0.0461(9) 0.0369(8) 0.0596(11) 0.0015(7) 0.0082(8) 0.0010(7)
 C5 0.0404(8) 0.0412(9) 0.0486(9) 0.0010(7) 0.0074(7) -0.0012(7)
 C6 0.0383(8) 0.0431(9) 0.0457(9) 0.0033(7) 0.0039(7) 0.0016(7)
 C7 0.0461(9) 0.0401(8) 0.0454(9) 0.0007(7) 0.0072(7) -0.0027(7)
 C8 0.0440(9) 0.0538(10) 0.0449(9) -0.0025(8) 0.0045(7) -0.0063(8)
 C9 0.0402(8) 0.0568(10) 0.0540(10) 0.0064(8) -0.0010(7) 0.0034(8)
 C10 0.0469(9) 0.0424(9) 0.0593(11) 0.0067(8) 0.0057(8) 0.0038(7)
 C11 0.0642(12) 0.0417(9) 0.0660(12) 0.0052(8) 0.0098(10) 0.0036(8)
 C12 0.0495(11) 0.0862(15) 0.0810(15) -0.0194(12) -0.0083(10) -0.0044(10)

_geom_special_details
;
 All esds (except the esd in the dihedral angle between two l.s. planes) 
 are estimated using the full covariance matrix.  The cell esds are taken 
 into account individually in the estimation of esds in distances, angles 
 and torsion angles; correlations between esds in cell parameters are only 
 used when they are defined by crystal symmetry.  An approximate (isotropic) 
 treatment of cell esds is used for estimating esds involving l.s. planes. 
;
loop_
  _geom_bond_atom_site_label_1
  _geom_bond_atom_site_label_2
  _geom_bond_distance
  _geom_bond_site_symmetry_2
  _geom_bond_publ_flag
 O1 C1 1.219(3) . ?
 O2 C7 1.359(2) . ?
 O2 C11 1.417(2) . ?
 O3 C8 1.3572(19) . ?
 O3 C12 1.427(2) . ?
 C1 C2 1.480(2) . ?
 C1 C2 1.480(2) 2_655 ?
 C2 C3 1.530(2) . ?
 C2 C4 1.335(2) . ?
 C3 C2 1.530(2) 2_655 ?
 C3 H3A 0.9700 . ?
 C3 H3B 0.9700 . ?
 C4 H4 0.9300 . ?
 C4 C5 1.451(2) . ?
 C5 C6 1.408(2) . ?
 C5 C10 1.385(2) . ?
 C6 H6 0.9300 . ?
 C6 C7 1.369(2) . ?
 C7 C8 1.410(2) . ?
 C8 C9 1.377(2) . ?
 C9 H9 0.9300 . ?
 C9 C10 1.383(2) . ?
 C10 H10 0.9300 . ?
 C11 H11A 0.9600 . ?
 C11 H11B 0.9600 . ?
 C11 H11C 0.9600 . ?
 C12 H12A 0.9600 . ?
 C12 H12B 0.9600 . ?
 C12 H12C 0.9600 . ?

loop_
  _geom_angle_atom_site_label_1
  _geom_angle_atom_site_label_2
  _geom_angle_atom_site_label_3
  _geom_angle
  _geom_angle_site_symmetry_1
  _geom_angle_site_symmetry_3
  _geom_angle_publ_flag
 C7 O2 C11 117.93(13) . . ?
 C8 O3 C12 117.26(15) . . ?
 O1 C1 C2 134.47(9) . 2_655 ?
 O1 C1 C2 134.47(9) . . ?
 C2 C1 C2 91.05(18) 2_655 . ?
 C1 C2 C3 90.84(13) . . ?
 C4 C2 C1 130.07(15) . . ?
 C4 C2 C3 139.00(15) . . ?
 C2 C3 C2 87.27(17) . 2_655 ?
 C2 C3 H3A 114.1 2_655 . ?
 C2 C3 H3A 114.1 . . ?
 C2 C3 H3B 114.1 . . ?
 C2 C3 H3B 114.1 2_655 . ?
 H3A C3 H3B 111.3 . . ?
 C2 C4 H4 114.7 . . ?
 C2 C4 C5 130.64(15) . . ?
 C5 C4 H4 114.7 . . ?
 C6 C5 C4 122.94(15) . . ?
 C10 C5 C4 118.75(15) . . ?
 C10 C5 C6 118.29(15) . . ?
 C5 C6 H6 119.6 . . ?
 C7 C6 C5 120.88(15) . . ?
 C7 C6 H6 119.6 . . ?
 O2 C7 C6 125.22(15) . . ?
 O2 C7 C8 114.97(14) . . ?
 C6 C7 C8 119.80(15) . . ?
 O3 C8 C7 115.76(15) . . ?
 O3 C8 C9 124.64(16) . . ?
 C9 C8 C7 119.60(15) . . ?
 C8 C9 H9 119.9 . . ?
 C8 C9 C10 120.13(16) . . ?
 C10 C9 H9 119.9 . . ?
 C5 C10 H10 119.4 . . ?
 C9 C10 C5 121.26(16) . . ?
 C9 C10 H10 119.4 . . ?
 O2 C11 H11A 109.5 . . ?
 O2 C11 H11B 109.5 . . ?
 O2 C11 H11C 109.5 . . ?
 H11A C11 H11B 109.5 . . ?
 H11A C11 H11C 109.5 . . ?
 H11B C11 H11C 109.5 . . ?
 O3 C12 H12A 109.5 . . ?
 O3 C12 H12B 109.5 . . ?
 O3 C12 H12C 109.5 . . ?
 H12A C12 H12B 109.5 . . ?
 H12A C12 H12C 109.5 . . ?
 H12B C12 H12C 109.5 . . ?

_olex2_submission_special_instructions  'No special instructions were received'
