# Supplementary material for: Synthesis, Structure and Photochemistry of Dibenzylidenecyclobutanones
Source: Molecules. 2022 Nov 5;27(21):7602. doi: 10.3390/molecules27217602 (PMC9653593; doi:10.3390/molecules27217602)
Supplement: Supplementary file 1 [file molecules-27-07602-s001.zip › 1d.cif]

data_c2c
_audit_creation_date               2019-07-17
_audit_creation_method
;
Olex2 1.2
(compiled 2018.05.29 svn.r3508 for OlexSys, GUI svn.r5506)
;
_audit_contact_author_address      ?
_audit_contact_author_email        ?
_audit_contact_author_name         ''
_audit_contact_author_phone        ?
_publ_contact_author_id_orcid      ?
_publ_section_references
;
Dolomanov, O.V., Bourhis, L.J., Gildea, R.J, Howard, J.A.K. & Puschmann, H.
 (2009), J. Appl. Cryst. 42, 339-341.

Sheldrick, G.M. (2008). Acta Cryst. A64, 112-122.

Sheldrick, G.M. (2015). Acta Cryst. A71, 3-8.
;
_chemical_name_common              ?
_chemical_name_systematic
;
 ? 
;
_chemical_formula_moiety           'C20 H18 O S2'
_chemical_formula_sum              'C20 H18 O S2'
_chemical_formula_weight           338.46
_chemical_melting_point            ?
loop_
  _atom_type_symbol
  _atom_type_description
  _atom_type_scat_dispersion_real
  _atom_type_scat_dispersion_imag
  _atom_type_scat_source
 'C' 'C' 0.0033 0.0016 'International Tables Vol C Tables 4.2.6.8 and 6.1.1.4'
 'H' 'H' 0.0000 0.0000 'International Tables Vol C Tables 4.2.6.8 and 6.1.1.4'
 'O' 'O' 0.0106 0.0060 'International Tables Vol C Tables 4.2.6.8 and 6.1.1.4'
 'S' 'S' 0.1246 0.1234 'International Tables Vol C Tables 4.2.6.8 and 6.1.1.4'

_space_group_crystal_system        'monoclinic'
_space_group_IT_number             15
_space_group_name_H-M_alt          'C 1 2/c 1'
_space_group_name_Hall             '-C 2yc'
loop_
  _space_group_symop_id
  _space_group_symop_operation_xyz
 1 'x, y, z'
 2 '-x, y, -z+1/2'
 3 'x+1/2, y+1/2, z'
 4 '-x+1/2, y+1/2, -z+1/2'
 5 '-x, -y, -z'
 6 'x, -y, z-1/2'
 7 '-x+1/2, -y+1/2, -z'
 8 'x+1/2, -y+1/2, z-1/2'

_cell_length_a                     11.4919(4)
_cell_length_b                     13.3354(5)
_cell_length_c                     11.8054(6)
_cell_angle_alpha                  90.00
_cell_angle_beta                   110.904(2)
_cell_angle_gamma                  90.00
_cell_volume                       1690.09(12)
_cell_formula_units_Z              4
_cell_measurement_reflns_used      2252
_cell_measurement_temperature      296
_cell_measurement_theta_max        25.031
_cell_measurement_theta_min        3.055
_exptl_absorpt_coefficient_mu      0.317
_exptl_absorpt_correction_T_max    0.9705
_exptl_absorpt_correction_T_min    0.8647
_exptl_absorpt_correction_type     multi-scan
_exptl_absorpt_process_details    
 'SADABS-2016/2 (Bruker,2016/2) was used for absorption correction. wR2(int) was 0.0674 before and 0.0566 after correction. The Ratio of minimum to maximum transmission is 0.8910. The \l/2 correction factor is Not present.'
_exptl_crystal_colour              yellow
_exptl_crystal_colour_primary      yellow
_exptl_crystal_density_diffrn      1.330
_exptl_crystal_density_meas        .
_exptl_crystal_density_method      'not measured'
_exptl_crystal_description         block
_exptl_crystal_F_000               712
_exptl_crystal_size_max            0.46
_exptl_crystal_size_mid            0.14
_exptl_crystal_size_min            0.014
_exptl_special_details
;
 ? 
;
_diffrn_reflns_av_R_equivalents    0.0452
_diffrn_reflns_av_unetI/netI       0.0369
_diffrn_reflns_limit_h_max         14
_diffrn_reflns_limit_h_min         -13
_diffrn_reflns_limit_k_max         14
_diffrn_reflns_limit_k_min         -16
_diffrn_reflns_limit_l_max         14
_diffrn_reflns_limit_l_min         -14
_diffrn_reflns_number              8466
_diffrn_reflns_theta_full          26.69
_diffrn_reflns_theta_max           26.69
_diffrn_reflns_theta_min           2.44
_diffrn_ambient_temperature        296
_diffrn_detector_area_resol_mean   ?
_diffrn_measured_fraction_theta_full  0.972
_diffrn_measured_fraction_theta_max  0.972
_diffrn_measurement_device_type    'CCD area detector'
_diffrn_measurement_method         'phi and omega scans'
_diffrn_radiation_monochromator    'graphite'
_diffrn_radiation_type             MoK\a
_diffrn_radiation_wavelength       0.71073
_diffrn_source                     'fine-focus sealed tube'
_diffrn_standards_decay_%          ?
_diffrn_standards_interval_count   ?
_diffrn_standards_interval_time    ?
_diffrn_standards_number           ?
_reflns_number_gt                  1377
_reflns_number_total               1747
_reflns_threshold_expression       >2sigma(I)
_computing_cell_refinement         'SAINT V8.38A (?, 2016)'
_computing_data_collection         ?
_computing_data_reduction          'SAINT V8.38A (?, 2016)'
_computing_molecular_graphics      'Olex2 (Dolomanov et al., 2009)'
_computing_publication_material    'Olex2 (Dolomanov et al., 2009)'
_computing_structure_refinement    'XH (Sheldrick, 2008)'
_computing_structure_solution      'ShelXT (Sheldrick, 2015)'
_refine_diff_density_max           0.209
_refine_diff_density_min           -0.246
_refine_diff_density_rms           0.038
_refine_ls_extinction_coef         ?
_refine_ls_extinction_method       none
_refine_ls_goodness_of_fit_ref     1.038
_refine_ls_hydrogen_treatment      constr
_refine_ls_matrix_type             full
_refine_ls_number_parameters       107
_refine_ls_number_reflns           1747
_refine_ls_number_restraints       0
_refine_ls_R_factor_all            0.0633
_refine_ls_R_factor_gt             0.0469
_refine_ls_restrained_S_all        1.038
_refine_ls_shift/su_max            0.001
_refine_ls_shift/su_mean           0.000
_refine_ls_structure_factor_coef   Fsqd
_refine_ls_weighting_details      
 'calc w=1/[\s^2^(Fo^2^)+(0.0529P)^2^+0.8274P] where P=(Fo^2^+2Fc^2^)/3'
_refine_ls_weighting_scheme        calc
_refine_ls_wR_factor_gt            0.1086
_refine_ls_wR_factor_ref           0.1175
_refine_special_details
;
 Refinement of F^2^ against ALL reflections.  The weighted R-factor wR and 
 goodness of fit S are based on F^2^, conventional R-factors R are based 
 on F, with F set to zero for negative F^2^. The threshold expression of 
 F^2^ > 2sigma(F^2^) is used only for calculating R-factors(gt) etc. and is 
 not relevant to the choice of reflections for refinement.  R-factors based 
 on F^2^ are statistically about twice as large as those based on F, and R- 
 factors based on ALL data will be even larger. 
;
_olex2_refinement_description
;
1. Fixed Uiso
 At 1.2 times of:
  All C(H) groups, All C(H,H) groups
 At 1.5 times of:
  All C(H,H,H) groups
2. Others
 Fixed Sof: H3A(0.5) H3B(0.5)
3.a Secondary CH2 refined with riding coordinates:
 C3(H3A,H3B)
3.b Aromatic/amide H refined with riding coordinates:
 C4(H4), C6(H6), C7(H7), C9(H9), C10(H10)
3.c Idealised Me refined as rotating group:
 C11(H11A,H11B,H11C)
;
_atom_sites_solution_hydrogens     geom
_atom_sites_solution_primary       dual
_atom_sites_solution_secondary     difmap
loop_
  _atom_site_label
  _atom_site_type_symbol
  _atom_site_fract_x
  _atom_site_fract_y
  _atom_site_fract_z
  _atom_site_U_iso_or_equiv
  _atom_site_adp_type
  _atom_site_occupancy
  _atom_site_calc_flag
  _atom_site_disorder_assembly
  _atom_site_disorder_group
  _atom_site_site_symmetry_order
  _atom_site_refinement_flags_posn
  _atom_site_refinement_flags_adp
  _atom_site_refinement_flags_occupancy
 S1 S 0.88619(6) 0.28295(4) 0.84284(5) 0.0616(2) Uani 1 d . . 1 . . .
 O1 O 0.5000 0.74629(16) 0.2500 0.0628(6) Uani 1 d . . 2 S T P
 C1 C 0.5000 0.6553(2) 0.2500 0.0445(6) Uani 1 d . . 2 S T P
 C2 C 0.56527(17) 0.57723(14) 0.33977(17) 0.0407(4) Uani 1 d . . 1 . . .
 C3 C 0.5000 0.4945(2) 0.2500 0.0452(7) Uani 1 d . . 2 S T P
 H3A H 0.5559 0.4534 0.2245 0.054 Uiso 0.50 calc . . 1 R . .
 H3B H 0.4441 0.4534 0.2755 0.054 Uiso 0.50 calc . . 1 R . .
 C4 C 0.64708(17) 0.58738(15) 0.45277(17) 0.0419(5) Uani 1 d . . 1 . . .
 H4 H 0.6695 0.6532 0.4770 0.050 Uiso 1 calc . . 1 R . .
 C5 C 0.70659(17) 0.51185(14) 0.54383(16) 0.0390(4) Uani 1 d . . 1 . . .
 C6 C 0.68225(18) 0.40910(16) 0.52847(19) 0.0485(5) Uani 1 d . . 1 . . .
 H6 H 0.6269 0.3857 0.4548 0.058 Uiso 1 calc . . 1 R . .
 C7 C 0.7383(2) 0.34212(15) 0.61977(19) 0.0505(5) Uani 1 d . . 1 . . .
 H7 H 0.7202 0.2742 0.6072 0.061 Uiso 1 calc . . 1 R . .
 C8 C 0.82220(17) 0.37456(14) 0.73120(17) 0.0426(5) Uani 1 d . . 1 . . .
 C9 C 0.84870(19) 0.47624(15) 0.74706(18) 0.0463(5) Uani 1 d . . 1 . . .
 H9 H 0.9053 0.4994 0.8203 0.056 Uiso 1 calc . . 1 R . .
 C10 C 0.79165(18) 0.54296(15) 0.65506(17) 0.0444(5) Uani 1 d . . 1 . . .
 H10 H 0.8105 0.6108 0.6676 0.053 Uiso 1 calc . . 1 R . .
 C11 C 0.9768(2) 0.35324(19) 0.97319(19) 0.0629(6) Uani 1 d . . 1 . . .
 H11A H 1.0451 0.3846 0.9582 0.094 Uiso 1 calc . . 1 GR . .
 H11B H 1.0084 0.3092 1.0417 0.094 Uiso 1 calc . . 1 GR . .
 H11C H 0.9256 0.4038 0.9898 0.094 Uiso 1 calc . . 1 GR . .

loop_
  _atom_site_aniso_label
  _atom_site_aniso_U_11
  _atom_site_aniso_U_22
  _atom_site_aniso_U_33
  _atom_site_aniso_U_23
  _atom_site_aniso_U_13
  _atom_site_aniso_U_12
 S1 0.0783(5) 0.0504(4) 0.0503(4) 0.0139(3) 0.0159(3) 0.0077(3)
 O1 0.0876(17) 0.0419(12) 0.0459(13) 0.000 0.0081(11) 0.000
 C1 0.0518(17) 0.0457(17) 0.0342(15) 0.000 0.0132(12) 0.000
 C2 0.0438(11) 0.0422(11) 0.0341(10) 0.0005(8) 0.0113(8) -0.0001(8)
 C3 0.0486(16) 0.0414(15) 0.0398(15) 0.000 0.0085(12) 0.000
 C4 0.0468(11) 0.0419(11) 0.0354(10) -0.0023(8) 0.0125(9) -0.0014(8)
 C5 0.0396(10) 0.0417(10) 0.0331(10) -0.0010(8) 0.0097(8) -0.0006(8)
 C6 0.0490(12) 0.0499(12) 0.0387(11) -0.0034(9) 0.0062(9) -0.0074(9)
 C7 0.0584(13) 0.0384(11) 0.0496(13) -0.0020(9) 0.0129(10) -0.0071(9)
 C8 0.0455(11) 0.0446(11) 0.0374(11) 0.0056(8) 0.0144(9) 0.0014(8)
 C9 0.0486(11) 0.0474(12) 0.0349(11) -0.0008(8) 0.0051(8) -0.0030(9)
 C10 0.0497(11) 0.0395(11) 0.0388(11) -0.0027(8) 0.0093(9) -0.0041(8)
 C11 0.0601(14) 0.0764(16) 0.0432(13) 0.0160(11) 0.0072(11) 0.0116(12)

_geom_special_details
;
 All esds (except the esd in the dihedral angle between two l.s. planes) 
 are estimated using the full covariance matrix.  The cell esds are taken 
 into account individually in the estimation of esds in distances, angles 
 and torsion angles; correlations between esds in cell parameters are only 
 used when they are defined by crystal symmetry.  An approximate (isotropic) 
 treatment of cell esds is used for estimating esds involving l.s. planes. 
;
loop_
  _geom_bond_atom_site_label_1
  _geom_bond_atom_site_label_2
  _geom_bond_distance
  _geom_bond_site_symmetry_2
  _geom_bond_publ_flag
 S1 C8 1.7547(19) . ?
 S1 C11 1.785(2) . ?
 O1 C1 1.213(3) . ?
 C1 C2 1.484(3) 2_655 ?
 C1 C2 1.484(3) . ?
 C2 C3 1.529(3) . ?
 C2 C4 1.337(3) . ?
 C3 C2 1.529(3) 2_655 ?
 C3 H3A 0.9700 . ?
 C3 H3B 0.9700 . ?
 C4 H4 0.9300 . ?
 C4 C5 1.454(3) . ?
 C5 C6 1.397(3) . ?
 C5 C10 1.391(3) . ?
 C6 H6 0.9300 . ?
 C6 C7 1.371(3) . ?
 C7 H7 0.9300 . ?
 C7 C8 1.393(3) . ?
 C8 C9 1.388(3) . ?
 C9 H9 0.9300 . ?
 C9 C10 1.376(3) . ?
 C10 H10 0.9300 . ?
 C11 H11A 0.9600 . ?
 C11 H11B 0.9600 . ?
 C11 H11C 0.9600 . ?

loop_
  _geom_angle_atom_site_label_1
  _geom_angle_atom_site_label_2
  _geom_angle_atom_site_label_3
  _geom_angle
  _geom_angle_site_symmetry_1
  _geom_angle_site_symmetry_3
  _geom_angle_publ_flag
 C8 S1 C11 103.95(11) . . ?
 O1 C1 C2 134.55(11) . . ?
 O1 C1 C2 134.55(11) . 2_655 ?
 C2 C1 C2 90.9(2) 2_655 . ?
 C1 C2 C3 90.77(15) . . ?
 C4 C2 C1 129.64(18) . . ?
 C4 C2 C3 139.59(17) . . ?
 C2 C3 C2 87.6(2) 2_655 . ?
 C2 C3 H3A 114.1 2_655 . ?
 C2 C3 H3A 114.1 . . ?
 C2 C3 H3B 114.1 2_655 . ?
 C2 C3 H3B 114.1 . . ?
 H3A C3 H3B 111.2 . . ?
 C2 C4 H4 114.9 . . ?
 C2 C4 C5 130.21(18) . . ?
 C5 C4 H4 114.9 . . ?
 C6 C5 C4 124.33(17) . . ?
 C10 C5 C4 118.56(18) . . ?
 C10 C5 C6 117.10(18) . . ?
 C5 C6 H6 119.3 . . ?
 C7 C6 C5 121.38(19) . . ?
 C7 C6 H6 119.3 . . ?
 C6 C7 H7 119.6 . . ?
 C6 C7 C8 120.84(19) . . ?
 C8 C7 H7 119.6 . . ?
 C7 C8 S1 117.14(15) . . ?
 C9 C8 S1 124.47(15) . . ?
 C9 C8 C7 118.38(18) . . ?
 C8 C9 H9 119.8 . . ?
 C10 C9 C8 120.37(18) . . ?
 C10 C9 H9 119.8 . . ?
 C5 C10 H10 119.0 . . ?
 C9 C10 C5 121.91(18) . . ?
 C9 C10 H10 119.0 . . ?
 S1 C11 H11A 109.5 . . ?
 S1 C11 H11B 109.5 . . ?
 S1 C11 H11C 109.5 . . ?
 H11A C11 H11B 109.5 . . ?
 H11A C11 H11C 109.5 . . ?
 H11B C11 H11C 109.5 . . ?

_olex2_submission_special_instructions  'No special instructions were received'
