# Supplementary material for: Synthesis, Structure and Photochemistry of Dibenzylidenecyclobutanones
Source: Molecules. 2022 Nov 5;27(21):7602. doi: 10.3390/molecules27217602 (PMC9653593; doi:10.3390/molecules27217602)
Supplement: Supplementary file 1 [file molecules-27-07602-s001.zip › 1e.cif]

data_p21c
_audit_creation_date               2022-03-29
_audit_creation_method
;
Olex2 1.3
(compiled 2020.11.12 svn.r5f609507 for OlexSys, GUI svn.r6408)
;
_shelx_SHELXL_version_number       '2014/7'
_audit_contact_author_address      ?
_audit_contact_author_email        ?
_audit_contact_author_name         ''
_audit_contact_author_phone        ?
_publ_contact_author_id_orcid      ?
_publ_section_references
;
Dolomanov, O.V., Bourhis, L.J., Gildea, R.J, Howard, J.A.K. & Puschmann, H.
 (2009), J. Appl. Cryst. 42, 339-341.

Sheldrick, G.M. (2015). Acta Cryst. A71, 3-8.

Sheldrick, G.M. (2015). Acta Cryst. C71, 3-8.
;
_chemical_name_common              ?
_chemical_name_systematic          ?
_chemical_formula_moiety           'C22 H24 N2 O'
_chemical_formula_sum              'C22 H24 N2 O'
_chemical_formula_weight           332.43
_chemical_melting_point            ?
loop_
  _atom_type_symbol
  _atom_type_description
  _atom_type_scat_dispersion_real
  _atom_type_scat_dispersion_imag
  _atom_type_scat_source
 'C' 'C' 0.0033 0.0016 'International Tables Vol C Tables 4.2.6.8 and 6.1.1.4'
 'H' 'H' 0.0000 0.0000 'International Tables Vol C Tables 4.2.6.8 and 6.1.1.4'
 'N' 'N' 0.0061 0.0033 'International Tables Vol C Tables 4.2.6.8 and 6.1.1.4'
 'O' 'O' 0.0106 0.0060 'International Tables Vol C Tables 4.2.6.8 and 6.1.1.4'

_shelx_space_group_comment
;
The symmetry employed for this shelxl refinement is uniquely defined
by the following loop, which should always be used as a source of
symmetry information in preference to the above space-group names.
They are only intended as comments.
;
_space_group_crystal_system        'monoclinic'
_space_group_IT_number             14
_space_group_name_H-M_alt          'P 1 21/c 1'
_space_group_name_Hall             '-P 2ybc'
loop_
  _space_group_symop_operation_xyz
 'x, y, z'
 '-x, y+1/2, -z+1/2'
 '-x, -y, -z'
 'x, -y-1/2, z-1/2'

_cell_length_a                     7.3571(10)
_cell_length_b                     19.831(3)
_cell_length_c                     12.3034(17)
_cell_angle_alpha                  90
_cell_angle_beta                   96.130(2)
_cell_angle_gamma                  90
_cell_volume                       1784.8(4)
_cell_formula_units_Z              4
_cell_measurement_reflns_used      4087
_cell_measurement_temperature      150
_cell_measurement_theta_max        29.679
_cell_measurement_theta_min        2.644
_shelx_estimated_absorpt_T_max     ?
_shelx_estimated_absorpt_T_min     ?
_exptl_absorpt_coefficient_mu      0.076
_exptl_absorpt_correction_T_max    0.7461
_exptl_absorpt_correction_T_min    0.6437
_exptl_absorpt_correction_type     none
_exptl_absorpt_process_details
;
SADABS-2008/1 (Bruker,2008) was used for absorption correction.
wR2(int) was 0.0603 before and 0.0521 after correction.
The Ratio of minimum to maximum transmission is 0.8628.
The \l/2 correction factor is Not present.
;
_exptl_absorpt_special_details     ?
_exptl_crystal_colour              orange
_exptl_crystal_colour_primary      orange
_exptl_crystal_density_diffrn      1.237
_exptl_crystal_density_meas        .
_exptl_crystal_density_method      ?
_exptl_crystal_description         block
_exptl_crystal_F_000               712
_exptl_crystal_size_max            0.31
_exptl_crystal_size_mid            0.21
_exptl_crystal_size_min            0.19
_exptl_transmission_factor_max     ?
_exptl_transmission_factor_min     ?
_diffrn_reflns_av_R_equivalents    0.0410
_diffrn_reflns_av_unetI/netI       0.0375
_diffrn_reflns_Laue_measured_fraction_full  0.979
_diffrn_reflns_Laue_measured_fraction_max  0.982
_diffrn_reflns_limit_h_max         9
_diffrn_reflns_limit_h_min         -9
_diffrn_reflns_limit_k_max         26
_diffrn_reflns_limit_k_min         -26
_diffrn_reflns_limit_l_max         16
_diffrn_reflns_limit_l_min         -16
_diffrn_reflns_number              16637
_diffrn_reflns_point_group_measured_fraction_full  0.979
_diffrn_reflns_point_group_measured_fraction_max  0.982
_diffrn_reflns_theta_full          26.000
_diffrn_reflns_theta_max           28.000
_diffrn_reflns_theta_min           2.644
_diffrn_ambient_temperature        150
_diffrn_detector_area_resol_mean   ?
_diffrn_measured_fraction_theta_full  0.979
_diffrn_measured_fraction_theta_max  0.982
_diffrn_measurement_device_type    'CCD area detector'
_diffrn_measurement_method         'phi and omega scans'
_diffrn_radiation_monochromator    graphite
_diffrn_radiation_type             MoK\a
_diffrn_radiation_wavelength       0.71073
_diffrn_source                     ?
_diffrn_source_current             30.0
_diffrn_source_power               1.5
_diffrn_source_voltage             50.0
_reflns_Friedel_coverage           0.000
_reflns_Friedel_fraction_full      .
_reflns_Friedel_fraction_max       .
_reflns_number_gt                  3321
_reflns_number_total               4225
_reflns_special_details
;
 Reflections were merged by SHELXL according to the crystal
 class for the calculation of statistics and refinement.
 
 _reflns_Friedel_fraction is defined as the number of unique
 Friedel pairs measured divided by the number that would be
 possible theoretically, ignoring centric projections and
 systematic absences.
;
_reflns_threshold_expression       'I > 2\s(I)'
_computing_cell_refinement         'SAINT v7.60A (Bruker, 2009)'
_computing_data_collection         ?
_computing_data_reduction          'SAINT v7.60A (Bruker, 2009)'
_computing_molecular_graphics      'Olex2 1.3 (Dolomanov et al., 2009)'
_computing_publication_material    'Olex2 1.3 (Dolomanov et al., 2009)'
_computing_structure_refinement    'SHELXL 2014/7 (Sheldrick, 2015)'
_computing_structure_solution      'ShelXS-1997 (Sheldrick, 2008)'
_refine_diff_density_max           0.522
_refine_diff_density_min           -0.311
_refine_diff_density_rms           0.086
_refine_ls_extinction_coef         .
_refine_ls_extinction_method       none
_refine_ls_goodness_of_fit_ref     1.107
_refine_ls_hydrogen_treatment      constr
_refine_ls_matrix_type             full
_refine_ls_number_parameters       230
_refine_ls_number_reflns           4225
_refine_ls_number_restraints       0
_refine_ls_R_factor_all            0.1008
_refine_ls_R_factor_gt             0.0860
_refine_ls_restrained_S_all        1.107
_refine_ls_shift/su_max            0.000
_refine_ls_shift/su_mean           0.000
_refine_ls_structure_factor_coef   Fsqd
_refine_ls_weighting_details      
 'w=1/[\s^2^(Fo^2^)+(0.1351P)^2^+1.6510P] where P=(Fo^2^+2Fc^2^)/3'
_refine_ls_weighting_scheme        calc
_refine_ls_wR_factor_gt            0.2409
_refine_ls_wR_factor_ref           0.2521
_refine_special_details            ?
_olex2_refinement_description
;
1. Fixed Uiso
 At 1.2 times of:
  All C(H) groups, All C(H,H) groups
 At 1.5 times of:
  All C(H,H,H) groups
2.a Secondary CH2 refined with riding coordinates:
 C3(H3A,H3B)
2.b Aromatic/amide H refined with riding coordinates:
 C5(H5), C7(H7), C8(H8), C10(H10), C11(H11), C5A(H5A), C7A(H7A), C8A(H8A),
 C10A(H10A), C11A(H11A)
2.c Idealised Me refined as rotating group:
 C12(H12A,H12B,H12C), C13(H13A,H13B,H13C), C12A(H12D,H12E,H12F), C13A(H13D,
 H13E,H13F)
;
_atom_sites_solution_hydrogens     geom
_atom_sites_solution_primary       dual
_atom_sites_solution_secondary     ?
loop_
  _atom_site_label
  _atom_site_type_symbol
  _atom_site_fract_x
  _atom_site_fract_y
  _atom_site_fract_z
  _atom_site_U_iso_or_equiv
  _atom_site_adp_type
  _atom_site_occupancy
  _atom_site_site_symmetry_order
  _atom_site_calc_flag
  _atom_site_refinement_flags_posn
  _atom_site_refinement_flags_adp
  _atom_site_refinement_flags_occupancy
  _atom_site_disorder_assembly
  _atom_site_disorder_group
 O1 O 0.0236(3) 0.41003(10) 0.63809(15) 0.0389(5) Uani 1 1 d . . . . .
 N1 N 0.2602(3) 0.38023(12) 1.36102(18) 0.0323(5) Uani 1 1 d . . . . .
 N2 N 0.4162(3) 0.83535(11) 0.67190(18) 0.0315(5) Uani 1 1 d . . . . .
 C1 C 0.0904(4) 0.44739(13) 0.7105(2) 0.0263(5) Uani 1 1 d . . . . .
 C2 C 0.1329(3) 0.44083(12) 0.83070(19) 0.0241(5) Uani 1 1 d . . . . .
 C3 C 0.2079(3) 0.51313(12) 0.83786(19) 0.0240(5) Uani 1 1 d . . . . .
 H3A H 0.1368 0.5444 0.8797 0.029 Uiso 1 1 calc R U . . .
 H3B H 0.3403 0.5161 0.8623 0.029 Uiso 1 1 calc R U . . .
 C4 C 0.1612(3) 0.51749(12) 0.71379(19) 0.0240(5) Uani 1 1 d . . . . .
 C5 C 0.1100(3) 0.39004(12) 0.8997(2) 0.0247(5) Uani 1 1 d . . . . .
 H5 H 0.0586 0.3499 0.8673 0.030 Uiso 1 1 calc R U . . .
 C6 C 0.1532(3) 0.38819(12) 1.01755(19) 0.0238(5) Uani 1 1 d . . . . .
 C7 C 0.2236(4) 0.44398(13) 1.0792(2) 0.0268(5) Uani 1 1 d . . . . .
 H7 H 0.2464 0.4847 1.0424 0.032 Uiso 1 1 calc R U . . .
 C8 C 0.2603(4) 0.44121(13) 1.1910(2) 0.0280(6) Uani 1 1 d . . . . .
 H8 H 0.3075 0.4800 1.2294 0.034 Uiso 1 1 calc R U . . .
 C9 C 0.2294(3) 0.38192(13) 1.25017(19) 0.0253(5) Uani 1 1 d . . . . .
 C10 C 0.1620(4) 0.32520(13) 1.1885(2) 0.0277(5) Uani 1 1 d . . . . .
 H10 H 0.1418 0.2840 1.2247 0.033 Uiso 1 1 calc R U . . .
 C11 C 0.1256(4) 0.32919(12) 1.0763(2) 0.0261(5) Uani 1 1 d . . . . .
 H11 H 0.0800 0.2903 1.0372 0.031 Uiso 1 1 calc R U . . .
 C12 C 0.3282(4) 0.43896(15) 1.4223(2) 0.0351(6) Uani 1 1 d . . . . .
 H12A H 0.4525 0.4491 1.4055 0.053 Uiso 1 1 calc R U . . .
 H12B H 0.3296 0.4300 1.5007 0.053 Uiso 1 1 calc R U . . .
 H12C H 0.2485 0.4776 1.4022 0.053 Uiso 1 1 calc R U . . .
 C13 C 0.2381(4) 0.31831(16) 1.4210(2) 0.0364(6) Uani 1 1 d . . . . .
 H13A H 0.1185 0.2984 1.3970 0.055 Uiso 1 1 calc R U . . .
 H13B H 0.2461 0.3282 1.4994 0.055 Uiso 1 1 calc R U . . .
 H13C H 0.3348 0.2865 1.4070 0.055 Uiso 1 1 calc R U . . .
 C5A C 0.1688(3) 0.56450(13) 0.63590(19) 0.0248(5) Uani 1 1 d . . . . .
 H5A H 0.1259 0.5510 0.5636 0.030 Uiso 1 1 calc R U . . .
 C6A C 0.2342(3) 0.63341(13) 0.64824(19) 0.0235(5) Uani 1 1 d . . . . .
 C7A C 0.3031(4) 0.66186(13) 0.74863(19) 0.0281(6) Uani 1 1 d . . . . .
 H7A H 0.3105 0.6347 0.8126 0.034 Uiso 1 1 calc R U . . .
 C8A C 0.3603(4) 0.72793(13) 0.7573(2) 0.0295(6) Uani 1 1 d . . . . .
 H8A H 0.4048 0.7456 0.8269 0.035 Uiso 1 1 calc R U . . .
 C9A C 0.3535(3) 0.76974(13) 0.6641(2) 0.0255(5) Uani 1 1 d . . . . .
 C10A C 0.2846(3) 0.74148(13) 0.56346(19) 0.0259(5) Uani 1 1 d . . . . .
 H10A H 0.2773 0.7684 0.4992 0.031 Uiso 1 1 calc R U . . .
 C11A C 0.2275(3) 0.67538(13) 0.55637(19) 0.0248(5) Uani 1 1 d . . . . .
 H11A H 0.1820 0.6577 0.4870 0.030 Uiso 1 1 calc R U . . .
 C12A C 0.4616(5) 0.86654(16) 0.7768(2) 0.0421(7) Uani 1 1 d . . . . .
 H12D H 0.3532 0.8674 0.8166 0.063 Uiso 1 1 calc R U . . .
 H12E H 0.5036 0.9128 0.7665 0.063 Uiso 1 1 calc R U . . .
 H12F H 0.5588 0.8407 0.8186 0.063 Uiso 1 1 calc R U . . .
 C13A C 0.3992(4) 0.87761(14) 0.5756(2) 0.0342(6) Uani 1 1 d . . . . .
 H13D H 0.4550 0.8549 0.5167 0.051 Uiso 1 1 calc R U . . .
 H13E H 0.4615 0.9206 0.5924 0.051 Uiso 1 1 calc R U . . .
 H13F H 0.2696 0.8859 0.5523 0.051 Uiso 1 1 calc R U . . .

loop_
  _atom_site_aniso_label
  _atom_site_aniso_U_11
  _atom_site_aniso_U_22
  _atom_site_aniso_U_33
  _atom_site_aniso_U_23
  _atom_site_aniso_U_13
  _atom_site_aniso_U_12
 O1 0.0568(13) 0.0334(10) 0.0248(9) -0.0069(8) -0.0034(9) -0.0119(9)
 N1 0.0383(13) 0.0349(12) 0.0231(11) 0.0035(9) 0.0011(9) -0.0035(10)
 N2 0.0403(13) 0.0255(11) 0.0278(11) 0.0024(8) 0.0002(9) -0.0059(9)
 C1 0.0285(12) 0.0269(12) 0.0230(11) -0.0028(9) 0.0006(9) 0.0003(10)
 C2 0.0266(12) 0.0234(11) 0.0219(11) -0.0048(9) 0.0014(9) -0.0004(9)
 C3 0.0287(12) 0.0221(11) 0.0210(11) -0.0010(9) 0.0010(9) -0.0005(9)
 C4 0.0256(12) 0.0258(12) 0.0201(11) -0.0036(9) -0.0002(9) 0.0019(9)
 C5 0.0256(12) 0.0230(11) 0.0253(12) -0.0051(9) 0.0012(9) -0.0028(9)
 C6 0.0261(12) 0.0223(11) 0.0233(11) -0.0021(9) 0.0043(9) -0.0023(9)
 C7 0.0340(13) 0.0230(12) 0.0237(11) 0.0008(9) 0.0051(10) -0.0046(10)
 C8 0.0339(14) 0.0263(12) 0.0240(12) -0.0042(9) 0.0032(10) -0.0070(10)
 C9 0.0250(12) 0.0283(12) 0.0228(11) 0.0012(9) 0.0031(9) 0.0005(10)
 C10 0.0314(13) 0.0219(12) 0.0300(13) 0.0026(9) 0.0042(10) -0.0018(10)
 C11 0.0294(13) 0.0220(11) 0.0271(12) -0.0024(9) 0.0039(10) -0.0030(9)
 C12 0.0388(15) 0.0440(16) 0.0220(12) -0.0042(11) 0.0010(11) -0.0010(12)
 C13 0.0367(15) 0.0437(16) 0.0291(13) 0.0120(12) 0.0052(11) 0.0051(13)
 C5A 0.0263(12) 0.0276(12) 0.0199(10) -0.0024(9) 0.0004(9) 0.0004(9)
 C6A 0.0229(11) 0.0272(12) 0.0205(11) 0.0005(9) 0.0025(9) 0.0021(9)
 C7A 0.0371(14) 0.0266(12) 0.0201(11) 0.0031(9) 0.0010(10) 0.0000(10)
 C8A 0.0398(15) 0.0287(13) 0.0195(11) -0.0021(9) 0.0009(10) -0.0030(11)
 C9A 0.0251(12) 0.0266(12) 0.0248(12) 0.0028(9) 0.0028(9) 0.0015(9)
 C10A 0.0266(12) 0.0317(13) 0.0192(11) 0.0057(9) 0.0009(9) -0.0010(10)
 C11A 0.0245(12) 0.0320(13) 0.0175(10) -0.0003(9) 0.0001(9) -0.0009(10)
 C12A 0.061(2) 0.0327(15) 0.0326(15) -0.0023(11) 0.0047(13) -0.0134(14)
 C13A 0.0316(14) 0.0315(14) 0.0384(15) 0.0116(11) -0.0011(11) -0.0065(11)

_geom_special_details
;
 All esds (except the esd in the dihedral angle between two l.s. planes)
 are estimated using the full covariance matrix.  The cell esds are taken
 into account individually in the estimation of esds in distances, angles
 and torsion angles; correlations between esds in cell parameters are only
 used when they are defined by crystal symmetry.  An approximate (isotropic)
 treatment of cell esds is used for estimating esds involving l.s. planes.
;
loop_
  _geom_bond_atom_site_label_1
  _geom_bond_atom_site_label_2
  _geom_bond_distance
  _geom_bond_site_symmetry_2
  _geom_bond_publ_flag
 O1 C1 1.221(3) . ?
 N1 C9 1.359(3) . ?
 N1 C12 1.447(4) . ?
 N1 C13 1.450(4) . ?
 N2 C9A 1.380(3) . ?
 N2 C12A 1.438(4) . ?
 N2 C13A 1.446(3) . ?
 C1 C2 1.484(3) . ?
 C1 C4 1.484(3) . ?
 C2 C3 1.536(3) . ?
 C2 C5 1.340(3) . ?
 C3 H3A 0.9900 . ?
 C3 H3B 0.9900 . ?
 C3 C4 1.531(3) . ?
 C4 C5A 1.342(3) . ?
 C5 H5 0.9500 . ?
 C5 C6 1.451(3) . ?
 C6 C7 1.409(3) . ?
 C6 C11 1.401(3) . ?
 C7 H7 0.9500 . ?
 C7 C8 1.374(3) . ?
 C8 H8 0.9500 . ?
 C8 C9 1.414(4) . ?
 C9 C10 1.416(4) . ?
 C10 H10 0.9500 . ?
 C10 C11 1.380(4) . ?
 C11 H11 0.9500 . ?
 C12 H12A 0.9800 . ?
 C12 H12B 0.9800 . ?
 C12 H12C 0.9800 . ?
 C13 H13A 0.9800 . ?
 C13 H13B 0.9800 . ?
 C13 H13C 0.9800 . ?
 C5A H5A 0.9500 . ?
 C5A C6A 1.451(4) . ?
 C6A C7A 1.403(3) . ?
 C6A C11A 1.400(3) . ?
 C7A H7A 0.9500 . ?
 C7A C8A 1.377(4) . ?
 C8A H8A 0.9500 . ?
 C8A C9A 1.412(3) . ?
 C9A C10A 1.403(3) . ?
 C10A H10A 0.9500 . ?
 C10A C11A 1.376(4) . ?
 C11A H11A 0.9500 . ?
 C12A H12D 0.9800 . ?
 C12A H12E 0.9800 . ?
 C12A H12F 0.9800 . ?
 C13A H13D 0.9800 . ?
 C13A H13E 0.9800 . ?
 C13A H13F 0.9800 . ?

loop_
  _geom_angle_atom_site_label_1
  _geom_angle_atom_site_label_2
  _geom_angle_atom_site_label_3
  _geom_angle
  _geom_angle_site_symmetry_1
  _geom_angle_site_symmetry_3
  _geom_angle_publ_flag
 C9 N1 C12 121.0(2) . . ?
 C9 N1 C13 121.0(2) . . ?
 C12 N1 C13 117.9(2) . . ?
 C9A N2 C12A 120.8(2) . . ?
 C9A N2 C13A 119.3(2) . . ?
 C12A N2 C13A 118.5(2) . . ?
 O1 C1 C2 134.4(2) . . ?
 O1 C1 C4 134.5(2) . . ?
 C4 C1 C2 91.10(19) . . ?
 C1 C2 C3 90.66(19) . . ?
 C5 C2 C1 132.1(2) . . ?
 C5 C2 C3 137.3(2) . . ?
 C2 C3 H3A 114.1 . . ?
 C2 C3 H3B 114.1 . . ?
 H3A C3 H3B 111.3 . . ?
 C4 C3 C2 87.40(18) . . ?
 C4 C3 H3A 114.1 . . ?
 C4 C3 H3B 114.1 . . ?
 C1 C4 C3 90.85(19) . . ?
 C5A C4 C1 132.3(2) . . ?
 C5A C4 C3 136.8(2) . . ?
 C2 C5 H5 115.7 . . ?
 C2 C5 C6 128.6(2) . . ?
 C6 C5 H5 115.7 . . ?
 C7 C6 C5 123.2(2) . . ?
 C11 C6 C5 120.5(2) . . ?
 C11 C6 C7 116.3(2) . . ?
 C6 C7 H7 119.0 . . ?
 C8 C7 C6 122.0(2) . . ?
 C8 C7 H7 119.0 . . ?
 C7 C8 H8 119.2 . . ?
 C7 C8 C9 121.6(2) . . ?
 C9 C8 H8 119.2 . . ?
 N1 C9 C8 121.2(2) . . ?
 N1 C9 C10 122.0(2) . . ?
 C8 C9 C10 116.8(2) . . ?
 C9 C10 H10 119.7 . . ?
 C11 C10 C9 120.7(2) . . ?
 C11 C10 H10 119.7 . . ?
 C6 C11 H11 118.7 . . ?
 C10 C11 C6 122.7(2) . . ?
 C10 C11 H11 118.7 . . ?
 N1 C12 H12A 109.5 . . ?
 N1 C12 H12B 109.5 . . ?
 N1 C12 H12C 109.5 . . ?
 H12A C12 H12B 109.5 . . ?
 H12A C12 H12C 109.5 . . ?
 H12B C12 H12C 109.5 . . ?
 N1 C13 H13A 109.5 . . ?
 N1 C13 H13B 109.5 . . ?
 N1 C13 H13C 109.5 . . ?
 H13A C13 H13B 109.5 . . ?
 H13A C13 H13C 109.5 . . ?
 H13B C13 H13C 109.5 . . ?
 C4 C5A H5A 115.9 . . ?
 C4 C5A C6A 128.2(2) . . ?
 C6A C5A H5A 115.9 . . ?
 C7A C6A C5A 123.7(2) . . ?
 C11A C6A C5A 119.5(2) . . ?
 C11A C6A C7A 116.7(2) . . ?
 C6A C7A H7A 119.0 . . ?
 C8A C7A C6A 122.0(2) . . ?
 C8A C7A H7A 119.0 . . ?
 C7A C8A H8A 119.6 . . ?
 C7A C8A C9A 120.8(2) . . ?
 C9A C8A H8A 119.6 . . ?
 N2 C9A C8A 120.9(2) . . ?
 N2 C9A C10A 121.6(2) . . ?
 C10A C9A C8A 117.4(2) . . ?
 C9A C10A H10A 119.5 . . ?
 C11A C10A C9A 121.0(2) . . ?
 C11A C10A H10A 119.5 . . ?
 C6A C11A H11A 119.0 . . ?
 C10A C11A C6A 122.0(2) . . ?
 C10A C11A H11A 119.0 . . ?
 N2 C12A H12D 109.5 . . ?
 N2 C12A H12E 109.5 . . ?
 N2 C12A H12F 109.5 . . ?
 H12D C12A H12E 109.5 . . ?
 H12D C12A H12F 109.5 . . ?
 H12E C12A H12F 109.5 . . ?
 N2 C13A H13D 109.5 . . ?
 N2 C13A H13E 109.5 . . ?
 N2 C13A H13F 109.5 . . ?
 H13D C13A H13E 109.5 . . ?
 H13D C13A H13F 109.5 . . ?
 H13E C13A H13F 109.5 . . ?

loop_
  _geom_torsion_atom_site_label_1
  _geom_torsion_atom_site_label_2
  _geom_torsion_atom_site_label_3
  _geom_torsion_atom_site_label_4
  _geom_torsion
  _geom_torsion_site_symmetry_1
  _geom_torsion_site_symmetry_2
  _geom_torsion_site_symmetry_3
  _geom_torsion_site_symmetry_4
  _geom_torsion_publ_flag
 O1 C1 C2 C3 -180.0(3) . . . . ?
 O1 C1 C2 C5 -0.2(5) . . . . ?
 O1 C1 C4 C3 180.0(3) . . . . ?
 O1 C1 C4 C5A 2.7(5) . . . . ?
 N1 C9 C10 C11 177.6(3) . . . . ?
 N2 C9A C10A C11A 178.1(2) . . . . ?
 C1 C2 C3 C4 0.11(18) . . . . ?
 C1 C2 C5 C6 -179.0(3) . . . . ?
 C1 C4 C5A C6A 177.0(3) . . . . ?
 C2 C1 C4 C3 0.11(19) . . . . ?
 C2 C1 C4 C5A -177.1(3) . . . . ?
 C2 C3 C4 C1 -0.11(18) . . . . ?
 C2 C3 C4 C5A 176.9(3) . . . . ?
 C2 C5 C6 C7 2.5(4) . . . . ?
 C2 C5 C6 C11 -177.6(3) . . . . ?
 C3 C2 C5 C6 0.7(5) . . . . ?
 C3 C4 C5A C6A 1.0(5) . . . . ?
 C4 C1 C2 C3 -0.11(19) . . . . ?
 C4 C1 C2 C5 179.7(3) . . . . ?
 C4 C5A C6A C7A 0.3(4) . . . . ?
 C4 C5A C6A C11A -178.7(2) . . . . ?
 C5 C2 C3 C4 -179.7(3) . . . . ?
 C5 C6 C7 C8 178.8(2) . . . . ?
 C5 C6 C11 C10 -179.0(2) . . . . ?
 C6 C7 C8 C9 0.1(4) . . . . ?
 C7 C6 C11 C10 0.9(4) . . . . ?
 C7 C8 C9 N1 -177.8(3) . . . . ?
 C7 C8 C9 C10 1.1(4) . . . . ?
 C8 C9 C10 C11 -1.3(4) . . . . ?
 C9 C10 C11 C6 0.3(4) . . . . ?
 C11 C6 C7 C8 -1.1(4) . . . . ?
 C12 N1 C9 C8 -0.8(4) . . . . ?
 C12 N1 C9 C10 -179.7(2) . . . . ?
 C13 N1 C9 C8 -176.5(3) . . . . ?
 C13 N1 C9 C10 4.6(4) . . . . ?
 C5A C6A C7A C8A -178.6(3) . . . . ?
 C5A C6A C11A C10A 178.9(2) . . . . ?
 C6A C7A C8A C9A -0.7(4) . . . . ?
 C7A C6A C11A C10A -0.3(4) . . . . ?
 C7A C8A C9A N2 -177.9(3) . . . . ?
 C7A C8A C9A C10A 0.7(4) . . . . ?
 C8A C9A C10A C11A -0.5(4) . . . . ?
 C9A C10A C11A C6A 0.3(4) . . . . ?
 C11A C6A C7A C8A 0.5(4) . . . . ?
 C12A N2 C9A C8A -10.5(4) . . . . ?
 C12A N2 C9A C10A 171.0(3) . . . . ?
 C13A N2 C9A C8A -177.1(2) . . . . ?
 C13A N2 C9A C10A 4.3(4) . . . . ?

_shelx_res_file
;
    p21c.res created by SHELXL-2014/7

TITL P21c in P2(1)/c
CELL 0.71073 7.3571 19.8309 12.3034 90 96.13 90
ZERR 4 0.001 0.0028 0.0017 0 0.002 0
LATT 1
SYMM -X,0.5+Y,0.5-Z
SFAC C H N O
UNIT 88 96 8 4

L.S. 4
PLAN  1
TEMP -123.15
CONF
BOND
MORE -1
BOND $H
fmap 2
acta 52
OMIT -2 56
OMIT 3 1 0
OMIT 3 1 1
OMIT -3 2 1
OMIT 3 7 0
OMIT -3 4 8
OMIT -3 4 10
OMIT 6 5 0
OMIT -3 3 5
OMIT -3 9 8
OMIT 3 3 6
OMIT -3 1 7
OMIT 3 5 0
OMIT -3 7 3
OMIT 3 9 1
OMIT 3 2 4
OMIT -3 4 5
OMIT 3 5 3
OMIT 3 3 0
OMIT 3 1 8
OMIT 3 8 3
OMIT 3 7 5
OMIT -3 11 7
OMIT 3 12 0
OMIT -3 3 3
OMIT 3 3 3
OMIT -3 1 3
OMIT -3 11 9
OMIT -3 7 8
OMIT -3 16 1
OMIT 3 2 9
OMIT -3 14 8
OMIT 0 2 0
OMIT -3 11 2
OMIT 3 1 10
OMIT 3 2 11
OMIT 3 3 5
OMIT 3 2 8
OMIT -3 9 4
OMIT -3 8 6
OMIT 3 17 0
OMIT 3 5 8
OMIT -3 7 5
OMIT -3 1 8
OMIT 3 10 1
OMIT 0 1 1
OMIT 3 11 9
OMIT 3 11 2
OMIT -3 6 15
OMIT -3 12 6
OMIT -3 8 5
OMIT 6 11 5
OMIT 3 2 6
REM <olex2.extras>
REM <HklSrc "%.\\P21c.hkl">
REM </olex2.extras>

WGHT    0.135100    1.651000
FVAR       0.13218
O1    4    0.023599    0.410026    0.638092    11.00000    0.05679    0.03339 =
         0.02478   -0.00688   -0.00344   -0.01188
N1    3    0.260207    0.380226    1.361019    11.00000    0.03835    0.03485 =
         0.02314    0.00345    0.00111   -0.00349
N2    3    0.416203    0.835349    0.671904    11.00000    0.04029    0.02553 =
         0.02780    0.00240    0.00022   -0.00593
C1    1    0.090440    0.447387    0.710524    11.00000    0.02853    0.02692 =
         0.02296   -0.00277    0.00065    0.00030
C2    1    0.132936    0.440825    0.830700    11.00000    0.02658    0.02344 =
         0.02194   -0.00476    0.00139   -0.00038
C3    1    0.207925    0.513132    0.837858    11.00000    0.02873    0.02209 =
         0.02095   -0.00101    0.00103   -0.00052
AFIX  23
H3A   2    0.136846    0.544396    0.879681    11.00000   -1.20000
H3B   2    0.340332    0.516065    0.862282    11.00000   -1.20000
AFIX   0
C4    1    0.161227    0.517492    0.713794    11.00000    0.02558    0.02577 =
         0.02005   -0.00361   -0.00022    0.00193
C5    1    0.109972    0.390042    0.899728    11.00000    0.02561    0.02302 =
         0.02525   -0.00514    0.00119   -0.00280
AFIX  43
H5    2    0.058577    0.349949    0.867253    11.00000   -1.20000
AFIX   0
C6    1    0.153234    0.388190    1.017547    11.00000    0.02606    0.02233 =
         0.02326   -0.00206    0.00426   -0.00234
C7    1    0.223615    0.443978    1.079227    11.00000    0.03403    0.02296 =
         0.02375    0.00083    0.00508   -0.00459
AFIX  43
H7    2    0.246415    0.484737    1.042444    11.00000   -1.20000
AFIX   0
C8    1    0.260276    0.441207    1.190994    11.00000    0.03393    0.02629 =
         0.02395   -0.00417    0.00321   -0.00704
AFIX  43
H8    2    0.307506    0.480044    1.229435    11.00000   -1.20000
AFIX   0
C9    1    0.229372    0.381916    1.250167    11.00000    0.02499    0.02828 =
         0.02277    0.00120    0.00309    0.00048
C10   1    0.162049    0.325204    1.188480    11.00000    0.03139    0.02191 =
         0.02995    0.00258    0.00419   -0.00179
AFIX  43
H10   2    0.141751    0.284008    1.224700    11.00000   -1.20000
AFIX   0
C11   1    0.125634    0.329188    1.076263    11.00000    0.02944    0.02196 =
         0.02715   -0.00243    0.00388   -0.00298
AFIX  43
H11   2    0.079989    0.290336    1.037237    11.00000   -1.20000
AFIX   0
C12   1    0.328197    0.438955    1.422336    11.00000    0.03879    0.04397 =
         0.02203   -0.00417    0.00101   -0.00099
AFIX 137
H12A  2    0.452545    0.449081    1.405532    11.00000   -1.50000
H12B  2    0.329552    0.429968    1.500743    11.00000   -1.50000
H12C  2    0.248525    0.477579    1.402249    11.00000   -1.50000
AFIX   0
C13   1    0.238123    0.318310    1.420958    11.00000    0.03667    0.04371 =
         0.02914    0.01199    0.00523    0.00513
AFIX 137
H13A  2    0.118546    0.298447    1.397042    11.00000   -1.50000
H13B  2    0.246102    0.328178    1.499372    11.00000   -1.50000
H13C  2    0.334798    0.286469    1.406963    11.00000   -1.50000
AFIX   0
C5A   1    0.168789    0.564499    0.635901    11.00000    0.02626    0.02764 =
         0.01991   -0.00236    0.00038    0.00045
AFIX  43
H5A   2    0.125946    0.550959    0.563617    11.00000   -1.20000
AFIX   0
C6A   1    0.234196    0.633408    0.648238    11.00000    0.02290    0.02719 =
         0.02046    0.00048    0.00248    0.00208
C7A   1    0.303075    0.661859    0.748634    11.00000    0.03708    0.02662 =
         0.02014    0.00314    0.00100   -0.00001
AFIX  43
H7A   2    0.310495    0.634716    0.812580    11.00000   -1.20000
AFIX   0
C8A   1    0.360260    0.727926    0.757325    11.00000    0.03976    0.02868 =
         0.01948   -0.00213    0.00089   -0.00297
AFIX  43
H8A   2    0.404819    0.745593    0.826874    11.00000   -1.20000
AFIX   0
C9A   1    0.353461    0.769739    0.664084    11.00000    0.02506    0.02660 =
         0.02476    0.00275    0.00277    0.00153
C10A  1    0.284609    0.741476    0.563457    11.00000    0.02655    0.03167 =
         0.01916    0.00568    0.00094   -0.00103
AFIX  43
H10A  2    0.277331    0.768376    0.499247    11.00000   -1.20000
AFIX   0
C11A  1    0.227462    0.675379    0.556370    11.00000    0.02452    0.03196 =
         0.01752   -0.00035    0.00014   -0.00094
AFIX  43
H11A  2    0.182037    0.657684    0.486992    11.00000   -1.20000
AFIX   0
C12A  1    0.461551    0.866542    0.776771    11.00000    0.06103    0.03273 =
         0.03261   -0.00233    0.00467   -0.01337
AFIX 137
H12D  2    0.353154    0.867393    0.816637    11.00000   -1.50000
H12E  2    0.503625    0.912769    0.766529    11.00000   -1.50000
H12F  2    0.558788    0.840729    0.818632    11.00000   -1.50000
AFIX   0
C13A  1    0.399198    0.877614    0.575557    11.00000    0.03162    0.03147 =
         0.03840    0.01161   -0.00114   -0.00650
AFIX 137
H13D  2    0.455041    0.854902    0.516656    11.00000   -1.50000
H13E  2    0.461458    0.920634    0.592427    11.00000   -1.50000
H13F  2    0.269571    0.885946    0.552300    11.00000   -1.50000
AFIX   0
HKLF 4

REM  P21c in P2(1)/c
REM R1 =  0.0860 for    3321 Fo > 4sig(Fo)  and  0.1008 for all    4225 data
REM    230 parameters refined using      0 restraints

END

WGHT      0.1351      1.6510

REM Highest difference peak  0.522,  deepest hole -0.311,  1-sigma level  0.086
Q1    1   0.3996  0.6241  0.6423  11.00000  0.05    0.52
;
_shelx_res_checksum                32227
_shelx_hkl_file
;
   1   0   0   20.23    0.74
   1   0   0   19.52    0.88
  -1   0   0   20.17    0.73
  -2   0   0  407.71   14.94
   2   0   0  428.68   15.01
   2   0   0  397.95   17.88
   3   0   0   27.60    1.29
  -3   0   0   28.62    1.07
   3   0   0   29.06    1.06
   4   0   0    0.04    0.09
   4   0   0    0.01    0.04
  -4   0   0    0.03    0.06
   5   0   0    1.37    0.10
  -5   0   0    1.40    0.13
   5   0   0    1.48    0.18
   6   0   0    1.56    0.12
   6   0   0    1.41    0.21
  -6   0   0    1.30    0.14
   7   0   0    0.38    0.17
  -7   0   0    0.58    0.12
   8   0   0    4.47    0.40
  -8   0   0    4.51    0.29
  -9   0   0    0.59    0.15
   9   0   0    0.54    0.22
  10   0   0    0.62    0.24
   0  -1   0    0.00    0.00
   0  -1   0    0.00    0.00
   0  -1   0    0.00    0.00
   0   1   0    0.00    0.00
   0   1   0    0.00    0.00
   0   1   0    0.00    0.00
   1  -1   0    0.69    0.05
   1  -1   0    0.71    0.05
  -1  -1   0    0.72    0.03
   1  -1   0    0.68    0.06
  -1  -1   0    0.73    0.06
   1   1   0    0.65    0.03
   1   1   0    0.67    0.06
   2  -1   0  309.60   13.91
  -2  -1   0  319.64   11.63
   2  -1   0  328.74   11.67
   2   1   0  309.23   13.93
  -2   1   0  319.14   11.62
   2   1   0  328.77   11.65
   3  -1   0   36.96    1.62
   3   1   0   34.97    1.61
  -4  -1   0    0.16    0.07
   4  -1   0    0.08    0.09
   4  -1   0    0.22    0.05
   4   1   0    0.20    0.04
   4   1   0    0.12    0.09
  -4   1   0    0.13    0.06
  -5  -1   0   -0.14    0.06
   5  -1   0    0.05    0.05
   5  -1   0   -0.02    0.09
   5   1   0    0.04    0.09
   5   1   0    0.03    0.04
  -5   1   0    0.06    0.07
  -6  -1   0    3.39    0.22
   6  -1   0    2.92    0.19
   6   1   0    4.76    0.33
  -6   1   0    3.53    0.22
   7  -1   0    0.40    0.17
  -7  -1   0    0.57    0.12
  -7   1   0    0.62    0.12
   7   1   0    0.38    0.17
   8  -1   0   -0.08    0.15
  -8  -1   0    0.03    0.10
  -8   1   0   -0.04    0.09
   8   1   0    0.06    0.15
  -9  -1   0    1.08    0.17
   9  -1   0    0.81    0.24
   9   1   0    0.95    0.24
  -9   1   0    0.92    0.16
  10   1   0    0.30    0.22
   0  -2   0    2.76    0.10
   0   2   0    2.59    0.10
   0   2   0    2.09    0.12
   1  -2   0  106.79    3.83
  -1  -2   0  104.89    3.79
   1  -2   0  105.64    3.83
   1   2   0  101.39    4.58
  -2  -2   0    0.04    0.05
  -2  -2   0   -0.02    0.02
   2  -2   0    0.21    0.04
   2  -2   0    0.10    0.04
   2   2   0    0.38    0.07
  -3  -2   0   34.19    1.26
   3  -2   0   34.07    1.25
   3  -2   0   32.27    1.51
   3   2   0   32.35    1.51
   3   2   0   33.96    1.23
  -3   2   0   33.97    1.24
   4  -2   0    0.80    0.08
  -4  -2   0    0.86    0.10
   4  -2   0    0.66    0.12
   4   2   0    0.56    0.12
  -4   2   0    0.69    0.09
  -5  -2   0    0.39    0.09
   5  -2   0    0.56    0.14
   5  -2   0    0.30    0.07
  -5   2   0    0.31    0.08
   5   2   0    0.56    0.13
   6  -2   0    0.92    0.10
  -7  -2   0    0.06    0.09
   7  -2   0    0.03    0.14
   7   2   0   -0.08    0.13
  -7   2   0   -0.06    0.08
  -8  -2   0    0.58    0.14
   8  -2   0    0.49    0.19
   8   2   0    0.65    0.19
  -8   2   0    0.51    0.13
  -9  -2   0    0.16    0.12
   9  -2   0   -0.01    0.16
   9   2   0    0.05    0.18
 -10  -2   0    0.26    0.14
  10   2   0   -0.22    0.17
   0  -3   0   -0.03    0.02
   0  -3   0    0.01    0.02
   0   3   0    0.00    0.03
   1  -3   0  232.77    8.44
  -1  -3   0  222.36    8.37
   1  -3   0  235.63    8.40
  -1  -3   0  233.72    8.51
  -1   3   0  224.49   10.03
  -1   3   0  234.38    8.38
   1   3   0  242.28    8.50
   1   3   0  217.65   10.06
   2  -3   0    0.13    0.05
  -2  -3   0    0.02    0.05
   2  -3   0   -0.01    0.03
   2   3   0    0.03    0.05
   3  -3   0   12.01    0.59
   3   3   0   11.83    0.59
   4  -3   0   33.28    1.25
   4  -3   0   32.80    1.52
  -4  -3   0   32.11    1.26
   4   3   0   32.78    1.52
  -4   3   0   34.10    1.24
   5  -3   0    0.26    0.12
  -5  -3   0    0.23    0.08
   5  -3   0    0.34    0.07
   5   3   0    0.20    0.11
  -5   3   0    0.24    0.08
   6  -3   0    1.05    0.18
  -6  -3   0    0.73    0.12
   6  -3   0    0.57    0.10
   6   3   0    1.03    0.18
  -6   3   0    0.47    0.10
   7  -3   0    1.87    0.16
   7  -3   0    2.03    0.25
  -7  -3   0    2.21    0.20
   7   3   0    1.81    0.25
  -7   3   0    1.72    0.17
  -8  -3   0    0.95    0.16
   8  -3   0    0.76    0.19
  -8   3   0    0.89    0.14
   8   3   0    0.83    0.22
  -9  -3   0    1.72    0.21
   9   3   0    1.60    0.29
 -10  -3   0    0.34    0.14
  10   3   0    0.31    0.22
   0  -4   0  226.41    8.36
   0  -4   0  225.38    8.30
   0   4   0  233.02    9.94
   1  -4   0    0.68    0.06
  -1  -4   0    0.89    0.07
   1  -4   0    0.84    0.05
  -1  -4   0    0.89    0.05
  -1   4   0    0.86    0.09
   1   4   0    0.86    0.09
   2  -4   0    4.95    0.20
  -2  -4   0    4.69    0.22
   2  -4   0    5.02    0.22
  -2   4   0    5.05    0.27
   2   4   0    4.50    0.27
   3  -4   0   10.63    0.43
  -3  -4   0   10.20    0.43
   3   4   0    9.79    0.52
  -4  -4   0    8.12    0.37
   4  -4   0    8.11    0.36
  -4   4   0    8.45    0.34
   4   4   0    7.39    0.44
  -5  -4   0    0.50    0.10
  -5  -4   0    0.36    0.04
   5  -4   0    0.29    0.11
   5  -4   0    0.37    0.08
   5   4   0    0.41    0.12
  -5   4   0    0.51    0.08
   6  -4   0   11.82    0.52
  -6  -4   0   11.48    0.54
  -6   4   0   11.04    0.51
   6   4   0   13.86    0.69
  -7  -4   0    1.83    0.19
   7  -4   0    1.79    0.16
   7   4   0    1.57    0.24
  -7   4   0    1.66    0.16
  -8  -4   0    1.53    0.19
   8   4   0    1.29    0.25
  -9  -4   0    0.59    0.16
   9   4   0    0.16    0.20
 -10  -4   0   -0.03    0.11
  10   4   0    0.11    0.19
   0  -5   0    0.02    0.03
   0  -5   0    0.23    0.04
   0   5   0    0.05    0.05
  -1  -5   0    1.70    0.11
   1  -5   0    1.78    0.11
   1  -5   0    1.87    0.08
  -1  -5   0    1.76    0.09
  -1   5   0    1.75    0.14
   1   5   0    1.75    0.13
   2  -5   0   24.37    0.94
  -2  -5   0   24.52    0.94
   2  -5   0   25.34    0.91
   2   5   0   24.71    1.13
  -2   5   0   24.57    1.13
   3  -5   0   10.16    0.43
   4  -5   0    0.29    0.08
  -4  -5   0    0.34    0.09
  -4   5   0    0.34    0.06
   4   5   0    0.39    0.10
   5  -5   0   18.47    0.75
  -5  -5   0   17.85    0.76
   5   5   0   18.16    0.92
  -5   5   0   18.92    0.72
   6  -5   0    7.07    0.35
  -7  -5   0    1.55    0.18
   7  -5   0    1.19    0.15
  -7   5   0    1.50    0.15
   7   5   0    0.89    0.21
  -8  -5   0    1.51    0.19
   8   5   0    1.29    0.25
  -9  -5   0    0.62    0.16
   9   5   0    0.91    0.26
 -10  -5   0    1.69    0.23
  10   5   0    1.61    0.32
   0  -6   0    0.96    0.07
   0  -6   0    0.89    0.07
   0   6   0    1.14    0.11
  -1  -6   0    5.41    0.23
  -1  -6   0    5.73    0.25
   1  -6   0    5.75    0.25
   1  -6   0    5.76    0.22
   1   6   0    5.57    0.30
  -1   6   0    5.52    0.30
  -2  -6   0    8.13    0.36
   2  -6   0    8.61    0.32
  -2  -6   0    8.57    0.32
   2  -6   0    8.55    0.36
  -2   6   0    8.50    0.43
   2   6   0    8.06    0.43
  -3  -6   0   34.77    1.32
   3  -6   0   35.89    1.28
   3  -6   0   35.16    1.32
   3   6   0   34.12    1.59
  -3   6   0   34.08    1.58
   4  -6   0    0.41    0.08
  -4  -6   0    0.46    0.09
  -4   6   0    0.46    0.06
   4   6   0    0.50    0.11
  -5  -6   0    3.32    0.23
   5  -6   0    3.25    0.20
   5   6   0    2.95    0.26
  -5   6   0    3.38    0.19
  -7  -6   0   -0.02    0.10
   7  -6   0    0.08    0.09
   7   6   0   -0.02    0.14
   8   6   0    0.77    0.21
  -9  -6   0    0.54    0.16
   9   6   0    0.92    0.24
 -10  -6   0    0.02    0.13
   0  -7   0    0.01    0.03
   0  -7   0   -0.02    0.04
   0   7   0    0.06    0.06
   1  -7   0    3.45    0.18
  -1  -7   0    3.56    0.16
  -1  -7   0    3.78    0.18
   1  -7   0    3.81    0.16
  -1   7   0    3.71    0.23
   1   7   0    3.92    0.23
  -2  -7   0   14.93    0.55
   2  -7   0   14.89    0.55
   2  -7   0   14.91    0.59
  -2  -7   0   15.04    0.59
  -2   7   0   14.73    0.71
   2   7   0   13.61    0.71
   3   7   0   25.35    1.19
  -4  -7   0    2.73    0.19
   4  -7   0    2.85    0.18
  -4   7   0    3.03    0.15
  -4   7   0    2.95    0.24
   4   7   0    2.80    0.23
   5  -7   0    1.11    0.13
  -5  -7   0    1.06    0.14
   5   7   0    0.97    0.17
  -5   7   0    1.13    0.10
  -6  -7   0    0.56    0.13
   6   7   0    0.81    0.18
  -6   7   0    0.50    0.09
  -7  -7   0    0.67    0.15
   7  -7   0    0.76    0.13
   7   7   0    0.71    0.19
  -9  -7   0   -0.11    0.11
  -9   7   0    0.49    0.21
   9   7   0    0.23    0.19
 -10  -7   0    0.40    0.17
 -10   7   0    0.37    0.21
   0  -8   0    0.05    0.04
   0  -8   0   -0.03    0.04
   0   8   0    0.07    0.07
  -1  -8   0   30.17    1.11
   1  -8   0   29.80    1.13
   1  -8   0   31.08    1.10
  -1  -8   0   30.71    1.12
   1   8   0   28.95    1.36
  -1   8   0   28.63    1.36
  -2  -8   0    0.47    0.05
   2  -8   0    0.39    0.08
  -2  -8   0    0.23    0.08
   2  -8   0    0.38    0.04
   2   8   0    0.57    0.11
  -2   8   0    1.01    0.12
  -3  -8   0    3.87    0.22
   3  -8   0    3.31    0.20
   3  -8   0    3.76    0.16
   3   8   0    3.65    0.26
  -3   8   0    3.81    0.26
   4  -8   0    1.41    0.13
  -4  -8   0    1.39    0.14
   4   8   0    1.12    0.16
  -4   8   0    1.43    0.10
  -4   8   0    1.27    0.18
   5  -8   0    0.58    0.11
  -5  -8   0    0.75    0.13
  -5   8   0    0.90    0.09
   5   8   0    0.70    0.15
   6  -8   0    0.30    0.11
  -6  -8   0    0.38    0.12
   6   8   0    0.50    0.16
  -6   8   0    0.30    0.15
  -7  -8   0    0.14    0.11
   7  -8   0    0.11    0.11
   7   8   0    0.32    0.17
  -7   8   0    0.29    0.16
  -8  -8   0    0.47    0.14
   8  -8   0    0.45    0.12
  -8   8   0    1.11    0.23
   8   8   0    0.20    0.17
   0  -9   0    0.00    0.04
   0  -9   0    0.02    0.05
   0   9   0   -0.09    0.08
  -1  -9   0   59.68    2.17
   1  -9   0   60.35    2.14
   1  -9   0   59.06    2.19
  -1  -9   0   60.47    2.17
   1   9   0   56.99    2.61
  -1   9   0   56.95    2.61
  -2  -9   0    0.98    0.11
   2  -9   0    0.95    0.11
  -2  -9   0    1.18    0.08
   2  -9   0    1.10    0.07
   2   9   0    0.87    0.13
  -2   9   0    1.19    0.15
   3  -9   0    0.95    0.11
  -3  -9   0    0.88    0.11
   3  -9   0    1.02    0.07
   3   9   0    1.05    0.15
  -3   9   0    0.93    0.14
  -4  -9   0    0.11    0.08
   4  -9   0   -0.06    0.05
   4   9   0    0.02    0.09
  -4   9   0   -0.06    0.09
  -4   9   0    0.05    0.04
   5  -9   0   -0.04    0.07
  -5  -9   0   -0.02    0.08
   5   9   0    0.20    0.13
  -5   9   0    0.01    0.05
  -5   9   0    0.07    0.12
   6  -9   0   -0.01    0.09
  -6  -9   0   -0.07    0.09
   6   9   0   -0.01    0.12
  -6   9   0   -0.11    0.12
  -7  -9   0    0.16    0.13
   7  -9   0   -0.09    0.10
  -7   9   0    0.01    0.14
   7   9   0    0.01    0.14
   8  -9   0    0.66    0.15
  -8  -9   0    0.79    0.17
   8   9   0    0.53    0.20
  -9  -9   0    0.03    0.13
  -9   9   0    0.16    0.20
   9   9   0    0.21    0.18
   0 -10   0   44.60    1.70
   0 -10   0   46.02    1.72
   0  10   0   48.19    2.07
   1 -10   0   14.34    0.53
   1 -10   0   13.59    0.56
  -1 -10   0   14.42    0.55
  -1 -10   0   13.71    0.54
  -1  10   0   13.09    0.68
   1  10   0   13.75    0.69
   2 -10   0    5.75    0.22
  -2 -10   0    5.66    0.23
   2 -10   0    5.45    0.27
  -2 -10   0    5.17    0.27
   2  10   0    5.35    0.33
  -2  10   0    5.48    0.34
   3 -10   0    0.78    0.10
  -3 -10   0    0.90    0.11
  -3  10   0    0.78    0.14
   3  10   0    0.63    0.13
  -4 -10   0    0.44    0.10
   4 -10   0    0.28    0.09
  -4  10   0    0.31    0.13
   4  10   0    0.24    0.11
   5 -10   0    3.57    0.24
  -5 -10   0    3.92    0.26
  -5  10   0    4.42    0.32
   5  10   0    3.64    0.32
   6 -10   0    0.44    0.12
  -6 -10   0    0.51    0.13
  -6  10   0    0.82    0.18
   6  10   0    0.42    0.16
   7 -10   0    0.04    0.10
  -7 -10   0    0.17    0.12
   7  10   0    0.09    0.14
  -7  10   0    0.15    0.16
   8 -10   0    0.24    0.12
  -8 -10   0    0.39    0.15
   8  10   0    0.38    0.19
  -9 -10   0    0.08    0.13
   9  10   0    0.64    0.23
  -9  10   0    0.07    0.18
   0 -11   0    0.07    0.05
   0 -11   0    0.00    0.04
   0  11   0   -0.02    0.07
  -1 -11   0    2.64    0.15
  -1 -11   0    2.86    0.16
   1 -11   0    2.79    0.14
   1 -11   0    2.50    0.17
   1  11   0    2.43    0.21
  -1  11   0    2.42    0.21
  -2 -11   0    1.40    0.13
  -2 -11   0    1.38    0.10
   2 -11   0    1.19    0.12
   2 -11   0    1.46    0.08
   2  11   0    1.28    0.16
  -2  11   0    1.70    0.18
   3 -11   0    1.23    0.13
  -3 -11   0    1.03    0.12
   3  11   0    1.15    0.16
  -3  11   0    1.45    0.17
   4 -11   0    0.22    0.10
  -4 -11   0    0.56    0.12
  -4  11   0    0.45    0.13
   4  11   0    0.11    0.11
   5 -11   0    0.87    0.14
  -5 -11   0    1.11    0.16
  -5  11   0    1.29    0.20
   5  11   0    1.03    0.19
   7 -11   0    0.07    0.10
  -7 -11   0   -0.13    0.09
   7  11   0    0.01    0.13
  -7  11   0   -0.05    0.14
  -8 -11   0    0.48    0.16
   8 -11   0    0.25    0.13
  -8  11   0    0.45    0.20
   8  11   0    0.26    0.18
  -9 -11   0   -0.36    0.11
  -9  11   0    0.33    0.20
   9  11   0    0.11    0.17
   0 -12   0    1.43    0.12
   0 -12   0    1.42    0.11
   0  12   0    1.78    0.18
  -1 -12   0    0.75    0.08
  -1 -12   0    0.63    0.08
   1 -12   0    0.68    0.07
   1 -12   0    0.76    0.10
   1  12   0    0.59    0.12
  -1  12   0    0.69    0.13
  -2 -12   0    0.58    0.09
  -2 -12   0    0.44    0.06
   2 -12   0    0.58    0.05
   2 -12   0    0.63    0.10
  -2  12   0    0.70    0.14
   2  12   0    0.50    0.12
   3 -12   0    8.19    0.39
  -4 -12   0   -0.04    0.08
   4 -12   0   -0.14    0.06
  -4  12   0   -0.01    0.11
   4  12   0   -0.05    0.10
  -5 -12   0    0.05    0.10
   5 -12   0    0.12    0.10
  -5  12   0    0.07    0.13
   5  12   0    0.03    0.12
  -6 -12   0    6.25    0.36
   6 -12   0    4.99    0.34
   6  12   0    7.61    0.48
   7 -12   0    1.94    0.21
  -7 -12   0    1.60    0.21
   7  12   0    1.70    0.26
  -7  12   0    1.63    0.27
  -8 -12   0    0.43    0.15
   8 -12   0    0.63    0.16
  -8  12   0    0.63    0.21
   8  12   0    0.75    0.23
  -9 -12   0    0.25    0.15
  -9  12   0    0.01    0.18
   9  12   0    0.17    0.18
   0 -13   0    0.07    0.05
   0 -13   0   -0.04    0.05
   0  13   0   -0.08    0.08
  -1 -13   0    9.04    0.39
   1 -13   0    9.27    0.36
  -1 -13   0    9.72    0.39
   1 -13   0    8.94    0.40
  -1  13   0    8.18    0.50
   1  13   0    8.24    0.49
  -2 -13   0    1.28    0.10
  -2 -13   0    1.12    0.12
   2 -13   0    1.30    0.08
   2 -13   0    1.13    0.13
  -2  13   0    1.00    0.16
   2  13   0    1.45    0.18
   3 -13   0   10.17    0.48
  -3 -13   0    9.23    0.47
   3  13   0   11.40    0.60
  -3  13   0   11.02    0.59
  -4 -13   0    1.27    0.15
   4 -13   0    0.91    0.14
   4  13   0    1.07    0.19
  -4  13   0    1.14    0.19
  -5 -13   0    0.80    0.15
   5 -13   0    0.67    0.14
  -5  13   0    0.82    0.18
   5  13   0    0.63    0.17
   7 -13   0    0.25    0.13
  -7 -13   0    0.37    0.14
   7  13   0    0.13    0.16
  -7  13   0    0.31    0.18
   8 -13   0    0.27    0.14
  -8 -13   0    0.45    0.16
   8  13   0    0.34    0.19
  -8  13   0    0.62    0.22
   9 -13   0    0.58    0.17
  -9  13   0    0.73    0.25
   0 -14   0    7.81    0.34
   0 -14   0    7.59    0.36
   0  14   0    8.03    0.47
  -1 -14   0    3.50    0.20
   1 -14   0    3.61    0.22
  -1 -14   0    3.54    0.20
   1 -14   0    3.60    0.18
   1  14   0    3.65    0.29
  -1  14   0    3.36    0.28
  -2 -14   0    2.22    0.17
  -2 -14   0    1.70    0.13
   2 -14   0    2.20    0.17
  -2  14   0    1.81    0.21
   2  14   0    2.19    0.22
  -3 -14   0    2.65    0.20
   3 -14   0    2.84    0.21
   3  14   0    2.72    0.27
  -3  14   0    3.00    0.26
   4 -14   0    0.16    0.11
  -4 -14   0    0.27    0.11
   4  14   0    0.21    0.14
  -4  14   0    0.43    0.16
  -5 -14   0    0.16    0.11
   5 -14   0   -0.07    0.10
  -5  14   0    0.25    0.16
   5  14   0    0.18    0.13
  -6 -14   0    1.00    0.17
   6 -14   0    1.34    0.18
  -6  14   0    1.00    0.21
   6  14   0    1.11    0.22
   7 -14   0    0.71    0.16
  -7 -14   0    0.65    0.16
   7  14   0    0.47    0.19
  -7  14   0    0.31    0.19
   8 -14   0    0.35    0.15
  -8 -14   0    0.66    0.17
   8  14   0    0.25    0.19
  -8  14   0    0.90    0.24
   9 -14   0    0.04    0.13
  -9  14   0    0.04    0.18
   0 -15   0   -0.01    0.06
   0 -15   0   -0.03    0.06
   0  15   0   -0.01    0.11
  -1 -15   0   36.58    1.38
   1 -15   0   37.59    1.35
  -1 -15   0   37.36    1.39
   1 -15   0   37.35    1.41
  -1  15   0   33.42    1.69
   1  15   0   35.48    1.70
  -2 -15   0   10.43    0.47
  -2 -15   0   10.73    0.44
   2 -15   0   10.46    0.48
  -2  15   0   10.54    0.60
   2  15   0   10.21    0.60
   3 -15   0    1.47    0.17
  -3 -15   0    1.72    0.16
  -3  15   0    1.43    0.22
   3  15   0    1.54    0.22
  -4 -15   0    1.52    0.17
   4 -15   0    1.48    0.18
  -4  15   0    1.35    0.22
   4  15   0    1.60    0.23
  -5 -15   0    0.78    0.15
   5 -15   0    0.50    0.14
  -5  15   0    0.89    0.21
   5  15   0    0.63    0.18
  -6 -15   0    0.26    0.12
   6 -15   0    0.37    0.13
   6  15   0    0.43    0.17
  -6  15   0    0.23    0.16
   7 -15   0    0.50    0.15
  -7 -15   0    0.33    0.14
  -7  15   0    0.26    0.19
   7  15   0    0.37    0.18
  -8 -15   0    0.46    0.16
   8 -15   0    0.41    0.15
   8  15   0    0.87    0.23
  -8  15   0    0.67    0.23
   0 -16   0   29.75    1.18
   0 -16   0   29.64    1.21
   0  16   0   34.29    1.50
   1 -16   0    0.18    0.08
  -1 -16   0    0.12    0.07
  -1 -16   0    0.16    0.08
   1  16   0    0.18    0.13
  -1  16   0    0.23    0.14
  -2 -16   0   17.33    0.67
  -2 -16   0   17.11    0.70
   2 -16   0   16.27    0.72
  -2  16   0   16.77    0.88
   2  16   0   15.92    0.87
   3 -16   0    5.94    0.35
  -3 -16   0    6.02    0.33
   3  16   0    6.27    0.44
  -3  16   0    6.28    0.44
  -4 -16   0    1.55    0.18
   4 -16   0    1.26    0.18
   4  16   0    1.58    0.23
  -4  16   0    1.33    0.22
  -5 -16   0    0.12    0.11
   5 -16   0   -0.14    0.08
  -5  16   0   -0.04    0.14
   5  16   0    0.07    0.13
   6 -16   0    2.64    0.25
  -6 -16   0    2.24    0.23
   6  16   0    1.72    0.27
  -6  16   0    2.46    0.31
   7 -16   0   -0.08    0.11
  -7 -16   0   -0.03    0.12
  -7  16   0   -0.16    0.16
   7  16   0   -0.07    0.14
  -8 -16   0    0.26    0.15
   8 -16   0    0.69    0.18
   8  16   0    0.49    0.20
  -8  16   0    0.42    0.22
   0 -17   0    0.10    0.07
   0 -17   0    0.30    0.09
   0  17   0    0.00    0.13
   1 -17   0    4.34    0.27
  -1 -17   0    4.12    0.24
  -1 -17   0    4.19    0.24
  -1  17   0    4.22    0.34
   1  17   0    3.63    0.33
  -2 -17   0   12.86    0.55
  -2 -17   0   13.43    0.58
   2 -17   0   12.57    0.59
   2  17   0   13.54    0.74
  -2  17   0   13.13    0.73
   3 -17   0    1.96    0.20
   4 -17   0    2.76    0.24
  -4 -17   0    2.74    0.23
  -4  17   0    2.54    0.29
   4  17   0    2.59    0.30
  -5 -17   0    0.18    0.11
   5 -17   0   -0.04    0.12
  -5  17   0    0.00    0.15
   5  17   0    0.10    0.15
   6 -17   0    0.13    0.12
  -6 -17   0    0.38    0.14
   6  17   0    0.35    0.18
  -6  17   0    0.22    0.18
   7 -17   0   -0.07    0.12
  -7 -17   0   -0.01    0.12
   7  17   0    0.01    0.16
  -7  17   0   -0.29    0.15
   8 -17   0    0.00    0.12
  -8  17   0    0.33    0.21
   0 -18   0   51.50    2.06
   0  18   0   57.51    2.52
  -1 -18   0    1.15    0.13
   1 -18   0    1.19    0.15
  -1 -18   0    1.07    0.13
   1  18   0    1.25    0.22
  -1  18   0    0.84    0.19
  -2 -18   0    6.78    0.33
   2 -18   0    6.77    0.37
  -2 -18   0    7.13    0.36
   2  18   0    6.28    0.46
  -2  18   0    6.83    0.47
  -3 -18   0    2.12    0.19
   3 -18   0    2.23    0.21
  -3  18   0    2.46    0.28
   3  18   0    2.24    0.28
   4 -18   0    6.63    0.39
  -4 -18   0    7.35    0.39
  -4  18   0    7.36    0.50
   4  18   0    6.23    0.47
  -5 -18   0    0.60    0.15
   5 -18   0    0.25    0.12
  -5  18   0    0.33    0.19
   5  18   0    0.51    0.19
   6 -18   0    0.63    0.16
  -6 -18   0    0.51    0.16
   6  18   0    0.92    0.22
  -6  18   0    0.41    0.19
   7 -18   0    0.09    0.13
  -7 -18   0   -0.07    0.13
  -7  18   0    0.04    0.18
   7  18   0    0.04    0.17
  -8  18   0    0.86    0.27
   0 -19   0    0.32    0.11
   0  19   0    0.30    0.15
   1 -19   0    0.75    0.14
  -1 -19   0    0.68    0.12
  -1 -19   0    1.00    0.13
   1  19   0    0.99    0.20
  -1  19   0    0.74    0.19
   2 -19   0    3.70    0.27
  -2 -19   0    4.00    0.25
   2  19   0    3.76    0.34
  -2  19   0    3.46    0.34
   3 -19   0    4.13    0.29
  -3 -19   0    3.61    0.27
   3  19   0    4.91    0.38
  -4 -19   0    0.65    0.15
   4 -19   0    0.74    0.15
  -4  19   0    0.73    0.21
   4  19   0    0.48    0.19
  -5 -19   0    0.09    0.12
   5 -19   0    0.02    0.11
   5  19   0    0.15    0.17
  -5  19   0    0.02    0.17
   6 -19   0    4.97    0.35
  -6 -19   0    4.98    0.35
   6  19   0    4.41    0.42
  -6  19   0    4.86    0.44
  -7 -19   0    1.66    0.23
   7 -19   0    1.03    0.21
   7  19   0    1.13    0.26
  -7  19   0    1.13    0.28
   0 -20   0    9.18    0.45
   0  20   0    9.63    0.59
  -1 -20   0    1.53    0.16
   1 -20   0    1.59    0.18
  -1  20   0    1.24    0.23
   1  20   0    1.21    0.23
   2 -20   0    1.85    0.21
  -2 -20   0    2.03    0.19
  -2  20   0    1.90    0.26
   2  20   0    2.01    0.26
   3 -20   0    0.59    0.15
  -3 -20   0    0.70    0.14
  -3  20   0    0.83    0.21
   3  20   0    0.79    0.20
   4 -20   0    0.09    0.12
  -4 -20   0    0.39    0.14
   4  20   0    0.05    0.14
  -4  20   0    0.20    0.18
  -5 -20   0    3.02    0.27
   5 -20   0    2.48    0.26
   5  20   0    2.48    0.32
  -5  20   0    2.60    0.33
  -6 -20   0    0.18    0.14
   6 -20   0    0.56    0.17
   6  20   0    0.50    0.19
  -6  20   0    0.23    0.20
  -7 -20   0    0.28    0.16
   7 -20   0    0.13    0.13
  -7  20   0    0.03    0.20
   0 -21   0    0.02    0.09
   0  21   0    0.09    0.14
   1 -21   0    2.37    0.22
  -1 -21   0    2.50    0.20
   1  21   0    2.38    0.29
  -1  21   0    2.21    0.29
   2 -21   0    0.30    0.12
  -2 -21   0    0.51    0.12
  -2  21   0    0.40    0.17
   2  21   0    0.63    0.19
  -3 -21   0    0.57    0.13
   3 -21   0    0.32    0.13
  -3  21   0    0.80    0.22
   3  21   0    0.38    0.18
  -4 -21   0    0.41    0.14
   4 -21   0    0.24    0.13
   4  21   0    0.42    0.19
  -4  21   0    0.23    0.19
   5 -21   0    0.40    0.14
  -5 -21   0   -0.02    0.12
  -5  21   0    0.78    0.22
   5  21   0    0.24    0.18
  -6 -21   0    0.56    0.16
   6 -21   0    0.88    0.20
   6  21   0    1.02    0.24
  -6  21   0    0.46    0.21
   0 -22   0    0.62    0.13
   0  22   0    0.58    0.20
   1 -22   0    0.23    0.12
   1  22   0    0.32    0.17
  -1  22   0    0.07    0.15
   2 -22   0    1.26    0.19
   2  22   0    0.92    0.22
  -2  22   0    1.31    0.25
  -3 -22   0    1.22    0.17
   3 -22   0    1.28    0.19
  -3  22   0    0.99    0.24
   3  22   0    1.20    0.24
   4 -22   0    0.88    0.18
  -4 -22   0    0.73    0.17
  -4  22   0    0.92    0.24
   4  22   0    0.95    0.24
   5 -22   0    0.36    0.15
  -5 -22   0    0.39    0.16
   5  22   0    0.25    0.17
  -5  22   0    0.27    0.20
   6 -22   0    0.21    0.14
  -6 -22   0   -0.02    0.13
   6  22   0    0.07    0.17
  -6  22   0    0.21    0.20
   0 -23   0    0.01    0.10
   0  23   0    0.26    0.16
   1 -23   0    0.08    0.10
  -1  23   0    0.01    0.15
   1  23   0   -0.05    0.14
   2 -23   0   -0.11    0.10
  -2  23   0    0.21    0.17
   2  23   0    0.18    0.16
   3 -23   0    0.88    0.18
  -3  23   0    0.76    0.22
   3  23   0    1.14    0.26
   4 -23   0    0.20    0.15
  -4 -23   0    0.22    0.14
   4  23   0    0.55    0.20
  -4  23   0    0.39    0.21
   5 -23   0    0.97    0.20
  -5 -23   0    0.71    0.18
   5  23   0    0.94    0.25
  -5  23   0    0.75    0.24
  -6 -23   0    1.23    0.22
   0 -24   0    0.97    0.17
   0  24   0    1.27    0.26
   1 -24   0    0.32    0.14
  -1  24   0    0.32    0.19
   1  24   0    0.56    0.21
   2 -24   0    0.72    0.17
  -2  24   0    1.05    0.26
   2  24   0    0.99    0.24
   3 -24   0    0.52    0.15
  -3  24   0    0.44    0.21
   3  24   0    0.39    0.21
   4 -24   0    0.71    0.19
  -4  24   0    0.91    0.25
   4  24   0    1.11    0.27
  -5 -24   0   -0.21    0.12
   5 -24   0    0.38    0.16
   5  24   0    0.20    0.18
  -5  24   0   -0.02    0.18
   0  25   0   -0.08    0.17
   1 -25   0    0.38    0.14
   1  25   0    0.08    0.16
  -1  25   0    0.18    0.18
   2 -25   0   -0.21    0.11
  -2  25   0   -0.06    0.17
   2  25   0    0.31    0.19
   3 -25   0    0.81    0.19
  -3  25   0    0.44    0.22
   3  25   0    0.60    0.23
   4 -25   0    1.34    0.23
  -4  25   0    1.18    0.28
   4  25   0    1.70    0.31
   0  26   0    6.70    0.54
   1 -26   0    1.36    0.21
   1  26   0    0.96    0.26
  -1  26   0    1.25    0.28
   2 -26   0    0.72    0.18
   2  26   0    0.57    0.22
  -2  26   0    0.71    0.24
   3 -26   0    3.69    0.33
   3  26   0    3.49    0.41
  -3  26   0    3.40    0.41
   0  27   0   -0.09    0.17
   1 -27   0    0.49    0.16
   1  27   0    0.51    0.23
  -1  27   0    0.48    0.24
   2 -27   0    0.58    0.17
  -2  27   0    0.67    0.25
   2  27   0    0.54    0.22
  10   0  -1    0.22    0.18
   9   0  -1   -0.06    0.16
  -9   0   1    0.05    0.11
   8   0  -1    0.15    0.15
  -8   0   1    0.28    0.11
   7   0  -1   -0.06    0.13
  -7   0   1   -0.07    0.08
   6   0  -1   -0.04    0.10
  -6   0   1    0.08    0.08
  -5   0   1    0.00    0.06
   5   0  -1    0.02    0.09
   4   0  -1   -0.07    0.08
  -4   0   1    0.02    0.06
   3   0  -1   18.15    0.85
   2   0  -1   -0.02    0.05
   2   0  -1    0.03    0.04
   1   0  -1    0.02    0.03
   1   0  -1    0.01    0.02
   0   0  -1   -0.01    0.01
   0   0   1    0.00    0.01
   1   0   1    0.07    0.03
   1   0   1    0.01    0.02
  -1   0  -1   -0.02    0.02
   2   0   1    0.01    0.03
  -2   0  -1   -0.02    0.04
   2   0   1    0.00    0.05
   3   0   1    1.94    0.17
   4   0   1    0.07    0.09
   4   0   1    0.01    0.04
  -4   0  -1    0.04    0.06
   5   0   1    0.04    0.05
   5   0   1   -0.08    0.09
  -5   0  -1    0.06    0.06
   6   0   1    0.06    0.05
   6   0   1    0.08    0.11
  -6   0  -1    0.15    0.08
   7   0   1   -0.03    0.14
  -7   0  -1    0.00    0.09
  -8   0  -1    0.08    0.10
   8   0   1   -0.11    0.14
   9   0   1    0.23    0.19
  -9   0  -1    0.09    0.11
  10   0   1    0.00    0.19
 -10  -1   1    0.23    0.14
  10  -1  -1    0.04    0.18
  10   1  -1    0.29    0.20
   9  -1  -1    0.09    0.17
  -9  -1   1    0.39    0.14
  -9   1   1    0.46    0.13
   9   1  -1    0.48    0.21
  -8  -1   1    0.18    0.11
   8  -1  -1    0.15    0.16
   8   1  -1    0.14    0.17
  -8   1   1    0.23    0.11
  -7  -1   1    0.34    0.11
   7  -1  -1    0.30    0.16
   7   1  -1    0.31    0.16
  -7   1   1    0.16    0.09
  -6  -1   1    0.43    0.10
   6  -1  -1    0.43    0.15
   6   1  -1    0.66    0.16
  -6   1   1    0.49    0.10
  -5  -1   1   10.05    0.43
   5  -1  -1    8.94    0.52
   5   1  -1    9.10    0.52
  -5   1   1    9.45    0.42
  -4  -1   1   19.41    0.74
   4  -1  -1   18.85    0.90
   4  -1  -1   18.77    0.72
  -4   1   1   18.44    0.74
   4   1  -1   18.47    0.90
  -3  -1   1   63.91    2.29
   3  -1  -1   62.74    2.28
   3  -1  -1   63.52    2.29
   3  -1  -1   60.63    2.74
   3   1  -1   60.64    2.74
   2  -1  -1   96.29    4.27
   2  -1  -1   99.74    3.59
   2  -1  -1   99.55    3.63
   2   1  -1   99.36    3.60
   2   1  -1   97.36    4.27
   1  -1  -1    0.61    0.06
  -1  -1   1    0.70    0.04
   1  -1  -1    0.67    0.05
   1   1  -1    0.67    0.05
   1   1  -1    0.66    0.06
   0  -1  -1    0.73    0.04
   0  -1   1    0.78    0.04
   0  -1  -1    0.64    0.04
   0   1   1    0.67    0.04
  -1  -1  -1    1.40    0.08
   1  -1   1    1.29    0.10
   1  -1   1    1.52    0.08
   1   1   1    1.50    0.07
  -1   1  -1    1.51    0.07
   1   1   1    1.28    0.10
   2  -1   1  117.61    4.17
  -2  -1  -1  114.20    4.21
   2  -1   1  111.43    4.98
  -2   1  -1  115.17    4.22
   2   1   1  111.51    4.98
   2   1   1  118.11    4.22
   3  -1   1   17.90    0.85
   3   1   1   18.01    0.85
  -4  -1  -1    6.68    0.32
   4  -1   1    7.13    0.30
   4  -1   1    6.97    0.40
  -4   1  -1    7.00    0.31
   4   1   1    7.37    0.29
   4   1   1    6.48    0.40
   5  -1   1    6.82    0.31
   5  -1   1    6.83    0.43
  -5  -1  -1    7.33    0.34
  -5   1  -1    7.26    0.33
   5   1   1    7.44    0.30
   5   1   1    6.67    0.43
  -6  -1  -1    0.41    0.11
   6  -1   1    0.39    0.14
   6  -1   1    0.27    0.07
  -6   1  -1    0.47    0.10
   6   1   1    0.15    0.14
   7  -1   1    2.68    0.30
  -7  -1  -1    2.56    0.21
  -7   1  -1    2.53    0.21
   7   1   1    2.75    0.30
  -8  -1  -1    0.43    0.13
   8  -1   1    0.13    0.17
   8   1   1    0.36    0.19
  -8   1  -1    0.32    0.12
   9  -1   1    0.17    0.17
  -9  -1  -1    0.20    0.12
   9   1   1    0.15    0.18
  10   1   1   -0.20    0.17
 -10  -2   1    1.22    0.20
  10   2  -1    1.27    0.29
  -9  -2   1    0.78    0.17
   9  -2  -1    0.61    0.21
  -9   2   1    0.94    0.16
   9   2  -1    0.64    0.23
  -8  -2   1    0.65    0.14
   8  -2  -1    0.64    0.20
  -8   2   1    0.60    0.13
   8   2  -1    0.47    0.19
  -7  -2   1    0.18    0.10
   7  -2  -1    0.08    0.14
  -7   2   1    0.06    0.08
   7   2  -1    0.22    0.15
   6  -2  -1    2.24    0.23
  -6  -2   1    2.14    0.18
   6   2  -1    2.55    0.25
  -6   2   1    1.92    0.16
  -5  -2   1    7.39    0.35
   5  -2  -1    7.22    0.32
   5  -2  -1    7.17    0.43
   5   2  -1    7.34    0.43
  -5   2   1    6.78    0.33
   4  -2  -1   46.35    2.12
  -4  -2   1   47.91    1.77
   4  -2  -1   47.46    1.76
   4  -2  -1   48.11    1.76
   4   2  -1   46.61    2.13
   3  -2  -1   20.29    0.93
   3   2  -1   19.46    0.92
   2  -2  -1  975.33   36.97
   2  -2  -1  946.54   41.78
  -2  -2   1 1000.00   35.95
   2  -2  -1  965.18   36.43
   2   2  -1  915.02   44.50
   2   2  -1  991.81   37.13
   1  -2  -1    2.21    0.11
   1  -2  -1    2.20    0.10
  -1  -2   1    2.16    0.09
   1   2  -1    2.35    0.11
   1   2  -1    2.15    0.13
   0  -2   1   70.48    2.61
   0  -2   1   70.66    2.61
   0  -2  -1   71.64    2.63
   0   2  -1   71.45    3.12
   0   2  -1   69.70    2.62
   0   2   1   76.58    3.15
   1  -2   1   42.82    1.54
   1  -2   1   41.73    1.53
  -1  -2  -1   41.16    1.53
   1   2   1   40.64    1.84
   1   2   1   42.65    1.54
  -1   2  -1   42.75    1.53
  -2  -2  -1   43.32    1.59
   2  -2   1   44.18    1.60
   2  -2   1   40.66    1.91
   2   2   1   44.97    1.58
   2   2   1   41.17    1.91
  -2   2  -1   44.84    1.58
  -3  -2  -1    8.97    0.37
   3  -2   1    7.20    0.36
   3  -2   1   10.37    0.47
  -3   2  -1    8.69    0.36
   3   2   1   10.31    0.47
   3   2   1    8.05    0.34
   4  -2   1    2.55    0.21
   4  -2   1    2.62    0.15
  -4  -2  -1    2.49    0.17
   4   2   1    2.48    0.12
  -4   2  -1    2.44    0.15
   4   2   1    2.25    0.20
   5  -2   1    3.52    0.19
   5  -2   1    3.23    0.26
  -5  -2  -1    3.14    0.21
   5   2   1    3.57    0.27
  -5   2  -1    3.26    0.20
   5   2   1    3.57    0.16
   6  -2   1    1.83    0.14
   6  -2   1    1.97    0.23
  -6  -2  -1    1.78    0.17
   6   2   1    1.82    0.23
  -6   2  -1    1.74    0.16
   7  -2   1    0.41    0.18
  -7  -2  -1    0.91    0.14
  -7   2  -1    0.54    0.12
   7   2   1    0.44    0.17
   8  -2   1   -0.03    0.13
  -8  -2  -1    0.06    0.11
  -8   2  -1    0.04    0.10
   8   2   1   -0.05    0.15
  -9  -2  -1    0.34    0.14
   9   2   1    0.55    0.22
 -10  -2  -1    0.17    0.14
  10   2   1    0.08    0.20
 -10  -3   1    0.01    0.12
  10   3  -1   -0.12    0.17
  -9  -3   1    0.81    0.17
   9   3  -1    0.56    0.22
  -8  -3   1    0.19    0.11
   8  -3  -1   -0.06    0.12
  -8   3   1    0.11    0.10
   8   3  -1   -0.09    0.13
  -7  -3   1    4.46    0.28
   7  -3  -1    4.25    0.34
  -7   3   1    4.12    0.26
   7   3  -1    3.84    0.34
  -6  -3   1    3.42    0.23
   6  -3  -1    3.12    0.20
   6  -3  -1    4.04    0.31
   6   3  -1    3.66    0.29
  -6   3   1    3.06    0.21
   5  -3  -1    8.24    0.36
  -5  -3   1    7.80    0.38
   5  -3  -1    7.73    0.45
  -5  -3   1    8.19    0.32
  -5   3   1    7.22    0.35
   5   3  -1    7.95    0.46
   4  -3  -1  161.32    5.77
   4  -3  -1  155.90    6.93
  -4  -3   1  165.29    5.78
   4  -3  -1  162.49    5.81
  -4  -3   1  160.29    5.79
   4   3  -1  149.46    6.93
  -3  -3   1   18.83    0.67
   3  -3  -1   17.71    0.84
   3  -3  -1   17.29    0.70
  -3  -3   1   18.01    0.71
   3  -3  -1   17.70    0.69
   3   3  -1   18.27    0.85
  -2  -3   1  180.04    6.67
   2  -3  -1  184.78    6.67
   2  -3  -1  180.49    6.67
  -2  -3   1  184.73    6.65
   2   3  -1  180.40    7.96
  -1  -3   1   55.61    2.00
   1  -3  -1   55.18    2.01
   1  -3  -1   54.85    2.01
   1   3  -1   55.20    2.00
  -1   3   1   54.76    2.39
   1   3  -1   53.55    2.39
   0  -3   1    0.07    0.03
   0  -3  -1    0.08    0.03
   0   3  -1    0.07    0.04
   0   3  -1    0.15    0.02
   0   3   1    0.07    0.04
  -1  -3  -1   53.56    1.96
   1  -3   1   53.50    1.97
  -1   3  -1   53.12    2.35
   1   3   1   56.11    1.97
   1   3   1   52.44    2.35
  -2  -3  -1    4.11    0.20
   2  -3   1    3.97    0.19
  -2  -3  -1    4.19    0.16
   2   3   1    4.04    0.24
   2   3   1    4.15    0.16
  -2   3  -1    4.12    0.17
  -3  -3  -1   35.18    1.30
  -3   3  -1   34.77    1.28
   3   3   1   33.91    1.27
   4  -3   1    2.38    0.15
  -4  -3  -1    1.98    0.16
   4  -3   1    2.30    0.20
   4   3   1    2.20    0.19
  -4   3  -1    1.78    0.14
   4   3   1    2.19    0.10
   5  -3   1    0.04    0.06
  -5  -3  -1   -0.12    0.06
   5  -3   1    0.00    0.10
  -5   3  -1    0.02    0.06
   5   3   1    0.02    0.03
   5   3   1    0.06    0.10
  -6  -3  -1    4.48    0.26
   6  -3   1    3.68    0.23
   6  -3   1    4.09    0.32
  -6   3  -1    3.98    0.24
   6   3   1    4.69    0.35
   7  -3   1    2.84    0.30
  -7  -3  -1    2.81    0.23
   7   3   1    3.04    0.31
  -7   3  -1    2.67    0.21
  -8  -3  -1    0.93    0.17
  -8   3  -1    1.32    0.16
   8   3   1    1.25    0.26
  -9  -3  -1    1.07    0.18
   9   3   1    0.68    0.22
 -10  -3  -1    0.20    0.14
  10   3   1    0.21    0.21
 -10  -4   1   -0.03    0.12
  10   4  -1    0.06    0.18
  -9  -4   1    0.43    0.15
   9   4  -1    0.56    0.21
  -8  -4   1    1.45    0.19
  -8   4   1    1.50    0.17
   8   4  -1    0.92    0.22
  -7  -4   1    0.06    0.10
   7   4  -1    0.03    0.14
  -7   4   1    0.09    0.08
  -6  -4   1    0.42    0.11
   6  -4  -1    0.13    0.12
   6  -4  -1    0.14    0.08
   6   4  -1    0.01    0.12
  -6   4   1   -0.11    0.07
   5  -4  -1    4.86    0.33
  -5  -4   1    4.70    0.28
   5  -4  -1    5.32    0.26
  -5  -4   1    5.39    0.21
   5   4  -1    4.78    0.33
  -5   4   1    5.22    0.26
   4  -4  -1   17.07    0.68
   4  -4  -1   16.74    0.66
  -4  -4   1   16.88    0.69
  -4  -4   1   17.83    0.63
   4   4  -1   15.91    0.82
  -2  -4   1   11.04    0.41
  -2  -4   1   11.05    0.44
   2  -4  -1   11.15    0.42
   2  -4  -1   10.96    0.44
  -2   4   1   10.84    0.52
   2   4  -1   10.94    0.53
   1  -4  -1   81.46    2.97
  -1  -4   1   81.13    2.95
   1  -4  -1   83.99    2.96
  -1  -4   1   82.02    2.97
  -1   4   1   79.40    3.53
   1   4  -1   79.68    3.54
   0  -4   1   15.48    0.59
   0  -4   1   15.68    0.60
   0  -4  -1   15.55    0.60
   0  -4  -1   15.44    0.60
   0   4   1   17.09    0.72
   0   4  -1   16.74    0.73
   1  -4   1   38.95    1.43
  -1  -4  -1   38.39    1.42
   1   4   1   38.04    1.70
  -1   4  -1   38.53    1.70
  -2  -4  -1    2.74    0.16
   2  -4   1    3.19    0.16
  -2   4  -1    3.13    0.13
  -2   4  -1    2.88    0.20
   2   4   1    2.84    0.19
  -3  -4  -1    1.80    0.14
   3  -4   1    1.90    0.13
  -3   4  -1    1.76    0.11
   3   4   1    1.76    0.17
   4  -4   1    0.66    0.09
  -4  -4  -1    0.52    0.10
  -4   4  -1    0.69    0.08
   4   4   1    0.59    0.12
   4   4   1    0.68    0.05
  -5  -4  -1    4.07    0.25
   5  -4   1    4.17    0.23
  -5   4  -1    4.23    0.22
   5   4   1    3.99    0.31
  -6  -4  -1    0.08    0.09
   6  -4   1    0.05    0.08
   6   4   1    0.48    0.15
  -6   4  -1    0.03    0.08
  -7  -4  -1    0.74    0.14
   7  -4   1    0.88    0.13
   7   4   1    0.62    0.18
  -7   4  -1    0.80    0.13
  -8  -4  -1    0.07    0.11
   8   4   1   -0.02    0.15
  -9  -4  -1    0.02    0.11
   9   4   1    0.27    0.19
 -10  -4  -1    0.13    0.13
  10   4   1    0.21    0.22
 -10  -5   1   -0.05    0.12
  10   5  -1    0.03    0.19
  -9  -5   1    0.26    0.13
   9   5  -1    0.21    0.19
  -8  -5   1    0.10    0.11
   8   5  -1    0.26    0.16
  -7  -5   1   -0.03    0.10
   7   5  -1    0.00    0.13
  -7   5   1   -0.10    0.08
   6  -5  -1    0.26    0.09
  -6  -5   1    0.20    0.11
  -6   5   1    0.08    0.08
   6   5  -1    0.29    0.15
   5  -5  -1    0.33    0.08
  -5  -5   1    0.50    0.10
   5   5  -1    0.48    0.13
  -5   5   1    0.47    0.08
  -4  -5   1    5.95    0.30
   4  -5  -1    6.06    0.27
   4  -5  -1    5.73    0.28
   4   5  -1    5.64    0.35
   3  -5  -1   51.41    1.86
   3  -5  -1   49.74    1.83
  -3  -5   1   48.65    1.85
   3   5  -1   49.82    2.23
  -2  -5   1   30.80    1.16
  -2  -5   1   31.58    1.14
   2  -5  -1   31.73    1.14
   2  -5  -1   31.19    1.17
   2   5  -1   30.24    1.39
  -2   5   1   29.99    1.39
   1  -5  -1    7.90    0.31
  -1  -5   1    7.99    0.32
   1  -5  -1    7.96    0.32
  -1  -5   1    7.96    0.31
   1   5  -1    7.69    0.39
  -1   5   1    7.65    0.38
   0  -5  -1    0.70    0.06
   0  -5  -1    0.66    0.06
   0  -5   1    0.71    0.05
   0  -5   1    0.56    0.06
   0   5  -1    0.84    0.09
   0   5   1    0.71    0.08
   1  -5   1   15.64    0.60
  -1  -5  -1   15.76    0.59
   1   5   1   15.34    0.71
  -1   5  -1   14.90    0.72
  -2  -5  -1    2.06    0.14
   2  -5   1    1.93    0.13
   2   5   1    2.11    0.09
   2   5   1    2.06    0.09
  -2   5  -1    1.63    0.16
   2   5   1    1.96    0.16
  -3  -5  -1    5.19    0.26
   3  -5   1    4.51    0.25
   3   5   1    6.60    0.33
  -3   5  -1    5.09    0.22
  -4  -5  -1    0.05    0.07
   4  -5   1   -0.05    0.06
  -4   5  -1    0.03    0.05
   4   5   1    0.00    0.07
   5  -5   1    1.91    0.15
  -5  -5  -1    2.05    0.17
  -5   5  -1    1.59    0.13
   5   5   1    2.06    0.21
  -6  -5  -1    2.50    0.21
   6  -5   1    2.43    0.19
  -6   5  -1    2.28    0.17
   6   5   1    2.65    0.27
  -7  -5  -1    0.17    0.11
   7  -5   1    0.12    0.09
  -7   5  -1    0.11    0.09
   7   5   1    0.29    0.16
  -8  -5  -1    0.52    0.14
   8   5   1    0.44    0.19
  -9  -5  -1   -0.06    0.11
   9   5   1    0.14    0.19
 -10  -5  -1    0.12    0.14
 -10  -6   1    0.35    0.15
  10   6  -1    0.24    0.21
  -9  -6   1    0.65    0.16
   9   6  -1    0.62    0.22
  -8  -6   1    3.27    0.27
   8   6  -1    2.56    0.31
  -7  -6   1    1.64    0.19
   7  -6  -1    1.49    0.17
   7   6  -1    1.76    0.25
  -7   6   1    1.71    0.16
   6  -6  -1    1.15    0.14
  -6  -6   1    1.10    0.15
   6   6  -1    1.74    0.22
  -6   6   1    1.56    0.14
  -5  -6   1    0.02    0.08
   5  -6  -1    0.10    0.07
   5   6  -1    0.05    0.09
  -4  -6   1    0.05    0.07
   4  -6  -1    0.02    0.06
   4  -6  -1    0.07    0.05
   4   6  -1    0.07    0.08
  -2  -6   1    5.82    0.23
   2  -6  -1    5.56    0.27
   2  -6  -1    5.86    0.24
  -2  -6   1    5.78    0.27
   2   6  -1    5.56    0.33
  -2   6   1    5.93    0.32
  -1  -6   1    8.73    0.34
   1  -6  -1    8.34    0.35
  -1  -6   1    8.48    0.34
   1  -6  -1    8.88    0.33
  -1   6   1    8.16    0.42
   1   6  -1    8.31    0.43
   0  -6  -1   44.94    1.68
   0  -6   1   45.24    1.69
   0  -6  -1   45.15    1.69
   0  -6   1   45.53    1.67
   0   6  -1   47.10    2.03
   0   6   1   47.77    2.02
  -1  -6  -1    4.05    0.19
   1  -6   1    3.90    0.19
   1   6   1    4.08    0.24
  -1   6  -1    3.78    0.24
   2  -6   1    0.77    0.09
  -2  -6  -1    0.85    0.09
   2   6   1    0.71    0.11
   2   6   1    0.97    0.05
  -2   6  -1    1.08    0.12
   3  -6   1   10.74    0.48
  -3  -6  -1   10.53    0.48
  -3   6  -1   11.34    0.44
   3   6   1   13.86    0.61
   4  -6   1    4.63    0.24
  -4  -6  -1    4.27    0.25
  -4   6  -1    4.89    0.21
   4   6   1    3.76    0.29
   5  -6   1    6.73    0.33
  -5  -6  -1    6.48    0.35
   5   6   1    6.56    0.42
  -5   6  -1    6.86    0.30
  -6  -6  -1    6.61    0.37
   6  -6   1    6.22    0.34
   6   6   1    7.62    0.47
  -6   6  -1    6.60    0.32
  -7  -6  -1   -0.07    0.09
   7  -6   1    0.06    0.09
   7   6   1    0.11    0.14
  -8  -6  -1    0.83    0.15
   8   6   1    0.51    0.18
  -9  -6  -1    0.71    0.17
   9   6   1    0.92    0.24
 -10  -6  -1    0.00    0.13
 -10  -7   1    0.16    0.15
 -10   7   1    0.33    0.20
  -9  -7   1    0.11    0.13
  -9   7   1    0.06    0.17
   9   7  -1    0.31    0.19
  -8  -7   1    0.06    0.12
   8   7  -1    0.00    0.15
   7  -7  -1    0.17    0.10
  -7  -7   1    0.33    0.13
   7   7  -1    0.06    0.13
   6  -7  -1    0.04    0.08
  -6  -7   1    0.11    0.10
  -6   7   1    0.01    0.07
   6   7  -1    0.11    0.12
  -5  -7   1    0.07    0.08
   5  -7  -1   -0.04    0.06
   5   7  -1   -0.04    0.09
  -5   7   1   -0.09    0.09
   4  -7  -1    7.47    0.32
   4  -7  -1    7.75    0.36
  -4  -7   1    7.30    0.36
   4   7  -1    7.55    0.44
  -4   7   1    7.43    0.43
   3  -7  -1   43.14    1.58
   3  -7  -1   43.17    1.62
  -3  -7   1   43.81    1.62
   3   7  -1   42.08    1.95
  -3   7   1   43.01    1.93
  -2  -7   1   10.30    0.39
   2  -7  -1   10.43    0.43
   2  -7  -1   10.11    0.39
  -2  -7   1   10.13    0.42
  -2   7   1   10.02    0.51
   2   7  -1    9.61    0.51
  -1  -7   1    0.88    0.07
  -1  -7   1    0.94    0.08
   1  -7  -1    0.82    0.07
   1  -7  -1    0.98    0.08
  -1   7   1    0.95    0.11
   1   7  -1    0.66    0.10
   0  -7  -1   13.30    0.52
   0  -7   1   13.60    0.51
   0  -7  -1   12.98    0.53
   0  -7   1   13.28    0.53
   0   7  -1   13.96    0.65
   0   7   1   14.53    0.65
  -1  -7  -1    2.98    0.16
  -1  -7  -1    2.91    0.14
   1  -7   1    2.90    0.16
  -1   7  -1    2.66    0.20
   1   7   1    3.14    0.20
   2  -7   1    2.42    0.15
  -2  -7  -1    2.48    0.17
   2   7   1    2.36    0.20
  -2   7  -1    2.84    0.21
  -3  -7  -1   18.07    0.73
   3  -7   1   18.83    0.73
  -3   7  -1   17.97    0.88
   3   7   1   18.07    0.88
  -4  -7  -1    0.96    0.12
   4  -7   1    1.14    0.12
  -4   7  -1    1.09    0.08
   4   7   1    1.29    0.16
  -4   7  -1    1.02    0.15
   5  -7   1    0.05    0.07
  -5  -7  -1    0.00    0.09
   5   7   1    0.15    0.10
  -5   7  -1    0.03    0.06
  -5   7  -1    0.33    0.12
   6  -7   1    3.76    0.25
  -6  -7  -1    3.70    0.26
   6   7   1    4.32    0.35
  -7  -7  -1    1.46    0.18
   7  -7   1    1.29    0.16
   7   7   1    1.04    0.21
  -8  -7  -1    2.48    0.24
   8   7   1    2.27    0.31
  -9  -7  -1    0.25    0.15
  -9   7  -1    0.22    0.19
   9   7   1    0.38    0.20
 -10  -7  -1    0.76    0.19
 -10   8   1    0.25    0.21
  -9  -8   1    0.52    0.17
  -9   8   1    0.63    0.22
   9   8  -1    0.49    0.22
  -8  -8   1    0.09    0.12
   8   8  -1    0.36    0.19
  -8   8   1    0.11    0.16
   7  -8  -1    0.12    0.10
  -7  -8   1    0.16    0.12
   7   8  -1   -0.12    0.13
  -7   8   1    0.19    0.15
   6  -8  -1    0.55    0.12
  -6  -8   1    0.45    0.12
  -6   8   1    0.50    0.09
   6   8  -1    0.58    0.17
  -6   8   1    0.55    0.16
  -5  -8   1    0.05    0.08
   5  -8  -1    0.03    0.08
  -5   8   1    0.14    0.11
   5   8  -1    0.16    0.11
   4  -8  -1    0.22    0.08
   4  -8  -1    0.33    0.05
  -4  -8   1    0.21    0.08
   4   8  -1    0.25    0.10
  -4   8   1    0.45    0.12
   3  -8  -1    1.65    0.10
  -3  -8   1    1.46    0.08
  -3  -8   1    1.88    0.14
   3  -8  -1    1.82    0.14
   3   8  -1    2.45    0.19
   2  -8  -1   11.59    0.49
  -2  -8   1   12.07    0.45
   2  -8  -1   12.04    0.45
  -2  -8   1   11.93    0.48
  -2   8   1   11.27    0.58
   2   8  -1   10.95    0.59
   1  -8  -1    9.61    0.37
  -1  -8   1    9.63    0.38
   1  -8  -1    9.29    0.40
  -1  -8   1    9.44    0.38
  -1   8   1    8.75    0.47
   1   8  -1    9.25    0.48
   0  -8  -1   30.96    1.18
   0  -8   1   30.61    1.19
   0  -8   1   31.41    1.16
   0  -8  -1   30.37    1.17
   0   8   1   34.07    1.43
   0   8  -1   32.21    1.43
  -1  -8  -1   31.69    1.17
   1  -8   1   31.10    1.18
  -1  -8  -1   31.66    1.16
   1   8   1   30.83    1.41
  -1   8  -1   30.27    1.42
  -2  -8  -1    5.50    0.27
   2  -8   1    5.61    0.27
  -2   8  -1    5.54    0.33
   2   8   1    5.33    0.32
  -3  -8  -1    0.83    0.10
   3  -8   1    0.66    0.10
  -3   8  -1    0.83    0.13
   3   8   1    0.98    0.14
   4  -8   1    1.80    0.15
  -4  -8  -1    1.86    0.16
  -4   8  -1    1.89    0.11
  -4   8  -1    1.87    0.20
   4   8   1    1.81    0.19
  -5  -8  -1    0.05    0.09
   5  -8   1    0.15    0.08
  -5   8  -1    0.04    0.05
  -5   8  -1   -0.06    0.11
   5   8   1   -0.08    0.09
  -6  -8  -1    6.38    0.36
   6  -8   1    6.14    0.34
  -6   8  -1    6.36    0.43
   6   8   1    6.43    0.45
  -7  -8  -1    0.17    0.11
   7  -8   1    0.02    0.09
  -7   8  -1    0.21    0.15
   7   8   1    0.08    0.13
  -8  -8  -1    0.38    0.14
   8  -8   1    0.24    0.12
  -8   8  -1    0.32    0.18
   8   8   1    0.29    0.18
  -9  -8  -1    0.90    0.18
  -9   8  -1    1.07    0.26
   9   8   1    1.02    0.25
  -9  -9   1    0.05    0.13
   9   9  -1    0.14    0.18
  -9   9   1    0.25    0.20
  -8  -9   1    0.75    0.17
  -8   9   1    0.52    0.20
   8   9  -1    0.57    0.21
   7  -9  -1    1.10    0.16
  -7  -9   1    1.07    0.18
  -7   9   1    1.20    0.23
   7   9  -1    0.96    0.22
  -6  -9   1    0.14    0.10
   6  -9  -1    0.08    0.09
  -6   9   1    0.08    0.13
   6   9  -1   -0.03    0.11
   5  -9  -1    0.29    0.10
  -5  -9   1    0.08    0.09
   5   9  -1    0.24    0.13
  -5   9   1    0.50    0.15
   4  -9  -1    0.01    0.06
  -4  -9   1   -0.16    0.06
   4  -9  -1    0.00    0.04
   4   9  -1   -0.04    0.09
  -4   9   1   -0.07    0.09
  -3  -9   1    0.42    0.04
  -3  -9   1    0.55    0.09
   3  -9  -1    0.43    0.08
   3  -9  -1    0.48    0.05
  -3   9   1    0.63    0.12
   3   9  -1    0.63    0.12
  -2  -9   1    0.09    0.06
   2  -9  -1    0.13    0.04
  -2  -9   1    0.23    0.05
   2  -9  -1    0.09    0.06
  -2   9   1    0.37    0.09
   2   9  -1    0.18    0.09
  -1  -9   1    0.61    0.07
   1  -9  -1    0.46    0.08
   1  -9  -1    0.49    0.06
  -1  -9   1    0.58    0.07
   1   9  -1    0.46    0.10
  -1   9   1    0.69    0.12
   0  -9  -1    9.31    0.39
   0  -9  -1    9.34    0.39
   0  -9   1    9.48    0.37
   0  -9   1    9.02    0.39
   0   9   1    9.59    0.49
   0   9  -1   10.04    0.49
   1  -9   1    0.04    0.03
   1  -9   1   -0.07    0.05
  -1  -9  -1    0.00    0.05
  -1  -9  -1   -0.03    0.04
  -1   9  -1    0.09    0.09
   1   9   1   -0.02    0.08
  -2  -9  -1    2.05    0.15
   2  -9   1    2.09    0.15
   2   9   1    2.03    0.19
  -2   9  -1    2.30    0.20
   3   9   1    5.66    0.35
  -4  -9  -1   10.97    0.49
   4  -9   1   10.74    0.49
  -4   9  -1   11.58    0.43
  -4   9  -1   10.89    0.60
   4   9   1   10.55    0.60
   5  -9   1    0.02    0.08
  -5  -9  -1    0.24    0.10
   5   9   1    0.22    0.13
  -5   9  -1    0.05    0.13
  -6  -9  -1    2.66    0.22
   6  -9   1    2.42    0.20
   6   9   1    2.17    0.26
  -6   9  -1    2.43    0.28
  -7  -9  -1    0.98    0.17
   7  -9   1    0.56    0.14
  -7   9  -1    1.14    0.23
   7   9   1    0.68    0.19
   8  -9   1    0.15    0.12
  -8  -9  -1    0.09    0.12
  -8   9  -1    0.28    0.18
   8   9   1    0.06    0.16
  -9  -9  -1    0.09    0.13
   9   9   1    0.08    0.18
  -9   9  -1    0.13    0.20
  -9 -10   1    0.30    0.15
   9  10  -1    0.30    0.20
  -9  10   1    0.45    0.21
  -8 -10   1    0.17    0.13
  -8  10   1    0.50    0.20
   8  10  -1    0.31    0.18
  -7 -10   1    1.04    0.18
   7 -10  -1    0.66    0.15
   7  10  -1    0.82    0.20
  -7  10   1    0.84    0.20
   6 -10  -1    0.11    0.10
  -6 -10   1    0.03    0.10
   6  10  -1   -0.03    0.11
  -6  10   1    0.05    0.13
   5 -10  -1    1.10    0.14
  -5 -10   1    0.88    0.14
   5  10  -1    0.58    0.16
  -5  10   1    0.99    0.17
  -4 -10   1    0.21    0.09
   4 -10  -1    0.06    0.07
   4 -10  -1    0.15    0.05
   4  10  -1   -0.07    0.08
  -4  10   1    0.15    0.11
   3 -10  -1    0.12    0.07
  -3 -10   1    0.19    0.07
  -3 -10   1    0.16    0.03
   3 -10  -1    0.29    0.05
   3  10  -1    0.47    0.11
   2 -10  -1   -0.04    0.05
   2 -10  -1    0.07    0.04
  -2 -10   1    0.02    0.04
  -2 -10   1    0.05    0.06
  -2  10   1   -0.09    0.08
   2  10  -1    0.03    0.08
   1 -10  -1   10.10    0.40
  -1 -10   1   10.54    0.42
  -1 -10   1   10.23    0.41
   1 -10  -1   10.34    0.43
   1  10  -1    9.29    0.52
  -1  10   1    9.51    0.52
   0 -10   1    6.76    0.31
   0 -10  -1    6.78    0.30
   0 -10   1    6.74    0.29
   0 -10  -1    6.69    0.31
   0  10  -1    7.26    0.39
   0  10   1    7.48    0.40
   1 -10   1    1.42    0.08
  -1 -10  -1    1.41    0.11
  -1 -10  -1    1.22    0.10
   1 -10   1    1.44    0.12
  -1  10  -1    1.36    0.16
   1  10   1    1.34    0.15
   2 -10   1    1.38    0.12
  -2 -10  -1    1.09    0.11
  -2  10  -1    1.27    0.16
   2  10   1    0.96    0.14
  -3 -10  -1    2.40    0.18
   3 -10   1    2.05    0.17
   3  10   1    2.63    0.11
   3  10   1    3.27    0.23
  -4 -10  -1    5.81    0.31
   4 -10   1    5.88    0.31
   4  10   1    5.72    0.38
  -4  10  -1    5.23    0.38
   5 -10   1    3.66    0.25
  -5 -10  -1    4.18    0.27
  -5  10  -1    3.83    0.32
   5  10   1    4.29    0.33
   6 -10   1    3.33    0.24
  -6 -10  -1    3.11    0.25
   6  10   1    3.04    0.31
  -6  10  -1    3.02    0.29
   7 -10   1    0.19    0.11
  -7 -10  -1    0.26    0.13
   7  10   1    0.21    0.16
  -7  10  -1   -0.07    0.15
  -8 -10  -1    0.21    0.14
   8 -10   1    0.25    0.12
  -8  10  -1    0.37    0.18
   8  10   1    0.52    0.20
  -9 -10  -1    0.04    0.13
   9  10   1    0.30    0.20
  -9  10  -1   -0.07    0.15
  -9 -11   1    0.26    0.15
  -9  11   1    0.06    0.18
   9  11  -1    0.24    0.20
   8 -11  -1    0.64    0.16
  -8 -11   1    0.34    0.15
   8  11  -1    0.26    0.17
  -7 -11   1   -0.19    0.10
   7 -11  -1    0.09    0.10
  -7  11   1    0.01    0.14
   7  11  -1    0.16    0.15
   6 -11  -1    0.15    0.11
  -6 -11   1    0.03    0.10
   6  11  -1    0.24    0.15
  -6  11   1    0.13    0.14
   5 -11  -1   10.34    0.49
  -5 -11   1   10.13    0.49
  -5  11   1   10.86    0.60
   5  11  -1    9.39    0.59
  -4 -11   1    1.83    0.17
   4 -11  -1    2.15    0.18
   4  11  -1    2.13    0.23
  -4  11   1    1.79    0.21
   3 -11  -1    0.31    0.05
   3 -11  -1    0.19    0.08
  -3 -11   1    0.25    0.08
  -3 -11   1    0.24    0.04
  -3  11   1    0.15    0.10
   3  11  -1    0.57    0.12
   2 -11  -1    3.48    0.16
  -2 -11   1    3.31    0.17
  -2 -11   1    3.70    0.20
   2 -11  -1    3.25    0.20
   2  11  -1    3.22    0.25
  -2  11   1    3.19    0.25
   1 -11  -1    0.01    0.04
  -1 -11   1    0.05    0.05
   1 -11  -1    0.01    0.06
  -1 -11   1    0.04    0.05
  -1  11   1    0.06    0.08
   1  11  -1    0.16    0.08
   0 -11   1    1.27    0.10
   0 -11  -1    1.38    0.11
   0 -11   1    1.28    0.11
   0 -11  -1    1.33    0.10
   0  11  -1    1.49    0.16
   0  11   1    1.39    0.16
  -1 -11  -1    0.13    0.06
   1 -11   1    0.09    0.04
   1 -11   1    0.06    0.07
  -1 -11  -1    0.18    0.05
   1  11   1    0.09    0.09
  -1  11  -1    0.08    0.09
  -2 -11  -1    4.29    0.23
   2 -11   1    4.43    0.24
   2  11   1    4.35    0.29
  -2  11  -1    3.97    0.29
  -3 -11  -1    5.90    0.31
   3 -11   1    5.44    0.30
  -3  11  -1    6.21    0.38
   3  11   1    5.79    0.38
   3  11   1    6.23    0.24
   4 -11   1    1.64    0.16
  -4 -11  -1    1.94    0.18
   4  11   1    1.80    0.21
  -4  11  -1    1.84    0.22
  -5 -11  -1   -0.06    0.09
   5 -11   1    0.10    0.10
  -5  11  -1    0.17    0.14
   5  11   1    0.16    0.13
  -6 -11  -1    1.29    0.18
   6 -11   1    1.22    0.17
   6  11   1    1.54    0.23
  -6  11  -1    1.52    0.23
  -7 -11  -1    2.79    0.26
   7 -11   1    2.90    0.25
  -7  11  -1    2.86    0.32
   7  11   1    2.52    0.31
  -8 -11  -1    0.51    0.17
   8 -11   1    0.48    0.15
  -8  11  -1    0.53    0.22
   8  11   1    0.60    0.21
  -9 -11  -1    0.04    0.13
  -9  11  -1    0.02    0.16
   9  11   1    0.33    0.20
  -9 -12   1    0.57    0.18
   9  12  -1    0.36    0.19
  -9  12   1   -0.04    0.16
  -8 -12   1    0.53    0.16
   8 -12  -1    0.37    0.14
   8  12  -1    0.43    0.20
  -8  12   1    0.84    0.21
  -7 -12   1    0.42    0.15
   7 -12  -1    0.24    0.13
   7  12  -1    0.47    0.19
  -7  12   1    0.30    0.17
  -6 -12   1    1.89    0.20
   6 -12  -1    1.67    0.19
   6  12  -1    1.96    0.26
  -6  12   1    1.70    0.24
   5 -12  -1    7.24    0.40
  -5 -12   1    7.21    0.39
   5  12  -1    7.83    0.50
  -5  12   1    7.69    0.48
  -4 -12   1    3.22    0.23
   4 -12  -1    3.18    0.22
  -4  12   1    3.13    0.28
   4  12  -1    3.04    0.28
  -3 -12   1   30.21    1.17
  -3 -12   1   30.30    1.12
   3 -12  -1   29.96    1.11
   3 -12  -1   30.06    1.19
   3  12  -1   29.17    1.42
  -3  12   1   30.42    1.42
   2 -12  -1    0.42    0.09
  -2 -12   1    0.52    0.09
  -2 -12   1    0.41    0.06
   2 -12  -1    0.62    0.06
   2  12  -1    0.50    0.12
  -2  12   1    0.60    0.13
   1 -12  -1    3.45    0.18
   1 -12  -1    3.74    0.20
  -1 -12   1    3.46    0.19
  -1 -12   1    3.82    0.19
  -1  12   1    3.48    0.25
   1  12  -1    3.02    0.25
   0 -12   1    3.27    0.17
   0 -12   1    3.30    0.19
   0 -12  -1    3.35    0.19
   0 -12  -1    3.45    0.18
   0  12   1    3.63    0.26
   0  12  -1    3.74    0.26
  -1 -12  -1    0.06    0.05
  -1 -12  -1   -0.03    0.04
   1 -12   1    0.08    0.04
   1 -12   1    0.18    0.06
  -1  12  -1    0.12    0.09
   1  12   1    0.13    0.09
  -2 -12  -1    0.17    0.07
   2 -12   1    0.14    0.07
  -2  12  -1    0.04    0.09
   2  12   1    0.11    0.09
  -3 -12  -1    0.24    0.08
   3 -12   1    0.27    0.08
  -3  12  -1    0.18    0.12
   3  12   1    0.20    0.12
   4 -12   1    0.03    0.08
  -4 -12  -1    0.03    0.09
   4  12   1    0.15    0.12
  -4  12  -1    0.16    0.13
   5 -12   1    3.16    0.24
  -5 -12  -1    3.36    0.25
   5  12   1    2.99    0.29
  -5  12  -1    3.56    0.31
   6 -12   1    0.16    0.10
  -6 -12  -1    0.15    0.11
  -6  12  -1    0.08    0.15
   6  12   1    0.45    0.17
   7 -12   1    0.16    0.11
  -7 -12  -1    0.09    0.12
   7  12   1    0.03    0.13
  -7  12  -1    0.03    0.15
   8 -12   1    0.25    0.13
  -8 -12  -1    0.12    0.13
  -8  12  -1    0.17    0.17
   8  12   1    0.18    0.17
  -9 -12  -1    0.17    0.14
   9  12   1    0.01    0.17
  -9  12  -1    0.03    0.16
   9  13  -1    0.33    0.20
  -9  13   1    0.10    0.19
   8 -13  -1    0.04    0.12
  -8 -13   1    0.15    0.13
   8  13  -1    0.14    0.16
  -8  13   1    0.58    0.21
   7 -13  -1    1.66    0.21
  -7 -13   1    1.64    0.21
   7  13  -1    1.18    0.25
  -7  13   1    1.96    0.27
   6 -13  -1    2.46    0.23
  -6 -13   1    2.43    0.23
   6  13  -1    3.25    0.32
  -6  13   1    2.23    0.28
   5 -13  -1    0.26    0.10
  -5 -13   1    0.35    0.13
  -5  13   1    0.37    0.15
   5  13  -1    0.22    0.14
  -4 -13   1    3.15    0.23
   4 -13  -1    3.27    0.23
   4  13  -1    2.88    0.27
  -4  13   1    3.25    0.29
   3 -13  -1   11.60    0.53
  -3 -13   1   11.47    0.46
  -3 -13   1   11.52    0.52
  -3  13   1   12.14    0.64
   3  13  -1   12.17    0.65
  -2 -13   1    0.31    0.06
   2 -13  -1    0.30    0.05
  -2 -13   1    0.30    0.08
   2 -13  -1    0.33    0.09
   2  13  -1    0.37    0.13
  -2  13   1    0.27    0.12
  -1 -13   1   18.33    0.70
  -1 -13   1   17.83    0.70
   1 -13  -1   18.29    0.72
   1 -13  -1   17.82    0.68
  -1  13   1   17.20    0.87
   1  13  -1   16.11    0.87
   0 -13  -1    1.25    0.11
   0 -13  -1    1.37    0.12
   0 -13   1    1.15    0.12
   0 -13   1    1.28    0.10
   0  13  -1    1.39    0.17
   0  13   1    1.29    0.17
   1 -13   1    2.65    0.18
   1 -13   1    2.73    0.13
  -1 -13  -1    2.39    0.17
  -1 -13  -1    2.60    0.16
  -1  13  -1    2.72    0.23
   1  13   1    2.56    0.23
  -2 -13  -1    0.60    0.10
   2 -13   1    0.79    0.11
  -2  13  -1    0.93    0.16
   2  13   1    0.62    0.13
  -3 -13  -1    4.35    0.26
   3 -13   1    3.89    0.25
  -3  13  -1    4.82    0.34
   3  13   1    4.76    0.33
   4 -13   1    0.28    0.11
  -4 -13  -1    0.52    0.12
   4  13   1    0.91    0.18
  -4  13  -1    0.48    0.16
  -5 -13  -1    0.88    0.15
   5 -13   1    0.70    0.14
  -5  13  -1    1.05    0.20
   5  13   1    0.85    0.18
  -6 -13  -1    0.15    0.12
   6 -13   1    0.14    0.10
  -6  13  -1    0.17    0.15
   6  13   1    0.09    0.14
  -7 -13  -1    0.65    0.16
   7 -13   1    1.04    0.18
  -7  13  -1    0.80    0.22
   7  13   1    0.59    0.20
  -8 -13  -1    0.16    0.14
   8 -13   1    0.21    0.14
   8  13   1    0.25    0.18
  -8  13  -1    0.06    0.18
  -9  13  -1    0.51    0.24
  -9  14   1    0.02    0.18
   8 -14  -1    1.45    0.21
  -8 -14   1    1.03    0.20
   8  14  -1    1.39    0.28
  -8  14   1    1.39    0.27
  -7 -14   1    1.07    0.19
   7 -14  -1    1.29    0.19
  -7  14   1    1.05    0.24
   7  14  -1    0.86    0.23
  -6 -14   1    5.17    0.34
   6 -14  -1    4.93    0.33
   6  14  -1    5.40    0.42
  -6  14   1    5.66    0.42
  -5 -14   1    2.21    0.21
   5 -14  -1    2.28    0.21
  -5  14   1    2.34    0.26
   5  14  -1    1.83    0.26
  -4 -14   1   15.93    0.69
   4 -14  -1   16.11    0.70
   4  14  -1   15.11    0.84
  -4  14   1   15.46    0.83
   3 -14  -1    3.22    0.22
  -3 -14   1    2.90    0.21
   3  14  -1    3.38    0.28
  -3  14   1    3.44    0.29
  -2 -14   1    2.47    0.18
   2 -14  -1    2.49    0.19
  -2 -14   1    2.57    0.15
   2 -14  -1    2.67    0.14
  -2  14   1    2.57    0.24
   2  14  -1    2.38    0.24
  -1 -14   1    1.24    0.11
   1 -14  -1    1.02    0.10
   1 -14  -1    1.28    0.13
  -1 -14   1    1.02    0.11
   1  14  -1    1.00    0.16
  -1  14   1    0.85    0.16
   0 -14  -1   -0.03    0.06
   0 -14   1    0.23    0.07
   0 -14  -1   -0.04    0.05
   0 -14   1   -0.03    0.04
   0  14   1   -0.09    0.09
   0  14  -1    0.00    0.09
   1 -14   1    0.02    0.07
  -1 -14  -1    0.03    0.06
  -1 -14  -1   -0.04    0.05
   1 -14   1    0.05    0.04
   1  14   1    0.08    0.10
  -1  14  -1    0.05    0.09
   2 -14   1    0.24    0.09
  -2 -14  -1    0.31    0.09
  -2  14  -1    0.23    0.13
   2  14   1    0.21    0.12
  -3 -14  -1    2.13    0.18
   3 -14   1    2.00    0.18
  -3  14  -1    2.49    0.26
   3  14   1    2.01    0.22
  -4 -14  -1    4.00    0.26
   4 -14   1    3.85    0.26
   4  14   1    3.54    0.31
  -4  14  -1    4.16    0.34
   5 -14   1    3.16    0.25
  -5 -14  -1    2.87    0.24
   5  14   1    3.22    0.31
  -5  14  -1    3.07    0.31
   6 -14   1    0.97    0.16
  -6  14  -1    0.40    0.15
  -7 -14  -1    0.14    0.12
   7 -14   1   -0.08    0.11
   7  14   1   -0.06    0.14
  -7  14  -1    0.05    0.17
   8 -14   1    0.16    0.14
  -8 -14  -1    0.00    0.12
  -8  14  -1    0.09    0.18
   8  14   1   -0.10    0.15
  -8 -15   1   -0.02    0.14
   8 -15  -1    0.09    0.13
   8  15  -1   -0.03    0.17
  -8  15   1    0.11    0.18
  -7 -15   1   -0.05    0.11
   7 -15  -1    0.08    0.11
   7  15  -1    0.33    0.17
  -7  15   1   -0.10    0.15
  -6 -15   1    1.99    0.22
  -6  15   1    1.67    0.26
   6  15  -1    2.29    0.29
   5 -15  -1    4.34    0.30
  -5 -15   1    4.60    0.30
  -5  15   1    4.35    0.37
   5  15  -1    4.19    0.37
  -4 -15   1   14.76    0.64
   4 -15  -1   14.81    0.65
   4  15  -1   13.15    0.78
  -4  15   1   14.04    0.77
  -3 -15   1    0.50    0.11
   3 -15  -1    0.35    0.10
   3  15  -1    0.60    0.15
  -3  15   1    0.46    0.15
   2 -15  -1    4.32    0.26
  -2 -15   1    4.40    0.25
  -2 -15   1    4.29    0.22
   2  15  -1    4.31    0.33
  -2  15   1    3.99    0.32
  -1 -15   1   -0.04    0.05
   1 -15  -1   -0.09    0.05
  -1 -15   1   -0.05    0.06
   1 -15  -1    0.00    0.08
  -1  15   1   -0.05    0.10
   1  15  -1    0.01    0.11
   0 -15   1    2.58    0.15
   0 -15  -1    2.33    0.16
   0 -15  -1    2.57    0.18
   0 -15   1    2.50    0.18
   0  15   1    2.56    0.25
   0  15  -1    2.86    0.26
  -1 -15  -1    0.05    0.07
  -1 -15  -1   -0.04    0.06
   1 -15   1   -0.06    0.07
  -1  15  -1    0.05    0.10
   1  15   1   -0.01    0.09
   2 -15   1    3.30    0.22
  -2 -15  -1    3.25    0.21
  -2  15  -1    2.81    0.28
   2  15   1    3.20    0.27
   3 -15   1    3.54    0.24
  -3 -15  -1    3.56    0.24
   3  15   1    3.36    0.30
  -3  15  -1    3.03    0.29
  -4 -15  -1    0.09    0.10
   4 -15   1    0.14    0.11
  -4  15  -1    0.15    0.15
   4  15   1    0.15    0.12
   5 -15   1    0.78    0.15
  -5 -15  -1    0.69    0.14
   5  15   1    0.67    0.19
  -5  15  -1    0.83    0.20
  -6 -15  -1    0.15    0.13
   6 -15   1    0.48    0.14
   6  15   1    0.18    0.16
  -6  15  -1    0.21    0.17
  -7 -15  -1    0.10    0.12
   7 -15   1    0.20    0.13
   7  15   1   -0.03    0.15
  -7  15  -1    0.10    0.18
   8 -15   1    0.16    0.13
  -8 -15  -1   -0.03    0.12
   8  15   1    0.02    0.15
  -8  15  -1    0.19    0.19
  -8 -16   1    0.24    0.14
   8 -16  -1    0.17    0.14
   8  16  -1    0.01    0.16
  -8  16   1    0.04    0.19
   7 -16  -1    0.05    0.13
  -7 -16   1    0.27    0.14
  -7  16   1    0.27    0.18
   7  16  -1    0.35    0.18
  -6 -16   1    1.38    0.19
   6 -16  -1    1.43    0.20
  -6  16   1    1.14    0.23
   6  16  -1    1.44    0.25
  -5 -16   1    0.25    0.12
   5 -16  -1    0.29    0.12
   5  16  -1    0.39    0.17
  -5  16   1    0.21    0.16
  -4 -16   1    4.82    0.30
   4 -16  -1    5.14    0.31
   4  16  -1    3.92    0.36
  -4  16   1    5.31    0.39
   3  16  -1    4.02    0.33
  -2 -16   1   10.03    0.45
   2 -16  -1    9.92    0.47
  -2 -16   1    9.99    0.43
  -2  16   1    9.66    0.58
   2  16  -1    9.31    0.57
  -1 -16   1    4.94    0.27
  -1 -16   1    5.25    0.27
   1 -16  -1    5.65    0.30
   1 -16  -1    5.54    0.26
   1  16  -1    5.41    0.38
  -1  16   1    5.20    0.36
   0 -16   1    0.12    0.06
   0 -16  -1    0.11    0.07
   0 -16   1    0.05    0.07
   0 -16  -1    0.04    0.07
   0  16  -1   -0.05    0.11
   0  16   1   -0.02    0.10
   1 -16   1    1.02    0.14
  -1 -16  -1    1.12    0.12
  -1 -16  -1    1.11    0.12
   1  16   1    1.22    0.19
  -1  16  -1    1.13    0.19
   2 -16   1    4.63    0.28
  -2 -16  -1    4.72    0.27
   2  16   1    4.32    0.34
  -2  16  -1    4.47    0.35
  -3 -16  -1    0.25    0.10
   3 -16   1    0.12    0.10
  -3  16  -1    0.40    0.16
   3  16   1    0.19    0.14
   4 -16   1    1.53    0.19
  -4 -16  -1    1.21    0.17
   4  16   1    1.38    0.22
  -4  16  -1    1.05    0.21
   5 -16   1    0.73    0.16
  -5 -16  -1    0.63    0.15
  -5  16  -1    0.78    0.21
   5  16   1    0.66    0.19
   6 -16   1    0.27    0.14
  -6 -16  -1    0.34    0.14
  -6  16  -1    0.10    0.16
   6  16   1    0.25    0.16
  -7 -16  -1   -0.05    0.12
   7 -16   1    0.12    0.13
   7  16   1   -0.01    0.16
  -7  16  -1    0.01    0.16
   8 -16   1    0.14    0.15
  -8 -16  -1    0.12    0.14
  -8  16  -1    0.22    0.21
   8  16   1    0.29    0.19
   8 -17  -1    0.91    0.20
  -8 -17   1    1.01    0.21
   8  17  -1    0.58    0.23
  -8  17   1    0.78    0.25
  -7 -17   1    0.23    0.15
   7 -17  -1    0.12    0.13
   7  17  -1    0.24    0.18
  -7  17   1    0.07    0.18
  -6 -17   1    1.43    0.20
   6 -17  -1    1.73    0.22
   6  17  -1    1.99    0.29
  -6  17   1    1.85    0.28
  -5 -17   1    2.41    0.23
   5 -17  -1    2.22    0.23
  -5  17   1    2.51    0.30
   5  17  -1    2.57    0.30
  -4 -17   1    5.42    0.32
   4 -17  -1    4.75    0.32
   4  17  -1    4.71    0.39
  -4  17   1    4.90    0.38
  -3 -17   1    6.99    0.36
   3 -17  -1    6.96    0.38
  -3  17   1    7.45    0.47
   3  17  -1    6.54    0.47
  -2 -17   1    0.20    0.09
  -2 -17   1   -0.08    0.07
   2 -17  -1    0.08    0.10
  -2  17   1    0.29    0.15
   2  17  -1    0.14    0.13
  -1 -17   1   10.57    0.45
  -1 -17   1    9.67    0.44
   1 -17  -1   10.28    0.47
   1  17  -1    9.01    0.58
  -1  17   1    9.51    0.58
   0 -17  -1    3.94    0.24
   0 -17  -1    3.62    0.22
   0 -17   1    3.50    0.23
   0  17  -1    4.11    0.34
   0  17   1    3.99    0.31
   1 -17   1    0.48    0.11
  -1 -17  -1    0.69    0.11
  -1 -17  -1    0.76    0.11
   1  17   1    0.88    0.18
  -1  17  -1    0.90    0.18
   2 -17   1    4.31    0.27
  -2 -17  -1    4.37    0.27
   2  17   1    3.96    0.34
  -2  17  -1    4.36    0.36
   3 -17   1    0.92    0.15
  -3 -17  -1    0.82    0.14
   3  17   1    1.07    0.20
  -3  17  -1    0.79    0.19
   4 -17   1    1.62    0.19
  -4 -17  -1    1.48    0.18
   4  17   1    1.53    0.24
  -4  17  -1    1.93    0.26
  -5 -17  -1    0.40    0.14
   5 -17   1    0.43    0.14
   5  17   1    0.47    0.18
  -5  17  -1    0.54    0.20
   6 -17   1    0.12    0.12
  -6 -17  -1    0.17    0.13
   6  17   1    0.08    0.14
  -6  17  -1    0.07    0.18
   7 -17   1    0.41    0.15
  -7 -17  -1    0.27    0.15
   7  17   1    0.27    0.20
  -7  17  -1    0.44    0.21
   8 -17   1    0.15    0.14
  -8  17  -1    0.28    0.21
  -8  18   1   -0.11    0.19
  -7 -18   1    0.28    0.15
   7 -18  -1    0.62    0.17
  -7  18   1    0.24    0.21
   7  18  -1    0.43    0.21
  -6 -18   1    0.33    0.15
   6 -18  -1    0.19    0.13
  -6  18   1    0.16    0.18
   6  18  -1    0.28    0.17
   5 -18  -1    1.15    0.19
  -5 -18   1    1.22    0.18
   5  18  -1    0.89    0.22
  -5  18   1    1.12    0.23
   4 -18  -1    1.43    0.19
  -4 -18   1    1.46    0.17
  -4  18   1    1.25    0.24
   4  18  -1    1.36    0.24
  -3 -18   1    2.44    0.20
   3 -18  -1    2.16    0.21
  -3  18   1    2.16    0.27
   3  18  -1    2.47    0.28
  -2 -18   1   13.84    0.58
  -2 -18   1   13.36    0.56
   2 -18  -1   12.93    0.60
   2  18  -1   12.36    0.74
  -2  18   1   12.63    0.73
   1 -18  -1    2.16    0.19
  -1 -18   1    2.45    0.18
  -1 -18   1    2.15    0.17
  -1  18   1    1.60    0.24
   1  18  -1    1.72    0.24
   0 -18   1   17.43    0.75
   0 -18  -1   17.10    0.73
   0 -18  -1   16.49    0.75
   0  18   1   19.08    0.94
   0  18  -1   20.70    0.97
  -1 -18  -1    3.15    0.21
   1 -18   1    3.49    0.23
  -1 -18  -1    3.44    0.22
  -1  18  -1    3.23    0.31
   1  18   1    3.34    0.31
   2 -18   1    0.21    0.10
  -2 -18  -1    0.38    0.11
   2  18   1    0.28    0.15
  -2  18  -1    0.42    0.18
   3 -18   1    2.18    0.21
  -3 -18  -1    2.32    0.20
  -3  18  -1    2.35    0.28
   3  18   1    2.44    0.27
   4 -18   1    0.70    0.15
  -4 -18  -1    0.55    0.14
  -4  18  -1    0.83    0.21
   4  18   1    0.36    0.17
   5 -18   1    0.94    0.17
  -5 -18  -1    0.88    0.17
  -5  18  -1    0.81    0.22
   5  18   1    0.83    0.21
   6 -18   1    0.47    0.16
  -6 -18  -1    0.42    0.15
  -6  18  -1    0.56    0.22
   6  18   1    0.59    0.21
  -7 -18  -1   -0.17    0.11
   7 -18   1   -0.02    0.12
   7  18   1   -0.08    0.13
  -7  18  -1    0.17    0.19
   7 -19  -1   -0.10    0.13
  -7 -19   1   -0.12    0.12
  -7  19   1   -0.09    0.19
   7  19  -1   -0.07    0.15
  -6 -19   1    0.20    0.13
   6 -19  -1    0.12    0.13
   6  19  -1    0.36    0.19
  -6  19   1    0.31    0.20
   5 -19  -1    0.56    0.15
  -5 -19   1    0.59    0.15
   5  19  -1    0.42    0.18
  -5  19   1    0.68    0.21
  -4 -19   1    0.08    0.10
   4 -19  -1    0.25    0.12
   4  19  -1   -0.07    0.14
  -4  19   1    0.06    0.16
  -3 -19   1    7.31    0.38
   3 -19  -1    6.75    0.40
  -3  19   1    6.94    0.49
   3  19  -1    7.19    0.50
  -2 -19   1    4.51    0.28
   2 -19  -1    4.40    0.29
   2  19  -1    4.20    0.37
  -2  19   1    4.68    0.38
  -1 -19   1    0.80    0.12
   1 -19  -1    0.72    0.14
  -1  19   1    0.96    0.21
   1  19  -1    0.73    0.19
   0 -19  -1    8.10    0.40
   0 -19   1    7.55    0.40
   0  19  -1    7.98    0.53
   0  19   1    8.58    0.53
  -1 -19  -1    0.80    0.13
   1 -19   1    0.69    0.14
  -1 -19  -1    1.01    0.13
  -1  19  -1    1.14    0.21
   1  19   1    0.96    0.20
  -2 -19  -1    0.66    0.13
   2 -19   1    0.38    0.13
   2  19   1    0.41    0.15
  -2  19  -1    0.72    0.19
  -3 -19  -1    0.90    0.15
   3 -19   1    1.57    0.19
   3  19   1    1.83    0.25
  -3  19  -1    1.13    0.22
   4 -19   1    3.51    0.26
  -4 -19  -1    3.04    0.26
   4  19   1    3.32    0.34
  -4  19  -1    2.76    0.33
  -5 -19  -1    0.41    0.14
   5 -19   1    0.13    0.12
  -5  19  -1    0.23    0.18
   5  19   1    0.53    0.19
  -6 -19  -1    3.35    0.29
   6 -19   1    2.70    0.28
   6  19   1    3.04    0.36
  -6  19  -1    2.58    0.35
   7 -19   1    0.42    0.17
  -7 -19  -1    0.31    0.15
  -7  19  -1    0.30    0.21
   7  19   1    0.32    0.19
   7 -20  -1   -0.22    0.12
  -7 -20   1    0.12    0.14
  -7  20   1   -0.05    0.19
   7  20  -1   -0.04    0.16
   6 -20  -1    2.64    0.28
  -6 -20   1    2.71    0.27
   6  20  -1    2.96    0.35
  -6  20   1    2.23    0.33
  -5 -20   1    2.24    0.23
   5 -20  -1    1.51    0.22
   5  20  -1    1.30    0.26
  -5  20   1    1.68    0.28
  -4 -20   1    3.12    0.26
   4 -20  -1    3.35    0.27
   4  20  -1    3.22    0.35
  -4  20   1    3.79    0.37
  -3 -20   1    1.01    0.15
   3 -20  -1    1.19    0.18
  -3  20   1    1.10    0.23
   3  20  -1    1.38    0.24
   2 -20  -1   12.25    0.59
  -2 -20   1   12.99    0.56
  -2  20   1   12.01    0.71
   2  20  -1   11.98    0.73
  -1 -20   1    0.41    0.11
   1 -20  -1    0.33    0.12
   1  20  -1    0.14    0.15
  -1  20   1    0.09    0.15
   0 -20   1    6.29    0.35
   0 -20  -1    6.59    0.36
   0  20  -1    7.13    0.49
   0  20   1    6.62    0.47
  -1 -20  -1    0.83    0.13
   1 -20   1    1.03    0.16
  -1 -20  -1    1.12    0.14
   1  20   1    0.96    0.21
  -1  20  -1    0.78    0.20
  -2 -20  -1    1.14    0.15
   2 -20   1    0.87    0.16
  -2  20  -1    0.81    0.21
   2  20   1    1.06    0.21
   3 -20   1    1.11    0.18
  -3 -20  -1    1.06    0.16
   3  20   1    1.39    0.23
  -3  20  -1    1.04    0.23
   4 -20   1    1.07    0.18
  -4 -20  -1    1.05    0.17
   4  20   1    0.98    0.22
  -4  20  -1    1.21    0.25
  -5 -20  -1    0.68    0.17
   5 -20   1    0.28    0.14
  -5  20  -1    0.22    0.20
   5  20   1    0.49    0.20
  -6 -20  -1    0.40    0.16
   6 -20   1    0.49    0.16
   6  20   1    0.25    0.19
  -6  20  -1    0.35    0.22
  -7  20  -1    0.08    0.20
  -7  21   1   -0.21    0.17
   6 -21  -1   -0.19    0.11
  -6 -21   1    0.17    0.14
  -6  21   1    0.01    0.18
   6  21  -1   -0.08    0.15
  -5 -21   1    0.37    0.15
   5 -21  -1    0.59    0.17
   5  21  -1    0.47    0.20
  -5  21   1    0.69    0.22
   4 -21  -1    0.29    0.14
  -4 -21   1    0.47    0.14
  -4  21   1    0.42    0.19
   4  21  -1    0.57    0.20
  -3 -21   1    0.44    0.13
   3 -21  -1    0.57    0.15
  -3  21   1    0.43    0.18
   3  21  -1    0.44    0.18
   2 -21  -1    0.41    0.14
   2  21  -1    0.34    0.17
  -2  21   1    0.29    0.17
  -1 -21   1    1.00    0.14
   1 -21  -1    1.09    0.17
  -1  21   1    1.12    0.22
   1  21  -1    1.60    0.26
   0 -21   1    2.14    0.20
   0 -21  -1    2.67    0.22
   0  21   1    2.58    0.30
   0  21  -1    2.55    0.30
   1 -21   1    0.11    0.11
  -1 -21  -1    0.14    0.10
  -1  21  -1    0.24    0.16
   1  21   1    0.16    0.16
   2 -21   1    0.40    0.14
  -2 -21  -1    0.38    0.12
  -2  21  -1    0.57    0.18
   2  21   1    0.17    0.15
   3 -21   1    0.96    0.17
  -3 -21  -1    0.47    0.14
   3  21   1    1.25    0.24
  -3  21  -1    0.73    0.21
   4 -21   1    0.69    0.17
  -4 -21  -1    0.70    0.17
  -4  21  -1    0.90    0.23
   4  21   1    0.82    0.22
   5 -21   1    1.87    0.24
  -5 -21  -1    1.56    0.21
   5  21   1    1.16    0.25
  -5  21  -1    0.65    0.24
   6 -21   1    0.09    0.14
  -6 -21  -1    0.15    0.14
   6  21   1    0.21    0.18
  -6  21  -1    0.07    0.19
  -6 -22   1    0.54    0.17
   6 -22  -1    0.27    0.15
   6  22  -1    0.11    0.19
  -6  22   1    0.20    0.20
   5 -22  -1    0.61    0.17
  -5 -22   1    0.39    0.16
   5  22  -1    0.47    0.21
  -5  22   1    0.54    0.22
  -4 -22   1    0.98    0.18
   4 -22  -1    0.85    0.19
  -4  22   1    1.03    0.24
   4  22  -1    0.99    0.24
   3 -22  -1    0.67    0.16
  -3  22   1    0.61    0.20
   3  22  -1    0.66    0.20
   2 -22  -1    0.03    0.12
  -2  22   1   -0.06    0.15
   2  22  -1    0.05    0.15
  -1 -22   1    3.07    0.23
   1 -22  -1    2.99    0.25
   1  22  -1    2.61    0.33
  -1  22   1    2.73    0.33
   0 -22   1   -0.03    0.10
   0 -22  -1   -0.03    0.09
   0  22  -1    0.08    0.15
   0  22   1    0.07    0.15
   1 -22   1    0.53    0.14
   1  22   1    0.52    0.19
  -1  22  -1    0.54    0.19
   2 -22   1    0.17    0.11
   2  22   1    0.42    0.17
  -2  22  -1    0.57    0.20
   3 -22   1    0.09    0.12
  -3 -22  -1    0.16    0.12
  -3  22  -1   -0.05    0.15
   3  22   1    0.11    0.15
  -4 -22  -1    0.19    0.13
   4 -22   1    0.45    0.16
  -4  22  -1    0.31    0.20
   4  22   1    0.40    0.20
  -5 -22  -1    2.54    0.26
   5 -22   1    2.36    0.27
   5  22   1    2.33    0.33
  -5  22  -1    1.84    0.32
  -6 -22  -1    0.17    0.14
   6 -22   1    0.23    0.15
   6  22   1    0.13    0.17
  -6  22  -1    0.17    0.20
  -6 -23   1    0.23    0.15
  -6  23   1    0.44    0.23
  -5 -23   1    2.30    0.25
   5 -23  -1    2.57    0.28
   5  23  -1    1.79    0.31
  -5  23   1    1.97    0.32
  -4 -23   1    3.01    0.27
   4 -23  -1    2.82    0.29
   4  23  -1    2.60    0.34
  -4  23   1    2.21    0.32
   3 -23  -1    1.49    0.22
   3  23  -1    1.55    0.28
  -3  23   1    1.54    0.27
   2 -23  -1    1.65    0.21
   2  23  -1    1.82    0.29
  -2  23   1    1.63    0.29
   1 -23  -1    0.16    0.12
   1  23  -1    0.20    0.16
  -1  23   1    0.24    0.17
   0 -23   1    0.39    0.13
   0 -23  -1    0.66    0.14
   0  23  -1    0.64    0.21
   0  23   1    0.36    0.19
   1 -23   1    2.16    0.22
  -1  23  -1    2.52    0.32
   1  23   1    2.05    0.30
   2 -23   1    1.04    0.19
   2  23   1    1.06    0.23
  -2  23  -1    1.25    0.26
   3 -23   1    0.79    0.17
  -3 -23  -1    0.76    0.16
  -3  23  -1    0.61    0.22
   3  23   1    0.92    0.24
   4 -23   1    0.34    0.15
  -4 -23  -1    0.13    0.13
   4  23   1    0.06    0.16
  -4  23  -1    0.19    0.19
   5 -23   1    0.98    0.20
  -5 -23  -1    0.76    0.18
  -5  23  -1    1.04    0.26
   5  23   1    0.85    0.25
   5 -24  -1    0.45    0.17
  -5 -24   1    0.68    0.18
  -5  24   1    0.49    0.22
   5  24  -1    0.45    0.21
   4 -24  -1    0.06    0.14
   4  24  -1    0.13    0.18
  -4  24   1    0.28    0.20
   3 -24  -1    0.18    0.14
   3  24  -1    0.29    0.19
  -3  24   1    0.08    0.17
   2 -24  -1    0.44    0.15
  -2  24   1    0.42    0.21
   2  24  -1    0.29    0.18
   1 -24  -1    0.07    0.11
  -1  24   1    0.09    0.16
   1  24  -1    0.26    0.19
   0 -24   1    0.10    0.12
   0 -24  -1    0.31    0.12
   0  24   1    0.10    0.15
   0  24  -1    0.31    0.19
   1 -24   1    0.16    0.12
   1  24   1    0.04    0.14
  -1  24  -1    0.29    0.18
   2 -24   1    1.99    0.23
   2  24   1    1.69    0.28
  -2  24  -1    2.10    0.31
   3 -24   1    1.64    0.22
   3  24   1    1.59    0.28
  -3  24  -1    1.30    0.28
  -4 -24  -1    0.48    0.16
   4 -24   1    0.37    0.16
  -4  24  -1    0.40    0.21
   4  24   1    0.89    0.23
  -5 -24  -1    1.72    0.24
  -5  24  -1    1.88    0.33
   4 -25  -1    1.97    0.26
  -4  25   1    2.02    0.32
   4  25  -1    1.86    0.32
   3 -25  -1    0.86    0.19
  -3  25   1    0.62    0.23
   3  25  -1    0.80    0.24
   2 -25  -1    1.02    0.19
   2  25  -1    0.89    0.25
  -2  25   1    1.20    0.27
   1 -25  -1    0.16    0.13
  -1  25   1   -0.01    0.16
   1  25  -1    0.13    0.17
   0 -25   1    0.09    0.12
   0  25  -1    0.07    0.18
   0  25   1    0.01    0.17
   1 -25   1    1.43    0.20
   1  25   1    1.01    0.26
  -1  25  -1    1.17    0.27
   2 -25   1    0.43    0.15
   2  25   1    0.41    0.20
  -2  25  -1    0.17    0.19
   3 -25   1    0.43    0.16
   3  25   1    0.59    0.21
  -3  25  -1    0.54    0.23
   4 -25   1    0.17    0.14
  -4  25  -1    0.16    0.19
   4  25   1    0.35    0.21
  -4  26   1   -0.22    0.16
   3 -26  -1    1.39    0.23
  -3  26   1    1.06    0.26
   3  26  -1    2.14    0.33
   2 -26  -1    0.47    0.17
  -2  26   1    0.67    0.23
   2  26  -1    0.63    0.22
   1 -26  -1    0.03    0.13
  -1  26   1    0.54    0.22
   1  26  -1    0.35    0.21
   0  26   1    0.03    0.17
   0  26  -1    0.20    0.18
   1 -26   1   -0.04    0.12
  -1  26  -1    0.40    0.20
   1  26   1   -0.07    0.16
   2 -26   1    2.48    0.26
  -2  26  -1    2.17    0.35
   2  26   1    2.02    0.32
   3 -26   1    0.71    0.18
  -3  26  -1    0.75    0.25
   3  26   1    0.67    0.24
   3 -27  -1    0.30    0.17
  -3  27   1    0.19    0.20
   2 -27  -1    0.62    0.18
  -2  27   1    1.16    0.28
   2  27  -1    1.18    0.28
   1  27  -1    0.72    0.26
  -1  27   1    1.14    0.27
   0  27   1    0.19    0.20
   0  27  -1   -0.05    0.18
   1 -27   1    0.00    0.13
  -1  27  -1    0.00    0.19
   1  27   1    0.15    0.19
   2 -27   1    0.71    0.19
  -2  27  -1    0.95    0.28
   2  27   1    0.87    0.26
  -1  28   1    0.69    0.25
   0  28   1    0.21    0.21
 -10   0   2    0.02    0.11
  10   0  -2    0.15    0.20
   9   0  -2    0.08    0.18
  -9   0   2    0.18    0.12
  -8   0   2    2.82    0.23
   8   0  -2    2.83    0.32
  -7   0   2    0.47    0.11
   7   0  -2    0.56    0.17
   6   0  -2    1.51    0.20
  -6   0   2    1.56    0.15
   5   0  -2    0.03    0.09
  -5   0   2    0.03    0.07
   4   0  -2    3.77    0.21
   4   0  -2    3.80    0.25
   3   0  -2    3.23    0.21
   3   0  -2    3.42    0.18
   2   0  -2   -0.03    0.04
   2   0  -2    0.07    0.04
  -2   0   2    0.03    0.03
   1   0  -2  110.50    4.06
   1   0  -2  108.40    4.80
  -1   0   2  111.52    4.07
   0   0  -2  168.51    6.97
   0   0  -2  151.75    5.80
   0   0   2  151.09    5.86
   0   0  -2  165.89    6.95
   1   0   2   20.85    0.78
  -1   0  -2   21.31    0.78
   1   0   2   20.84    0.94
  -2   0  -2    2.89    0.14
   2   0   2    2.64    0.18
   2   0   2    2.82    0.13
   3   0   2    3.79    0.18
  -3   0  -2    3.67    0.19
   3   0   2    3.64    0.25
   4   0   2   12.54    0.49
   4   0   2   12.15    0.64
  -4   0  -2   12.15    0.51
   5   0   2    0.53    0.07
   5   0   2    0.62    0.15
  -5   0  -2    0.50    0.09
  -6   0  -2    5.53    0.30
   6   0   2    5.29    0.39
   6   0   2    5.46    0.26
   7   0   2    0.10    0.15
  -7   0  -2    0.11    0.09
   8   0   2    1.05    0.24
  -8   0  -2    1.79    0.19
   9   0   2    0.01    0.17
  10  -1  -2   -0.14    0.16
 -10  -1   2    0.11    0.13
  10   1  -2   -0.11    0.17
  -9  -1   2    0.72    0.16
   9  -1  -2    0.75    0.22
  -9   1   2    0.89    0.16
   9   1  -2    0.45    0.20
   8  -1  -2   -0.03    0.14
  -8  -1   2    0.11    0.10
   8   1  -2    0.05    0.15
  -8   1   2    0.08    0.09
  -7  -1   2    0.03    0.09
   7  -1  -2    0.06    0.14
  -7   1   2    0.19    0.09
   7   1  -2    0.03    0.14
   6  -1  -2    6.66    0.43
  -6  -1   2    6.64    0.35
   6   1  -2    6.49    0.43
  -6   1   2    6.91    0.34
  -5  -1   2    3.64    0.22
   5  -1  -2    3.58    0.27
   5   1  -2    3.93    0.28
   4  -1  -2    2.13    0.15
   4  -1  -2    2.05    0.17
   4   1  -2    2.03    0.18
   4   1  -2    1.87    0.15
   3  -1  -2   29.45    1.40
  -3  -1   2   32.77    1.17
   3  -1  -2   31.54    1.18
   3   1  -2   31.76    1.18
   3   1  -2   31.02    1.41
  -2  -1   2  142.29    5.03
   2  -1  -2  132.20    6.01
   2  -1  -2  139.17    5.10
   2   1  -2  140.06    5.08
   2   1  -2  138.96    6.02
  -1  -1   2   10.23    0.39
   1  -1  -2    9.85    0.45
   1  -1  -2   10.13    0.39
   1   1  -2   10.13    0.39
  -1   1   2   10.12    0.39
   1   1  -2   10.20    0.46
   0  -1  -2  195.62    8.07
   0  -1   2  176.21    6.73
   0  -1  -2  177.19    6.72
   0   1  -2  188.72    8.02
   0   1   2  179.84    6.76
   0   1   2  197.55    8.09
   0   1  -2  175.09    6.70
   1  -1   2   66.27    2.39
  -1  -1  -2   66.85    2.38
   1  -1   2   61.91    2.85
   1   1   2   66.13    2.39
  -1   1  -2   68.03    2.38
   1   1   2   63.85    2.85
   2  -1   2    6.36    0.35
  -2  -1  -2    6.72    0.29
   2  -1   2    7.25    0.28
  -2   1  -2    6.82    0.28
   2   1   2    6.77    0.27
   2   1   2    7.00    0.35
  -3  -1  -2    3.92    0.21
   3  -1   2    3.75    0.26
   3  -1   2    3.96    0.19
   3   1   2    3.73    0.26
   3   1   2    4.10    0.18
  -3   1  -2    4.18    0.20
  -4  -1  -2   -0.04    0.05
   4  -1   2   -0.05    0.04
   4  -1   2   -0.02    0.08
   4   1   2    0.04    0.04
  -4   1  -2   -0.08    0.05
   4   1   2   -0.01    0.08
  -5  -1  -2    6.16    0.31
   5  -1   2    5.84    0.39
   5  -1   2    6.20    0.28
   5   1   2    5.48    0.38
  -5   1  -2    6.24    0.30
   5   1   2    5.90    0.27
   6  -1   2    2.99    0.18
   6  -1   2    2.78    0.27
  -6  -1  -2    2.86    0.21
  -6   1  -2    3.14    0.21
   6   1   2    2.91    0.29
   7  -1   2    1.25    0.22
  -7  -1  -2    1.68    0.17
  -7   1  -2    1.53    0.16
   7   1   2    0.99    0.22
  -8  -1  -2    1.37    0.17
   8  -1   2    1.13    0.24
  -8   1  -2    1.19    0.16
   8   1   2    1.08    0.24
   9  -1   2   -0.03    0.15
  -9  -1  -2    0.04    0.11
   9   1   2    0.04    0.16
 -10  -2   2    0.58    0.16
  10   2  -2    0.45    0.23
   9  -2  -2    0.02    0.15
  -9  -2   2    0.26    0.12
   9   2  -2    0.04    0.17
  -9   2   2    0.31    0.12
   8  -2  -2    0.13    0.15
  -8  -2   2    0.11    0.10
  -8   2   2   -0.04    0.09
   8   2  -2   -0.02    0.15
  -7  -2   2    0.64    0.13
   7  -2  -2    0.81    0.19
   7   2  -2    0.69    0.19
  -7   2   2    0.72    0.12
   6  -2  -2    4.37    0.34
  -6  -2   2    4.41    0.27
  -6  -2   2    4.48    0.21
   6   2  -2    4.77    0.35
  -6   2   2    4.63    0.26
  -5  -2   2    7.55    0.36
   5  -2  -2    7.72    0.35
  -5  -2   2    7.21    0.31
   5  -2  -2    7.40    0.43
   5   2  -2    7.22    0.43
  -4  -2   2    7.45    0.30
   4  -2  -2    6.96    0.40
   4  -2  -2    7.19    0.33
   4   2  -2    7.77    0.34
   4   2  -2    7.65    0.41
   3  -2  -2   10.73    0.52
  -3  -2   2   10.53    0.41
   3  -2  -2    9.93    0.43
   3   2  -2   10.19    0.44
   3   2  -2   11.02    0.53
   2  -2  -2   29.84    1.37
  -2  -2   2   31.96    1.15
   2  -2  -2   31.94    1.16
   2   2  -2   31.20    1.16
   2   2  -2   30.57    1.38
  -1  -2   2  127.34    4.61
   1  -2  -2  123.95    4.59
   1   2  -2  124.90    5.48
   1   2  -2  123.32    4.59
  -1   2   2  127.10    5.48
   0  -2   2   15.31    0.59
   0  -2  -2   15.05    0.59
   0   2   2   15.66    0.59
   0   2  -2   14.81    0.58
   0   2   2   17.41    0.69
   0   2  -2   15.55    0.70
   1  -2   2    7.84    0.31
  -1  -2  -2    7.67    0.31
  -1   2  -2    7.85    0.30
   1   2   2    7.53    0.37
   1   2   2    7.73    0.30
  -2  -2  -2    0.02    0.04
   2  -2   2    0.01    0.04
   2  -2   2    0.14    0.06
  -2   2  -2    0.03    0.03
   2   2   2    0.07    0.03
   2   2   2   -0.01    0.06
  -3  -2  -2   34.96    1.33
   3  -2   2   30.81    1.32
   3  -2   2   40.16    1.61
  -3   2  -2   33.67    1.31
   3   2   2   40.04    1.61
   3   2   2   33.53    1.30
   4  -2   2    2.19    0.21
  -4  -2  -2    2.32    0.16
   4  -2   2    2.58    0.15
   4   2   2    2.49    0.13
  -4   2  -2    2.34    0.15
   4   2   2    2.42    0.21
  -5  -2  -2    0.77    0.11
   5  -2   2    0.81    0.09
   5  -2   2    0.74    0.15
  -5   2  -2    0.80    0.10
   5   2   2    0.78    0.07
   5   2   2    0.78    0.15
   6  -2   2    0.71    0.10
   6  -2   2    0.94    0.19
  -6  -2  -2    0.55    0.11
  -6   2  -2    0.71    0.11
   6   2   2    1.00    0.19
  -7  -2  -2    0.66    0.13
   7  -2   2    0.63    0.18
  -7   2  -2    0.77    0.13
   7   2   2    0.57    0.18
   8  -2   2    0.36    0.17
  -8  -2  -2    0.56    0.14
  -8   2  -2    0.69    0.14
   8   2   2    0.58    0.19
  -9  -2  -2    0.00    0.11
   9   2   2   -0.10    0.16
 -10  -3   2    0.38    0.15
  10   3  -2   -0.03    0.18
  -9  -3   2    0.39    0.14
  -9   3   2    0.31    0.12
   9   3  -2    0.19    0.17
  -8  -3   2    1.25    0.17
   8  -3  -2    1.36    0.23
  -8   3   2    1.25    0.16
   8   3  -2    1.02    0.23
  -7  -3   2    6.21    0.37
   7  -3  -2    7.39    0.47
  -7   3   2    7.26    0.36
   7   3  -2    6.37    0.46
  -6  -3   2    2.21    0.19
   6  -3  -2    2.54    0.25
  -6   3   2    2.14    0.18
   6   3  -2    2.22    0.24
  -5  -3   2    1.88    0.16
   5  -3  -2    2.02    0.20
  -5  -3   2    2.13    0.12
   5  -3  -2    1.98    0.15
   5   3  -2    2.04    0.20
  -4  -3   2   28.21    1.02
   4  -3  -2   28.12    1.04
  -4  -3   2   27.17    1.06
   4  -3  -2   26.63    1.26
   4   3  -2   26.41    1.27
  -3  -3   2   54.29    1.94
   3  -3  -2   53.26    2.34
   3  -3  -2   50.50    1.95
   3   3  -2   51.78    1.96
   3   3  -2   54.73    2.35
   2  -3  -2    0.05    0.04
  -2  -3   2    0.00    0.02
   2   3  -2    0.04    0.04
   2   3  -2    0.08    0.06
   1  -3  -2    2.44    0.12
  -1  -3   2    2.51    0.12
   1   3  -2    2.23    0.15
   1   3  -2    2.38    0.12
  -1   3   2    2.43    0.14
   0  -3  -2    0.93    0.07
   0  -3   2    0.96    0.07
   0   3  -2    1.01    0.10
   0   3  -2    1.12    0.07
   0   3   2    0.93    0.07
   0   3   2    1.16    0.08
   1  -3   2    0.34    0.05
  -1  -3  -2    0.31    0.05
  -1   3  -2    0.40    0.04
   1   3   2    0.31    0.06
   1   3   2    0.34    0.04
  -1   3  -2    0.38    0.07
   2  -3   2   11.90    0.48
  -2  -3  -2   11.77    0.48
   2   3   2   12.33    0.45
   2   3   2   11.60    0.57
  -2   3  -2   12.17    0.45
   3  -3   2    7.16    0.32
  -3  -3  -2    6.92    0.32
  -3   3  -2    7.38    0.30
   3   3   2    7.23    0.28
   3   3   2    7.04    0.40
   4  -3   2    5.62    0.26
  -4  -3  -2    5.30    0.27
   4  -3   2    4.97    0.33
   4   3   2    5.26    0.22
  -4   3  -2    5.38    0.25
   4   3   2    4.65    0.32
  -5  -3  -2    0.11    0.08
   5  -3   2    0.05    0.10
   5  -3   2    0.09    0.06
   5   3   2    0.10    0.04
  -5   3  -2   -0.06    0.06
   5   3   2    0.04    0.10
   6  -3   2    2.17    0.17
   6  -3   2    2.37    0.25
  -6  -3  -2    2.55    0.20
  -6   3  -2    2.08    0.17
   6   3   2    1.93    0.24
  -7  -3  -2    0.55    0.13
   7  -3   2    0.64    0.18
   7   3   2    0.27    0.16
  -7   3  -2    0.42    0.11
  -8  -3  -2    0.44    0.14
   8   3   2    0.60    0.21
  -9  -3  -2    0.21    0.13
   9   3   2    0.61    0.23
 -10  -3  -2    0.00    0.13
 -10  -4   2    0.52    0.16
  10   4  -2    0.01    0.19
  -9  -4   2    0.70    0.17
   9   4  -2    0.76    0.24
  -8  -4   2    0.66    0.14
   8   4  -2    0.60    0.20
  -8   4   2    0.67    0.13
  -7  -4   2   -0.17    0.09
   7   4  -2    0.02    0.14
  -7   4   2   -0.03    0.08
   6  -4  -2   16.95    0.86
  -6  -4   2   17.20    0.73
   6   4  -2   17.72    0.88
  -6   4   2   15.96    0.69
  -5  -4   2    3.01    0.21
   5  -4  -2    3.02    0.19
   5  -4  -2    3.26    0.24
  -5  -4   2    2.95    0.15
   5   4  -2    3.25    0.26
   4  -4  -2   84.28    3.04
  -4  -4   2   84.73    3.00
   4  -4  -2   80.93    3.01
  -4  -4   2   81.09    3.03
   4   4  -2   80.49    3.63
   3  -4  -2    0.20    0.06
   3  -4  -2    0.44    0.07
  -2  -4   2    0.35    0.04
   2  -4  -2    0.46    0.06
   2   4  -2    0.45    0.06
  -2   4   2    0.36    0.07
   2   4  -2    0.33    0.08
   1  -4  -2   11.55    0.44
  -1  -4   2   11.16    0.44
   1   4  -2   11.30    0.54
   1   4  -2   11.38    0.44
  -1   4   2   11.58    0.52
   0  -4   2    2.81    0.14
   0  -4  -2    2.97    0.15
   0   4  -2    3.11    0.18
   0   4   2    3.31    0.17
   0   4  -2    2.90    0.13
  -1  -4  -2   10.13    0.41
   1  -4   2    9.89    0.41
  -1   4  -2   10.59    0.38
   1   4   2   10.49    0.49
   1   4   2   10.60    0.40
  -1   4  -2   10.09    0.50
  -2  -4  -2    0.02    0.05
   2  -4   2    0.05    0.04
  -2   4  -2    0.12    0.03
   2   4   2    0.11    0.07
   2   4   2    0.11    0.03
  -2   4  -2    0.04    0.07
   3  -4   2   11.14    0.46
  -3  -4  -2   10.55    0.46
  -3   4  -2   10.90    0.43
   3   4   2   11.30    0.42
   3   4   2   10.83    0.56
  -4  -4  -2    4.76    0.25
   4  -4   2    4.55    0.24
   4   4   2    3.95    0.30
   4   4   2    5.02    0.20
  -4   4  -2    4.91    0.22
   5  -4   2    0.31    0.08
  -5  -4  -2    0.25    0.09
  -5   4  -2    0.18    0.07
   5   4   2    0.25    0.12
   6  -4   2    0.66    0.11
  -6  -4  -2    0.58    0.12
   6   4   2    0.86    0.18
  -6   4  -2    0.69    0.10
  -7  -4  -2    0.20    0.11
   7  -4   2    0.31    0.09
   7   4   2    0.06    0.14
  -7   4  -2    0.26    0.10
  -8  -4  -2    0.10    0.11
   8   4   2    0.07    0.16
  -9  -4  -2   -0.01    0.11
   9   4   2   -0.09    0.17
 -10  -4  -2    0.98    0.19
 -10  -5   2   -0.03    0.13
  10   5  -2    0.22    0.20
  -9  -5   2    0.42    0.15
   9   5  -2    0.07    0.18
  -8  -5   2    2.40    0.23
   8   5  -2    2.58    0.31
  -8   5   2    2.76    0.22
  -7  -5   2    5.48    0.33
  -7   5   2    5.12    0.29
   7   5  -2    5.07    0.40
  -6  -5   2   66.38    2.47
   6   5  -2   63.93    2.96
  -6   5   2   65.77    2.43
  -5  -5   2   19.86    0.80
   5  -5  -2   19.57    0.79
   5  -5  -2   19.86    0.77
  -5  -5   2   19.97    0.73
   5   5  -2   18.03    0.96
  -4  -5   2   57.59    2.15
  -4  -5   2   58.14    2.10
   4  -5  -2   57.16    2.12
   4  -5  -2   59.06    2.15
   4   5  -2   55.97    2.58
   3  -5  -2    7.54    0.36
  -3  -5   2    8.47    0.32
  -3  -5   2    7.97    0.37
   3  -5  -2    8.31    0.35
   3   5  -2    8.51    0.44
  -3   5   2    8.56    0.43
   2  -5  -2    0.01    0.04
   2  -5  -2    0.13    0.05
  -2  -5   2    0.01    0.03
  -2   5   2   -0.05    0.05
   2   5  -2    0.04    0.06
   2   5  -2    0.00    0.04
  -1  -5   2    0.47    0.05
   1  -5  -2    0.38    0.05
   1   5  -2    0.34    0.05
   1   5  -2    0.35    0.07
  -1   5   2    0.50    0.07
   0  -5   2    9.51    0.38
   0  -5  -2    9.30    0.38
   0   5  -2    9.76    0.47
   0   5   2   10.31    0.45
   0   5  -2    9.16    0.36
   1  -5   2    1.34    0.10
  -1  -5  -2    1.44    0.11
   1   5   2    1.25    0.12
  -1   5  -2    1.55    0.14
   1   5   2    1.52    0.08
   2  -5   2    9.69    0.42
  -2  -5  -2    9.70    0.42
  -2   5  -2   10.50    0.51
   2   5   2   10.57    0.38
   2   5   2    9.63    0.50
   3  -5   2    0.52    0.08
  -3  -5  -2    0.38    0.08
   3   5   2    0.74    0.05
   3   5   2    0.88    0.12
  -4  -5  -2    7.61    0.37
   4  -5   2    8.16    0.37
   4   5   2    8.20    0.30
   4   5   2    7.99    0.46
  -4   5  -2    7.69    0.33
   5  -5   2    1.08    0.12
  -5  -5  -2    1.10    0.14
  -5   5  -2    0.97    0.10
   5   5   2    1.17    0.17
   6  -5   2    3.27    0.21
   7  -5   2    0.57    0.12
  -7  -5  -2    0.56    0.14
   7   5   2    0.36    0.16
  -8  -5  -2   -0.08    0.10
   8   5   2    0.24    0.18
  -9  -5  -2    1.46    0.20
   9   5   2    1.33    0.29
 -10  -5  -2    0.23    0.15
 -10  -6   2    0.10    0.14
  10   6  -2    0.21    0.21
  -9  -6   2    1.08    0.19
   9   6  -2    1.38    0.27
  -8  -6   2    3.15    0.26
   8   6  -2    2.50    0.31
  -7  -6   2    6.98    0.39
  -7   6   2    6.84    0.35
   7   6  -2    7.27    0.49
  -6  -6   2   12.27    0.56
   6   6  -2   12.12    0.69
   5  -6  -2    1.78    0.15
  -5  -6   2    1.64    0.16
   5  -6  -2    1.67    0.13
   5   6  -2    1.79    0.20
   4  -6  -2    1.22    0.10
  -4  -6   2    1.02    0.07
   4  -6  -2    1.19    0.12
  -4  -6   2    1.54    0.13
  -4   6   2    1.05    0.14
   4   6  -2    1.22    0.15
   3  -6  -2   17.13    0.66
  -3  -6   2   17.24    0.65
   3  -6  -2   16.45    0.69
  -3  -6   2   16.68    0.69
  -3   6   2   17.77    0.82
   3   6  -2   18.20    0.84
   2  -6  -2    4.37    0.19
  -2  -6   2    4.02    0.21
  -2  -6   2    4.27    0.18
   2  -6  -2    4.11    0.21
  -2   6   2    3.84    0.24
   2   6  -2    3.84    0.25
  -1  -6   2    1.21    0.08
   1  -6  -2    1.33    0.10
   1  -6  -2    1.39    0.10
  -1  -6   2    1.25    0.09
  -1   6   2    1.24    0.12
   1   6  -2    1.18    0.12
   0  -6  -2    7.83    0.33
   0  -6   2    7.84    0.33
   0   6   2    8.68    0.40
   0   6  -2    8.12    0.41
   1  -6   2    6.10    0.27
  -1  -6  -2    5.74    0.26
  -1   6  -2    5.90    0.33
   1   6   2    5.94    0.31
   2  -6   2    0.02    0.06
  -2  -6  -2    0.03    0.06
   2   6   2    0.01    0.03
   2   6   2   -0.06    0.07
  -2   6  -2    0.00    0.08
  -3  -6  -2    7.97    0.37
   3  -6   2    8.18    0.37
   3   6   2    8.44    0.45
   3   6   2    8.52    0.31
  -3   6  -2    8.00    0.45
  -3   6  -2    8.32    0.32
  -4  -6  -2    3.75    0.23
   4  -6   2    4.00    0.22
  -4   6  -2    3.79    0.18
   4   6   2    3.81    0.28
  -4   6  -2    3.37    0.27
   5  -6   2    4.93    0.27
  -5  -6  -2    4.93    0.29
   5   6   2    4.42    0.34
  -5   6  -2    5.24    0.24
  -7  -6  -2    0.71    0.15
   7  -6   2    0.50    0.12
   7   6   2    0.49    0.18
  -8  -6  -2    2.19    0.23
   8   6   2    2.18    0.30
  -9  -6  -2    0.77    0.17
   9   6   2    1.12    0.27
 -10  -6  -2    1.30    0.22
 -10  -7   2    0.19    0.15
  10   7  -2   -0.08    0.17
 -10   7   2    0.05    0.18
  -9  -7   2    0.55    0.17
  -9   7   2    0.67    0.22
   9   7  -2    0.36    0.20
  -8  -7   2    0.06    0.12
   8   7  -2    0.00    0.16
  -7  -7   2   -0.02    0.10
  -7   7   2    0.13    0.09
   7   7  -2    0.12    0.14
   6  -7  -2    1.57    0.16
  -6  -7   2    1.33    0.17
   6   7  -2    1.33    0.20
   5  -7  -2   14.16    0.58
  -5  -7   2   14.06    0.62
   5  -7  -2   15.07    0.61
   5   7  -2   13.91    0.75
  -5   7   2   13.78    0.73
   4  -7  -2    1.73    0.14
  -4  -7   2    1.71    0.15
   4  -7  -2    1.36    0.11
  -4  -7   2    1.66    0.08
   4   7  -2    1.77    0.18
  -4   7   2    1.56    0.17
   3  -7  -2   10.67    0.46
  -3  -7   2   10.76    0.49
   3  -7  -2   10.48    0.49
  -3  -7   2   11.31    0.45
   3   7  -2   13.83    0.62
  -3   7   2   14.02    0.60
   2  -7  -2    2.57    0.16
  -2  -7   2    2.11    0.16
   2  -7  -2    2.52    0.14
  -2  -7   2    2.50    0.13
  -2   7   2    2.77    0.19
   2   7  -2    2.27    0.20
   1  -7  -2    2.10    0.13
  -1  -7   2    2.22    0.13
   1  -7  -2    2.29    0.13
  -1  -7   2    2.41    0.13
  -1   7   2    2.33    0.17
   1   7  -2    1.98    0.18
   0  -7   2   19.34    0.74
   0  -7  -2   19.54    0.76
   0  -7   2   19.58    0.77
   0   7  -2   20.57    0.93
   0   7   2   21.26    0.92
  -1  -7  -2    5.75    0.26
   1  -7   2    5.92    0.26
   1   7   2    5.30    0.31
  -1   7  -2    5.58    0.32
   2  -7   2   48.49    1.80
  -2  -7  -2   47.86    1.79
   2   7   2   50.06    1.76
  -2   7  -2   48.56    2.16
   2   7   2   45.31    2.14
   3  -7   2   14.38    0.58
  -3  -7  -2   13.71    0.58
   3   7   2   13.35    0.70
  -3   7  -2   13.77    0.70
   3   7   2   14.31    0.52
  -4  -7  -2    0.68    0.11
   4  -7   2    0.61    0.10
  -4   7  -2    0.71    0.14
   4   7   2    0.59    0.13
  -4   7  -2    0.65    0.06
   5  -7   2    0.02    0.07
  -5  -7  -2    0.04    0.09
   5   7   2   -0.03    0.10
  -5   7  -2   -0.11    0.05
  -5   7  -2    0.13    0.11
  -6  -7  -2    1.16    0.16
   6  -7   2    0.91    0.13
   6   7   2    1.02    0.20
  -6   7  -2    0.87    0.20
   7  -7   2    0.00    0.09
  -7  -7  -2    0.19    0.12
   7   7   2    0.20    0.15
  -8  -7  -2    2.08    0.22
   8   7   2    1.80    0.28
  -8   7  -2    2.63    0.32
  -9  -7  -2    0.47    0.17
   9   7   2    0.30    0.21
  -9   7  -2    0.43    0.21
 -10   8   2    0.50    0.23
  -9  -8   2    1.77    0.23
   9   8  -2    1.73    0.30
  -9   8   2    2.08    0.31
  -8  -8   2   -0.09    0.11
  -8   8   2   -0.05    0.14
   8   8  -2   -0.01    0.15
  -7  -8   2    5.82    0.36
  -7   8   2    5.87    0.43
   7   8  -2    6.16    0.45
  -6  -8   2    0.05    0.09
   6  -8  -2    0.13    0.09
  -6   8   2   -0.10    0.11
   6   8  -2    0.16    0.13
   5  -8  -2    9.33    0.43
  -5  -8   2    9.10    0.44
   5  -8  -2    9.47    0.40
   5   8  -2    8.90    0.53
  -5   8   2    8.93    0.52
  -4  -8   2    0.62    0.05
   4  -8  -2    0.56    0.10
   4  -8  -2    0.61    0.07
  -4  -8   2    0.52    0.10
  -4   8   2    0.56    0.12
   4   8  -2    0.45    0.12
   3  -8  -2    0.71    0.10
  -3  -8   2    0.70    0.06
  -3  -8   2    0.98    0.11
   3  -8  -2    0.87    0.08
   3   8  -2    0.94    0.13
  -3   8   2    0.89    0.13
   2  -8  -2    3.29    0.16
   2  -8  -2    3.19    0.18
  -2  -8   2    2.93    0.18
  -2  -8   2    3.17    0.15
  -2   8   2    2.97    0.22
   2   8  -2    3.10    0.23
  -1  -8   2    0.43    0.06
   1  -8  -2    0.30    0.06
  -1  -8   2    0.39    0.07
   1  -8  -2    0.35    0.07
   1   8  -2    0.42    0.10
  -1   8   2    0.45    0.09
   0  -8   2    6.11    0.28
   0  -8  -2    6.02    0.28
   0  -8   2    6.24    0.26
   0   8  -2    6.26    0.35
   0   8   2    6.54    0.34
   1  -8   2   27.16    0.99
  -1  -8  -2   26.17    0.98
  -1   8  -2   24.65    1.19
   1   8   2   24.92    1.18
  -2  -8  -2   40.10    1.50
   2  -8   2   41.00    1.51
   2   8   2   41.27    1.47
  -2   8  -2   38.61    1.81
   2   8   2   38.18    1.80
   3  -8   2    0.49    0.09
  -3  -8  -2    0.47    0.09
   3   8   2    0.59    0.04
  -3   8  -2    0.69    0.13
   3   8   2    0.81    0.12
  -4  -8  -2   17.12    0.72
   4  -8   2   17.68    0.72
  -4   8  -2   17.99    0.65
   4   8   2   16.61    0.87
  -4   8  -2   17.35    0.88
   5  -8   2    0.34    0.10
  -5  -8  -2    0.54    0.12
   5   8   2    0.31    0.13
   6  -8   2    0.54    0.12
  -6   8  -2    0.23    0.13
   6   8   2    1.00    0.19
   7  -8   2    5.44    0.31
  -7  -8  -2    4.88    0.32
  -7   8  -2    4.60    0.40
   7   8   2    4.05    0.39
  -8  -8  -2    0.27    0.14
  -8   8  -2    0.25    0.19
   8   8   2    0.60    0.21
  -9  -8  -2    3.32    0.30
  -9   8  -2    3.64    0.40
   9   8   2    2.84    0.38
  -9  -9   2    0.12    0.14
  -9   9   2    0.30    0.19
   9   9  -2    0.11    0.15
  -8  -9   2    0.23    0.14
  -8   9   2    0.35    0.18
   8   9  -2    0.25    0.17
  -7  -9   2    3.42    0.28
   7   9  -2    3.47    0.33
  -7   9   2    3.48    0.33
   6  -9  -2   -0.01    0.08
  -6  -9   2   -0.08    0.09
  -6   9   2   -0.08    0.11
   6   9  -2    0.14    0.13
  -5  -9   2    0.15    0.09
   5  -9  -2    0.31    0.10
   5  -9  -2    0.22    0.07
  -5   9   2    0.28    0.13
   5   9  -2    0.07    0.12
   4  -9  -2    0.21    0.05
   4  -9  -2    0.17    0.07
  -4  -9   2    0.13    0.08
  -4   9   2    0.10    0.10
   4   9  -2    0.19    0.10
   3  -9  -2   10.30    0.45
  -3  -9   2   10.55    0.40
  -3  -9   2    9.99    0.44
   3  -9  -2   10.02    0.41
  -3   9   2   10.11    0.53
   3   9  -2    9.58    0.54
   2  -9  -2    1.15    0.11
  -2  -9   2    0.97    0.10
   2  -9  -2    1.15    0.09
  -2  -9   2    1.10    0.08
   2   9  -2    1.16    0.15
  -2   9   2    0.83    0.13
  -1  -9   2    6.47    0.29
   1  -9  -2    7.11    0.29
   1  -9  -2    6.85    0.31
  -1  -9   2    6.66    0.29
  -1   9   2    6.04    0.36
   1   9  -2    6.10    0.37
   0  -9   2   13.44    0.55
   0  -9   2   13.35    0.52
   0  -9  -2   13.55    0.54
   0  -9  -2   13.29    0.54
   0   9  -2   13.52    0.67
   0   9   2   14.03    0.66
   1  -9   2    0.08    0.06
  -1  -9  -2    0.13    0.06
   1   9   2    0.13    0.08
  -1   9  -2    0.09    0.09
   2  -9   2   -0.02    0.06
  -2  -9  -2   -0.05    0.06
   2   9   2    0.00    0.03
  -2   9  -2    0.10    0.09
   2   9   2   -0.01    0.07
  -3  -9  -2    4.41    0.25
   3  -9   2    4.47    0.25
   3   9   2    4.66    0.31
   3   9   2    4.78    0.19
  -3   9  -2    4.67    0.32
  -4  -9  -2    5.20    0.29
   4  -9   2    5.88    0.30
   4   9   2    5.01    0.35
  -4   9  -2    5.37    0.37
  -5  -9  -2    0.80    0.13
   5  -9   2    0.80    0.13
  -5   9  -2    0.82    0.18
   5   9   2    0.89    0.18
   6  -9   2    0.57    0.12
  -6  -9  -2    0.35    0.12
  -6   9  -2    0.23    0.15
   6   9   2    0.55    0.17
  -7  -9  -2   -0.13    0.10
   7  -9   2   -0.09    0.09
   7   9   2   -0.11    0.13
  -7   9  -2    0.14    0.16
   8  -9   2    0.48    0.14
  -8  -9  -2    0.33    0.14
   8   9   2    0.84    0.22
  -8   9  -2    0.81    0.23
  -9  -9  -2    0.48    0.16
  -9   9  -2    0.81    0.25
   9   9   2    0.85    0.24
  -9 -10   2    0.09    0.14
   9  10  -2    0.09    0.18
  -9  10   2    0.04    0.17
  -8 -10   2    1.80    0.22
  -8  10   2    1.47    0.26
   8  10  -2    1.17    0.25
  -7 -10   2    3.82    0.29
   7  10  -2    3.93    0.36
  -7  10   2    3.88    0.35
  -6 -10   2    0.46    0.12
   6 -10  -2    0.30    0.11
  -6  10   2    0.45    0.16
   6  10  -2    0.49    0.15
   5 -10  -2    6.39    0.35
  -5 -10   2    6.88    0.35
   5 -10  -2    6.30    0.30
   5  10  -2    6.62    0.44
  -5  10   2    6.56    0.42
   4 -10  -2    0.27    0.06
  -4 -10   2    0.22    0.09
   4 -10  -2    0.31    0.09
  -4  10   2    0.33    0.12
   4  10  -2    0.18    0.11
   3 -10  -2    5.08    0.27
  -3 -10   2    4.89    0.27
   3 -10  -2    5.10    0.23
  -3 -10   2    5.17    0.22
  -3  10   2    5.11    0.32
   3  10  -2    4.94    0.33
  -2 -10   2    0.26    0.05
   2 -10  -2    0.24    0.07
  -2 -10   2    0.04    0.06
   2 -10  -2    0.15    0.05
  -2  10   2    0.09    0.09
   2  10  -2    0.04    0.09
  -1 -10   2   23.64    0.90
  -1 -10   2   23.81    0.89
   1 -10  -2   23.78    0.89
   1 -10  -2   23.77    0.92
  -1  10   2   22.99    1.09
   1  10  -2   22.35    1.10
   0 -10  -2   10.52    0.45
   0 -10   2   10.44    0.45
   0 -10  -2   10.58    0.45
   0 -10   2   10.64    0.43
   0  10   2   11.59    0.56
   0  10  -2   11.67    0.57
   1 -10   2   22.38    0.87
  -1 -10  -2   22.48    0.86
   1  10   2   21.89    1.03
  -1  10  -2   21.09    1.04
   2 -10   2    3.44    0.20
  -2 -10  -2    3.02    0.19
   2  10   2    2.99    0.23
  -2  10  -2    3.33    0.25
  -3 -10  -2   10.09    0.49
   3 -10   2   10.63    0.50
   3  10   2   11.71    0.43
   3  10   2   12.12    0.61
  -3  10  -2   11.99    0.61
  -4 -10  -2    6.83    0.35
   4 -10   2    7.02    0.35
  -4  10  -2    6.58    0.43
   4  10   2    6.41    0.42
  -5 -10  -2   -0.06    0.09
   5 -10   2    0.06    0.08
   5  10   2    0.21    0.12
  -5  10  -2    0.07    0.12
   6 -10   2    0.36    0.11
  -6 -10  -2    0.37    0.12
   6  10   2    0.79    0.17
   7 -10   2    1.00    0.16
  -7 -10  -2    1.08    0.18
  -7  10  -2    1.41    0.25
   7  10   2    0.98    0.22
  -8 -10  -2    0.33    0.14
   8 -10   2    0.52    0.14
  -8  10  -2    0.25    0.19
   8  10   2    0.13    0.16
  -9 -10  -2    0.40    0.16
  -9  10  -2    0.15    0.19
   9  10   2    0.25    0.20
  -9 -11   2    0.67    0.19
  -9  11   2    0.32    0.20
   9  11  -2    0.79    0.24
  -8 -11   2    3.87    0.32
   8  11  -2    4.50    0.41
  -8  11   2    3.91    0.37
  -7 -11   2    0.07    0.11
   7  11  -2    0.07    0.14
  -7  11   2    0.00    0.14
  -6 -11   2    5.83    0.36
   6 -11  -2    6.38    0.35
   6  11  -2    6.54    0.46
  -6  11   2    5.73    0.42
  -5 -11   2    2.94    0.23
   5 -11  -2    3.10    0.23
  -5  11   2    2.68    0.26
   5  11  -2    2.69    0.27
   4 -11  -2    0.05    0.05
   4 -11  -2    0.20    0.09
  -4 -11   2    0.12    0.09
  -4  11   2    0.16    0.11
   4  11  -2    0.22    0.12
   3 -11  -2    2.02    0.13
  -2 -11   2   16.88    0.67
   2 -11  -2   17.04    0.64
  -2 -11   2   16.71    0.65
   2 -11  -2   17.44    0.69
   2  11  -2   15.93    0.83
  -2  11   2   15.56    0.81
   1 -11  -2    4.50    0.22
  -1 -11   2    4.51    0.22
  -1 -11   2    4.68    0.22
   1 -11  -2    4.49    0.24
  -1  11   2    4.28    0.28
   1  11  -2    4.24    0.29
   0 -11  -2    0.19    0.06
   0 -11  -2    0.31    0.07
   0 -11   2    0.24    0.05
   0 -11   2    0.31    0.07
   0  11  -2    0.20    0.09
   0  11   2    0.22    0.09
  -1 -11  -2    0.74    0.09
   1 -11   2    0.66    0.09
  -1  11  -2    0.67    0.13
   1  11   2    0.72    0.12
   2 -11   2   21.05    0.81
  -2 -11  -2   20.41    0.80
  -2  11  -2   19.99    0.98
   2  11   2   18.53    0.96
  -3 -11  -2    1.36    0.14
   3 -11   2    1.52    0.15
   3  11   2    1.74    0.19
   3  11   2    1.82    0.09
  -4 -11  -2    2.46    0.20
   4 -11   2    2.29    0.20
   4  11   2    2.21    0.24
  -4  11  -2    2.48    0.25
  -5 -11  -2    0.02    0.09
   5 -11   2    0.06    0.09
   5  11   2   -0.04    0.12
  -5  11  -2    0.06    0.14
   6 -11   2    0.37    0.12
  -6 -11  -2    0.47    0.13
  -6  11  -2    0.34    0.17
   6  11   2    0.23    0.16
   7 -11   2    0.00    0.10
  -7 -11  -2    0.03    0.11
   7  11   2    0.15    0.16
  -7  11  -2    0.14    0.15
   8 -11   2    0.54    0.15
  -8 -11  -2    0.37    0.15
  -8  11  -2    0.13    0.17
   8  11   2    0.39    0.20
  -9 -11  -2   -0.18    0.12
  -9  11  -2    0.06    0.18
   9  11   2   -0.09    0.16
  -9 -12   2    1.70    0.25
   9  12  -2    1.31    0.28
  -9  12   2    1.53    0.28
  -8 -12   2    3.42    0.30
   8  12  -2    3.28    0.37
  -8  12   2    3.40    0.36
  -7 -12   2    0.38    0.14
  -7  12   2    0.56    0.19
   7  12  -2    0.15    0.15
   6 -12  -2   10.53    0.52
  -6 -12   2   10.59    0.52
  -6  12   2   10.23    0.62
   6  12  -2   10.27    0.64
   5 -12  -2    1.22    0.16
  -5 -12   2    1.14    0.16
   5  12  -2    1.35    0.21
  -5  12   2    1.44    0.20
  -4 -12   2    5.14    0.30
   4 -12  -2    5.25    0.30
  -4  12   2    5.46    0.37
   4  12  -2    5.73    0.39
  -3 -12   2    0.64    0.07
   3 -12  -2    0.82    0.12
   3 -12  -2    0.69    0.07
  -3 -12   2    0.60    0.11
   3  12  -2    0.52    0.13
  -3  12   2    0.48    0.13
   2 -12  -2    0.39    0.08
  -2 -12   2    0.28    0.06
   2 -12  -2    0.38    0.06
  -2 -12   2    0.23    0.07
  -2  12   2    0.22    0.11
   2  12  -2    0.17    0.11
  -1 -12   2    7.84    0.33
   1 -12  -2    7.52    0.32
   1 -12  -2    7.81    0.35
  -1 -12   2    7.95    0.33
  -1  12   2    6.56    0.41
   1  12  -2    6.61    0.43
   0 -12   2    0.24    0.05
   0 -12   2    0.13    0.06
   0 -12  -2    0.21    0.06
   0 -12  -2    0.12    0.06
   0  12   2    0.16    0.09
   0  12  -2    0.12    0.09
   1 -12   2    2.19    0.16
  -1 -12  -2    2.24    0.16
   1  12   2    2.07    0.20
  -1  12  -2    2.11    0.21
  -2 -12  -2    2.85    0.19
   2 -12   2    2.77    0.19
   2  12   2    2.71    0.22
  -2  12  -2    2.47    0.23
  -3 -12  -2    6.74    0.37
   3 -12   2    7.62    0.38
   3  12   2    8.86    0.47
  -4 -12  -2    1.92    0.18
   4 -12   2    1.56    0.17
   4  12   2    1.53    0.20
  -4  12  -2    1.69    0.23
  -5 -12  -2    0.15    0.10
   5 -12   2    0.13    0.10
  -5  12  -2    0.24    0.15
   5  12   2    0.21    0.13
  -6 -12  -2    0.04    0.10
   6 -12   2    0.20    0.11
   6  12   2    0.23    0.14
  -6  12  -2    0.19    0.17
   7 -12   2    1.64    0.20
  -7 -12  -2    1.70    0.21
   7  12   2    1.30    0.25
  -7  12  -2    1.61    0.27
   8 -12   2   -0.06    0.10
  -8 -12  -2   -0.12    0.12
  -8  12  -2    0.08    0.18
   8  12   2   -0.12    0.15
  -9  12  -2    0.04    0.19
   9  13  -2   -0.03    0.17
  -9  13   2    0.08    0.18
  -8 -13   2    0.32    0.16
   8  13  -2    0.41    0.20
  -8  13   2    0.34    0.19
  -7 -13   2    1.70    0.22
   7 -13  -2    2.10    0.23
   7  13  -2    1.84    0.28
  -7  13   2    2.00    0.27
   6 -13  -2    7.58    0.42
  -6 -13   2    7.46    0.42
  -6  13   2    7.80    0.51
   6  13  -2    7.80    0.53
   5 -13  -2    1.15    0.16
  -5 -13   2    1.59    0.18
   5  13  -2    1.67    0.23
  -5  13   2    1.33    0.21
  -4 -13   2    2.68    0.21
   4 -13  -2    2.81    0.21
  -4  13   2    2.38    0.25
   4  13  -2    2.60    0.27
  -3 -13   2    3.99    0.24
   3 -13  -2    4.03    0.19
  -3 -13   2    3.62    0.19
   3 -13  -2    3.05    0.23
  -3  13   2    4.43    0.31
   3  13  -2    4.66    0.32
   2 -13  -2    2.12    0.14
   2 -13  -2    2.02    0.17
  -2 -13   2    2.02    0.14
  -2 -13   2    2.55    0.17
   2  13  -2    2.27    0.23
  -2  13   2    2.67    0.22
   1 -13  -2    0.92    0.11
   1 -13  -2    1.14    0.10
  -1 -13   2    0.89    0.10
  -1 -13   2    0.99    0.10
  -1  13   2    0.83    0.14
   1  13  -2    0.77    0.15
   0 -13   2    6.48    0.29
   0 -13  -2    6.45    0.31
   0 -13   2    6.71    0.32
   0 -13  -2    6.63    0.32
   0  13  -2    6.58    0.41
   0  13   2    7.78    0.41
   1 -13   2   14.27    0.59
   1 -13   2   14.01    0.52
  -1 -13  -2   14.03    0.57
  -1  13  -2   12.80    0.71
   1  13   2   13.16    0.70
   2 -13   2    5.60    0.29
  -2 -13  -2    5.31    0.28
   2  13   2    4.54    0.33
  -2  13  -2    5.16    0.36
  -3 -13  -2    0.85    0.12
   3 -13   2    0.83    0.13
  -3  13  -2    0.60    0.16
   3  13   2    0.44    0.14
   4 -13   2    1.91    0.18
  -4 -13  -2    1.91    0.18
   4  13   2    1.71    0.22
  -4  13  -2    2.12    0.24
  -5 -13  -2    0.07    0.10
   5 -13   2   -0.08    0.08
  -5  13  -2    0.03    0.14
   5  13   2    0.10    0.12
  -6 -13  -2    1.16    0.18
   6 -13   2    1.15    0.17
   6  13   2    1.05    0.21
  -6  13  -2    1.34    0.24
  -7 -13  -2    0.12    0.12
   7 -13   2    0.10    0.11
   7  13   2   -0.01    0.13
  -7  13  -2    0.34    0.17
  -8 -13  -2    0.44    0.16
   8 -13   2    0.66    0.17
  -8  13  -2    0.72    0.24
   8  13   2    0.24    0.18
  -9  14   2    0.22    0.19
  -8 -14   2    1.53    0.22
   8  14  -2    1.28    0.27
  -8  14   2    1.28    0.26
  -7 -14   2    0.95    0.19
   7 -14  -2    1.18    0.19
  -7  14   2    1.02    0.23
   7  14  -2    1.28    0.25
  -6 -14   2    0.38    0.13
   6 -14  -2    0.73    0.15
   6  14  -2    0.54    0.17
  -6  14   2    0.23    0.16
   5 -14  -2    1.63    0.19
  -5 -14   2    1.84    0.20
   5  14  -2    1.64    0.24
  -5  14   2    1.67    0.23
   4 -14  -2   -0.09    0.09
  -4 -14   2    0.05    0.09
   4  14  -2    0.22    0.14
  -4  14   2    0.09    0.12
  -3 -14   2    0.48    0.10
  -3 -14   2    0.59    0.08
   3 -14  -2    0.68    0.12
   3  14  -2    1.24    0.18
   2 -14  -2    1.40    0.15
   2 -14  -2    1.48    0.12
  -2 -14   2    1.51    0.14
  -2 -14   2    1.36    0.12
   2  14  -2    1.54    0.20
  -2  14   2    1.31    0.19
  -1 -14   2    0.22    0.07
   1 -14  -2    0.14    0.08
   1 -14  -2    0.19    0.06
  -1 -14   2    0.22    0.08
   1  14  -2    0.14    0.11
  -1  14   2    0.14    0.10
   0 -14  -2    9.76    0.43
   0 -14   2    9.37    0.40
   0 -14   2   10.10    0.45
   0 -14  -2   10.34    0.44
   0  14  -2    9.99    0.56
   0  14   2   10.28    0.55
  -1 -14  -2    0.16    0.07
   1 -14   2    0.09    0.08
   1  14   2    0.27    0.11
  -1  14  -2    0.25    0.12
   2 -14   2    0.36    0.10
  -2 -14  -2    0.35    0.10
  -2  14  -2    0.20    0.13
   2  14   2    0.44    0.13
   3 -14   2    3.94    0.26
  -3 -14  -2    4.03    0.26
   3  14   2    3.93    0.31
  -3  14  -2    4.63    0.34
  -4 -14  -2    0.00    0.09
   4 -14   2    0.02    0.09
   4  14   2   -0.03    0.12
  -4  14  -2    0.02    0.13
   5 -14   2    0.20    0.10
  -5 -14  -2    0.05    0.10
   5  14   2    0.06    0.14
  -5  14  -2    0.36    0.17
  -6 -14  -2    0.12    0.11
   6 -14   2    0.06    0.10
  -6  14  -2    0.31    0.17
   6  14   2    0.21    0.15
  -7 -14  -2    0.37    0.14
   7 -14   2    0.17    0.12
  -7  14  -2    0.35    0.19
   7  14   2    0.20    0.17
  -8 -14  -2    0.14    0.13
   8 -14   2    0.21    0.13
  -8  14  -2    0.20    0.19
   8  14   2    0.20    0.18
  -8 -15   2    0.20    0.15
   8  15  -2    0.46    0.21
  -8  15   2    0.07    0.18
   7 -15  -2    0.35    0.14
  -7 -15   2    0.21    0.14
  -7  15   2    0.44    0.19
   7  15  -2    0.16    0.17
   6 -15  -2    1.04    0.18
  -6 -15   2    0.96    0.17
  -6  15   2    0.95    0.22
   6  15  -2    1.08    0.22
   5 -15  -2    0.08    0.10
  -5 -15   2    0.23    0.12
   5  15  -2   -0.09    0.11
  -5  15   2    0.24    0.15
  -4 -15   2    1.16    0.16
   4 -15  -2    1.25    0.17
  -4  15   2    1.34    0.21
   4  15  -2    1.32    0.21
   3 -15  -2    2.99    0.23
  -3 -15   2    3.19    0.22
   3  15  -2    3.33    0.28
  -3  15   2    3.25    0.29
  -2 -15   2    0.22    0.08
   2 -15  -2    0.17    0.10
   2 -15  -2    0.33    0.07
  -2 -15   2    0.33    0.09
   2  15  -2    0.20    0.12
  -2  15   2    0.48    0.15
   1 -15  -2    5.06    0.29
  -1 -15   2    5.75    0.27
  -1 -15   2    5.33    0.28
   1 -15  -2    5.69    0.27
  -1  15   2    5.86    0.37
   1  15  -2    5.03    0.36
   0 -15   2   10.84    0.44
   0 -15  -2   10.26    0.47
   0 -15  -2   10.06    0.46
   0 -15   2   10.56    0.48
   0  15  -2   11.20    0.60
   0  15   2   11.26    0.59
  -1 -15  -2   10.09    0.44
   1 -15   2    9.00    0.45
  -1  15  -2    9.84    0.56
   1  15   2    9.66    0.55
  -2 -15  -2    0.47    0.10
   2 -15   2    0.47    0.11
   2  15   2    0.31    0.12
  -2  15  -2    0.17    0.13
  -3 -15  -2    0.10    0.09
   3 -15   2    0.20    0.09
  -3  15  -2    0.05    0.13
   3  15   2    0.18    0.13
  -4 -15  -2    1.47    0.17
   4 -15   2    1.13    0.17
  -4  15  -2    1.26    0.22
   5 -15   2    0.44    0.13
  -5 -15  -2    0.31    0.13
   5  15   2    0.20    0.14
  -5  15  -2    0.35    0.16
   6 -15   2   -0.03    0.10
  -6 -15  -2    0.03    0.11
   6  15   2    0.23    0.14
  -6  15  -2   -0.04    0.14
  -7 -15  -2    0.39    0.15
   7 -15   2    0.08    0.12
  -7  15  -2    0.25    0.20
   7  15   2    0.11    0.16
  -8 -15  -2    0.18    0.14
   8 -15   2   -0.03    0.13
   8  15   2   -0.06    0.16
  -8  15  -2    0.19    0.19
  -8 -16   2    0.05    0.13
  -8  16   2    0.13    0.19
   8  16  -2    0.09    0.18
  -7 -16   2    0.22    0.14
  -7  16   2   -0.09    0.16
   7  16  -2    0.11    0.16
   6 -16  -2    1.51    0.20
  -6 -16   2    1.32    0.19
  -6  16   2    1.27    0.24
   6  16  -2    1.22    0.23
   5 -16  -2    0.28    0.13
  -5 -16   2    0.32    0.13
  -5  16   2    0.24    0.17
   5  16  -2    0.11    0.15
   4 -16  -2    2.45    0.22
  -4 -16   2    2.27    0.21
  -4  16   2    2.68    0.28
   4  16  -2    2.01    0.26
  -3 -16   2    0.43    0.11
   3 -16  -2    0.42    0.12
   3  16  -2    0.46    0.15
  -3  16   2    0.45    0.16
   2 -16  -2    0.09    0.10
  -2 -16   2   -0.16    0.06
  -2 -16   2    0.19    0.08
  -2  16   2    0.08    0.12
   2  16  -2   -0.10    0.10
   1 -16  -2    1.21    0.14
  -1 -16   2    1.43    0.13
  -1 -16   2    1.23    0.12
   1 -16  -2    1.07    0.11
  -1  16   2    1.11    0.18
   1  16  -2    1.06    0.19
   0 -16   2    1.38    0.14
   0 -16  -2    1.34    0.13
   0 -16  -2    1.18    0.13
   0  16  -2    1.06    0.19
   0  16   2    1.18    0.18
   1 -16   2    2.46    0.19
  -1 -16  -2    2.20    0.18
  -1  16  -2    2.16    0.25
   1  16   2    1.91    0.23
  -2 -16  -2    0.87    0.13
   2 -16   2    0.71    0.13
   2  16   2    0.71    0.16
  -2  16  -2    0.58    0.16
   3 -16   2    8.81    0.43
  -3 -16  -2    7.83    0.41
   3  16   2    7.95    0.51
  -3  16  -2    8.59    0.54
   4 -16   2    0.00    0.09
  -4 -16  -2    0.22    0.11
  -4  16  -2    0.07    0.15
   4  16   2    0.14    0.14
  -5 -16  -2    0.01    0.10
   5 -16   2    0.11    0.11
   5  16   2    0.07    0.13
  -5  16  -2   -0.01    0.15
  -6 -16  -2    0.17    0.13
   6 -16   2   -0.01    0.11
  -6  16  -2    0.04    0.16
   6  16   2    0.14    0.14
   7 -16   2    0.09    0.13
  -7 -16  -2    0.10    0.13
   7  16   2   -0.07    0.15
  -7  16  -2    0.29    0.20
   8 -16   2    0.20    0.14
  -8 -16  -2    0.36    0.15
  -8  16  -2    0.04    0.19
   8  16   2    0.46    0.22
  -8 -17   2    0.20    0.15
   8  17  -2    0.32    0.20
  -8  17   2    0.21    0.20
  -7 -17   2    0.63    0.17
  -7  17   2    0.58    0.22
   7  17  -2    0.40    0.19
   6 -17  -2    0.16    0.12
  -6 -17   2    0.24    0.13
   6  17  -2    0.48    0.19
  -6  17   2    0.21    0.17
   5 -17  -2    0.44    0.14
  -5 -17   2    0.48    0.14
   5  17  -2    0.18    0.15
  -5  17   2    0.38    0.18
   4 -17  -2    0.19    0.12
  -4 -17   2    0.48    0.13
   4  17  -2    0.23    0.15
  -4  17   2    0.14    0.15
  -3 -17   2    0.85    0.13
   3 -17  -2    0.93    0.16
   3  17  -2    0.91    0.19
  -3  17   2    1.17    0.20
  -2 -17   2    0.17    0.09
   2 -17  -2    0.26    0.11
  -2 -17   2    0.39    0.09
   2  17  -2    0.12    0.13
  -2  17   2    0.32    0.15
   1 -17  -2    0.39    0.08
  -1 -17   2    0.35    0.09
  -1 -17   2    0.47    0.09
   1 -17  -2    0.27    0.10
   1  17  -2    0.11    0.13
  -1  17   2    0.42    0.15
   0 -17  -2    1.27    0.14
   0 -17  -2    1.28    0.13
   0 -17   2    1.02    0.14
   0  17  -2    1.17    0.20
   0  17   2    1.34    0.20
   1 -17   2    2.37    0.19
  -1 -17  -2    2.54    0.19
  -1  17  -2    2.22    0.26
   1  17   2    2.51    0.26
   2 -17   2    7.02    0.37
  -2 -17  -2    6.94    0.36
  -2  17  -2    6.88    0.46
   2  17   2    6.33    0.44
  -3 -17  -2    0.14    0.10
   3 -17   2    0.33    0.11
  -3  17  -2    0.24    0.16
   3  17   2    0.34    0.15
  -4 -17  -2    2.25    0.22
   4 -17   2    2.17    0.22
  -4  17  -2    2.54    0.29
   4  17   2    2.23    0.27
   5 -17   2    0.87    0.16
  -5 -17  -2    0.87    0.16
   5  17   2    0.64    0.19
  -5  17  -2    0.54    0.21
  -6 -17  -2    0.16    0.12
   6 -17   2    0.30    0.13
  -6  17  -2    0.20    0.19
   6  17   2    0.17    0.16
  -7 -17  -2   -0.17    0.11
   7 -17   2    0.07    0.11
   7  17   2    0.04    0.15
  -7  17  -2   -0.13    0.17
   8 -17   2    0.46    0.17
  -8  18   2    0.16    0.19
  -7 -18   2    0.08    0.14
   7  18  -2    0.01    0.17
  -7  18   2    0.34    0.20
  -6 -18   2    1.80    0.22
   6 -18  -2    1.55    0.22
   6  18  -2    1.56    0.27
  -6  18   2    1.77    0.28
   5 -18  -2   -0.02    0.11
  -5 -18   2    0.15    0.12
  -5  18   2    0.05    0.16
   5  18  -2    0.22    0.14
  -4 -18   2    1.59    0.18
   4 -18  -2    1.38    0.19
  -4  18   2    1.49    0.24
   4  18  -2    1.25    0.23
   3 -18  -2    2.03    0.21
  -3 -18   2    1.68    0.18
  -3  18   2    2.09    0.26
   3  18  -2    2.34    0.26
  -2 -18   2    0.18    0.09
  -2 -18   2    0.16    0.08
   2 -18  -2   -0.07    0.08
   2  18  -2    0.03    0.13
  -2  18   2    0.15    0.14
   1 -18  -2    1.60    0.17
  -1 -18   2    1.53    0.15
   1  18  -2    1.07    0.21
  -1  18   2    1.43    0.22
   0 -18  -2    0.70    0.12
   0 -18   2    0.96    0.14
   0 -18  -2    0.91    0.12
   0  18   2    1.05    0.19
   0  18  -2    0.53    0.18
   1 -18   2    0.03    0.09
  -1 -18  -2   -0.11    0.07
  -1  18  -2   -0.02    0.13
   1  18   2   -0.08    0.10
  -2 -18  -2    0.63    0.12
   2 -18   2    0.66    0.14
  -2  18  -2    0.94    0.21
   2  18   2    0.64    0.16
  -3 -18  -2    3.58    0.26
   3 -18   2    3.71    0.27
  -3  18  -2    3.99    0.35
   3  18   2    3.80    0.32
  -4 -18  -2    1.69    0.20
   4 -18   2    1.95    0.21
   4  18   2    2.15    0.27
  -4  18  -2    2.31    0.29
   5 -18   2    0.07    0.11
  -5 -18  -2    0.13    0.12
   5  18   2    0.42    0.18
  -5  18  -2    0.49    0.20
  -6 -18  -2    0.11    0.13
   6 -18   2    0.15    0.13
  -6  18  -2    0.09    0.18
   6  18   2    0.06    0.16
   7 -18   2    0.27    0.15
  -7 -18  -2    0.15    0.14
   7  18   2    0.13    0.18
  -7  18  -2    0.01    0.19
  -7 -19   2    1.32    0.22
   7  19  -2    0.64    0.22
  -7  19   2    0.84    0.25
   6 -19  -2    1.04    0.19
  -6  19   2    0.33    0.18
  -5 -19   2    0.78    0.17
   5 -19  -2    0.51    0.15
  -5  19   2    0.81    0.22
   5  19  -2    0.96    0.23
   4 -19  -2   -0.09    0.10
  -4 -19   2    0.03    0.10
   4  19  -2   -0.12    0.12
  -4  19   2    0.18    0.16
   3 -19  -2    3.13    0.24
  -3 -19   2    2.90    0.23
   3  19  -2    2.47    0.29
  -3  19   2    2.90    0.31
  -2 -19   2    0.41    0.11
   2 -19  -2    0.30    0.12
   2  19  -2    0.37    0.16
  -2  19   2    0.31    0.16
  -1 -19   2    0.26    0.10
   1 -19  -2    0.06    0.09
   1  19  -2    0.16    0.14
  -1  19   2    0.26    0.15
   0 -19   2    5.19    0.30
   0 -19  -2    5.28    0.30
   0 -19  -2    5.04    0.29
   0  19  -2    5.29    0.41
   0  19   2    5.48    0.40
   1 -19   2    1.01    0.15
  -1 -19  -2    0.98    0.14
  -1  19  -2    1.13    0.21
   1  19   2    0.99    0.20
   2 -19   2    0.97    0.16
  -2 -19  -2    1.15    0.15
   2  19   2    1.05    0.20
  -2  19  -2    1.02    0.22
   3 -19   2    0.07    0.10
  -3 -19  -2    0.11    0.11
   3  19   2    0.06    0.13
  -3  19  -2    0.19    0.16
   4 -19   2    0.72    0.15
  -4 -19  -2    0.56    0.15
   4  19   2    0.75    0.19
  -4  19  -2    0.53    0.21
  -5 -19  -2    2.98    0.27
   5 -19   2    2.89    0.27
   5  19   2    2.41    0.31
  -5  19  -2    3.21    0.36
  -6 -19  -2    0.28    0.14
   6 -19   2    0.51    0.17
   6  19   2    0.18    0.17
  -6  19  -2    0.46    0.22
  -7 -19  -2    0.00    0.13
   7 -19   2    0.44    0.16
  -7  19  -2    0.09    0.20
   7  19   2   -0.14    0.15
  -7 -20   2    0.00    0.13
  -7  20   2    0.11    0.19
  -6 -20   2    1.04    0.20
   6 -20  -2    1.21    0.21
   6  20  -2    1.02    0.25
  -6  20   2    1.03    0.25
  -5 -20   2    4.44    0.32
   5 -20  -2    4.00    0.32
   5  20  -2    3.71    0.39
  -5  20   2    4.22    0.40
  -4 -20   2    0.55    0.14
   4 -20  -2    0.60    0.16
   4  20  -2    0.52    0.19
  -4  20   2    0.67    0.21
   3 -20  -2    1.92    0.22
  -3 -20   2    1.70    0.19
  -3  20   2    2.21    0.27
   3  20  -2    1.83    0.27
   2 -20  -2    0.57    0.14
  -2  20   2    1.22    0.22
   2  20  -2    0.68    0.19
   1 -20  -2    1.31    0.17
  -1 -20   2    1.61    0.17
   1  20  -2    1.22    0.23
  -1  20   2    1.54    0.24
   0 -20   2    0.71    0.13
   0  20  -2    0.96    0.22
   0  20   2    0.50    0.18
   1 -20   2   -0.23    0.08
  -1 -20  -2   -0.06    0.08
   1  20   2    0.09    0.12
  -1  20  -2    0.19    0.16
  -2 -20  -2   -0.05    0.09
   2 -20   2    0.09    0.11
  -2  20  -2   -0.09    0.12
   2  20   2    0.18    0.14
   3 -20   2    1.39    0.19
  -3 -20  -2    1.37    0.18
  -3  20  -2    1.19    0.24
   3  20   2    1.44    0.24
   4 -20   2    0.84    0.18
  -4 -20  -2    1.08    0.18
  -4  20  -2    1.05    0.24
   4  20   2    0.99    0.22
  -5 -20  -2    0.84    0.18
   5 -20   2    0.41    0.16
   5  20   2    0.83    0.22
  -5  20  -2    1.22    0.27
  -6 -20  -2    0.47    0.17
   6 -20   2    0.39    0.17
  -6  20  -2    0.26    0.21
   6  20   2    0.39    0.20
  -7  21   2    4.59    0.46
  -6 -21   2    2.55    0.26
   6 -21  -2    2.17    0.27
  -6  21   2    2.30    0.33
   6  21  -2    2.65    0.35
   5 -21  -2    3.05    0.29
  -5 -21   2    3.07    0.27
  -5  21   2    2.47    0.33
   5  21  -2    2.80    0.34
  -4 -21   2    8.48    0.44
   4 -21  -2    7.53    0.45
  -4  21   2    7.72    0.55
   4  21  -2    7.18    0.55
   3 -21  -2    1.00    0.18
  -3 -21   2    1.32    0.16
  -3  21   2    1.03    0.23
   3  21  -2    1.18    0.23
   2 -21  -2    7.26    0.39
   2  21  -2    6.11    0.48
  -2  21   2    6.00    0.47
  -1 -21   2    2.75    0.21
   1 -21  -2    2.59    0.23
   1  21  -2    2.38    0.31
  -1  21   2    2.34    0.29
   0 -21   2    0.05    0.10
   0  21  -2    0.09    0.15
   0  21   2    0.12    0.15
   1 -21   2    0.38    0.12
  -1  21  -2    0.36    0.18
   1  21   2    0.43    0.17
  -2 -21  -2    0.28    0.12
   2 -21   2    0.40    0.14
  -2  21  -2    0.49    0.18
   2  21   2    0.54    0.17
   3 -21   2    0.05    0.10
  -3 -21  -2   -0.01    0.10
   3  21   2    0.00    0.14
  -3  21  -2    0.07    0.15
   4 -21   2    1.21    0.20
  -4 -21  -2    1.12    0.18
  -4  21  -2    1.05    0.25
   4  21   2    1.16    0.23
   5 -21   2    0.03    0.13
  -5 -21  -2    0.14    0.14
  -5  21  -2    0.24    0.18
   5  21   2    0.09    0.15
  -6 -21  -2    1.42    0.22
   6 -21   2    1.05    0.21
   6  21   2    0.87    0.25
  -6  21  -2    1.14    0.28
  -6 -22   2    0.13    0.15
  -6  22   2   -0.11    0.18
   6  22  -2   -0.09    0.15
  -5 -22   2    0.25    0.15
   5 -22  -2    0.22    0.14
   5  22  -2    0.34    0.20
  -5  22   2    0.32    0.20
   4 -22  -2    3.27    0.30
  -4 -22   2    3.02    0.26
   4  22  -2    3.05    0.36
  -4  22   2    2.97    0.35
   3 -22  -2    0.19    0.12
   3  22  -2    0.20    0.16
  -3  22   2    0.06    0.16
   2 -22  -2   -0.10    0.11
   2  22  -2    0.04    0.15
  -2  22   2    0.10    0.17
  -1 -22   2    0.79    0.14
   1 -22  -2    0.93    0.16
   1  22  -2    0.77    0.22
  -1  22   2    0.96    0.22
   0 -22   2    0.27    0.12
   0  22   2    0.40    0.18
   0  22  -2    0.31    0.18
   1 -22   2    0.41    0.13
  -1  22  -2    0.37    0.20
   1  22   2    0.35    0.17
   2 -22   2    2.64    0.24
  -2 -22  -2    2.66    0.23
   2  22   2    2.79    0.31
  -2  22  -2    2.14    0.31
   3 -22   2    0.06    0.12
  -3 -22  -2   -0.08    0.11
   3  22   2    0.10    0.16
  -3  22  -2    0.22    0.16
  -4 -22  -2   -0.02    0.12
   4 -22   2    0.06    0.12
  -4  22  -2    0.24    0.18
   4  22   2   -0.05    0.15
   5 -22   2    0.15    0.13
  -5 -22  -2   -0.02    0.13
   5  22   2    0.20    0.18
  -5  22  -2    0.20    0.21
  -6 -22  -2    1.11    0.21
  -6  22  -2    0.69    0.26
   6  22   2    1.07    0.27
  -6 -23   2    4.72    0.36
  -6  23   2    4.56    0.44
   5 -23  -2    0.32    0.16
  -5 -23   2    0.46    0.16
  -5  23   2    0.54    0.23
   5  23  -2    0.56    0.22
   4 -23  -2    2.17    0.27
  -4  23   2    2.76    0.33
   4  23  -2    1.99    0.31
   3 -23  -2    0.96    0.19
  -3  23   2    1.21    0.24
   3  23  -2    0.91    0.24
   2 -23  -2    0.38    0.15
  -2  23   2    0.10    0.17
   2  23  -2    0.15    0.17
   1  23  -2    0.75    0.23
  -1  23   2    0.69    0.20
   0 -23   2    1.44    0.19
   0  23   2    2.23    0.29
   0  23  -2    1.53    0.26
   1 -23   2    0.08    0.11
  -1  23  -2   -0.05    0.16
   1  23   2    0.01    0.14
   2 -23   2    1.10    0.18
   2  23   2    1.00    0.23
  -2  23  -2    0.74    0.22
  -3 -23  -2    1.20    0.19
   3 -23   2    1.91    0.23
   3  23   2    2.34    0.30
  -3  23  -2    1.08    0.25
  -4 -23  -2   -0.08    0.12
   4 -23   2   -0.06    0.13
  -4  23  -2    0.33    0.21
   4  23   2   -0.08    0.15
  -5 -23  -2    0.17    0.15
   5 -23   2    0.39    0.16
   5  23   2    0.53    0.21
  -5  23  -2    0.23    0.21
  -5  24   2    0.12    0.18
   4 -24  -2    0.98    0.20
   4  24  -2    1.05    0.26
  -4  24   2    0.83    0.24
   3 -24  -2    1.37    0.22
   3  24  -2    1.38    0.27
  -3  24   2    1.54    0.28
  -2  24   2   -0.01    0.16
   2  24  -2    0.14    0.17
  -1  24   2    0.22    0.17
   1  24  -2   -0.02    0.17
   0 -24   2    0.38    0.14
   0  24   2    0.37    0.19
   0  24  -2    0.55    0.21
   1 -24   2    0.08    0.12
   1  24   2    0.01    0.15
  -1  24  -2    0.05    0.17
   2 -24   2    0.03    0.12
  -2  24  -2   -0.03    0.16
   2  24   2    0.11    0.16
   3 -24   2    1.33    0.22
   3  24   2    1.54    0.27
  -3  24  -2    0.89    0.25
  -4 -24  -2    0.31    0.16
   4 -24   2    0.29    0.14
   4  24   2    0.38    0.19
  -4  24  -2    0.43    0.22
  -5 -24  -2    0.06    0.14
  -4  25   2    0.15    0.18
   4  25  -2   -0.09    0.15
  -3  25   2    0.29    0.20
   3  25  -2    0.24    0.19
   2  25  -2    0.08    0.17
  -2  25   2    0.01    0.17
   1  25  -2    3.02    0.38
  -1  25   2    2.97    0.36
   0 -25   2    3.93    0.29
   0  25   2    3.97    0.41
   0  25  -2    3.98    0.41
   1 -25   2    0.14    0.13
  -1  25  -2    0.51    0.23
   1  25   2    0.41    0.19
   2 -25   2   -0.04    0.12
   2  25   2    0.05    0.17
  -2  25  -2    0.04    0.17
   3 -25   2    1.04    0.20
  -3  25  -2    0.65    0.24
   3  25   2    0.73    0.23
   4 -25   2    1.12    0.22
  -4  25  -2    1.32    0.29
   4  25   2    1.12    0.27
  -4  26   2    0.19    0.19
  -3  26   2    0.67    0.23
   3  26  -2    0.76    0.25
  -2  26   2    0.62    0.23
   2  26  -2    0.52    0.23
  -1  26   2    0.30    0.20
   1  26  -2    0.67    0.24
   0  26   2    0.23    0.19
   0  26  -2    0.61    0.23
   1 -26   2    3.87    0.31
   1  26   2    3.77    0.41
  -1  26  -2    4.10    0.44
   2 -26   2    3.08    0.29
   2  26   2    2.51    0.35
  -2  26  -2    2.79    0.39
   3 -26   2    4.53    0.35
   3  26   2    3.64    0.41
  -3  26  -2    3.96    0.44
  -3  27   2    0.52    0.22
  -2  27   2    0.10    0.18
  -1  27   2    0.24    0.19
   1  27  -2    0.38    0.22
   0  27   2    0.20    0.18
   0  27  -2    0.19    0.20
   1 -27   2    1.72    0.23
   1  27   2    1.69    0.31
  -1  27  -2    1.47    0.30
   2 -27   2    0.43    0.16
   2  27   2    0.28    0.21
  -1  28   2    0.14    0.19
   0  28   2    4.85    0.47
 -10   0   3   -0.06    0.11
  10   0  -3   -0.10    0.16
  -9   0   3    0.20    0.12
   9   0  -3    0.09    0.17
  -8   0   3    0.32    0.11
   8   0  -3    0.31    0.16
   7   0  -3   -0.05    0.13
  -7   0   3    0.11    0.10
   6   0  -3   -0.13    0.10
  -6   0   3    0.01    0.08
  -6   0   3    0.07    0.06
   5   0  -3    0.03    0.06
   5   0  -3   -0.08    0.07
  -5   0   3    0.02    0.05
   4   0  -3   -0.06    0.07
  -4   0   3   -0.04    0.04
   4   0  -3    0.02    0.05
   3   0  -3    0.70    0.09
   2   0  -3   -0.01    0.05
  -2   0   3   -0.03    0.03
   2   0  -3    0.01    0.04
   1   0  -3    0.00    0.04
   1   0  -3   -0.03    0.03
  -1   0   3    0.03    0.03
   0   0  -3    0.04    0.04
   0   0  -3    0.01    0.03
   0   0   3    0.02    0.03
  -1   0  -3    0.00    0.04
   1   0   3    0.05    0.04
   1   0   3    0.00    0.03
   2   0   3   -0.02    0.04
   2   0   3   -0.01    0.06
  -2   0  -3    0.00    0.04
   3   0   3    2.99    0.17
   3   0   3    4.27    0.26
   4   0   3   -0.05    0.04
   4   0   3    0.07    0.09
  -4   0  -3   -0.07    0.05
   5   0   3   -0.01    0.09
  -5   0  -3    0.06    0.06
   5   0   3   -0.03    0.05
   6   0   3   -0.11    0.11
  -6   0  -3    0.04    0.08
   7   0   3    0.04    0.14
  -7   0  -3    0.13    0.09
  -8   0  -3    0.04    0.10
   8   0   3    0.07    0.16
   9   0   3    0.27    0.18
  10  -1  -3    0.23    0.19
 -10  -1   3    0.41    0.15
  10   1  -3    0.13    0.19
 -10   1   3    0.20    0.13
   9  -1  -3    1.18    0.26
  -9  -1   3    1.52    0.20
  -9   1   3    1.31    0.18
   9   1  -3    1.22    0.26
   8  -1  -3   -0.04    0.14
  -8  -1   3    0.08    0.10
   8   1  -3   -0.15    0.14
  -8   1   3    0.01    0.10
   7  -1  -3   -0.05    0.13
  -7  -1   3   -0.09    0.09
   7   1  -3    0.20    0.14
  -7   1   3    0.07    0.09
  -6  -1   3    0.22    0.10
  -6  -1   3    0.18    0.06
   6  -1  -3    0.19    0.13
   6   1  -3    0.34    0.13
  -5  -1   3    1.43    0.11
   5  -1  -3    1.36    0.14
   5  -1  -3    1.83    0.19
   5   1  -3    1.66    0.18
   5   1  -3    1.88    0.15
   4  -1  -3    4.72    0.28
   4  -1  -3    4.49    0.24
  -4  -1   3    4.85    0.22
   4   1  -3    4.43    0.28
   4   1  -3    4.78    0.25
   3  -1  -3    2.12    0.16
   3   1  -3    2.13    0.16
  -2  -1   3    0.05    0.04
   2  -1  -3    0.12    0.05
   2  -1  -3    0.08    0.05
   2   1  -3    0.05    0.05
  -2   1   3    0.07    0.04
   2   1  -3    0.10    0.05
   1  -1  -3   64.11    2.87
  -1  -1   3   65.75    2.40
   1  -1  -3   65.23    2.39
   1   1  -3   65.32    2.39
  -1   1   3   66.38    2.86
  -1   1   3   65.86    2.40
   1   1  -3   65.79    2.84
   0  -1  -3    6.88    0.30
   0  -1   3    7.27    0.30
   0   1  -3    7.67    0.35
   0   1  -3    6.93    0.30
   0   1   3    7.50    0.30
   0   1   3    8.09    0.34
   1  -1   3    1.36    0.09
  -1  -1  -3    1.38    0.10
  -1   1  -3    1.33    0.09
   1   1   3    1.33    0.09
   1   1   3    1.16    0.10
  -2  -1  -3   20.77    0.78
   2  -1   3   20.84    0.78
   2  -1   3   20.08    0.94
   2   1   3   19.54    0.94
  -2   1  -3   20.85    0.77
   2   1   3   20.80    0.78
   3  -1   3    0.20    0.09
  -3  -1  -3    0.12    0.06
   3  -1   3    0.11    0.05
   3   1   3    0.13    0.05
  -3   1  -3    0.13    0.05
   3   1   3    0.08    0.09
   4  -1   3    0.23    0.10
  -4  -1  -3    0.25    0.07
   4  -1   3    0.27    0.06
   4   1   3    0.16    0.10
  -4   1  -3    0.27    0.06
   4   1   3    0.26    0.05
   5  -1   3    2.16    0.23
   5  -1   3    2.07    0.15
  -5  -1  -3    2.13    0.16
   5   1   3    2.09    0.14
  -5   1  -3    2.18    0.16
   5   1   3    2.16    0.23
   6  -1   3    2.67    0.18
   6  -1   3    3.51    0.31
  -6   1  -3    2.41    0.19
   6   1   3    3.83    0.32
   7  -1   3    0.06    0.14
  -7  -1  -3   -0.02    0.09
  -7   1  -3    0.08    0.09
   7   1   3    0.11    0.15
  -8  -1  -3    0.37    0.12
   8  -1   3    0.08    0.16
  -8   1  -3    0.47    0.13
   8   1   3    0.09    0.16
  -9  -1  -3    0.09    0.11
   9   1   3    0.01    0.18
 -10  -2   3    0.67    0.17
  10   2  -3    0.59    0.25
  -9  -2   3    0.99    0.17
   9  -2  -3    0.67    0.21
   9   2  -3    1.08    0.25
  -9   2   3    0.82    0.15
  -8  -2   3   -0.05    0.10
   8  -2  -3   -0.06    0.14
  -8   2   3    0.02    0.09
   8   2  -3   -0.09    0.14
  -7  -2   3    0.46    0.13
   7  -2  -3    0.34    0.16
   7   2  -3    0.25    0.15
  -7   2   3    0.31    0.11
  -6  -2   3    1.32    0.15
   6  -2  -3    1.59    0.20
  -6  -2   3    1.36    0.11
   6  -2  -3    1.22    0.14
   6   2  -3    1.46    0.19
  -5  -2   3    2.46    0.15
   5  -2  -3    2.60    0.18
   5  -2  -3    2.99    0.23
   5   2  -3    2.41    0.22
   5   2  -3    2.60    0.18
   4  -2  -3    0.17    0.06
  -4  -2   3    0.09    0.05
   4  -2  -3    0.11    0.08
   4   2  -3    0.04    0.08
   4   2  -3   -0.02    0.06
   3  -2  -3   45.43    1.95
  -3  -2   3   44.35    1.63
   3  -2  -3   42.08    1.63
   3   2  -3   46.52    1.96
   3   2  -3   41.23    1.64
   2  -2  -3    0.57    0.07
   2  -2  -3    0.58    0.07
  -2  -2   3    0.52    0.06
   2   2  -3    0.38    0.06
   2   2  -3    0.69    0.08
   1  -2  -3    0.08    0.04
  -1  -2   3    0.05    0.03
   1   2  -3    0.02    0.04
  -1   2   3    0.10    0.04
  -1   2   3    0.03    0.02
  -1   2   3    0.08    0.03
   1   2  -3    0.12    0.04
   0  -2   3   15.17    0.59
   0  -2  -3   14.76    0.59
   0   2   3   16.65    0.68
   0   2  -3   14.63    0.58
   0   2  -3   15.61    0.69
   0   2   3   14.92    0.59
  -1  -2  -3    0.84    0.08
   1  -2   3    0.94    0.07
  -1   2  -3    0.88    0.09
  -1   2  -3    0.83    0.06
   1   2   3    0.69    0.06
   1   2   3    0.82    0.08
  -2  -2  -3   23.97    0.89
   2  -2   3   22.81    0.89
   2   2   3   22.88    1.07
   2   2   3   23.18    0.88
  -2   2  -3   24.24    0.88
  -3  -2  -3    3.38    0.19
   3  -2   3    3.36    0.18
   3  -2   3    3.36    0.24
   3   2   3    3.67    0.25
  -3   2  -3    3.18    0.17
   3   2   3    3.54    0.16
   4  -2   3    6.33    0.39
  -4  -2  -3    6.29    0.31
   4  -2   3    6.57    0.30
   4   2   3    6.53    0.28
  -4   2  -3    6.71    0.29
   4   2   3    5.89    0.38
   5  -2   3    0.30    0.12
   5  -2   3    0.26    0.08
  -5  -2  -3    0.23    0.09
  -5   2  -3    0.21    0.07
   5   2   3    0.27    0.13
   5   2   3    0.33    0.06
   6  -2   3    0.50    0.16
  -6  -2  -3    0.38    0.11
   6  -2   3    0.52    0.10
   6   2   3    0.44    0.16
  -6   2  -3    0.58    0.10
   7  -2   3    0.44    0.18
  -7  -2  -3    0.50    0.12
   7   2   3    0.40    0.18
  -7   2  -3    0.59    0.12
  -8  -2  -3    0.07    0.11
   8   2   3    0.00    0.15
  -9  -2  -3    0.07    0.11
   9   2   3    0.07    0.18
 -10  -3   3   -0.01    0.12
  10   3  -3    0.03    0.20
  -9  -3   3    0.36    0.14
  -9   3   3    0.46    0.13
   9   3  -3    0.55    0.21
   8  -3  -3    3.32    0.33
  -8  -3   3    3.25    0.27
  -8   3   3    3.29    0.25
   8   3  -3    3.73    0.35
   7  -3  -3    1.45    0.21
  -7  -3   3    0.93    0.15
   7   3  -3    0.76    0.18
  -7   3   3    1.27    0.15
   6  -3  -3    3.42    0.23
   6  -3  -3    3.65    0.29
  -6  -3   3    3.21    0.24
   6   3  -3    3.82    0.30
  -5  -3   3    4.16    0.25
  -5  -3   3    4.38    0.20
   5  -3  -3    3.94    0.28
   5  -3  -3    4.27    0.23
   5   3  -3    4.26    0.29
   4  -3  -3   30.95    1.18
   4  -3  -3   30.29    1.41
  -4  -3   3   31.90    1.16
   4   3  -3   31.31    1.19
   4   3  -3   30.14    1.42
   3  -3  -3    4.28    0.25
   3   3  -3    4.60    0.27
   2  -3  -3   34.24    1.25
  -2  -3   3   33.39    1.25
   2   3  -3   33.44    1.49
   2   3  -3   33.18    1.25
   1  -3  -3    0.05    0.04
  -1  -3   3    0.12    0.04
  -1   3   3    0.01    0.03
  -1   3   3    0.12    0.04
   1   3  -3    0.01    0.05
   1   3  -3    0.12    0.04
   0  -3  -3    0.15    0.05
   0  -3   3    0.12    0.04
   0   3  -3    0.17    0.06
   0   3   3    0.14    0.04
   0   3  -3    0.24    0.04
   0   3   3    0.29    0.04
   1  -3   3    0.02    0.04
  -1  -3  -3    0.01    0.04
  -1   3  -3    0.02    0.06
   1   3   3    0.01    0.03
   1   3   3    0.01    0.04
  -1   3  -3    0.00    0.03
   2  -3   3    1.30    0.10
  -2  -3  -3    1.49    0.12
  -2   3  -3    1.38    0.09
   2   3   3    1.40    0.09
   2   3   3    1.53    0.14
   3  -3   3    2.28    0.14
   3   3   3    2.27    0.12
   4  -3   3    0.96    0.10
  -4  -3  -3    0.87    0.11
  -4   3  -3    0.94    0.09
   4   3   3    0.99    0.08
   4   3   3    1.12    0.15
   5  -3   3    0.20    0.12
  -5  -3  -3    0.06    0.08
   5  -3   3    0.06    0.07
  -5   3  -3    0.12    0.07
   5   3   3    0.14    0.11
   5   3   3    0.10    0.05
   6  -3   3    0.07    0.07
  -6  -3  -3    0.21    0.10
   6   3   3    0.02    0.13
  -6   3  -3    0.06    0.07
  -7  -3  -3    0.04    0.10
   7   3   3    0.06    0.15
  -7   3  -3   -0.02    0.08
  -8  -3  -3    0.11    0.11
   8   3   3    0.12    0.17
  -9  -3  -3    0.28    0.14
   9   3   3    0.62    0.23
 -10  -4   3    0.24    0.14
  10   4  -3    0.09    0.20
  -9  -4   3   -0.19    0.10
   9   4  -3   -0.05    0.16
  -8  -4   3    1.47    0.19
  -8   4   3    1.44    0.17
   8   4  -3    0.76    0.21
  -7  -4   3    1.36    0.17
  -7   4   3    1.34    0.15
   7   4  -3    1.04    0.21
   6  -4  -3    1.03    0.13
   6  -4  -3    1.02    0.17
  -6  -4   3    1.00    0.15
   6   4  -3    0.81    0.17
   5  -4  -3    2.77    0.18
  -5  -4   3    2.78    0.20
  -5  -4   3    2.80    0.14
   5  -4  -3    2.79    0.22
   5   4  -3    2.56    0.23
   4  -4  -3   11.88    0.50
  -4  -4   3   12.52    0.48
   4   4  -3   11.80    0.61
   4   4  -3   11.89    0.52
  -3  -4   3    6.51    0.26
   3  -4  -3    5.91    0.28
   3   4  -3    5.82    0.29
   2  -4  -3   12.41    0.50
  -2  -4   3   12.60    0.49
   2   4  -3   12.28    0.50
   2   4  -3   12.66    0.60
  -2   4   3   12.52    0.58
  -1  -4   3    2.26    0.12
   1  -4  -3    2.23    0.13
  -1   4   3    2.23    0.13
   1   4  -3    2.34    0.13
   1   4  -3    2.11    0.16
   0  -4  -3    0.50    0.07
   0  -4   3    0.52    0.06
   0   4  -3    0.37    0.07
   0   4  -3    0.47    0.05
   0   4   3    0.55    0.06
   0   4   3    0.54    0.06
   1  -4   3   36.02    1.37
  -1  -4  -3   36.63    1.36
   1   4   3   35.51    1.62
  -1   4  -3   36.56    1.63
   1   4   3   37.09    1.35
  -1   4  -3   37.47    1.34
   2  -4   3    2.40    0.15
  -2  -4  -3    2.35    0.15
  -2   4  -3    2.71    0.13
   2   4   3    2.44    0.18
   2   4   3    2.57    0.13
  -2   4  -3    2.18    0.19
  -3  -4  -3    1.76    0.14
   3  -4   3    1.51    0.12
  -3   4  -3    1.68    0.10
   3   4   3    1.63    0.16
   3   4   3    1.51    0.09
  -4  -4  -3    1.12    0.12
   4  -4   3    0.97    0.11
  -4   4  -3    1.13    0.09
   4   4   3    1.32    0.08
   4   4   3    1.23    0.16
   5  -4   3    0.06    0.06
  -5  -4  -3   -0.04    0.07
  -5   4  -3    0.04    0.06
   5   4   3    0.10    0.11
   6  -4   3    7.03    0.35
  -6  -4  -3    7.41    0.38
  -6   4  -3    6.83    0.34
   6   4   3    7.18    0.47
  -7  -4  -3    0.08    0.10
   7  -4   3    0.12    0.08
   7   4   3    0.07    0.14
  -8  -4  -3    3.49    0.27
   8   4   3    3.05    0.36
  -9  -4  -3    0.54    0.16
   9   4   3    0.87    0.25
 -10  -4  -3    0.11    0.13
 -10  -5   3    0.61    0.17
  10   5  -3    0.81    0.26
  -9  -5   3    0.36    0.14
   9   5  -3    0.60    0.22
  -8  -5   3    0.60    0.15
   8   5  -3    0.51    0.19
  -8   5   3    0.83    0.14
  -7  -5   3   -0.02    0.10
   7   5  -3    0.08    0.13
  -7   5   3    0.03    0.09
   6  -5  -3    0.90    0.12
  -6  -5   3    0.86    0.14
   6   5  -3    1.31    0.19
  -5  -5   3    6.94    0.35
  -5  -5   3    7.14    0.29
   5  -5  -3    6.94    0.32
   5   5  -3    6.11    0.40
   4  -5  -3    1.77    0.13
  -4  -5   3    1.76    0.10
  -4  -5   3    1.86    0.15
   4   5  -3    1.67    0.17
  -3  -5   3    1.84    0.11
   3  -5  -3    1.76    0.13
  -3   5   3    1.89    0.16
   3   5  -3    1.59    0.16
   3   5  -3    1.87    0.14
   2  -5  -3   35.36    1.33
  -2  -5   3   36.49    1.33
  -2   5   3   36.14    1.59
   2   5  -3   36.85    1.34
   2   5  -3   34.20    1.60
   1  -5  -3    7.58    0.31
  -1  -5   3    7.42    0.31
   1   5  -3    7.37    0.31
  -1   5   3    7.39    0.35
   1   5  -3    7.22    0.38
   0  -5   3  188.57    6.94
   0  -5  -3  181.98    6.94
   0   5   3  206.44    8.35
   0   5   3  189.46    6.99
   0   5  -3  198.36    8.34
   0   5  -3  182.04    6.92
  -1  -5  -3   19.16    0.74
   1  -5   3   18.84    0.74
  -1   5  -3   18.15    0.88
   1   5   3   19.97    0.73
  -1   5  -3   19.67    0.70
   1   5   3   18.56    0.87
   2  -5   3    1.77    0.13
  -2  -5  -3    1.85    0.14
  -2   5  -3    2.19    0.19
  -2   5  -3    1.84    0.10
   2   5   3    1.92    0.11
   2   5   3    1.88    0.16
   3  -5   3    5.93    0.30
   3   5   3    6.69    0.26
   4  -5   3    3.24    0.19
  -4  -5  -3    3.10    0.20
   4   5   3    2.85    0.24
   4   5   3    3.21    0.14
  -4   5  -3    2.68    0.16
  -5  -5  -3    5.06    0.29
   5  -5   3    5.02    0.28
  -5   5  -3    5.33    0.25
   5   5   3    5.34    0.37
  -7  -5  -3    0.36    0.12
   7  -5   3    0.02    0.09
   7   5   3    0.20    0.16
  -8  -5  -3    0.26    0.13
   8   5   3    0.24    0.19
  -9  -5  -3    0.60    0.17
   9   5   3    0.61    0.24
 -10  -6   3    0.31    0.16
  10   6  -3    0.42    0.22
  -9  -6   3    2.92    0.28
   9   6  -3    3.26    0.37
  -8  -6   3    5.93    0.37
   8   6  -3    5.76    0.46
  -8   6   3    6.48    0.35
  -7  -6   3   -0.08    0.10
  -7   6   3    0.02    0.09
   7   6  -3    0.08    0.14
   6  -6  -3   10.10    0.47
  -6  -6   3   10.86    0.51
   6   6  -3   11.54    0.63
  -5  -6   3    2.03    0.11
  -5  -6   3    1.77    0.17
   5  -6  -3    1.68    0.14
   5   6  -3    1.77    0.20
   4  -6  -3    1.50    0.12
  -4  -6   3    1.73    0.10
  -4  -6   3    1.76    0.15
   4   6  -3    1.74    0.18
  -4   6   3    1.68    0.16
  -3  -6   3    4.56    0.21
   3  -6  -3    4.81    0.23
   3   6  -3    4.50    0.25
  -3   6   3    6.18    0.30
  -2  -6   3    0.64    0.07
   2  -6  -3    0.51    0.07
  -2   6   3    0.36    0.09
   2   6  -3    0.60    0.11
   2   6  -3    0.59    0.08
   1  -6  -3   25.32    0.93
  -1  -6   3   25.34    0.94
   1   6  -3   24.62    0.93
  -1   6   3   24.15    1.10
   1   6  -3   24.07    1.13
   0  -6   3   71.52    2.70
   0  -6  -3   70.67    2.68
   0   6  -3   74.53    3.21
   0   6  -3   70.87    2.66
   0   6   3   79.15    3.20
  -1  -6  -3    1.13    0.10
   1  -6   3    1.16    0.10
   1   6   3    1.07    0.08
   1   6   3    1.01    0.11
  -1   6  -3    0.91    0.12
  -1   6  -3    0.87    0.06
  -2  -6  -3   27.78    1.05
   2  -6   3   26.41    1.05
   2   6   3   28.87    1.02
   2   6   3   26.89    1.25
  -2   6  -3   26.24    1.26
   3  -6   3    1.75    0.14
  -3  -6  -3    1.66    0.14
  -3   6  -3    1.99    0.10
   3   6   3    1.98    0.18
  -3   6  -3    2.16    0.20
   3   6   3    1.79    0.10
  -4  -6  -3    0.19    0.08
   4  -6   3    0.31    0.08
  -4   6  -3    0.22    0.05
   4   6   3    0.19    0.10
   4   6   3    0.27    0.04
  -4   6  -3    0.21    0.11
   5  -6   3    1.54    0.15
  -5  -6  -3    1.72    0.17
   5   6   3    1.79    0.21
  -5   6  -3    1.52    0.12
  -6  -6  -3   -0.03    0.09
   6  -6   3    0.03    0.08
   6   6   3    0.08    0.12
  -7  -6  -3    1.56    0.19
   7  -6   3    1.73    0.18
   7   6   3    1.38    0.25
  -8  -6  -3    4.60    0.33
   8   6   3    5.16    0.44
  -9  -6  -3    0.06    0.13
   9   6   3    0.18    0.19
  10   7  -3    2.94    0.40
 -10   7   3    3.35    0.38
  -9  -7   3   -0.02    0.13
  -9   7   3    0.19    0.18
   9   7  -3    0.02    0.15
  -8  -7   3   12.99    0.63
   8   7  -3   12.49    0.76
  -7  -7   3    0.39    0.13
  -7   7   3    0.47    0.11
   7   7  -3    0.44    0.17
   6  -7  -3    2.83    0.20
  -6  -7   3    3.26    0.25
  -6   7   3    3.82    0.29
   6   7  -3    3.36    0.30
  -5  -7   3    6.30    0.33
   5  -7  -3    5.84    0.29
  -5   7   3    5.58    0.36
   5   7  -3    6.13    0.40
  -4  -7   3   -0.02    0.06
   4  -7  -3    0.04    0.05
  -4  -7   3    0.00    0.03
   4   7  -3    0.09    0.09
  -4   7   3    0.02    0.08
   3  -7  -3    4.75    0.23
  -2  -7   3    2.18    0.13
   2  -7  -3    2.30    0.14
  -2   7   3    2.07    0.17
   2   7  -3    2.34    0.19
   2   7  -3    2.05    0.15
   1  -7  -3   16.56    0.63
  -1  -7   3   16.47    0.63
   1   7  -3   16.33    0.62
   1   7  -3   15.90    0.77
  -1   7   3   14.96    0.74
   0  -7   3    7.64    0.35
   0  -7  -3    8.13    0.35
   0   7  -3    8.36    0.42
   0   7  -3    7.84    0.32
   0   7   3    8.57    0.41
  -1  -7  -3    4.75    0.23
   1  -7   3    4.60    0.23
   1   7   3    4.33    0.27
  -1   7  -3    4.36    0.28
   1   7   3    4.52    0.21
  -2  -7  -3   22.79    0.88
   2  -7   3   22.14    0.88
   2   7   3   22.20    1.05
  -2   7  -3   22.32    1.07
   2   7   3   23.46    0.85
   3   7   3    1.81    0.10
   3   7   3    2.38    0.19
  -4  -7  -3    0.03    0.07
   4  -7   3    0.04    0.06
   4   7   3   -0.04    0.08
  -4   7  -3    0.16    0.10
  -4   7  -3   -0.10    0.03
   5  -7   3    1.07    0.14
  -5  -7  -3    1.13    0.15
   5   7   3    1.04    0.18
  -5   7  -3    1.31    0.19
  -6  -7  -3    0.83    0.14
   6  -7   3    0.78    0.13
  -6   7  -3    0.52    0.16
   6   7   3    0.51    0.17
   7  -7   3    0.01    0.10
  -7  -7  -3    0.08    0.11
  -7   7  -3    0.16    0.16
   7   7   3    0.10    0.14
  -8  -7  -3    1.01    0.18
  -8   7  -3    0.83    0.23
   8   7   3    0.86    0.23
  -9  -7  -3    0.25    0.15
   9   7   3    0.13    0.19
  -9   7  -3    0.32    0.20
 -10   8   3    0.28    0.21
  -9  -8   3    6.48    0.42
  -9   8   3    6.86    0.51
   9   8  -3    6.06    0.51
  -8  -8   3    3.50    0.29
   8   8  -3    3.38    0.36
  -8   8   3    3.42    0.34
  -7  -8   3    0.41    0.13
  -7   8   3    0.34    0.16
   7   8  -3    0.43    0.17
  -6  -8   3    3.15    0.25
   6  -8  -3    3.48    0.21
   6   8  -3    4.09    0.32
   5  -8  -3    0.12    0.06
  -5  -8   3    0.08    0.08
  -5   8   3    0.08    0.11
   5   8  -3   -0.04    0.10
  -4  -8   3    0.26    0.09
  -4  -8   3    0.38    0.05
   4  -8  -3    0.39    0.07
  -4   8   3    0.25    0.10
   4   8  -3    0.30    0.11
  -3  -8   3    0.78    0.07
   3  -8  -3    0.98    0.09
  -3  -8   3    0.91    0.10
   3   8  -3    0.74    0.13
  -3   8   3    0.89    0.12
  -2  -8   3    7.84    0.35
  -2  -8   3    8.15    0.34
   2  -8  -3    8.15    0.34
   2   8  -3    7.96    0.44
  -2   8   3    8.14    0.42
  -1  -8   3   10.10    0.40
  -1  -8   3   10.11    0.41
   1  -8  -3    9.96    0.41
   1   8  -3    9.84    0.51
  -1   8   3    9.11    0.48
   0  -8   3   29.74    1.14
   0  -8  -3   29.30    1.13
   0   8  -3   29.17    1.36
   0   8   3   31.48    1.35
   1  -8   3    0.28    0.07
  -1  -8  -3    0.17    0.07
   1   8   3    0.28    0.08
   1   8   3    0.16    0.05
  -1   8  -3    0.18    0.09
  -2  -8  -3    0.04    0.06
   2  -8   3    0.07    0.06
   2   8   3    0.07    0.08
  -2   8  -3    0.06    0.09
   2   8   3    0.09    0.04
   3  -8   3    3.79    0.23
   3   8   3    4.56    0.18
   4  -8   3    1.95    0.16
  -4  -8  -3    1.77    0.16
   4   8   3    1.80    0.20
  -4   8  -3    2.00    0.22
   5  -8   3    3.24    0.22
  -5  -8  -3    2.73    0.22
  -5   8  -3    2.94    0.29
   5   8   3    2.60    0.27
  -6  -8  -3    1.64    0.18
   6  -8   3    1.73    0.18
   6   8   3    1.58    0.24
  -6   8  -3    1.98    0.25
  -7  -8  -3    4.91    0.32
   7  -8   3    4.70    0.30
  -7   8  -3    4.13    0.39
   7   8   3    4.46    0.39
  -8  -8  -3    0.55    0.16
  -8   8  -3    0.84    0.22
   8   8   3    0.41    0.18
  -9  -8  -3   -0.01    0.13
  -9   8  -3    0.35    0.21
   9   8   3    0.21    0.17
  -9  -9   3    0.11    0.14
   9   9  -3    0.27    0.19
  -9   9   3   -0.24    0.15
  -8  -9   3    5.84    0.38
   8   9  -3    5.93    0.47
  -8   9   3    5.54    0.44
  -7  -9   3    7.19    0.42
  -7   9   3    7.76    0.50
   7   9  -3    7.33    0.51
  -6  -9   3    0.95    0.15
   6  -9  -3    0.76    0.11
   6   9  -3    1.11    0.20
   5  -9  -3    0.65    0.09
  -5  -9   3    0.74    0.13
   5   9  -3    0.42    0.14
  -5   9   3    0.45    0.14
  -4  -9   3    1.75    0.16
   4  -9  -3    1.63    0.13
  -4  -9   3    1.73    0.10
  -4   9   3    1.80    0.18
   4   9  -3    1.77    0.20
   3  -9  -3    3.27    0.18
  -3  -9   3    3.23    0.21
  -3  -9   3    3.37    0.17
  -3   9   3    3.33    0.24
   3   9  -3    4.42    0.28
  -2  -9   3   16.37    0.64
   2  -9  -3   15.80    0.62
  -2  -9   3   16.07    0.62
  -2   9   3   15.87    0.76
   2   9  -3   15.03    0.78
  -1  -9   3    3.07    0.16
   1  -9  -3    2.86    0.17
  -1  -9   3    3.05    0.16
  -1   9   3    2.36    0.20
   1   9  -3    2.67    0.22
   0  -9   3   54.97    2.04
   0  -9   3   55.79    2.08
   0  -9  -3   54.37    2.07
   0   9  -3   56.88    2.49
   0   9   3   57.44    2.47
  -1  -9  -3   10.61    0.46
   1  -9   3   11.62    0.47
   1   9   3   10.89    0.55
  -1   9  -3   10.79    0.57
  -2  -9  -3    0.00    0.06
   2  -9   3    0.04    0.05
   2   9   3    0.08    0.04
   2   9   3   -0.03    0.06
  -2   9  -3    0.11    0.09
   3  -9   3    4.83    0.26
  -3  -9  -3    5.06    0.27
   3   9   3    4.64    0.31
   3   9   3    4.76    0.20
  -3   9  -3    4.80    0.33
   4  -9   3    9.98    0.45
  -4  -9  -3    9.39    0.45
   4   9   3    9.36    0.54
  -4   9  -3    9.46    0.55
   5  -9   3    3.37    0.24
  -5  -9  -3    3.24    0.24
  -5   9  -3    3.88    0.32
   5   9   3    3.14    0.28
   6  -9   3    5.24    0.31
  -6  -9  -3    4.59    0.31
   6   9   3    4.95    0.39
  -6   9  -3    4.72    0.40
   7  -9   3    2.83    0.24
  -7  -9  -3    2.71    0.25
  -7   9  -3    2.79    0.32
   7   9   3    2.67    0.31
   8  -9   3    0.71    0.15
  -8  -9  -3    0.72    0.17
   8   9   3    0.63    0.22
  -8   9  -3    0.44    0.21
  -9  -9  -3    1.05    0.21
   9   9   3    1.56    0.30
  -9   9  -3    1.44    0.29
  -9 -10   3    1.86    0.25
   9  10  -3    2.27    0.33
  -9  10   3    2.08    0.31
  -8 -10   3    3.10    0.28
   8  10  -3    2.16    0.30
  -8  10   3    2.65    0.31
  -7 -10   3    0.33    0.13
   7  10  -3    0.58    0.19
  -7  10   3    0.23    0.16
  -6 -10   3    1.53    0.18
  -6  10   3    1.20    0.19
   6  10  -3    2.08    0.25
  -5 -10   3    0.69    0.13
   5 -10  -3    0.59    0.09
  -5  10   3    0.81    0.16
   5  10  -3    0.78    0.17
  -4 -10   3    4.10    0.25
  -4 -10   3    3.99    0.18
   4 -10  -3    4.14    0.21
   4 -10  -3    3.90    0.24
  -4  10   3    4.06    0.29
   4  10  -3    3.76    0.30
  -3 -10   3   13.37    0.52
   3 -10  -3   13.18    0.53
   3 -10  -3   11.63    0.56
  -3 -10   3   13.06    0.56
  -3  10   3   13.99    0.67
   3  10  -3   14.66    0.70
  -2 -10   3    0.57    0.09
  -2 -10   3    0.70    0.08
   2 -10  -3    0.66    0.08
   2  10  -3    0.64    0.12
  -2  10   3    0.86    0.13
   1 -10  -3   18.67    0.72
  -1 -10   3   18.61    0.71
  -1 -10   3   18.88    0.73
   1  10  -3   18.46    0.89
  -1  10   3   17.38    0.86
   0 -10  -3   32.04    1.25
   0 -10   3   32.07    1.26
   0 -10   3   33.01    1.22
   0  10  -3   33.50    1.51
   0  10   3   34.24    1.50
   1 -10   3    8.05    0.36
  -1 -10  -3    8.33    0.36
  -1  10  -3    7.38    0.43
   1  10   3    7.27    0.42
   2 -10   3   11.53    0.50
  -2 -10  -3   11.68    0.50
   2  10   3   11.35    0.60
  -2  10  -3   11.31    0.62
   2  10   3   11.95    0.46
   3  10   3    2.70    0.21
   3  10   3    1.88    0.11
  -4 -10  -3    7.51    0.38
   4 -10   3    7.85    0.38
   4  10   3    7.41    0.45
  -4  10  -3    6.96    0.46
   5 -10   3   13.17    0.59
  -5 -10  -3   13.22    0.59
   5  10   3   13.16    0.72
  -5  10  -3   11.99    0.71
  -7 -10  -3    3.50    0.28
   7 -10   3    3.22    0.26
   7  10   3    3.54    0.36
  -7  10  -3    3.94    0.38
  -8 -10  -3    0.36    0.15
   8 -10   3    0.39    0.13
  -8  10  -3    0.48    0.20
   8  10   3    0.51    0.21
  -9 -10  -3    0.38    0.16
   9  10   3    0.23    0.20
  -9  10  -3    0.19    0.20
  -9 -11   3    0.16    0.15
  -9  11   3   -0.07    0.15
   9  11  -3   -0.04    0.16
  -8 -11   3    1.49    0.21
  -8  11   3    1.08    0.22
   8  11  -3    1.24    0.26
  -7 -11   3    0.27    0.14
  -7  11   3    0.53    0.17
   7  11  -3    0.42    0.17
  -6 -11   3    0.14    0.11
  -6  11   3    0.33    0.13
   6  11  -3    0.52    0.16
  -5 -11   3    0.02    0.09
  -5  11   3   -0.06    0.10
   5  11  -3    0.06    0.13
   4 -11  -3    3.19    0.18
  -4 -11   3    3.44    0.23
   4 -11  -3    3.08    0.22
   4  11  -3    2.98    0.27
  -4  11   3    3.18    0.26
   3 -11  -3    3.08    0.20
  -3 -11   3    2.88    0.19
   3 -11  -3    2.96    0.17
  -3 -11   3    2.95    0.15
   3  11  -3    2.84    0.25
  -3  11   3    2.68    0.23
  -2 -11   3    8.43    0.38
   2 -11  -3    8.56    0.36
  -2 -11   3    8.71    0.36
   2 -11  -3    8.78    0.40
  -2  11   3    8.05    0.46
   2  11  -3    8.12    0.48
  -1 -11   3    0.30    0.07
  -1 -11   3    0.34    0.06
   1 -11  -3    0.31    0.07
   1  11  -3    0.13    0.09
  -1  11   3    0.30    0.09
   0 -11   3    2.05    0.15
   0 -11   3    2.37    0.13
   0 -11  -3    2.44    0.16
   0  11  -3    2.18    0.20
   0  11   3    2.67    0.20
   1 -11   3    2.71    0.17
  -1 -11  -3    2.44    0.17
  -1  11  -3    2.46    0.22
   1  11   3    2.51    0.20
   2 -11   3    0.63    0.10
  -2 -11  -3    0.58    0.10
   2  11   3    0.60    0.07
  -2  11  -3    0.93    0.14
   2  11   3    0.65    0.12
  -3 -11  -3   18.93    0.79
   3 -11   3   18.75    0.80
  -3  11  -3   18.78    0.97
   3  11   3   20.30    0.74
   3  11   3   19.55    0.96
  -4 -11  -3    0.06    0.09
   4 -11   3   -0.06    0.08
   4  11   3   -0.02    0.09
  -4  11  -3    0.02    0.12
   5 -11   3    1.43    0.17
  -5 -11  -3    1.58    0.18
   5  11   3    1.15    0.20
  -5  11  -3    1.43    0.22
  -6 -11  -3    8.56    0.45
   6 -11   3    8.73    0.44
  -6  11  -3    7.34    0.54
   6  11   3    8.20    0.54
   7 -11   3    0.14    0.11
  -7 -11  -3    0.20    0.13
  -7  11  -3    0.09    0.15
   7  11   3    0.17    0.15
  -8 -11  -3    0.07    0.13
   8 -11   3   -0.03    0.11
  -8  11  -3   -0.04    0.16
   8  11   3    0.06    0.16
  -9 -11  -3    0.49    0.17
  -9 -12   3    0.54    0.17
   9  12  -3    0.41    0.21
  -9  12   3    0.46    0.20
  -8 -12   3    0.02    0.13
  -8  12   3   -0.01    0.15
   8  12  -3    0.24    0.18
  -7 -12   3   -0.01    0.11
  -7  12   3   -0.27    0.13
   7  12  -3    0.10    0.14
  -6 -12   3    0.05    0.11
   6  12  -3    0.17    0.15
  -6  12   3    0.07    0.13
   5  12  -3    0.47    0.16
   4 -12  -3    3.95    0.21
  -4 -12   3    3.92    0.25
   4 -12  -3    3.50    0.25
   4  12  -3    3.51    0.31
  -4  12   3    4.00    0.30
   3 -12  -3   12.16    0.51
  -3 -12   3   12.38    0.54
  -3 -12   3   12.73    0.50
   3 -12  -3   13.21    0.56
  -3  12   3   12.20    0.65
   3  12  -3   12.35    0.67
   2 -12  -3    6.87    0.33
   2 -12  -3    6.34    0.29
  -2 -12   3    6.83    0.31
  -2 -12   3    6.69    0.30
  -2  12   3    6.02    0.38
   2  12  -3    6.27    0.40
   1 -12  -3   16.32    0.64
  -1 -12   3   16.46    0.64
  -1 -12   3   16.40    0.63
   1  12  -3   14.93    0.80
  -1  12   3   14.97    0.77
   0 -12  -3   11.22    0.47
   0 -12   3   10.85    0.44
   0 -12   3   10.75    0.48
   0  12   3   11.41    0.57
   0  12  -3   11.07    0.59
   1 -12   3    1.43    0.13
  -1 -12  -3    1.30    0.13
   1  12   3    1.18    0.15
  -1  12  -3    1.10    0.17
  -2 -12  -3    2.75    0.19
   2 -12   3    2.96    0.19
  -2  12  -3    2.81    0.25
   2  12   3    2.79    0.15
   2  12   3    2.64    0.23
  -3 -12  -3    0.51    0.11
   3 -12   3    0.65    0.12
  -3  12  -3    0.60    0.14
   3  12   3    0.93    0.16
  -4 -12  -3    0.51    0.12
   4 -12   3    0.47    0.12
   4  12   3    0.48    0.15
  -4  12  -3    0.53    0.16
  -5 -12  -3    3.00    0.24
   5 -12   3    2.85    0.24
  -5  12  -3    3.11    0.31
   5  12   3    3.01    0.30
   6 -12   3    0.93    0.16
  -6 -12  -3    0.83    0.16
   6  12   3    1.44    0.23
   7 -12   3    0.15    0.12
  -7 -12  -3   -0.07    0.10
  -7  12  -3   -0.11    0.16
   7  12   3    0.08    0.14
   8 -12   3    0.96    0.19
  -8 -12  -3    1.30    0.21
  -8  12  -3    1.23    0.27
   8  12   3    1.43    0.28
  -9  13   3    0.14    0.18
   9  13  -3    0.39    0.21
  -8 -13   3    2.16    0.25
  -8  13   3    1.92    0.28
   8  13  -3    1.37    0.26
  -7 -13   3    0.14    0.12
   7  13  -3    0.09    0.15
  -7  13   3   -0.08    0.13
  -6 -13   3    0.01    0.10
   6  13  -3    0.07    0.13
  -6  13   3    0.06    0.13
  -5 -13   3    0.88    0.15
   5  13  -3    0.86    0.20
  -5  13   3    1.32    0.20
  -4 -13   3    1.81    0.17
   4 -13  -3    1.80    0.18
   4  13  -3    1.81    0.22
  -4  13   3    2.22    0.23
   3 -13  -3    0.25    0.07
  -3 -13   3    0.24    0.06
   3 -13  -3   -0.07    0.08
  -3 -13   3    0.02    0.07
   3  13  -3    0.37    0.12
  -3  13   3    0.30    0.12
   2 -13  -3    2.28    0.18
   2 -13  -3    2.44    0.15
  -2 -13   3    2.55    0.16
  -2 -13   3    2.17    0.17
   2  13  -3    2.46    0.24
  -2  13   3    2.31    0.23
   1 -13  -3    3.36    0.19
  -1 -13   3    3.06    0.18
  -1 -13   3    3.11    0.18
   1  13  -3    3.00    0.25
  -1  13   3    2.73    0.23
   0 -13   3   15.11    0.63
   0 -13  -3   14.48    0.62
   0 -13   3   14.96    0.59
   0  13  -3   15.31    0.78
   0  13   3   15.94    0.76
  -1 -13  -3    0.73    0.10
   1 -13   3    0.54    0.10
  -1  13  -3    0.41    0.13
   1  13   3    0.52    0.12
   2 -13   3    3.15    0.21
  -2 -13  -3    2.90    0.21
   2  13   3    3.11    0.26
   2  13   3    3.57    0.18
  -2  13  -3    3.25    0.27
  -3 -13  -3    0.63    0.12
   3 -13   3    0.81    0.13
   3  13   3    1.02    0.17
  -3  13  -3    0.78    0.17
   4 -13   3   -0.15    0.07
  -4 -13  -3    0.07    0.10
   4  13   3   -0.08    0.11
  -4  13  -3   -0.02    0.13
  -5 -13  -3    0.40    0.13
   5 -13   3    0.62    0.14
  -5  13  -3    0.22    0.15
   5  13   3    0.55    0.17
  -6 -13  -3    0.68    0.15
   6 -13   3    0.36    0.12
  -6  13  -3    0.43    0.18
   6  13   3    0.33    0.17
  -7 -13  -3   -0.05    0.11
   7 -13   3    0.04    0.10
   7  13   3    0.16    0.16
  -7  13  -3    0.53    0.19
   8 -13   3    0.69    0.17
  -8 -13  -3    0.82    0.19
   8  13   3    0.89    0.24
  -8  13  -3    0.95    0.25
  -9  14   3    0.41    0.21
  -8 -14   3    1.05    0.20
   8  14  -3    0.98    0.25
  -8  14   3    1.20    0.25
  -7 -14   3    0.33    0.15
  -7  14   3    0.32    0.18
   7  14  -3    0.35    0.19
  -6 -14   3    4.82    0.32
   6  14  -3    4.28    0.38
  -6  14   3    4.70    0.37
  -5 -14   3    0.01    0.09
   5 -14  -3   -0.07    0.09
  -5  14   3    0.32    0.14
   5  14  -3    0.05    0.13
  -4 -14   3    0.77    0.13
   4 -14  -3    0.76    0.14
   4  14  -3    0.64    0.17
  -4  14   3    0.75    0.17
  -3 -14   3    1.82    0.13
   3 -14  -3    1.44    0.17
   3 -14  -3    2.14    0.14
  -3 -14   3    1.86    0.17
   3  14  -3    2.79    0.25
  -3  14   3    2.63    0.24
   2 -14  -3    3.71    0.24
   2 -14  -3    3.75    0.20
  -2 -14   3    3.88    0.21
  -2 -14   3    3.68    0.22
   2  14  -3    3.55    0.30
  -2  14   3    3.57    0.28
   1 -14  -3   10.72    0.46
  -1 -14   3   10.63    0.45
  -1 -14   3   10.76    0.47
  -1  14   3   10.80    0.58
   1  14  -3   10.22    0.59
   0 -14   3   16.09    0.62
   0 -14   3   15.04    0.66
   0 -14  -3   16.24    0.66
   0  14   3   16.29    0.81
   0  14  -3   16.58    0.83
  -1 -14  -3    3.64    0.22
   1 -14   3    3.37    0.22
  -1  14  -3    3.60    0.29
   1  14   3    3.84    0.28
   2 -14   3    1.07    0.14
  -2 -14  -3    1.01    0.13
   2  14   3    1.09    0.17
  -2  14  -3    0.97    0.17
  -3 -14  -3    0.79    0.13
   3 -14   3    1.38    0.16
   3  14   3    2.15    0.22
  -4 -14  -3    0.48    0.12
   4 -14   3    0.44    0.13
  -4  14  -3    0.33    0.16
   4  14   3    0.61    0.16
  -5 -14  -3    0.60    0.14
   5 -14   3    0.47    0.13
   5  14   3    0.53    0.17
  -5  14  -3    0.34    0.17
   6 -14   3    0.53    0.14
  -6 -14  -3    0.42    0.14
   6  14   3    0.14    0.14
  -6  14  -3    0.24    0.16
   7 -14   3    0.08    0.11
  -7 -14  -3    0.08    0.12
  -7  14  -3    0.05    0.17
   7  14   3   -0.11    0.15
  -8 -14  -3    0.02    0.13
   8 -14   3    0.16    0.13
  -8  14  -3    0.26    0.18
   8  14   3    0.09    0.18
  -8 -15   3    0.18    0.15
   8  15  -3    0.27    0.20
  -8  15   3    0.11    0.18
  -7 -15   3    0.62    0.17
  -7  15   3    0.53    0.20
   7  15  -3    0.38    0.19
  -6 -15   3    0.04    0.12
   6  15  -3    0.35    0.17
  -6  15   3   -0.05    0.14
  -5 -15   3    2.27    0.22
   5  15  -3    2.26    0.28
  -5  15   3    2.58    0.28
  -4 -15   3    0.12    0.10
   4 -15  -3    0.04    0.09
   4  15  -3    0.03    0.12
  -4  15   3    0.07    0.13
   3 -15  -3    0.42    0.12
  -3 -15   3    0.41    0.11
  -3  15   3    0.29    0.14
   3  15  -3    0.04    0.11
  -2 -15   3    0.15    0.08
   2 -15  -3    0.24    0.07
  -2 -15   3    0.32    0.08
   2 -15  -3    0.11    0.08
  -2  15   3    0.25    0.12
   2  15  -3    0.27    0.14
  -1 -15   3    3.70    0.22
   1 -15  -3    4.28    0.22
  -1 -15   3    3.74    0.21
   1  15  -3    3.35    0.29
  -1  15   3    3.60    0.30
   0 -15   3    8.40    0.40
   0 -15   3    8.01    0.35
   0 -15  -3    7.56    0.38
   0  15   3    8.73    0.49
   0  15  -3    9.00    0.51
  -1 -15  -3    2.91    0.20
   1 -15   3    2.68    0.20
  -1  15  -3    2.61    0.26
   1  15   3    2.91    0.24
  -2 -15  -3    0.95    0.13
   2 -15   3    0.88    0.14
  -2  15  -3    0.78    0.17
   2  15   3    0.74    0.16
  -3 -15  -3    0.49    0.12
   3 -15   3    0.93    0.15
   3  15   3    1.42    0.19
   4 -15   3    0.19    0.11
  -4 -15  -3    0.62    0.14
   4  15   3    0.55    0.16
  -4  15  -3    0.59    0.18
  -5 -15  -3    0.09    0.11
   5 -15   3    0.19    0.10
  -5  15  -3    0.06    0.14
   5  15   3    0.20    0.13
  -6 -15  -3    0.93    0.18
   6 -15   3    0.83    0.17
   6  15   3    0.82    0.21
  -6  15  -3    0.79    0.22
   7 -15   3    0.04    0.12
  -7 -15  -3   -0.04    0.11
  -7  15  -3    0.17    0.18
   7  15   3    0.03    0.15
   8 -15   3    0.04    0.13
  -8 -15  -3   -0.02    0.13
  -8  15  -3    0.47    0.22
   8  15   3    0.03    0.17
  -8 -16   3   -0.07    0.12
   8  16  -3    0.09    0.17
  -8  16   3    0.05    0.18
  -7 -16   3    0.41    0.15
  -7  16   3    0.68    0.22
   7  16  -3    0.57    0.22
  -6 -16   3    0.08    0.11
  -6  16   3   -0.01    0.14
   6  16  -3    0.02    0.14
  -5 -16   3    0.14    0.11
  -5  16   3    0.00    0.15
   5  16  -3   -0.03    0.13
  -4 -16   3    0.32    0.12
   4 -16  -3    0.18    0.12
  -4  16   3    0.26    0.15
   4  16  -3    0.20    0.15
  -3 -16   3    5.36    0.31
   3 -16  -3    4.66    0.31
   3  16  -3    5.92    0.41
  -3  16   3    6.48    0.41
   2 -16  -3   -0.02    0.05
   2 -16  -3    0.02    0.09
  -2 -16   3   -0.11    0.07
  -2 -16   3   -0.15    0.07
   2  16  -3    0.02    0.11
  -2  16   3    0.09    0.12
  -1 -16   3   -0.10    0.07
  -1 -16   3    0.03    0.07
   1 -16  -3    0.05    0.07
   1  16  -3    0.05    0.11
  -1  16   3    0.44    0.14
   0 -16  -3    1.10    0.13
   0 -16   3    1.06    0.14
   0  16   3    1.37    0.19
   0  16  -3    1.08    0.19
   1 -16   3    9.87    0.44
  -1 -16  -3    8.56    0.41
   1  16   3    8.52    0.51
  -1  16  -3    8.09    0.53
   2 -16   3    3.11    0.23
  -2 -16  -3    3.12    0.23
   2  16   3    2.79    0.27
  -2  16  -3    2.88    0.30
  -3 -16  -3    0.46    0.12
   3 -16   3    0.83    0.15
  -3  16  -3    0.57    0.17
   3  16   3    0.99    0.18
  -4 -16  -3    0.15    0.11
   4 -16   3    0.24    0.11
   4  16   3    0.00    0.12
  -4  16  -3    0.23    0.14
  -5 -16  -3   -0.01    0.10
   5 -16   3   -0.06    0.10
  -5  16  -3    0.08    0.16
   5  16   3   -0.01    0.12
  -6 -16  -3    0.13    0.13
   6 -16   3    0.33    0.13
  -6  16  -3    0.31    0.19
   6  16   3    0.51    0.19
  -7 -16  -3   -0.09    0.11
   7 -16   3    0.02    0.12
  -7  16  -3    0.08    0.19
   7  16   3    0.07    0.16
   8 -16   3    0.07    0.13
  -8 -17   3    0.65    0.18
   8  17  -3    0.70    0.24
  -8  17   3    0.19    0.21
  -7 -17   3    0.18    0.14
  -7  17   3    0.14    0.17
   7  17  -3    0.22    0.18
  -6 -17   3   -0.16    0.10
  -6  17   3   -0.02    0.15
   6  17  -3   -0.08    0.14
  -5 -17   3    0.49    0.14
  -5  17   3    0.62    0.19
   5  17  -3    0.47    0.18
  -4 -17   3    0.23    0.11
   4 -17  -3    0.25    0.12
   4  17  -3    0.26    0.15
  -4  17   3    0.40    0.17
  -3 -17   3    0.69    0.13
   3 -17  -3    0.34    0.12
  -3  17   3    0.63    0.18
   3  17  -3    0.43    0.16
  -2 -17   3    0.50    0.11
   2 -17  -3    0.68    0.13
  -2 -17   3    1.23    0.13
   2  17  -3    0.57    0.17
  -2  17   3    1.19    0.19
   1 -17  -3    0.17    0.08
  -1 -17   3    0.29    0.10
  -1 -17   3    0.18    0.07
   1  17  -3    0.11    0.12
  -1  17   3    0.14    0.13
   0 -17  -3    8.15    0.39
   0 -17   3    7.80    0.40
   0  17   3    8.87    0.51
   0  17  -3    7.93    0.52
  -1 -17  -3    0.45    0.11
   1 -17   3    0.58    0.12
  -1  17  -3    0.40    0.15
   1  17   3    0.35    0.13
  -2 -17  -3    1.03    0.15
   2 -17   3    0.78    0.14
   2  17   3    0.87    0.18
  -2  17  -3    1.17    0.22
   3 -17   3    3.80    0.27
  -3 -17  -3    3.55    0.26
   3  17   3    3.29    0.31
  -3  17  -3    3.04    0.33
  -4 -17  -3    0.96    0.16
   4 -17   3    0.53    0.14
   4  17   3    0.78    0.19
  -4  17  -3    0.72    0.20
  -5 -17  -3    0.00    0.10
   5 -17   3   -0.04    0.10
  -5  17  -3   -0.09    0.15
   5  17   3   -0.04    0.13
   6 -17   3    0.42    0.15
  -6 -17  -3    0.88    0.18
   6  17   3    0.61    0.20
  -6  17  -3    0.60    0.22
  -7 -17  -3   -0.05    0.12
   7 -17   3    0.05    0.13
  -7  17  -3   -0.21    0.16
   7  17   3   -0.15    0.14
  -7 -18   3    0.76    0.18
  -7  18   3    0.66    0.23
   7  18  -3    0.29    0.20
  -6 -18   3    0.32    0.14
   6  18  -3    0.35    0.18
  -6  18   3    0.85    0.23
  -5 -18   3    1.50    0.20
   5  18  -3    1.85    0.28
  -5  18   3    1.54    0.25
  -4 -18   3    0.44    0.13
   4 -18  -3    0.47    0.14
   4  18  -3    0.65    0.19
  -4  18   3    0.88    0.20
  -3 -18   3    2.92    0.22
   3 -18  -3    2.92    0.25
  -3  18   3    2.84    0.29
   3  18  -3    3.21    0.32
  -2 -18   3    0.08    0.08
  -2 -18   3   -0.05    0.07
  -2  18   3    0.18    0.15
   2  18  -3    0.25    0.15
   1 -18  -3    0.51    0.10
  -1 -18   3    0.40    0.11
  -1  18   3    0.54    0.16
   1  18  -3    0.65    0.18
   0 -18   3    1.73    0.17
   0 -18  -3    1.79    0.16
   0  18   3    1.80    0.22
   0  18  -3    1.62    0.24
  -1 -18  -3    0.06    0.08
   1 -18   3    0.06    0.09
  -1  18  -3    0.01    0.13
   1  18   3    0.59    0.15
   2 -18   3    4.57    0.30
  -2 -18  -3    4.60    0.29
  -2  18  -3    4.80    0.39
   2  18   3    4.44    0.35
  -3 -18  -3    0.65    0.14
   3 -18   3    1.27    0.17
   3  18   3    0.78    0.19
  -3  18  -3    0.77    0.21
   4 -18   3    3.97    0.29
  -4 -18  -3    3.58    0.28
  -4  18  -3    3.66    0.36
   4  18   3    3.56    0.34
  -5 -18  -3    0.13    0.12
   5 -18   3    0.20    0.12
   5  18   3    0.17    0.16
  -5  18  -3    0.15    0.18
  -6 -18  -3    0.12    0.13
   6 -18   3    0.08    0.13
  -6  18  -3    0.00    0.17
   6  18   3    0.19    0.17
  -7 -18  -3   -0.04    0.12
   7 -18   3    0.18    0.14
   7  18   3    0.06    0.17
  -7  18  -3    0.09    0.20
  -7 -19   3    0.08    0.13
   7  19  -3   -0.06    0.16
  -7  19   3   -0.21    0.15
  -6 -19   3    0.82    0.17
   6  19  -3    1.13    0.24
  -6  19   3    0.52    0.20
  -5 -19   3    0.04    0.12
  -5  19   3    0.18    0.18
   5  19  -3   -0.02    0.15
  -4 -19   3    0.25    0.12
  -4  19   3   -0.03    0.16
   4  19  -3    0.14    0.14
  -3 -19   3    0.19    0.11
  -3  19   3    0.30    0.16
   3  19  -3    0.35    0.17
  -2 -19   3    0.01    0.09
   2  19  -3    0.12    0.15
  -2  19   3    0.04    0.13
  -1 -19   3    1.62    0.17
   1  19  -3    1.91    0.26
  -1  19   3    1.81    0.24
   0 -19  -3    0.55    0.11
   0 -19   3    0.55    0.12
   0  19  -3    0.53    0.18
   0  19   3    0.78    0.18
  -1 -19  -3    0.27    0.11
   1 -19   3    0.30    0.12
  -1  19  -3    0.39    0.16
   1  19   3    0.09    0.13
  -2 -19  -3    0.05    0.10
   2 -19   3   -0.10    0.09
   2  19   3   -0.04    0.11
  -2  19  -3    0.02    0.14
  -3 -19  -3    1.05    0.17
   3 -19   3    1.18    0.18
   3  19   3    0.82    0.20
  -3  19  -3    1.04    0.23
  -4 -19  -3    1.42    0.19
   4 -19   3    1.21    0.18
   4  19   3    1.56    0.24
  -4  19  -3    1.40    0.27
  -5 -19  -3    0.93    0.18
   5 -19   3    0.95    0.18
  -5  19  -3    0.83    0.23
   5  19   3    1.23    0.24
  -6 -19  -3    1.39    0.22
   6 -19   3    1.42    0.22
   6  19   3    1.37    0.27
  -6  19  -3    1.46    0.30
   7 -19   3    0.48    0.18
   7  19   3    0.77    0.24
  -7 -20   3    0.01    0.14
  -7  20   3    0.09    0.18
  -6 -20   3    0.27    0.14
   6  20  -3    0.24    0.17
  -6  20   3   -0.01    0.16
  -5 -20   3    0.30    0.14
   5  20  -3    0.14    0.17
  -5  20   3    0.00    0.16
  -4 -20   3    0.21    0.12
   4  20  -3    0.19    0.16
  -4  20   3    0.26    0.17
  -3 -20   3    0.88    0.14
   3  20  -3    1.15    0.22
  -3  20   3    1.09    0.21
   2  20  -3    1.50    0.25
  -2  20   3    1.60    0.24
  -1 -20   3    0.02    0.10
  -1  20   3    0.38    0.16
   1  20  -3    0.09    0.14
   0 -20   3    0.66    0.14
   0  20  -3    0.69    0.20
   0  20   3    1.20    0.21
  -1 -20  -3    0.42    0.12
   1 -20   3    0.48    0.13
   1  20   3    0.53    0.17
  -1  20  -3    0.43    0.18
  -2 -20  -3    0.02    0.10
   2 -20   3    0.12    0.11
  -2  20  -3    0.48    0.19
   2  20   3    0.28    0.15
  -3 -20  -3    0.00    0.10
   3 -20   3    0.17    0.12
  -3  20  -3    0.13    0.17
   3  20   3    0.16    0.15
   4 -20   3    2.90    0.27
  -4 -20  -3    3.44    0.28
  -4  20  -3    3.48    0.38
   4  20   3    3.61    0.34
  -5 -20  -3    2.46    0.26
   5 -20   3    2.38    0.26
   5  20   3    1.94    0.29
  -5  20  -3    2.51    0.34
   6 -20   3    1.48    0.23
  -6 -20  -3    1.23    0.21
  -6  20  -3    1.29    0.29
   6  20   3    1.18    0.26
  -6 -21   3    0.22    0.15
   6  21  -3    0.12    0.17
  -6  21   3    0.37    0.19
  -5 -21   3    0.54    0.16
  -5  21   3    0.35    0.19
   5  21  -3    0.23    0.16
  -4 -21   3    0.26    0.12
  -4  21   3    0.21    0.18
   4  21  -3    0.18    0.15
  -3  21   3    0.12    0.15
   3  21  -3    0.00    0.15
   2  21  -3    3.38    0.36
  -2  21   3    3.25    0.34
  -1 -21   3    0.16    0.10
  -1  21   3    0.12    0.14
   1  21  -3    0.00    0.13
   0 -21   3   -0.12    0.08
   0  21   3    0.06    0.14
   0  21  -3    0.09    0.15
  -1 -21  -3    0.08    0.10
   1 -21   3    0.04    0.11
  -1  21  -3    0.06    0.16
   1  21   3    0.01    0.13
   2 -21   3    0.06    0.11
  -2 -21  -3    0.24    0.12
   2  21   3    0.20    0.16
  -2  21  -3    0.43    0.18
  -3 -21  -3    0.83    0.16
   3 -21   3    1.58    0.21
  -3  21  -3    0.88    0.23
   3  21   3    2.12    0.27
  -4 -21  -3    0.87    0.18
   4 -21   3    0.57    0.17
  -4  21  -3    0.56    0.22
   4  21   3    0.81    0.20
  -5 -21  -3    0.11    0.13
   5 -21   3    0.00    0.12
   5  21   3    0.10    0.16
  -5  21  -3    0.07    0.19
  -6 -21  -3    2.52    0.27
   6 -21   3    2.19    0.28
  -6  21  -3    2.00    0.34
   6  21   3    2.24    0.33
  -6 -22   3    0.49    0.17
  -6  22   3    0.20    0.21
   6  22  -3    0.38    0.20
  -5 -22   3    0.22    0.14
  -5  22   3    0.36    0.20
   5  22  -3    0.42    0.19
   4  22  -3    0.03    0.16
  -4  22   3    0.08    0.16
   3  22  -3    0.78    0.22
  -3  22   3    0.36    0.18
  -2  22   3    0.24    0.17
   2  22  -3    0.44    0.18
  -1 -22   3    0.13    0.10
   1  22  -3    0.17    0.15
  -1  22   3    0.10    0.14
   0 -22   3    0.83    0.15
   0  22  -3    0.66    0.22
   0  22   3    0.87    0.21
   1 -22   3    0.17    0.11
  -1  22  -3    0.38    0.19
   1  22   3    0.13    0.15
   2 -22   3    0.11    0.12
  -2 -22  -3    0.22    0.12
  -2  22  -3    0.11    0.15
   2  22   3    0.12    0.15
   3 -22   3    0.51    0.15
  -3 -22  -3    0.05    0.12
  -3  22  -3    0.11    0.19
   3  22   3    0.38    0.18
  -4 -22  -3    0.01    0.13
   4 -22   3   -0.06    0.12
   4  22   3    0.13    0.17
  -4  22  -3    0.24    0.20
  -5 -22  -3    0.14    0.14
   5 -22   3    0.30    0.15
   5  22   3   -0.07    0.14
  -5  22  -3    0.06    0.20
  -6 -23   3    2.82    0.28
  -5 -23   3    0.42    0.15
  -5  23   3    0.45    0.21
   5  23  -3    0.37    0.19
   4  23  -3    1.85    0.30
  -4  23   3    1.73    0.28
  -3  23   3    3.99    0.38
   3  23  -3    3.24    0.37
  -2  23   3    0.72    0.21
   2  23  -3    0.50    0.21
  -1  23   3   -0.01    0.14
   1  23  -3   -0.01    0.14
   0 -23   3    0.11    0.11
   0  23  -3    0.01    0.15
   0  23   3    0.23    0.17
   1 -23   3    0.09    0.11
   1  23   3    0.01    0.14
  -1  23  -3   -0.05    0.16
   2 -23   3    0.05    0.12
   2  23   3   -0.01    0.15
  -2  23  -3    0.01    0.17
  -3 -23  -3    0.60    0.16
   3 -23   3    0.90    0.18
  -3  23  -3    0.78    0.23
   3  23   3    0.73    0.22
  -4 -23  -3    0.08    0.13
   4 -23   3   -0.03    0.12
   4  23   3    0.00    0.16
  -4  23  -3    0.16    0.18
  -5 -23  -3   -0.13    0.12
   5 -23   3   -0.11    0.12
   5  23   3   -0.15    0.15
  -5  23  -3    0.23    0.20
  -5  24   3    0.31    0.20
  -4  24   3    0.44    0.21
   4  24  -3    0.07    0.18
  -3  24   3    1.47    0.28
   3  24  -3    1.17    0.26
   2  24  -3    0.29    0.18
  -2  24   3    0.33    0.19
  -1  24   3    1.22    0.25
   1  24  -3    0.86    0.25
   0 -24   3    3.83    0.29
   0  24   3    4.50    0.40
   0  24  -3    3.82    0.40
   1 -24   3    0.71    0.17
   1  24   3    0.84    0.22
  -1  24  -3    0.74    0.24
   2 -24   3    0.31    0.13
  -2  24  -3    0.31    0.19
   2  24   3    0.17    0.17
  -3 -24  -3    0.18    0.13
   3 -24   3    0.05    0.11
   3  24   3    0.13    0.17
  -3  24  -3    0.15    0.19
   4 -24   3    0.84    0.19
  -4 -24  -3    0.59    0.18
  -4  24  -3    0.50    0.24
   4  24   3    0.76    0.23
  -5 -24  -3   -0.15    0.13
  -4  25   3    0.07    0.18
   4  25  -3    0.19    0.17
  -3  25   3    0.34    0.20
   3  25  -3    0.13    0.18
   2  25  -3    1.40    0.29
  -2  25   3    1.77    0.29
  -1  25   3    0.13    0.17
   1  25  -3   -0.11    0.14
   0 -25   3    0.31    0.14
   0  25   3    0.35    0.19
   0  25  -3   -0.04    0.16
   1 -25   3    1.29    0.20
  -1  25  -3    0.46    0.23
   1  25   3    0.85    0.23
   2 -25   3    0.17    0.13
  -2  25  -3    0.33    0.20
   2  25   3   -0.03    0.16
   3 -25   3    0.06    0.12
  -3  25  -3    0.10    0.18
   3  25   3   -0.01    0.16
  -4 -25  -3   -0.25    0.11
   4  25   3   -0.02    0.16
  -3  26   3    1.19    0.27
   2  26  -3    0.12    0.18
  -2  26   3    0.02    0.17
  -1  26   3    0.44    0.21
   1  26  -3    0.59    0.24
   0  26  -3    0.09    0.18
   0  26   3    0.30    0.19
   1 -26   3    1.16    0.20
   1  26   3    1.76    0.29
  -1  26  -3    0.90    0.27
   2 -26   3    0.19    0.15
   2  26   3    0.16    0.18
  -2  26  -3    0.33    0.22
   3 -26   3   -0.05    0.12
   3  26   3   -0.01    0.17
  -2  27   3    2.36    0.35
  -1  27   3    1.01    0.26
   0  27   3    0.42    0.20
   0  27  -3    0.11    0.19
   1 -27   3    0.17    0.13
   1  27   3   -0.02    0.16
   2 -27   3   -0.17    0.11
   2  27   3    0.28    0.18
 -10   0   4    0.22    0.14
  10   0  -4    0.20    0.19
  -9   0   4    0.59    0.15
   9   0  -4    0.46    0.20
   8   0  -4    0.76    0.20
  -8   0   4    0.81    0.15
   7   0  -4    0.38    0.16
  -7   0   4    0.44    0.12
   5   0  -4    0.57    0.12
   5   0  -4    0.54    0.10
  -5   0   4    0.40    0.07
   4   0  -4    7.43    0.35
   4   0  -4    7.26    0.40
  -4   0   4    7.84    0.33
   3   0  -4    7.82    0.34
  -3   0   4    7.52    0.33
   3   0  -4    7.40    0.38
   2   0  -4    0.67    0.08
  -2   0   4    0.76    0.08
   2   0  -4    0.71    0.07
   1   0  -4   28.54    1.08
  -1   0   4   28.41    1.09
   1   0  -4   29.78    1.27
   0   0  -4   42.33    1.63
   0   0  -4   46.18    1.94
   0   0   4   44.76    1.65
   1   0   4   16.53    0.62
  -1   0  -4   16.59    0.62
   1   0   4   14.71    0.72
  -2   0  -4    0.58    0.08
   2   0   4    0.75    0.10
   2   0   4    0.65    0.08
  -3   0  -4    1.49    0.12
   3   0   4    1.71    0.17
   3   0   4    1.53    0.11
  -4   0  -4    0.20    0.07
   4   0   4    0.33    0.11
   4   0   4    0.19    0.06
   5   0   4    6.81    0.44
  -5   0  -4    6.58    0.33
   5   0   4    6.71    0.31
   6   0   4    1.80    0.24
  -6   0  -4    1.97    0.17
   7   0   4    0.40    0.17
  -7   0  -4    0.48    0.12
  -8   0  -4    1.02    0.16
   8   0   4    0.76    0.23
   9   0   4    0.19    0.19
  10  -1  -4    0.34    0.20
 -10  -1   4    0.20    0.14
 -10   1   4    0.13    0.13
  10   1  -4    0.42    0.21
   9  -1  -4    0.09    0.16
  -9  -1   4    0.42    0.14
  -9   1   4    0.47    0.14
   9   1  -4    0.42    0.20
  -8  -1   4    0.02    0.11
   8  -1  -4   -0.09    0.13
  -8   1   4    0.28    0.11
   8   1  -4   -0.08    0.14
  -7  -1   4   -0.02    0.09
   7  -1  -4    0.08    0.13
  -7   1   4    0.04    0.09
   7   1  -4    0.08    0.13
  -7   1   4    0.01    0.06
   6  -1  -4    1.21    0.17
   6  -1  -4    0.71    0.12
   6   1  -4    0.82    0.13
   6   1  -4    1.26    0.18
  -5  -1   4    1.15    0.10
   5  -1  -4    1.23    0.16
   5  -1  -4    0.96    0.12
   5   1  -4    1.65    0.17
  -5   1   4    1.05    0.11
   5   1  -4    1.13    0.13
   4  -1  -4   -0.07    0.05
  -4  -1   4   -0.02    0.04
   4  -1  -4    0.04    0.07
   4   1  -4   -0.10    0.05
   4   1  -4    0.05    0.07
  -4   1   4    0.05    0.05
   3  -1  -4    0.05    0.06
  -3  -1   4    0.07    0.05
   3  -1  -4    0.03    0.06
  -3   1   4    0.08    0.05
   3   1  -4    0.13    0.07
   3   1  -4    0.05    0.06
   2  -1  -4    1.81    0.13
   2  -1  -4    1.78    0.12
  -2  -1   4    1.97    0.12
   2   1  -4    1.76    0.13
   2   1  -4    1.90    0.13
  -2   1   4    1.93    0.12
   1  -1  -4    8.04    0.33
  -1  -1   4    7.86    0.33
   1   1  -4    7.71    0.36
  -1   1   4    7.88    0.33
   1   1  -4    7.61    0.33
   0  -1  -4   46.54    1.73
   0  -1   4   46.61    1.74
   0   1   4   46.63    1.74
   0   1  -4   50.17    2.05
   0   1  -4   44.89    1.72
  -1  -1  -4    1.98    0.13
   1  -1   4    1.74    0.11
  -1   1  -4    1.88    0.12
   1   1   4    1.87    0.11
   1   1   4    1.76    0.13
   2  -1   4   12.90    0.52
  -2  -1  -4   13.25    0.52
   2  -1   4   11.84    0.62
   2   1   4   12.89    0.62
   2   1   4   12.76    0.51
  -2   1  -4   13.23    0.51
  -3  -1  -4    0.51    0.08
   3  -1   4    0.89    0.09
   3  -1   4    1.05    0.13
   3   1   4    1.14    0.14
  -3   1  -4    0.63    0.08
   3   1   4    0.96    0.08
   4  -1   4   27.27    1.04
   4  -1   4   26.91    1.28
  -4  -1  -4   26.97    1.05
  -4   1  -4   27.25    1.04
   4   1   4   26.67    1.28
   4   1   4   27.42    1.03
  -5  -1  -4   -0.01    0.07
   5  -1   4    0.01    0.10
   5  -1   4   -0.08    0.05
  -5   1  -4    0.03    0.07
   5   1   4    0.03    0.05
   5   1   4   -0.14    0.09
  -6  -1  -4    3.86    0.24
   6  -1   4    3.68    0.22
   6  -1   4    3.86    0.33
  -6   1  -4    3.39    0.23
   6   1   4    3.56    0.32
  -7  -1  -4   -0.11    0.09
   7  -1   4   -0.06    0.13
  -7   1  -4    0.08    0.10
   7   1   4   -0.02    0.15
  -8  -1  -4   -0.05    0.10
   8  -1   4   -0.01    0.16
   8   1   4   -0.10    0.14
   9   1   4   -0.05    0.17
 -10  -2   4    0.15    0.12
 -10   2   4    0.02    0.12
  10   2  -4    0.06    0.18
   9  -2  -4    0.10    0.15
  -9  -2   4    0.11    0.12
   9   2  -4    0.13    0.17
  -9   2   4    0.09    0.11
   8  -2  -4    0.28    0.18
  -8  -2   4    0.15    0.12
  -8   2   4    0.14    0.11
   8   2  -4    0.47    0.19
   7  -2  -4    0.13    0.13
  -7  -2   4    0.04    0.10
  -7   2   4    0.03    0.08
   7   2  -4   -0.04    0.12
  -6  -2   4    1.20    0.11
   6  -2  -4    1.45    0.15
   6  -2  -4    1.64    0.20
   6   2  -4    1.08    0.18
   6   2  -4    1.11    0.14
  -6   2   4    1.34    0.13
   5  -2  -4    2.41    0.20
  -5  -2   4    2.09    0.14
   5  -2  -4    2.22    0.17
   5   2  -4    2.15    0.20
   5   2  -4    2.23    0.18
   4  -2  -4   13.60    0.67
   4  -2  -4   14.55    0.58
  -4  -2   4   14.25    0.55
  -4   2   4   14.01    0.57
   4   2  -4   13.45    0.58
   4   2  -4   12.94    0.67
   3  -2  -4    0.93    0.10
   3   2  -4    0.82    0.09
  -3   2   4    0.72    0.08
   2  -2  -4    1.09    0.10
  -2  -2   4    1.05    0.09
   2  -2  -4    1.13    0.10
  -2   2   4    1.05    0.09
   2   2  -4    1.02    0.10
   2   2  -4    1.22    0.11
  -1  -2   4    1.34    0.10
   1  -2  -4    1.31    0.10
   1   2  -4    1.26    0.10
   1   2  -4    1.24    0.10
  -1   2   4    1.32    0.10
   0  -2  -4   28.69    1.12
   0  -2   4   29.66    1.13
   0   2   4   32.25    1.31
   0   2   4   29.33    1.12
   0   2  -4   30.45    1.32
   0   2  -4   29.11    1.11
  -1  -2  -4    0.14    0.06
   1  -2   4    0.10    0.05
   1   2   4    0.13    0.05
   1   2   4    0.04    0.05
  -1   2  -4    0.07    0.06
  -1   2  -4    0.08    0.04
   2  -2   4    1.97    0.14
  -2  -2  -4    1.83    0.14
  -2   2  -4    1.84    0.13
   2   2   4    1.85    0.12
   2   2   4    1.97    0.16
   3  -2   4    7.11    0.32
   3   2   4    7.37    0.31
  -4  -2  -4    4.85    0.26
   4  -2   4    4.97    0.25
   4  -2   4    5.06    0.33
   4   2   4    4.64    0.33
  -4   2  -4    5.35    0.25
   4   2   4    5.16    0.23
  -5  -2  -4   -0.04    0.07
   5  -2   4   -0.04    0.09
   5  -2   4   -0.07    0.05
  -5   2  -4   -0.02    0.06
   5   2   4   -0.08    0.10
   5   2   4   -0.06    0.05
   6  -2   4    7.05    0.35
  -6  -2  -4    7.65    0.37
   6  -2   4    6.00    0.45
   6   2   4    6.75    0.47
  -6   2  -4    7.26    0.35
   7  -2   4    0.04    0.13
  -7  -2  -4   -0.08    0.09
   7   2   4   -0.18    0.13
  -7   2  -4    0.13    0.10
  -8  -2  -4    0.79    0.16
   8   2   4    0.63    0.23
  -9  -2  -4    0.15    0.13
   9   2   4    0.35    0.22
 -10  -3   4    0.03    0.12
  10   3  -4    0.08    0.18
  -9  -3   4    0.33    0.14
  -9   3   4    0.42    0.13
   9   3  -4    0.65    0.22
  -8  -3   4    0.20    0.12
   8  -3  -4   -0.06    0.13
   8   3  -4    0.15    0.15
  -8   3   4    0.11    0.10
   7  -3  -4    1.58    0.16
  -7  -3   4    1.54    0.19
   7  -3  -4    1.30    0.20
   7   3  -4    1.45    0.22
  -6  -3   4    0.67    0.14
   6  -3  -4    1.19    0.17
  -6  -3   4    0.69    0.09
   6  -3  -4    0.98    0.13
   6   3  -4    1.11    0.17
   5  -3  -4    4.13    0.30
   5  -3  -4    4.96    0.26
  -5  -3   4    5.05    0.23
   5   3  -4    4.93    0.27
   5   3  -4    4.64    0.31
  -4  -3   4   15.92    0.62
   4  -3  -4   16.15    0.64
   4  -3  -4   15.17    0.75
   4   3  -4   15.89    0.65
   4   3  -4   15.16    0.76
   3  -3  -4    6.38    0.29
  -3  -3   4    6.25    0.27
   3   3  -4    5.80    0.29
   3   3  -4    5.82    0.33
   2  -3  -4   28.02    1.05
  -2  -3   4   27.93    1.04
   2   3  -4   27.53    1.05
  -2   3   4   27.76    1.05
  -2   3   4   27.15    1.22
   2   3  -4   27.26    1.24
  -1  -3   4    0.11    0.04
   1  -3  -4    0.08    0.05
   1   3  -4    0.13    0.05
  -1   3   4    0.09    0.05
   1   3  -4    0.09    0.05
   0  -3   4    5.16    0.24
   0  -3  -4    5.26    0.25
   0   3   4    5.87    0.26
   0   3  -4    5.33    0.28
   0   3  -4    5.10    0.23
   0   3   4    5.23    0.24
  -1  -3  -4   20.52    0.78
   1  -3   4   19.92    0.78
  -1   3  -4   19.72    0.92
   1   3   4   19.54    0.91
  -1   3  -4   20.63    0.76
   1   3   4   20.45    0.77
  -2  -3  -4   13.99    0.58
   2  -3   4   14.43    0.58
   2   3   4   13.68    0.68
  -2   3  -4   14.42    0.55
   2   3   4   14.69    0.56
   3  -3   4   22.25    0.87
  -3  -3  -4   22.22    0.87
   3   3   4   22.21    0.84
  -3   3  -4   22.55    0.84
   3   3   4   21.43    1.04
  -4  -3  -4    0.95    0.11
   4  -3   4    0.91    0.10
   4   3   4    1.10    0.09
   4   3   4    0.89    0.15
  -4   3  -4    0.96    0.09
  -5  -3  -4    0.26    0.09
   5  -3   4    0.15    0.07
   5   3   4    0.28    0.06
  -5   3  -4    0.22    0.07
   5   3   4    0.08    0.11
  -6  -3  -4    1.85    0.18
   6  -3   4    1.72    0.15
  -6   3  -4    1.63    0.15
   6   3   4    1.76    0.24
  -7  -3  -4    0.51    0.13
   7   3   4    0.82    0.21
  -8  -3  -4    0.10    0.12
   8   3   4    0.05    0.16
  -9  -3  -4    0.70    0.17
   9   3   4    0.29    0.21
 -10  -4   4   -0.07    0.12
  10   4  -4    0.13    0.19
  -9  -4   4    0.85    0.18
   9   4  -4    0.80    0.23
  -9   4   4    0.97    0.16
  -8  -4   4    0.67    0.16
  -8   4   4    0.50    0.13
   8   4  -4    0.74    0.20
   7  -4  -4    0.05    0.08
  -7  -4   4    0.03    0.10
   7   4  -4   -0.08    0.12
   6  -4  -4    1.64    0.16
  -6  -4   4    1.59    0.18
   6   4  -4    1.64    0.20
  -5  -4   4    2.31    0.14
   5  -4  -4    2.32    0.17
   5   4  -4    2.52    0.22
   5   4  -4    2.32    0.19
  -4  -4   4    0.00    0.04
   4  -4  -4   -0.03    0.05
   4   4  -4   -0.05    0.06
   4   4  -4   -0.03    0.07
   3  -4  -4    0.60    0.08
   3   4  -4    0.85    0.11
   3   4  -4    0.38    0.08
   2  -4  -4    5.56    0.25
  -2  -4   4    5.33    0.24
   2   4  -4    5.15    0.25
  -2   4   4    5.37    0.27
   2   4  -4    5.29    0.29
  -1  -4   4    9.04    0.37
   1  -4  -4    9.21    0.38
   1   4  -4    8.95    0.44
  -1   4   4    8.77    0.41
   1   4  -4    9.05    0.37
  -1   4   4    9.17    0.38
   0  -4   4    7.30    0.32
   0  -4  -4    6.96    0.33
   0   4  -4    7.80    0.38
   0   4   4    8.42    0.36
   0   4   4    7.27    0.32
   0   4  -4    7.51    0.31
  -1  -4  -4    9.37    0.38
   1  -4   4    8.56    0.38
  -1   4  -4    9.26    0.46
  -1   4  -4    9.06    0.35
   1   4   4    8.51    0.43
   1   4   4    8.97    0.37
  -2  -4  -4    0.03    0.07
   2  -4   4    0.04    0.06
  -2   4  -4    0.05    0.08
   2   4   4    0.09    0.04
  -2   4  -4    0.01    0.05
   2   4   4    0.10    0.07
  -3  -4  -4   17.58    0.71
   3  -4   4   18.05    0.71
  -3   4  -4   17.60    0.68
   3   4   4   17.25    0.85
   3   4   4   17.83    0.68
   4  -4   4    0.45    0.08
  -4  -4  -4    0.64    0.10
  -4   4  -4    0.47    0.07
   4   4   4    0.43    0.12
   4   4   4    0.57    0.06
  -5  -4  -4    2.53    0.20
   5  -4   4    2.38    0.18
   5   4   4    2.46    0.25
  -5   4  -4    2.34    0.16
   6  -4   4    1.69    0.16
  -6  -4  -4    1.73    0.18
   6   4   4    1.54    0.23
  -6   4  -4    1.77    0.15
  -7  -4  -4    0.15    0.11
   7   4   4    0.55    0.20
  -8  -4  -4    1.52    0.20
   8   4   4    1.65    0.29
  -9  -4  -4    0.12    0.14
   9   4   4    0.19    0.19
 -10  -5   4   -0.03    0.13
  10   5  -4   -0.03    0.17
  -9  -5   4    0.47    0.15
   9   5  -4    0.45    0.20
  -8  -5   4    0.52    0.15
  -8   5   4    0.12    0.10
   8   5  -4    0.25    0.17
  -7  -5   4    2.68    0.23
   7  -5  -4    2.12    0.19
   7   5  -4    2.12    0.26
  -6  -5   4   10.20    0.49
   6  -5  -4   10.18    0.46
   6   5  -4   10.11    0.58
   5  -5  -4    5.67    0.29
  -5  -5   4    5.50    0.25
   5   5  -4    5.93    0.37
  -4  -5   4    4.69    0.22
   4  -5  -4    5.00    0.25
   4   5  -4    4.75    0.31
   4   5  -4    4.96    0.26
  -3  -5   4   16.80    0.64
   3  -5  -4   16.78    0.66
   3   5  -4   16.24    0.67
   3   5  -4   16.54    0.79
  -3   5   4   16.27    0.77
  -2  -5   4    0.76    0.08
   2  -5  -4    0.79    0.09
   2   5  -4    0.69    0.09
  -2   5   4    0.75    0.09
   2   5  -4    0.66    0.10
   1  -5  -4    0.14    0.06
  -1  -5   4    0.22    0.06
  -1   5   4    0.17    0.06
  -1   5   4    0.20    0.05
   1   5  -4    0.11    0.05
   1   5  -4    0.16    0.07
   0  -5   4    2.12    0.13
   0  -5  -4    2.21    0.15
   0   5  -4    2.18    0.17
   0   5   4    2.20    0.14
   0   5  -4    2.05    0.12
   0   5   4    2.10    0.13
   1  -5   4    2.16    0.14
  -1  -5  -4    2.37    0.16
  -1   5  -4    2.28    0.12
   1   5   4    2.34    0.16
   1   5   4    2.33    0.13
  -1   5  -4    2.34    0.19
   2  -5   4    1.30    0.11
  -2  -5  -4    1.11    0.11
   2   5   4    1.09    0.13
  -2   5  -4    1.19    0.09
   2   5   4    1.13    0.09
  -2   5  -4    1.31    0.15
   3  -5   4    8.55    0.40
  -3  -5  -4    9.14    0.41
   3   5   4    8.94    0.37
  -3   5  -4    9.44    0.37
   3   5   4    9.12    0.49
  -3   5  -4    9.44    0.50
  -4  -5  -4    0.20    0.08
   4  -5   4    0.19    0.07
   4   5   4    0.14    0.05
   4   5   4    0.28    0.11
  -4   5  -4    0.17    0.06
   5  -5   4    4.82    0.27
  -5  -5  -4    4.99    0.29
  -5   5  -4    5.07    0.24
   5   5   4    5.05    0.37
  -6  -5  -4   -0.07    0.09
   6  -5   4    0.03    0.08
   6   5   4   -0.03    0.12
  -7  -5  -4   -0.06    0.09
   7  -5   4   -0.07    0.08
   7   5   4    0.17    0.14
  -8  -5  -4    0.20    0.12
   8   5   4    0.24    0.20
  -9  -5  -4    0.26    0.15
   9   5   4    0.12    0.19
 -10  -6   4    0.32    0.16
 -10   6   4    0.16    0.19
  10   6  -4    0.18    0.20
  -9  -6   4    0.09    0.13
   9   6  -4    0.40    0.19
  -8  -6   4    5.37    0.36
  -8   6   4    5.48    0.32
   8   6  -4    5.20    0.43
   7  -6  -4    0.55    0.12
  -7  -6   4    0.83    0.16
   7   6  -4    0.67    0.18
   6  -6  -4    5.76    0.31
  -6  -6   4    6.17    0.34
   6   6  -4    5.65    0.40
   5  -6  -4    0.23    0.08
  -5  -6   4    0.40    0.11
   5   6  -4    0.38    0.13
   4  -6  -4    8.14    0.36
  -4  -6   4    7.79    0.33
   4   6  -4    7.55    0.44
   4   6  -4    7.85    0.37
  -4   6   4    7.43    0.41
  -3  -6   4    1.65    0.11
   3  -6  -4    1.76    0.13
   3   6  -4    2.14    0.18
  -3   6   4    1.79    0.15
   3   6  -4    1.55    0.13
  -2  -6   4    1.73    0.12
   2  -6  -4    1.45    0.12
   2   6  -4    1.37    0.14
   2   6  -4    1.58    0.12
  -2   6   4    1.60    0.13
  -1  -6   4    1.41    0.11
   1  -6  -4    1.39    0.11
   1   6  -4    1.36    0.14
   1   6  -4    1.52    0.11
  -1   6   4    1.45    0.11
   0  -6   4   18.28    0.71
   0  -6  -4   17.76    0.71
   0   6   4   19.49    0.82
   0   6   4   17.57    0.70
   0   6  -4   17.66    0.84
   0   6  -4   17.13    0.68
  -1  -6  -4   10.66    0.45
   1  -6   4   10.71    0.45
  -1   6  -4   10.59    0.41
  -1   6  -4   10.78    0.54
   1   6   4   11.06    0.43
   1   6   4   10.16    0.52
   2  -6   4    0.00    0.05
  -2  -6  -4    0.06    0.06
  -2   6  -4    0.04    0.09
  -2   6  -4    0.03    0.03
   2   6   4    0.11    0.04
   2   6   4    0.07    0.07
  -3  -6  -4    3.21    0.22
   3  -6   4    3.86    0.22
  -3   6  -4    4.06    0.18
  -3   6  -4    4.71    0.29
   3   6   4    5.27    0.29
   3   6   4    4.09    0.19
   4  -6   4    1.93    0.15
  -4  -6  -4    1.93    0.17
  -4   6  -4    1.94    0.12
   4   6   4    2.23    0.12
   4   6   4    1.86    0.20
  -4   6  -4    2.37    0.23
   5  -6   4    0.30    0.09
  -5  -6  -4    0.28    0.11
  -5   6  -4    0.37    0.07
  -5   6  -4    0.19    0.14
   5   6   4    0.53    0.16
  -6  -6  -4    0.47    0.13
   6  -6   4    0.67    0.12
   6   6   4    0.75    0.19
   7  -6   4    1.08    0.15
  -7  -6  -4    1.07    0.17
   7   6   4    0.89    0.22
  -8  -6  -4    2.00    0.22
   8   6   4    2.12    0.32
  -9  -6  -4   -0.04    0.12
   9   6   4    0.13    0.20
  -9   6  -4    0.32    0.20
  10   7  -4    2.03    0.32
  -9  -7   4    0.14    0.14
  -9   7   4   -0.06    0.15
   9   7  -4    0.03    0.16
  -8  -7   4    0.31    0.14
   8   7  -4    0.22    0.16
   7  -7  -4    4.34    0.27
  -7  -7   4    4.95    0.32
   7   7  -4    4.86    0.38
  -7   7   4    4.84    0.36
   6  -7  -4    0.12    0.08
  -6  -7   4    0.07    0.10
   6   7  -4    0.20    0.13
  -6   7   4    0.07    0.11
   5  -7  -4    2.81    0.19
  -5  -7   4    3.26    0.23
   5   7  -4    2.89    0.26
  -5   7   4    2.89    0.24
  -4  -7   4   16.40    0.61
   4  -7  -4   16.31    0.64
  -4   7   4   15.26    0.76
   4   7  -4   15.03    0.79
  -3  -7   4    3.85    0.19
   3  -7  -4    3.91    0.21
   3   7  -4    3.75    0.26
  -3   7   4    3.97    0.24
   3   7  -4    4.02    0.22
   2  -7  -4   23.15    0.89
  -2  -7   4   22.65    0.88
  -2   7   4   22.98    1.05
   2   7  -4   22.90    1.08
   2   7  -4   23.91    0.89
  -1  -7   4    0.30    0.07
   1  -7  -4    0.41    0.08
  -1   7   4    0.39    0.07
   1   7  -4    0.33    0.10
   1   7  -4    0.46    0.07
   0  -7  -4    0.25    0.07
   0  -7   4    0.17    0.07
   0   7   4    0.41    0.08
   0   7  -4    0.22    0.05
   0   7  -4    0.31    0.10
   0   7   4    0.24    0.06
  -1  -7  -4    7.84    0.35
   1  -7   4    7.87    0.35
   1   7   4    7.63    0.33
   1   7   4    7.57    0.40
  -1   7  -4    7.94    0.31
  -1   7  -4    7.84    0.42
  -2  -7  -4   11.76    0.51
   2  -7   4   11.50    0.51
   2   7   4   12.23    0.60
  -2   7  -4   11.88    0.62
   2   7   4   12.57    0.48
   3  -7   4    6.36    0.33
  -3  -7  -4    6.65    0.33
  -3   7  -4    7.23    0.28
   3   7   4    6.54    0.40
   3   7   4    7.10    0.29
  -3   7  -4    6.86    0.41
  -4  -7  -4    0.52    0.11
   4  -7   4    0.83    0.11
  -4   7  -4    0.61    0.16
   4   7   4    0.68    0.14
  -4   7  -4    0.64    0.07
  -5  -7  -4    0.33    0.11
   5  -7   4    0.27    0.09
   5   7   4    0.02    0.11
  -5   7  -4    0.19    0.13
   6  -7   4    0.05    0.09
  -6  -7  -4    0.05    0.10
   6   7   4   -0.02    0.13
  -6   7  -4   -0.08    0.13
  -7  -7  -4    3.20    0.26
   7  -7   4    2.98    0.23
   7   7   4    2.84    0.33
  -7   7  -4    3.49    0.35
  -8  -7  -4   -0.01    0.12
   8   7   4    0.31    0.19
  -8   7  -4    0.03    0.16
  -9  -7  -4    0.67    0.17
  -9   7  -4    0.54    0.22
   9   7   4    0.81    0.26
  -9  -8   4    1.40    0.22
  -9   8   4    1.56    0.27
   9   8  -4    1.52    0.28
  -8  -8   4    0.85    0.18
  -8   8   4    0.90    0.20
   8   8  -4    0.72    0.21
   7  -8  -4    1.27    0.15
  -7  -8   4    1.43    0.19
  -7   8   4    1.81    0.23
   7   8  -4    1.40    0.23
   6  -8  -4    2.39    0.18
  -6  -8   4    2.96    0.23
   6   8  -4    2.49    0.27
  -6   8   4    2.61    0.25
   5  -8  -4    6.54    0.32
  -5  -8   4    6.91    0.35
  -5   8   4    6.27    0.39
   5   8  -4    6.12    0.41
  -4  -8   4    0.43    0.06
   4  -8  -4    0.33    0.08
  -4  -8   4    0.33    0.10
   4   8  -4    0.34    0.11
  -4   8   4    0.37    0.11
  -3  -8   4   11.25    0.46
   3  -8  -4   11.50    0.47
   3   8  -4   11.54    0.49
   3   8  -4   11.90    0.60
  -3   8   4   10.55    0.56
  -2  -8   4   11.51    0.47
   2  -8  -4   11.59    0.47
   2   8  -4   11.15    0.59
   2   8  -4   11.41    0.48
  -2   8   4   11.57    0.56
   1  -8  -4   17.35    0.70
  -1  -8   4   18.08    0.70
  -1   8   4   16.96    0.81
   1   8  -4   18.07    0.69
   1   8  -4   17.82    0.85
   0  -8  -4    8.52    0.38
   0  -8   4    8.30    0.38
   0   8  -4    9.11    0.47
   0   8  -4    8.29    0.35
   0   8   4    9.18    0.44
   0   8   4    8.68    0.37
   1  -8   4   10.74    0.46
  -1  -8  -4   10.87    0.46
  -1   8  -4   10.97    0.41
   1   8   4   10.45    0.53
   1   8   4   11.03    0.44
  -1   8  -4   10.39    0.56
   2  -8   4   18.83    0.76
  -2  -8  -4   18.89    0.75
   2   8   4   17.94    0.89
  -2   8  -4   18.43    0.91
   2   8   4   19.16    0.72
   3  -8   4    4.38    0.26
  -3  -8  -4    4.53    0.26
   3   8   4    4.57    0.31
   3   8   4    5.12    0.21
  -3   8  -4    5.10    0.33
  -4  -8  -4    1.86    0.17
   4  -8   4    1.88    0.17
  -4   8  -4    1.88    0.22
   4   8   4    1.79    0.21
  -5  -8  -4   -0.02    0.09
   5  -8   4   -0.01    0.08
   5   8   4   -0.12    0.11
  -5   8  -4   -0.04    0.12
   6  -8   4    5.96    0.33
  -6  -8  -4    5.60    0.34
  -6   8  -4    5.31    0.42
   6   8   4    5.34    0.41
   7  -8   4    0.27    0.11
  -7  -8  -4    0.34    0.13
  -7   8  -4   -0.03    0.14
   7   8   4    0.24    0.16
  -8  -8  -4    1.47    0.21
  -8   8  -4    1.29    0.27
   8   8   4    2.30    0.32
  -9  -8  -4    0.31    0.15
   9   8   4    0.57    0.25
  -9   8  -4    0.68    0.24
  -9  -9   4   -0.16    0.11
   9   9  -4    0.03    0.17
  -9   9   4    0.08    0.16
  -8  -9   4    0.81    0.17
  -8   9   4    0.98    0.22
   8   9  -4    1.29    0.25
  -7  -9   4    0.02    0.11
  -7   9   4    0.14    0.13
   7   9  -4    0.05    0.13
   6  -9  -4    0.89    0.12
  -6  -9   4    1.30    0.17
  -6   9   4    1.15    0.18
   6   9  -4    1.24    0.21
   5  -9  -4    0.04    0.06
  -5  -9   4   -0.01    0.09
   5   9  -4   -0.01    0.11
  -5   9   4    0.13    0.10
   4  -9  -4   -0.10    0.05
  -4  -9   4   -0.03    0.08
  -4  -9   4    0.07    0.05
   4   9  -4    0.04    0.10
  -4   9   4   -0.01    0.08
   3  -9  -4    1.71    0.13
   2  -9  -4    5.77    0.27
  -2  -9   4    5.48    0.26
   2   9  -4    5.56    0.34
  -2   9   4    5.34    0.32
   2   9  -4    5.60    0.27
   1  -9  -4    1.33    0.11
  -1  -9   4    0.94    0.10
   1   9  -4    1.03    0.14
  -1   9   4    1.00    0.11
   1   9  -4    0.95    0.09
   0  -9   4    1.22    0.11
   0  -9  -4    1.30    0.12
   0   9  -4    1.03    0.14
   0   9   4    1.28    0.12
   0   9  -4    1.11    0.08
   1  -9   4    6.19    0.30
  -1  -9  -4    6.38    0.30
  -1   9  -4    6.29    0.24
   1   9   4    6.07    0.27
   1   9   4    5.95    0.34
  -1   9  -4    5.51    0.36
   2  -9   4    0.74    0.10
  -2  -9  -4    0.88    0.11
  -2   9  -4    0.59    0.13
   2   9   4    0.68    0.07
   2   9   4    0.66    0.11
   3  -9   4    0.43    0.10
  -3  -9  -4    0.45    0.10
   3   9   4    0.73    0.07
  -3   9  -4    0.53    0.13
   3   9   4    0.57    0.12
   4  -9   4    1.47    0.15
  -4  -9  -4    1.29    0.15
   4   9   4    1.18    0.17
  -4   9  -4    1.29    0.20
  -5  -9  -4    3.16    0.24
   5  -9   4    2.94    0.22
  -5   9  -4    2.96    0.30
   5   9   4    2.84    0.28
  -6  -9  -4    3.14    0.25
   6  -9   4    3.54    0.25
  -6   9  -4    2.87    0.32
   6   9   4    2.69    0.30
  -7  -9  -4    1.45    0.20
   7  -9   4    1.89    0.20
   7   9   4    2.02    0.28
  -7   9  -4    1.72    0.28
  -8  -9  -4    0.21    0.13
   8   9   4    0.24    0.18
  -8   9  -4    0.36    0.20
  -9  -9  -4    0.08    0.15
  -9   9  -4    0.10    0.19
   9   9   4    0.06    0.18
  -9 -10   4    0.34    0.16
  -9  10   4    0.46    0.21
   9  10  -4    0.34    0.20
  -8 -10   4    0.19    0.13
   8  10  -4    0.06    0.16
  -8  10   4   -0.16    0.14
  -7 -10   4    0.08    0.12
   7  10  -4    0.16    0.15
  -7  10   4    0.19    0.14
  -6 -10   4    2.03    0.21
   6 -10  -4    2.22    0.18
  -6  10   4    2.62    0.26
   6  10  -4    2.56    0.28
   5 -10  -4    1.91    0.15
  -5 -10   4    2.14    0.19
   5  10  -4    1.74    0.23
  -5  10   4    1.92    0.21
  -4 -10   4    0.89    0.08
   4 -10  -4    0.55    0.09
  -4 -10   4    0.71    0.12
   4  10  -4    0.80    0.16
  -4  10   4    1.00    0.14
  -3 -10   4    4.19    0.25
  -3 -10   4    4.54    0.22
   3 -10  -4    4.66    0.23
   3  10  -4    4.43    0.31
  -3  10   4    4.81    0.30
  -2 -10   4   13.12    0.54
  -2 -10   4   13.57    0.55
   2 -10  -4   13.44    0.54
  -2  10   4   13.12    0.65
   2  10  -4   13.29    0.68
  -1 -10   4    0.03    0.06
  -1 -10   4    0.04    0.05
   1 -10  -4    0.10    0.06
  -1  10   4    0.01    0.07
   1  10  -4    0.67    0.12
   0 -10  -4    0.57    0.09
   0 -10   4    0.54    0.08
   0 -10   4    0.65    0.07
   0  10  -4    0.45    0.11
   0  10   4    0.66    0.10
   1 -10   4    0.77    0.06
   1 -10   4    1.05    0.11
  -1 -10  -4    0.99    0.11
   1  10   4    1.03    0.09
  -1  10  -4    1.09    0.14
   1  10   4    0.64    0.11
  -2 -10  -4   -0.02    0.06
   2 -10   4   -0.05    0.05
  -2  10  -4   -0.08    0.09
   2  10   4   -0.02    0.04
   2  10   4    0.13    0.08
   3 -10   4    4.66    0.27
  -3 -10  -4    4.37    0.27
   3  10   4    5.10    0.33
  -3  10  -4    4.58    0.33
   3  10   4    4.99    0.22
  -4 -10  -4    1.17    0.15
   4 -10   4    0.99    0.14
   4  10   4    1.07    0.18
  -4  10  -4    1.26    0.21
   5 -10   4    0.60    0.13
  -5 -10  -4    0.85    0.14
  -5  10  -4    0.87    0.19
   5  10   4    0.39    0.15
   6 -10   4    0.12    0.10
  -6 -10  -4    0.13    0.11
   6  10   4    0.25    0.14
  -6  10  -4    0.27    0.15
  -7 -10  -4    0.09    0.13
   7 -10   4    0.07    0.11
   7  10   4    0.21    0.16
  -7  10  -4    0.10    0.15
  -8 -10  -4    0.27    0.15
   8 -10   4    0.18    0.13
  -8  10  -4    0.06    0.18
   8  10   4    0.38    0.20
  -9 -10  -4    0.00    0.14
  -9 -11   4    1.09    0.21
   9  11  -4    0.57    0.23
  -8 -11   4    0.05    0.12
   8  11  -4    0.10    0.16
  -8  11   4    0.18    0.15
  -7 -11   4   -0.07    0.10
   7  11  -4    0.10    0.15
  -7  11   4    0.03    0.13
  -6 -11   4    0.17    0.11
   6  11  -4    0.09    0.12
  -6  11   4    0.01    0.12
   5 -11  -4    1.37    0.13
  -5 -11   4    1.56    0.17
   5  11  -4    1.25    0.20
  -5  11   4    1.44    0.19
  -4 -11   4    3.71    0.19
  -4 -11   4    3.60    0.24
   4 -11  -4    3.57    0.21
   4  11  -4    3.43    0.30
  -4  11   4    3.82    0.27
  -3 -11   4   10.82    0.51
   3 -11  -4   11.23    0.49
  -3 -11   4   11.59    0.48
   3  11  -4   14.18    0.66
  -2 -11   4    2.88    0.17
   2 -11  -4    2.80    0.17
  -2 -11   4    2.76    0.18
   2  11  -4    2.91    0.24
  -2  11   4    2.61    0.22
   1 -11  -4    0.46    0.08
  -1 -11   4    0.31    0.07
   1  11  -4    0.41    0.11
  -1  11   4    0.25    0.09
   0 -11   4    0.05    0.04
   0 -11   4    0.00    0.05
   0 -11  -4   -0.05    0.06
   0  11  -4    0.16    0.10
   0  11   4    0.27    0.08
   1 -11   4    1.48    0.13
  -1 -11  -4    1.49    0.14
   1  11   4    1.44    0.11
   1  11   4    1.18    0.14
  -1  11  -4    1.23    0.17
   2 -11   4    6.50    0.32
  -2 -11  -4    6.12    0.32
   2  11   4    6.50    0.28
   2  11   4    6.06    0.38
  -2  11  -4    6.29    0.40
  -3 -11  -4    0.14    0.09
   3 -11   4    0.03    0.08
  -3  11  -4    0.13    0.11
   3  11   4    0.29    0.11
   4 -11   4    4.52    0.28
  -4 -11  -4    4.44    0.28
  -4  11  -4    4.73    0.36
   4  11   4    4.13    0.32
   5 -11   4    1.97    0.20
  -5 -11  -4    1.85    0.19
   5  11   4    1.63    0.22
  -5  11  -4    1.63    0.25
   6 -11   4    1.83    0.20
  -6 -11  -4    1.42    0.19
   6  11   4    2.15    0.27
  -6  11  -4    1.36    0.24
  -7 -11  -4    0.27    0.14
   7 -11   4    0.00    0.11
  -7  11  -4    0.09    0.17
   7  11   4    0.23    0.17
   8 -11   4    0.62    0.16
  -8 -11  -4    0.77    0.19
  -8  11  -4    0.61    0.22
   8  11   4    0.56    0.23
  -9 -12   4   -0.22    0.11
   9  12  -4   -0.22    0.15
  -8 -12   4    0.83    0.19
  -8  12   4    1.29    0.23
   8  12  -4    0.85    0.23
  -7 -12   4    0.17    0.12
   7  12  -4    0.07    0.15
  -7  12   4    0.46    0.17
  -6 -12   4    0.46    0.13
   6  12  -4    0.87    0.19
  -6  12   4    0.88    0.18
  -5 -12   4    0.33    0.12
   5  12  -4    0.38    0.14
  -5  12   4    0.48    0.15
  -4 -12   4    4.24    0.26
   4 -12  -4    4.17    0.23
   4  12  -4    3.91    0.32
  -4  12   4    3.73    0.30
   3 -12  -4    1.50    0.13
  -3 -12   4    1.49    0.12
  -3 -12   4    1.45    0.14
   3  12  -4    1.37    0.19
  -3  12   4    1.24    0.18
  -2 -12   4    0.59    0.10
  -2 -12   4    0.93    0.10
   2 -12  -4    0.85    0.10
   2  12  -4    0.64    0.14
  -2  12   4    0.90    0.13
  -1 -12   4    1.71    0.13
   1 -12  -4    1.70    0.13
  -1 -12   4    1.38    0.12
   1  12  -4    1.34    0.18
  -1  12   4    1.41    0.16
   0 -12  -4    1.06    0.12
   0 -12   4    1.21    0.10
   0 -12   4    1.12    0.12
   0  12  -4    1.45    0.17
   0  12   4    1.25    0.14
  -1 -12  -4    1.27    0.13
   1 -12   4    0.99    0.12
   1  12   4    1.39    0.15
  -1  12  -4    1.29    0.18
   1  12   4    1.34    0.11
   2 -12   4   19.45    0.79
  -2 -12  -4   19.48    0.78
   2  12   4   19.43    0.74
   2  12   4   17.96    0.92
  -2  12  -4   18.14    0.95
  -3 -12  -4    6.45    0.35
   3 -12   4    5.80    0.34
   3  12   4    7.18    0.42
  -3  12  -4    7.17    0.44
  -4 -12  -4    2.45    0.21
   4 -12   4    2.08    0.19
  -4  12  -4    2.07    0.26
   4  12   4    1.86    0.23
   5 -12   4    2.13    0.21
  -5 -12  -4    2.18    0.21
  -5  12  -4    2.20    0.27
   5  12   4    2.14    0.26
  -6 -12  -4    0.02    0.11
   6 -12   4    0.10    0.10
  -6  12  -4   -0.10    0.14
   6  12   4   -0.06    0.12
   7 -12   4    0.36    0.13
  -7 -12  -4    0.56    0.16
   7  12   4    0.87    0.23
  -7  12  -4    0.55    0.21
  -8 -12  -4    1.45    0.22
   8 -12   4    1.21    0.20
   8  12   4    1.35    0.28
  -8  12  -4    1.28    0.28
   9  13  -4    0.55    0.22
  -8 -13   4   -0.08    0.12
  -8  13   4    0.05    0.15
   8  13  -4    0.03    0.15
  -7 -13   4    0.15    0.13
  -7  13   4    1.00    0.20
   7  13  -4    0.66    0.21
  -6 -13   4    0.22    0.12
   6  13  -4    0.44    0.16
  -6  13   4    0.19    0.14
  -5 -13   4    1.65    0.18
  -5  13   4    1.96    0.23
   5  13  -4    1.93    0.25
   4 -13  -4    2.75    0.18
  -4 -13   4    2.67    0.21
   4  13  -4    2.57    0.27
  -4  13   4    2.70    0.26
   3 -13  -4    1.42    0.13
  -3 -13   4    2.12    0.13
  -3 -13   4    1.54    0.15
   3  13  -4    1.47    0.20
  -3  13   4    1.71    0.20
  -2 -13   4   27.93    1.09
  -2 -13   4   29.04    1.10
   2 -13  -4   28.85    1.09
  -2  13   4   27.94    1.32
   2  13  -4   27.35    1.35
   1 -13  -4    0.80    0.10
  -1 -13   4    1.17    0.11
  -1 -13   4    1.22    0.12
   1  13  -4    0.85    0.16
  -1  13   4    0.81    0.13
   0 -13   4    1.07    0.12
   0 -13   4    1.06    0.09
   0 -13  -4    1.10    0.12
   0  13  -4    1.06    0.17
   0  13   4    1.18    0.15
   1 -13   4    9.31    0.44
  -1 -13  -4   10.26    0.44
  -1  13  -4    9.14    0.54
   1  13   4    9.35    0.52
  -2 -13  -4    0.53    0.11
   2 -13   4    0.26    0.10
   2  13   4    0.55    0.13
  -2  13  -4    0.58    0.15
   2  13   4    0.54    0.08
   3 -13   4    1.50    0.16
  -3 -13  -4    1.23    0.15
   3  13   4    1.53    0.20
  -3  13  -4    1.55    0.22
  -4 -13  -4    8.08    0.42
   4 -13   4    8.19    0.42
  -4  13  -4    7.58    0.51
   4  13   4    7.96    0.50
  -5 -13  -4    1.65    0.19
   5 -13   4    1.70    0.19
   5  13   4    1.85    0.25
  -5  13  -4    1.47    0.25
   6 -13   4    0.08    0.10
  -6 -13  -4   -0.08    0.10
  -6  13  -4    0.09    0.15
   6  13   4   -0.01    0.12
  -7 -13  -4    0.70    0.17
   7 -13   4    0.68    0.16
   7  13   4    0.77    0.22
  -7  13  -4    0.78    0.24
   8 -13   4    0.40    0.14
  -8 -13  -4    0.31    0.15
  -8  13  -4    0.60    0.22
   8  13   4    0.19    0.17
  -8 -14   4    0.01    0.13
   8  14  -4    0.20    0.18
  -7 -14   4    0.08    0.12
   7  14  -4   -0.01    0.13
  -7  14   4   -0.08    0.15
  -6 -14   4    0.53    0.14
  -6  14   4    0.42    0.17
   6  14  -4    0.55    0.18
  -5 -14   4    1.22    0.16
  -5  14   4    1.26    0.20
   5  14  -4    0.99    0.20
  -4 -14   4    1.63    0.17
   4  14  -4    1.76    0.23
  -4  14   4    1.49    0.21
   3 -14  -4    4.01    0.23
  -3 -14   4    4.12    0.22
  -3 -14   4    4.58    0.26
   3  14  -4    4.10    0.32
  -3  14   4    3.82    0.30
  -2 -14   4    6.86    0.31
   2 -14  -4    5.75    0.30
  -2 -14   4    6.05    0.31
  -2  14   4    6.73    0.39
   2  14  -4    5.71    0.40
  -1 -14   4    2.40    0.16
  -1 -14   4    2.37    0.17
   1 -14  -4    2.34    0.17
  -1  14   4    2.47    0.22
   1  14  -4    2.26    0.24
   0 -14  -4    0.17    0.08
   0 -14   4    0.14    0.06
   0 -14   4    0.24    0.09
   0  14   4    0.16    0.10
   0  14  -4    0.00    0.11
  -1 -14  -4    0.10    0.08
   1 -14   4   -0.11    0.06
   1  14   4    0.05    0.09
  -1  14  -4    0.04    0.12
   2 -14   4    0.20    0.10
  -2 -14  -4    0.41    0.11
   2  14   4    0.34    0.07
   2  14   4    0.33    0.12
  -2  14  -4    0.40    0.16
   3 -14   4    2.62    0.22
   3  14   4    3.84    0.29
  -4 -14  -4    0.22    0.12
   4 -14   4    0.43    0.12
   4  14   4    0.38    0.14
  -4  14  -4    0.36    0.17
   5 -14   4    0.71    0.16
  -5 -14  -4    0.87    0.16
   5  14   4    0.85    0.19
  -5  14  -4    1.04    0.22
  -6 -14  -4    0.67    0.16
   6 -14   4    1.02    0.17
   6  14   4    1.00    0.22
  -6  14  -4    0.73    0.21
  -7 -14  -4    0.11    0.13
   7 -14   4    0.08    0.11
   7  14   4    0.03    0.15
  -7  14  -4    0.00    0.17
   8 -14   4    0.20    0.14
  -8 -14  -4    0.39    0.16
  -8  14  -4    0.19    0.18
   8  14   4    0.32    0.19
  -8 -15   4    0.47    0.16
   8  15  -4    0.31    0.19
  -7 -15   4    0.56    0.17
   7  15  -4    0.53    0.20
  -7  15   4    0.54    0.20
  -6 -15   4    0.48    0.14
   6  15  -4    0.31    0.17
  -6  15   4    0.48    0.18
  -5 -15   4    1.35    0.17
  -5  15   4    1.23    0.21
   5  15  -4    1.17    0.22
  -4 -15   4    0.33    0.11
  -4  15   4    0.42    0.16
   4  15  -4    0.28    0.16
  -3 -15   4    2.32    0.19
  -3 -15   4    2.77    0.18
   3 -15  -4    2.82    0.18
   3  15  -4    2.65    0.27
  -3  15   4    2.59    0.26
  -2 -15   4    0.15    0.08
   2 -15  -4    0.23    0.07
  -2 -15   4    0.14    0.08
  -2  15   4    0.11    0.11
   2  15  -4    0.09    0.13
   1 -15  -4    0.00    0.06
  -1 -15   4    0.02    0.07
  -1 -15   4    0.04    0.07
  -1  15   4    0.03    0.10
   1  15  -4    0.01    0.12
   0 -15  -4    7.07    0.36
   0 -15   4    7.16    0.36
   0  15   4    8.44    0.46
   0  15  -4    7.07    0.46
   1 -15   4    0.43    0.11
  -1 -15  -4    0.40    0.10
  -1  15  -4    0.48    0.16
   1  15   4    0.45    0.13
  -2 -15  -4    1.33    0.16
   2 -15   4    1.40    0.16
   2  15   4    1.39    0.12
  -2  15  -4    1.12    0.20
   2  15   4    1.09    0.17
   3 -15   4    0.08    0.09
  -3 -15  -4    0.12    0.10
  -3  15  -4    0.15    0.15
   3  15   4    0.38    0.14
  -4 -15  -4    0.07    0.11
   4 -15   4    0.10    0.11
  -4  15  -4    0.17    0.15
   4  15   4    0.15    0.14
  -5 -15  -4   -0.02    0.10
   5 -15   4   -0.08    0.09
  -5  15  -4   -0.01    0.15
   5  15   4    0.08    0.14
   6 -15   4    1.26    0.19
  -6 -15  -4    1.36    0.20
   6  15   4    1.12    0.23
  -6  15  -4    1.10    0.24
   7 -15   4    0.10    0.13
  -7 -15  -4    0.47    0.16
  -7  15  -4   -0.03    0.17
   7  15   4    0.11    0.16
   8 -15   4    0.10    0.13
   8  15   4    0.09    0.18
  -8 -16   4   -0.10    0.12
   8  16  -4    0.35    0.19
  -7 -16   4    0.26    0.14
   7  16  -4    0.10    0.16
  -7  16   4    0.16    0.17
  -6 -16   4    0.13    0.11
   6  16  -4   -0.03    0.14
  -6  16   4   -0.01    0.15
  -5 -16   4    0.17    0.12
   5  16  -4    0.02    0.14
  -5  16   4    0.31    0.16
  -4 -16   4    0.60    0.13
  -4  16   4    0.24    0.15
   4  16  -4    0.50    0.18
  -3 -16   4    1.91    0.18
   3  16  -4    2.05    0.24
  -3  16   4    2.09    0.24
  -2 -16   4    3.15    0.21
  -2 -16   4    3.24    0.21
   2 -16  -4    3.32    0.20
  -2  16   4    3.47    0.29
   2  16  -4    3.01    0.30
  -1 -16   4    1.86    0.15
  -1 -16   4    2.07    0.17
   1 -16  -4    2.02    0.16
  -1  16   4    1.77    0.21
   1  16  -4    1.64    0.23
   0 -16   4    2.51    0.20
   0 -16  -4    2.60    0.20
   0  16  -4    2.43    0.26
   0  16   4    2.58    0.24
   1 -16   4    0.12    0.09
  -1 -16  -4   -0.03    0.09
   1  16   4    0.03    0.10
  -1  16  -4    0.03    0.13
   2 -16   4    8.27    0.44
  -2 -16  -4    9.62    0.46
  -2  16  -4   10.12    0.59
   2  16   4    8.63    0.53
   3 -16   4    0.92    0.16
  -3 -16  -4    0.94    0.15
   3  16   4    0.88    0.18
  -3  16  -4    0.60    0.18
  -4 -16  -4    1.76    0.20
   4 -16   4    1.77    0.20
  -4  16  -4    1.47    0.24
   4  16   4    1.62    0.23
   5 -16   4    0.03    0.10
  -5 -16  -4    0.07    0.12
  -5  16  -4    0.01    0.16
   5  16   4    0.05    0.14
  -6 -16  -4    0.26    0.14
   6 -16   4    0.26    0.14
  -6  16  -4    0.16    0.16
   6  16   4    0.53    0.19
   7 -16   4    0.04    0.12
  -7 -16  -4    0.07    0.13
   7  16   4   -0.24    0.14
  -7  16  -4   -0.24    0.15
   8 -16   4    0.33    0.15
   8  17  -4    0.15    0.18
  -7 -17   4    0.12    0.14
   7  17  -4   -0.07    0.15
  -6 -17   4   -0.03    0.12
  -6  17   4   -0.08    0.14
   6  17  -4    0.08    0.16
  -5 -17   4    0.71    0.15
  -5  17   4    0.88    0.21
   5  17  -4    0.52    0.19
  -4 -17   4    0.41    0.13
   4  17  -4    0.61    0.19
  -4  17   4    0.59    0.19
  -3 -17   4    1.46    0.16
  -3  17   4    1.58    0.21
   3  17  -4    1.92    0.24
   2 -17  -4    0.03    0.07
  -2 -17   4   -0.07    0.07
  -2 -17   4    0.08    0.08
  -2  17   4    0.03    0.12
   2  17  -4    0.09    0.14
   1 -17  -4    0.37    0.09
  -1 -17   4    0.26    0.09
  -1  17   4    0.30    0.13
   1  17  -4    0.10    0.13
   0 -17   4    2.83    0.21
   0 -17  -4    2.54    0.21
   0  17  -4    2.92    0.29
   0  17   4    3.46    0.28
   1 -17   4    7.91    0.41
  -1 -17  -4    8.13    0.40
  -1  17  -4    7.58    0.50
   1  17   4    7.25    0.47
  -2 -17  -4    0.03    0.09
   2 -17   4    0.05    0.09
  -2  17  -4   -0.02    0.14
   2  17   4    0.05    0.12
   3 -17   4    1.74    0.20
  -3 -17  -4    1.69    0.19
   3  17   4    1.60    0.22
  -3  17  -4    1.45    0.25
   4 -17   4    0.57    0.15
  -4 -17  -4    0.20    0.13
  -4  17  -4    0.40    0.17
   4  17   4    0.66    0.18
  -5 -17  -4    0.18    0.12
   5 -17   4    0.15    0.11
  -5  17  -4    0.18    0.18
   5  17   4    0.11    0.14
   6 -17   4    0.66    0.17
  -6 -17  -4    0.49    0.17
   6  17   4    0.52    0.20
  -6  17  -4    0.50    0.21
  -7 -17  -4    0.06    0.13
   7 -17   4    0.34    0.14
  -7  17  -4    0.16    0.20
   7  17   4    0.13    0.17
  -7 -18   4    0.19    0.15
   7  18  -4    0.17    0.19
  -6 -18   4    0.73    0.17
  -6  18   4    0.55    0.21
   6  18  -4    0.23    0.17
  -5 -18   4   -0.05    0.10
  -5  18   4    0.01    0.15
   5  18  -4    0.06    0.16
  -4 -18   4   -0.04    0.09
   4  18  -4    0.16    0.15
  -4  18   4    0.08    0.15
  -3 -18   4    0.13    0.10
   3  18  -4    0.30    0.15
  -3  18   4    0.23    0.14
  -2 -18   4    1.30    0.15
  -2 -18   4    1.25    0.15
  -2  18   4    1.38    0.21
   2  18  -4    1.19    0.22
   1 -18  -4    0.30    0.10
  -1 -18   4    0.32    0.11
   1  18  -4    0.34    0.16
  -1  18   4    0.44    0.14
   0 -18  -4    0.34    0.10
   0 -18   4    0.25    0.10
   0  18   4    0.19    0.13
   0  18  -4    0.45    0.17
   1 -18   4    0.22    0.11
  -1 -18  -4    0.53    0.12
   1  18   4    0.63    0.16
  -1  18  -4    0.49    0.18
   2 -18   4    4.67    0.31
  -2 -18  -4    5.09    0.31
  -2  18  -4    4.29    0.39
   2  18   4    4.96    0.37
   3 -18   4    3.67    0.27
  -3 -18  -4    3.89    0.28
   3  18   4    3.44    0.32
  -3  18  -4    3.45    0.36
  -4 -18  -4    3.48    0.28
   4 -18   4    3.42    0.27
   4  18   4    3.43    0.32
  -4  18  -4    3.05    0.35
   5 -18   4    0.39    0.15
  -5 -18  -4    0.35    0.15
   5  18   4    0.53    0.18
  -5  18  -4    0.47    0.21
  -6 -18  -4    0.15    0.14
   6 -18   4    0.12    0.13
  -6  18  -4    0.00    0.18
   6  18   4    0.30    0.18
   7 -18   4    0.01    0.12
  -7 -18  -4   -0.13    0.12
   7  18   4    0.12    0.17
  -7  18  -4    0.03    0.19
  -7 -19   4    0.23    0.15
   7  19  -4    0.26    0.19
  -6 -19   4    0.43    0.15
   6  19  -4    0.27    0.18
  -5 -19   4    1.01    0.18
   5  19  -4    0.89    0.22
  -5  19   4    1.41    0.25
  -4 -19   4   -0.02    0.10
  -4  19   4    0.06    0.15
   4  19  -4    0.08    0.14
  -3 -19   4    0.65    0.13
   3  19  -4    0.69    0.19
  -3  19   4    0.62    0.18
  -2 -19   4    0.21    0.10
   2  19  -4    0.31    0.16
  -2  19   4    0.07    0.15
  -1 -19   4    0.12    0.09
  -1  19   4    0.18    0.14
   1  19  -4    0.09    0.15
   0 -19  -4    0.11    0.09
   0 -19   4    0.07    0.10
   0  19   4    0.31    0.14
   0  19  -4    0.30    0.15
   1 -19   4    0.17    0.11
  -1 -19  -4    0.16    0.10
   1  19   4    0.13    0.13
  -1  19  -4    0.11    0.15
   2 -19   4    2.22    0.22
  -2 -19  -4    2.33    0.21
   2  19   4    2.22    0.26
  -2  19  -4    1.95    0.28
   3 -19   4    0.25    0.13
  -3 -19  -4    0.06    0.11
  -3  19  -4   -0.15    0.14
   3  19   4    0.16    0.14
  -4 -19  -4    3.50    0.28
   4 -19   4    3.04    0.27
   4  19   4    2.58    0.30
  -4  19  -4    2.78    0.35
  -5 -19  -4    0.17    0.13
   5 -19   4    0.12    0.13
  -5  19  -4    0.08    0.17
   5  19   4    0.24    0.17
   6 -19   4    2.03    0.26
  -6 -19  -4    2.30    0.26
   6  19   4    2.30    0.32
  -6  19  -4    2.49    0.35
  -7 -20   4    1.04    0.21
  -6 -20   4   -0.03    0.11
   6  20  -4    0.39    0.20
  -5 -20   4    1.18    0.19
   5  20  -4    1.39    0.27
  -5  20   4    1.28    0.25
  -4 -20   4    0.19    0.12
   4  20  -4    0.23    0.16
  -4  20   4    0.32    0.17
   3  20  -4    0.55    0.18
  -3  20   4    0.54    0.18
   2  20  -4    0.06    0.14
  -2  20   4    0.01    0.14
  -1 -20   4    0.09    0.10
   1  20  -4    0.09    0.14
  -1  20   4    0.06    0.12
   0 -20  -4    0.03    0.09
   0 -20   4   -0.03    0.09
   0  20   4    0.04    0.13
   0  20  -4   -0.07    0.14
   1 -20   4    0.00    0.10
  -1 -20  -4   -0.05    0.09
   1  20   4    0.11    0.13
  -1  20  -4    0.09    0.14
   2 -20   4    0.04    0.10
  -2 -20  -4   -0.03    0.10
   2  20   4    0.05    0.13
  -2  20  -4    0.19    0.16
  -3 -20  -4    0.65    0.16
   3 -20   4    0.52    0.14
  -3  20  -4    0.59    0.21
   3  20   4    0.73    0.19
  -4 -20  -4    0.06    0.13
   4 -20   4    0.20    0.14
  -4  20  -4    0.11    0.19
   4  20   4    0.21    0.16
   5 -20   4    0.01    0.11
  -5 -20  -4    0.24    0.15
   5  20   4    0.09    0.16
  -5  20  -4    0.04    0.19
   6 -20   4    0.12    0.13
  -6 -20  -4    0.12    0.14
   6  20   4    0.41    0.19
  -6  20  -4    0.09    0.18
  -6 -21   4    0.15    0.14
   6  21  -4    0.34    0.20
  -5 -21   4    1.66    0.21
  -5  21   4    1.53    0.27
   5  21  -4    1.74    0.30
  -4 -21   4    0.33    0.14
  -4  21   4    0.47    0.19
   4  21  -4    0.47    0.20
   3  21  -4    3.49    0.37
  -3  21   4    3.55    0.35
  -2  21   4    0.07    0.14
   2  21  -4   -0.09    0.12
  -1 -21   4    0.06    0.10
  -1  21   4   -0.02    0.12
   1  21  -4    0.05    0.15
   0 -21   4    0.15    0.11
   0  21   4    0.30    0.16
   0  21  -4    0.31    0.18
   1 -21   4   -0.01    0.10
  -1 -21  -4    0.00    0.11
  -1  21  -4    0.14    0.14
   1  21   4    0.15    0.14
   2 -21   4    0.21    0.13
  -2 -21  -4   -0.06    0.10
   2  21   4    0.09    0.14
  -2  21  -4    0.00    0.15
   3 -21   4    1.03    0.18
  -3 -21  -4    0.94    0.17
  -3  21  -4    1.28    0.26
   3  21   4    0.85    0.21
   4 -21   4    1.02    0.19
  -4 -21  -4    1.19    0.20
   4  21   4    0.71    0.21
  -4  21  -4    0.35    0.20
  -5 -21  -4    1.12    0.21
   5 -21   4    1.51    0.23
  -5  21  -4    0.84    0.25
   5  21   4    0.85    0.23
   6  21   4    0.68    0.23
  -6 -22   4    0.69    0.19
  -5 -22   4    0.01    0.12
   5  22  -4    0.17    0.18
   4  22  -4    1.69    0.29
  -4  22   4    1.56    0.26
   3  22  -4    0.53    0.20
  -3  22   4    0.23    0.17
  -2  22   4    0.32    0.17
   2  22  -4    0.33    0.18
  -1 -22   4    1.42    0.17
  -1  22   4    1.31    0.23
   1  22  -4    1.33    0.26
   0 -22   4    0.04    0.11
   0  22   4    0.21    0.15
   0  22  -4    0.23    0.17
  -1 -22  -4    0.08    0.11
   1 -22   4    0.00    0.11
  -1  22  -4    0.04    0.16
   1  22   4   -0.04    0.13
  -2 -22  -4    0.91    0.17
   2 -22   4    1.22    0.19
  -2  22  -4    0.92    0.24
   2  22   4    1.08    0.22
  -3 -22  -4    0.72    0.17
   3 -22   4    0.55    0.16
   3  22   4    1.08    0.22
  -3  22  -4    0.79    0.24
  -4 -22  -4    0.23    0.15
   4 -22   4    0.27    0.15
  -4  22  -4    0.40    0.21
   4  22   4    0.51    0.19
  -5 -22  -4    0.20    0.15
   5 -22   4    0.16    0.13
  -5  22  -4    0.01    0.19
   5  22   4   -0.05    0.14
   5  23  -4    0.09    0.17
   4  23  -4    2.24    0.32
  -4  23   4    1.74    0.28
   3  23  -4    1.07    0.25
  -3  23   4    0.69    0.22
   2  23  -4    0.07    0.16
  -2  23   4   -0.17    0.12
   1  23  -4    0.21    0.17
  -1  23   4    0.15    0.16
   0 -23   4    0.68    0.15
   0  23  -4    0.48    0.21
   0  23   4    0.66    0.20
   1 -23   4    0.11    0.11
  -1  23  -4    0.06    0.17
   1  23   4    0.20    0.16
   2 -23   4   -0.12    0.11
  -2 -23  -4    0.06    0.12
  -2  23  -4    0.02    0.17
   2  23   4   -0.04    0.14
   3 -23   4    0.14    0.13
  -3 -23  -4    0.12    0.14
   3  23   4    0.34    0.18
  -3  23  -4    0.24    0.20
  -4 -23  -4    0.14    0.14
   4 -23   4   -0.17    0.12
  -4  23  -4   -0.23    0.17
   4  23   4    0.02    0.16
  -5 -23  -4   -0.02    0.14
   5  23   4    0.05    0.16
   4  24  -4    0.47    0.21
   3  24  -4    0.30    0.19
  -3  24   4    0.10    0.18
  -2  24   4    0.94    0.24
   2  24  -4    2.04    0.30
  -1  24   4    1.13    0.24
   1  24  -4    1.01    0.25
   0 -24   4   -0.01    0.11
   0  24  -4   -0.07    0.13
   0  24   4    0.11    0.16
   1 -24   4    0.60    0.16
   1  24   4    0.58    0.20
  -1  24  -4    0.86    0.25
   2 -24   4    0.03    0.13
  -2  24  -4    0.21    0.19
   2  24   4    0.05    0.15
  -3 -24  -4   -0.21    0.12
   3 -24   4   -0.03    0.13
  -3  24  -4   -0.05    0.17
   3  24   4    0.25    0.18
   4 -24   4    0.35    0.16
  -4 -24  -4    0.22    0.15
   4  24   4   -0.12    0.14
  -4  24  -4    0.33    0.22
   3  25  -4    0.29    0.19
   2  25  -4    0.39    0.20
  -2  25   4    0.49    0.21
   1  25  -4   -0.03    0.18
  -1  25   4   -0.08    0.15
   0 -25   4    0.60    0.16
   0  25   4    0.73    0.23
   0  25  -4    0.37    0.20
   1 -25   4   -0.21    0.11
   1  25   4    0.14    0.16
  -1  25  -4    0.02    0.18
   2 -25   4    0.28    0.13
  -2  25  -4    0.09    0.18
   2  25   4   -0.05    0.14
   3 -25   4    0.02    0.12
  -3  25  -4    0.14    0.19
   3  25   4    0.16    0.18
  -4 -25  -4   -0.01    0.13
   4  25   4   -0.18    0.13
  -2  26   4    1.16    0.26
   2  26  -4    0.77    0.24
  -1  26   4    0.25    0.19
   1  26  -4    0.26    0.20
   0  26  -4    1.04    0.27
   0  26   4    1.34    0.27
   1 -26   4    0.04    0.13
   1  26   4    0.32    0.19
  -1  26  -4    0.11    0.19
   2 -26   4    0.39    0.16
   2  26   4    0.48    0.20
  -2  26  -4    0.64    0.25
   3  26   4   -0.16    0.15
  -1  27   4   -0.07    0.16
   0  27   4    0.12    0.17
   1 -27   4    0.34    0.15
   1  27   4    0.24    0.19
 -10   0   5   -0.10    0.11
   9   0  -5   -0.03    0.15
  -9   0   5    0.13    0.12
  -8   0   5    0.13    0.12
   8   0  -5   -0.20    0.14
   7   0  -5   -0.22    0.12
   7   0  -5   -0.04    0.09
   6   0  -5    0.04    0.08
   6   0  -5   -0.01    0.11
  -6   0   5   -0.02    0.07
  -5   0   5   -0.07    0.05
   5   0  -5    0.00    0.07
   5   0  -5    0.01    0.08
   4   0  -5   -0.07    0.06
  -4   0   5   -0.07    0.05
   4   0  -5    0.00    0.06
   3   0  -5    0.48    0.08
   3   0  -5    0.73    0.08
  -3   0   5    0.36    0.07
   2   0  -5    0.00    0.04
   2   0  -5   -0.02    0.05
  -2   0   5    0.06    0.05
  -1   0   5    0.02    0.05
   1   0  -5    0.09    0.06
   1   0  -5   -0.01    0.03
   0   0  -5   -0.05    0.04
   0   0   5    0.03    0.05
   0   0  -5    0.05    0.05
  -1   0  -5   -0.06    0.05
   1   0   5   -0.02    0.05
   2   0   5   -0.01    0.08
  -2   0  -5    0.01    0.06
   2   0   5    0.07    0.06
   3   0   5    3.51    0.19
   4   0   5    0.07    0.10
   4   0   5    0.04    0.05
  -4   0  -5    0.07    0.06
   5   0   5    0.02    0.11
  -5   0  -5   -0.02    0.07
   5   0   5   -0.08    0.05
  -6   0  -5   -0.04    0.08
   6   0   5   -0.07    0.13
   7   0   5   -0.11    0.12
  -7   0  -5    0.00    0.10
   8   0   5    0.05    0.16
 -10  -1   5    0.10    0.12
 -10   1   5    0.00    0.12
   9  -1  -5   -0.01    0.15
  -9  -1   5    0.12    0.12
   9   1  -5    0.22    0.18
  -9   1   5    0.06    0.12
   8  -1  -5    0.30    0.16
  -8  -1   5    0.66    0.15
   8   1  -5    0.46    0.19
  -8   1   5    0.36    0.13
   7  -1  -5    1.67    0.23
   7  -1  -5    1.78    0.19
   7   1  -5    1.92    0.19
  -7   1   5    1.97    0.16
   7   1  -5    2.20    0.25
   6  -1  -5    6.17    0.37
   6  -1  -5    5.34    0.31
  -6  -1   5    5.37    0.28
   6   1  -5    5.48    0.36
   6   1  -5    5.69    0.32
  -6   1   5    5.24    0.28
  -5  -1   5    0.52    0.08
   5  -1  -5    0.50    0.10
   5  -1  -5    0.60    0.12
   5   1  -5    0.64    0.11
  -5   1   5    0.60    0.09
   5   1  -5    0.65    0.12
   4  -1  -5    0.16    0.08
   4  -1  -5    0.17    0.07
  -4  -1   5    0.10    0.06
   4   1  -5    0.19    0.08
   4   1  -5    0.25    0.08
  -4   1   5    0.23    0.07
   3  -1  -5    1.54    0.13
   3  -1  -5    1.76    0.14
  -3  -1   5    1.74    0.12
   3   1  -5    1.76    0.14
   3   1  -5    1.62    0.13
  -3   1   5    1.53    0.13
   2  -1  -5   -0.03    0.04
  -2  -1   5   -0.04    0.05
   2  -1  -5    0.02    0.06
  -2   1   5    0.04    0.06
   2   1  -5   -0.05    0.05
   2   1  -5    0.01    0.05
   1  -1  -5   25.84    0.99
  -1  -1   5   25.20    0.99
  -1   1   5   26.72    0.99
   1   1  -5   25.97    0.99
   1   1  -5   26.03    1.14
   0  -1  -5    3.63    0.20
   0  -1  -5    4.24    0.20
   0  -1   5    3.57    0.20
   0   1  -5    3.52    0.19
   0   1   5    4.08    0.20
   0   1  -5    4.02    0.21
   1  -1   5   33.85    1.30
  -1  -1  -5   35.17    1.30
   1   1   5   35.09    1.30
  -1   1  -5   34.02    1.53
  -1   1  -5   35.33    1.29
   1   1   5   33.30    1.53
  -2  -1  -5   43.49    1.63
   2  -1   5   44.15    1.63
  -2   1  -5   43.98    1.62
   2   1   5   43.13    1.63
   2   1   5   42.90    1.94
   3  -1   5    4.73    0.24
  -3  -1  -5    4.36    0.24
   3  -1   5    5.45    0.31
   3   1   5    4.79    0.23
  -3   1  -5    4.63    0.24
   3   1   5    5.22    0.31
  -4  -1  -5   14.48    0.61
   4  -1   5   13.44    0.75
   4  -1   5   15.03    0.60
   4   1   5   14.87    0.59
   4   1   5   14.97    0.76
  -4   1  -5   15.01    0.60
   5  -1   5    0.75    0.17
  -5  -1  -5    0.78    0.12
   5  -1   5    0.88    0.11
   5   1   5    0.99    0.17
   5   1   5    0.77    0.10
  -5   1  -5    0.77    0.11
  -6  -1  -5    0.05    0.09
   6  -1   5    0.02    0.07
   6  -1   5    0.09    0.14
  -6   1  -5   -0.04    0.08
   6   1   5    0.07    0.14
   7  -1   5    0.31    0.17
  -7  -1  -5    0.16    0.11
   7   1   5   -0.04    0.13
  -7   1  -5    0.13    0.10
  -8  -1  -5    0.47    0.14
   8   1   5    0.09    0.18
   9   1   5    0.73    0.23
 -10  -2   5    0.16    0.13
 -10   2   5    0.15    0.13
  10   2  -5    0.26    0.19
   9  -2  -5   -0.06    0.14
  -9  -2   5    0.04    0.12
   9   2  -5    0.16    0.17
  -9   2   5    0.11    0.12
   8  -2  -5    1.57    0.24
  -8  -2   5    1.76    0.21
   8   2  -5    1.28    0.24
  -8   2   5    1.58    0.19
   7  -2  -5    1.37    0.16
  -7  -2   5    1.16    0.17
   7   2  -5    1.36    0.21
  -7   2   5    0.93    0.12
   6  -2  -5    0.86    0.15
  -6  -2   5    0.81    0.10
   6  -2  -5    0.58    0.12
   6   2  -5    0.88    0.14
   6   2  -5    0.92    0.17
  -6   2   5    0.73    0.11
   5  -2  -5    0.29    0.09
   5  -2  -5    0.12    0.10
  -5  -2   5    0.15    0.07
   5   2  -5    0.23    0.08
  -5   2   5    0.28    0.08
   5   2  -5    0.26    0.10
   4  -2  -5    0.05    0.06
   4  -2  -5    0.11    0.07
  -4  -2   5    0.14    0.05
  -4   2   5    0.09    0.06
   4   2  -5    0.03    0.07
   4   2  -5    0.14    0.07
  -3  -2   5   16.96    0.65
   3  -2  -5   15.89    0.75
   3  -2  -5   16.78    0.67
   3   2  -5   16.37    0.67
  -3   2   5   16.01    0.66
   3   2  -5   16.70    0.77
  -2  -2   5    1.35    0.11
   2  -2  -5    1.14    0.11
   2   2  -5    1.28    0.11
  -2   2   5    1.12    0.11
   2   2  -5    1.09    0.11
  -1  -2   5    0.24    0.06
   1  -2  -5    0.26    0.07
   1   2  -5    0.25    0.06
   1   2  -5    0.24    0.06
  -1   2   5    0.20    0.06
   0  -2   5   48.52    1.85
   0  -2  -5   48.63    1.84
   0   2  -5   47.24    1.83
   0   2  -5   51.33    2.18
   0   2   5   48.55    1.85
   0   2   5   53.40    2.16
   1  -2   5   30.33    1.15
  -1  -2  -5   29.60    1.14
   1   2   5   29.89    1.34
  -1   2  -5   29.53    1.35
  -1   2  -5   31.08    1.13
   1   2   5   30.47    1.14
  -2  -2  -5    1.02    0.11
   2  -2   5    0.96    0.10
   2   2   5    1.03    0.12
  -2   2  -5    1.20    0.10
   2   2   5    1.16    0.10
   3  -2   5    0.03    0.05
  -3  -2  -5    0.04    0.06
  -3   2  -5    0.00    0.05
   3   2   5    0.07    0.05
   3   2   5    0.20    0.09
  -4  -2  -5    2.15    0.17
   4  -2   5    2.56    0.16
  -4   2  -5    2.39    0.16
   4   2   5    2.12    0.22
   4   2   5    2.61    0.15
   5  -2   5   -0.02    0.06
  -5  -2  -5   -0.10    0.07
   5   2   5    0.05    0.06
  -5   2  -5   -0.05    0.06
   5   2   5    0.19    0.13
   6  -2   5    0.46    0.10
  -6  -2  -5    0.39    0.11
   6   2   5    0.36    0.16
  -6   2  -5    0.32    0.10
  -7  -2  -5    1.21    0.17
   7   2   5    1.29    0.24
  -8  -2  -5    2.21    0.22
   8   2   5    2.32    0.33
   9   2   5    3.57    0.41
 -10  -3   5    0.25    0.14
  10   3  -5    0.25    0.21
  -9  -3   5    0.15    0.13
   9   3  -5    0.07    0.16
  -9   3   5    0.14    0.11
  -8  -3   5    0.25    0.13
  -8   3   5    0.20    0.12
   8   3  -5    0.38    0.17
  -7  -3   5    0.62    0.14
   7  -3  -5    0.64    0.13
   7  -3  -5    0.55    0.16
   7   3  -5    0.55    0.17
  -7   3   5    0.65    0.11
  -6  -3   5    0.03    0.06
   6  -3  -5    0.04    0.08
   6  -3  -5   -0.04    0.10
   6   3  -5    0.02    0.11
   6   3  -5   -0.05    0.08
  -6   3   5   -0.05    0.07
   5  -3  -5    4.69    0.30
   5  -3  -5    4.83    0.27
  -5  -3   5    4.60    0.23
   5   3  -5    4.59    0.27
   5   3  -5    5.09    0.32
  -5   3   5    4.48    0.25
   4  -3  -5    0.25    0.08
  -4  -3   5    0.26    0.06
   4  -3  -5    0.20    0.07
   4   3  -5    0.35    0.08
  -4   3   5    0.25    0.07
   4   3  -5    0.14    0.08
   3  -3  -5    7.88    0.35
   3   3  -5    7.67    0.36
  -2  -3   5    1.42    0.11
   2  -3  -5    1.40    0.12
   2   3  -5    1.35    0.12
   2   3  -5    1.44    0.13
  -2   3   5    1.37    0.11
  -2   3   5    1.36    0.10
   1  -3  -5    6.13    0.29
  -1  -3   5    6.20    0.29
  -1   3   5    5.84    0.28
   1   3  -5    6.48    0.28
   1   3  -5    6.49    0.32
   0  -3   5    9.54    0.41
   0  -3  -5    9.58    0.41
   0   3  -5    9.10    0.40
   0   3   5   10.39    0.44
   0   3  -5    9.95    0.47
   0   3   5    9.56    0.41
  -1  -3  -5   25.49    0.96
   1  -3   5   24.27    0.96
  -1   3  -5   26.10    0.94
   1   3   5   24.26    1.12
  -1   3  -5   24.75    1.14
   1   3   5   24.96    0.95
   2  -3   5   24.81    0.96
  -2  -3  -5   24.31    0.96
  -2   3  -5   25.23    1.15
   2   3   5   24.49    1.14
  -2   3  -5   24.97    0.94
   2   3   5   24.86    0.95
   3  -3   5   18.64    0.73
  -3  -3  -5   17.02    0.72
   3   3   5   18.96    0.71
  -3   3  -5   17.29    0.70
   4  -3   5    0.13    0.07
  -4  -3  -5    0.27    0.08
   4   3   5    0.08    0.10
   4   3   5    0.11    0.05
  -4   3  -5    0.18    0.07
  -5  -3  -5    0.54    0.11
   5  -3   5    0.41    0.09
   5   3   5    0.44    0.15
  -5   3  -5    0.37    0.09
  -6  -3  -5    0.54    0.12
   6  -3   5    0.52    0.11
   6   3   5    0.61    0.18
  -6   3  -5    0.56    0.10
  -7  -3  -5    0.66    0.14
   7   3   5    0.47    0.19
  -8  -3  -5    0.30    0.13
   8   3   5    0.04    0.16
  -9  -3  -5    2.07    0.24
   9   3   5    1.79    0.32
 -10  -4   5    0.07    0.14
  10   4  -5    0.53    0.22
  -9  -4   5    0.45    0.16
  -9   4   5    0.17    0.12
   9   4  -5    0.11    0.17
  -8  -4   5    0.79    0.17
   8   4  -5    0.67    0.19
  -8   4   5    1.07    0.16
  -7  -4   5    0.27    0.13
   7  -4  -5    0.10    0.10
   7   4  -5    0.09    0.14
  -7   4   5    0.24    0.09
   6  -4  -5    6.24    0.33
   6   4  -5    6.39    0.35
   6   4  -5    6.93    0.42
  -6   4   5    5.49    0.32
   5  -4  -5    0.29    0.09
  -5  -4   5    0.30    0.07
   5   4  -5    0.32    0.11
  -5   4   5    0.26    0.08
   5   4  -5    0.36    0.10
   4  -4  -5    0.31    0.08
  -4  -4   5    0.21    0.06
   4   4  -5    0.08    0.06
   4   4  -5    0.09    0.08
  -4   4   5    0.14    0.07
   3  -4  -5    6.48    0.29
   3   4  -5    6.23    0.29
  -3   4   5    5.21    0.28
   2  -4  -5   45.53    1.65
  -2  -4   5   44.14    1.65
  -2   4   5   43.06    1.66
   2   4  -5   43.62    1.65
  -2   4   5   44.64    1.93
   2   4  -5   44.20    1.96
   1  -4  -5    3.65    0.20
  -1  -4   5    4.02    0.20
   1   4  -5    3.84    0.23
  -1   4   5    3.48    0.19
   1   4  -5    3.55    0.19
   0  -4   5   26.31    1.03
   0  -4  -5   25.83    1.02
   0   4   5   29.21    1.18
   0   4   5   26.29    1.03
   0   4  -5   27.85    1.21
   0   4  -5   25.14    1.00
  -1  -4  -5   16.10    0.63
   1  -4   5   14.90    0.62
   1   4   5   15.16    0.71
  -1   4  -5   15.99    0.60
  -1   4  -5   15.11    0.74
   1   4   5   15.51    0.61
   2  -4   5    0.09    0.06
  -2  -4  -5    0.19    0.07
  -2   4  -5    0.01    0.05
   2   4   5    0.11    0.05
   2   4   5    0.16    0.07
  -2   4  -5    0.07    0.08
  -3  -4  -5    0.87    0.11
   3  -4   5    1.22    0.12
   3   4   5    1.29    0.15
   3   4   5    1.29    0.10
  -3   4  -5    1.08    0.15
  -3   4  -5    1.11    0.10
  -4  -4  -5    1.58    0.15
   4  -4   5    1.60    0.14
  -4   4  -5    1.48    0.12
   4   4   5    1.66    0.12
   4   4   5    1.63    0.19
   5  -4   5    0.24    0.09
  -5  -4  -5    0.41    0.11
  -5   4  -5    0.31    0.08
   5   4   5    0.40    0.15
  -6  -4  -5    0.22    0.10
   6  -4   5    0.28    0.09
   6   4   5    0.28    0.15
  -7  -4  -5    0.40    0.12
   7   4   5    0.14    0.17
  -8  -4  -5    1.18    0.18
   8   4   5    0.99    0.26
  -9  -4  -5    0.44    0.16
   9   4   5    0.53    0.23
 -10  -5   5    0.25    0.15
  10   5  -5    0.15    0.19
  -9  -5   5    0.32    0.15
   9   5  -5    0.34    0.19
  -9   5   5    0.15    0.11
  -8  -5   5   -0.04    0.11
   8   5  -5    0.02    0.15
  -8   5   5    0.07    0.09
  -7  -5   5    2.91    0.25
   7  -5  -5    3.06    0.23
   7   5  -5    3.01    0.29
  -6  -5   5    6.63    0.38
   6  -5  -5    6.88    0.35
   6   5  -5    7.03    0.44
   5  -5  -5    0.87    0.12
  -5  -5   5    1.53    0.11
   5   5  -5    1.22    0.14
   5   5  -5    0.90    0.15
  -4  -5   5    0.52    0.07
   4  -5  -5    0.29    0.08
   4   5  -5    0.55    0.09
   4   5  -5    0.44    0.11
  -3  -5   5    5.14    0.24
   3  -5  -5    4.72    0.25
   3   5  -5    4.88    0.26
  -2  -5   5    1.76    0.13
   2  -5  -5    1.93    0.14
   2   5  -5    1.68    0.15
  -2   5   5    2.00    0.14
  -2   5   5    1.86    0.12
   2   5  -5    1.68    0.14
   1  -5  -5   47.43    1.82
  -1  -5   5   49.31    1.83
   1   5  -5   49.06    2.17
  -1   5   5   49.58    1.83
   1   5  -5   49.71    1.81
  -1   5   5   48.57    2.13
   0  -5   5    6.21    0.30
   0  -5  -5    5.80    0.30
   0   5  -5    6.16    0.28
   0   5   5    7.19    0.32
   0   5   5    6.42    0.29
   0   5  -5    6.55    0.35
   1  -5   5    3.02    0.18
  -1  -5  -5    3.03    0.19
  -1   5  -5    3.16    0.22
  -1   5  -5    2.97    0.15
   1   5   5    3.01    0.19
   1   5   5    2.83    0.17
  -2  -5  -5    0.92    0.11
   2  -5   5    0.97    0.10
  -2   5  -5    0.95    0.08
   2   5   5    1.06    0.09
  -2   5  -5    0.92    0.13
   2   5   5    0.81    0.11
   3  -5   5    2.82    0.19
  -3  -5  -5    2.85    0.19
   3   5   5    3.03    0.16
  -3   5  -5    2.93    0.16
   3   5   5    2.89    0.23
  -3   5  -5    3.08    0.24
  -4  -5  -5    0.65    0.11
   4  -5   5    0.52    0.09
   4   5   5    0.53    0.13
   4   5   5    0.45    0.07
  -4   5  -5    0.36    0.13
  -4   5  -5    0.94    0.09
  -5  -5  -5   -0.02    0.09
   5  -5   5   -0.01    0.07
  -5   5  -5    0.22    0.07
   5   5   5    0.17    0.13
  -6  -5  -5    0.50    0.13
   6  -5   5    0.48    0.11
   6   5   5    0.57    0.18
  -7  -5  -5    0.26    0.12
   7  -5   5    0.38    0.12
   7   5   5    0.17    0.17
  -8  -5  -5    0.35    0.14
   8   5   5    0.26    0.20
  -9  -5  -5    1.49    0.22
   9   5   5    1.48    0.32
  10   6  -5    0.53    0.23
  -9  -6   5    0.40    0.16
   9   6  -5    0.26    0.18
   8  -6  -5    0.96    0.16
  -8  -6   5    1.10    0.19
  -8   6   5    1.23    0.16
   8   6  -5    0.94    0.22
  -7  -6   5   -0.15    0.10
   7  -6  -5    0.07    0.10
   7   6  -5    0.11    0.13
   6  -6  -5    0.00    0.08
  -6  -6   5    0.13    0.11
   6   6  -5    0.10    0.12
  -5  -6   5    0.07    0.06
   5  -6  -5    0.16    0.08
   5   6  -5   -0.13    0.07
   5   6  -5    0.07    0.10
   4  -6  -5    0.69    0.10
  -4  -6   5    0.76    0.08
  -4   6   5    0.86    0.12
   4   6  -5    0.76    0.11
   4   6  -5    0.66    0.12
   3  -6  -5    6.60    0.32
  -3  -6   5    6.80    0.31
   3   6  -5    6.79    0.33
  -3   6   5    7.53    0.36
   3   6  -5    6.44    0.38
  -2  -6   5   10.98    0.45
   2  -6  -5   11.19    0.46
  -2   6   5   10.90    0.47
   2   6  -5   10.73    0.55
   2   6  -5   10.98    0.46
  -2   6   5   10.84    0.51
   1  -6  -5   12.18    0.50
  -1  -6   5   11.94    0.50
   1   6  -5   10.84    0.58
  -1   6   5   12.12    0.55
   1   6  -5   12.32    0.49
  -1   6   5   12.42    0.50
   0  -6  -5   50.28    1.93
   0  -6   5   49.70    1.94
   0   6   5   57.76    2.28
   0   6   5   51.73    1.94
   0   6  -5   49.43    1.91
   0   6  -5   52.99    2.31
   1  -6   5   12.48    0.52
  -1  -6  -5   12.48    0.52
   1   6   5   12.48    0.59
  -1   6  -5   11.93    0.62
   1   6   5   12.37    0.50
  -1   6  -5   12.68    0.48
   2  -6   5    1.41    0.13
  -2  -6  -5    1.30    0.13
  -2   6  -5    1.40    0.09
   2   6   5    1.39    0.10
  -2   6  -5    1.29    0.15
   2   6   5    1.34    0.14
   3  -6   5    0.45    0.09
  -3  -6  -5    0.40    0.09
   3   6   5    0.63    0.12
  -3   6  -5    0.68    0.14
  -3   6  -5    0.37    0.06
   3   6   5    0.51    0.07
   4  -6   5    0.48    0.10
  -4  -6  -5    0.61    0.11
  -4   6  -5    0.66    0.15
  -4   6  -5    0.72    0.08
   4   6   5    0.78    0.08
   4   6   5    0.71    0.14
  -5  -6  -5    0.80    0.14
   5  -6   5    0.83    0.13
   5   6   5    0.81    0.18
  -5   6  -5    0.65    0.18
  -6  -6  -5    2.69    0.23
   6  -6   5    3.03    0.22
  -6   6  -5    2.85    0.31
   6   6   5    2.69    0.29
  -7  -6  -5   -0.02    0.11
   7  -6   5    0.21    0.12
  -7   6  -5    0.12    0.14
   7   6   5    0.23    0.17
  -8  -6  -5    2.03    0.23
   8   6   5    1.54    0.29
  -8   6  -5    1.75    0.29
  -9  -6  -5    0.72    0.18
   9   6   5    0.35    0.21
  -9   6  -5    0.50    0.21
  -9  -7   5    0.57    0.17
   9   7  -5    0.67    0.23
  -8  -7   5    3.83    0.30
  -8   7   5    4.27    0.36
   8   7  -5    3.71    0.36
  -7  -7   5    3.59    0.29
   7  -7  -5    3.86    0.26
   7   7  -5    4.57    0.36
  -7   7   5    3.59    0.31
  -6  -7   5    0.28    0.11
   6  -7  -5    0.02    0.08
   6   7  -5    0.25    0.13
  -6   7   5    0.15    0.11
   5  -7  -5    2.01    0.16
  -5  -7   5    1.86    0.13
  -5   7   5    2.07    0.20
   5   7  -5    1.82    0.21
   4  -7  -5    0.30    0.08
  -4  -7   5    0.33    0.07
   4   7  -5    0.48    0.10
   4   7  -5    0.32    0.11
  -4   7   5    0.48    0.10
   3  -7  -5    3.10    0.18
   3   7  -5    2.86    0.19
  -2  -7   5    3.91    0.20
   2  -7  -5    3.78    0.21
  -2   7   5    3.55    0.21
   2   7  -5    3.75    0.21
   2   7  -5    3.99    0.26
   1  -7  -5    0.67    0.09
  -1  -7   5    0.66    0.09
  -1   7   5    0.66    0.09
  -1   7   5    0.77    0.08
   1   7  -5    0.64    0.08
   1   7  -5    0.75    0.11
   0  -7   5   22.82    0.90
   0  -7  -5   21.89    0.89
   0   7  -5   21.88    0.86
   0   7   5   22.39    0.89
   0   7   5   25.64    1.04
   0   7  -5   22.59    1.06
  -1  -7  -5    0.14    0.07
   1  -7   5    0.15    0.07
   1   7   5    0.40    0.07
  -1   7  -5    0.31    0.05
  -1   7  -5    0.36    0.10
   1   7   5    0.20    0.07
  -2  -7  -5    4.80    0.26
   2  -7   5    4.88    0.26
   2   7   5    5.31    0.24
   2   7   5    4.55    0.29
  -2   7  -5    5.18    0.21
  -2   7  -5    4.69    0.32
   3  -7   5    2.98    0.20
   3   7   5    3.77    0.25
   3   7   5    2.97    0.17
   4  -7   5    1.19    0.14
  -4  -7  -5    1.21    0.14
  -4   7  -5    1.60    0.21
   4   7   5    1.21    0.18
  -5  -7  -5   -0.04    0.09
   5  -7   5    0.17    0.09
  -5   7  -5    0.30    0.14
   5   7   5    0.18    0.14
  -6  -7  -5    5.60    0.34
   6  -7   5    5.95    0.33
  -6   7  -5    5.74    0.43
   6   7   5    5.47    0.42
  -7  -7  -5    0.07    0.11
   7  -7   5    0.04    0.10
  -7   7  -5    0.09    0.16
   7   7   5    0.25    0.18
  -8  -7  -5    1.28    0.20
   8   7   5    1.01    0.25
  -8   7  -5    1.41    0.27
  -9  -7  -5    0.30    0.15
   9   7   5    0.20    0.21
  -9   7  -5    0.30    0.20
  -9  -8   5    0.26    0.15
   9   8  -5    1.03    0.24
  -8  -8   5    0.56    0.16
  -8   8   5    0.19    0.16
   8   8  -5   -0.08    0.15
   7  -8  -5    0.58    0.12
  -7  -8   5    0.43    0.15
  -7   8   5    0.59    0.17
   7   8  -5    0.68    0.18
  -6  -8   5    0.71    0.14
   6  -8  -5    0.56    0.11
  -6   8   5    0.80    0.16
   6   8  -5    1.01    0.18
  -5  -8   5   -0.06    0.09
   5  -8  -5    0.16    0.08
   5   8  -5    0.08    0.11
  -5   8   5    0.11    0.10
  -4  -8   5    0.10    0.06
   4  -8  -5    0.05    0.07
   4   8  -5    0.09    0.08
   4   8  -5    0.05    0.09
  -4   8   5    0.09    0.09
   3  -8  -5    2.20    0.16
   3   8  -5    2.20    0.17
   3   8  -5    3.27    0.23
  -2  -8   5    1.26    0.11
   2  -8  -5    1.27    0.11
  -2   8   5    1.23    0.12
   2   8  -5    1.50    0.15
   2   8  -5    1.17    0.11
   1  -8  -5    3.80    0.21
  -1  -8   5    3.59    0.20
   1   8  -5    3.69    0.19
  -1   8   5    3.47    0.21
   1   8  -5    3.58    0.25
  -1   8   5    3.46    0.20
   0  -8   5    3.69    0.21
   0  -8  -5    3.65    0.21
   0   8   5    3.83    0.20
   0   8  -5    3.26    0.17
   0   8  -5    3.51    0.25
   0   8   5    3.64    0.21
   1  -8   5    0.80    0.10
  -1  -8  -5    0.85    0.11
  -1   8  -5    0.82    0.13
   1   8   5    0.77    0.10
   1   8   5    0.74    0.08
  -1   8  -5    0.84    0.07
   2  -8   5    1.17    0.13
  -2  -8  -5    1.21    0.13
  -2   8  -5    1.36    0.16
  -2   8  -5    1.43    0.08
   2   8   5    1.23    0.10
   2   8   5    1.25    0.14
   3  -8   5    5.66    0.30
  -3  -8  -5    5.76    0.31
  -3   8  -5    5.93    0.24
  -3   8  -5    5.34    0.37
   3   8   5    5.55    0.36
   3   8   5    5.86    0.26
   4  -8   5    0.02    0.07
  -4  -8  -5   -0.01    0.08
  -4   8  -5    0.07    0.12
   4   8   5    0.03    0.10
   5  -8   5    3.91    0.24
  -5  -8  -5    3.49    0.25
   5   8   5    3.08    0.30
  -5   8  -5    3.51    0.32
   6  -8   5    1.50    0.18
  -6  -8  -5    2.11    0.21
   6   8   5    2.05    0.27
  -6   8  -5    2.01    0.27
  -7  -8  -5    2.08    0.22
   7  -8   5    1.94    0.21
   7   8   5    1.97    0.28
  -7   8  -5    2.00    0.29
  -8  -8  -5    0.28    0.14
   8   8   5    0.07    0.17
  -8   8  -5    0.25    0.19
  -9  -8  -5    0.45    0.16
  -9  -9   5    0.41    0.16
   9   9  -5    0.55    0.22
  -8  -9   5    0.16    0.13
   8   9  -5    0.03    0.15
  -7  -9   5    1.94    0.22
  -7   9   5    1.72    0.23
   7   9  -5    1.66    0.25
  -6  -9   5    1.60    0.19
   6  -9  -5    1.77    0.16
  -5  -9   5    5.53    0.32
   5  -9  -5    5.25    0.29
   5   9  -5    5.39    0.38
  -5   9   5    5.59    0.35
  -4  -9   5    0.63    0.08
  -4  -9   5    0.73    0.13
   4  -9  -5    0.65    0.10
  -4   9   5    0.88    0.13
   4   9  -5    0.60    0.14
   3  -9  -5    0.18    0.07
  -3  -9   5    0.25    0.07
   3   9  -5    0.35    0.11
   3   9  -5    0.14    0.07
  -3   9   5    0.44    0.09
   2  -9  -5    0.01    0.05
  -2  -9   5   -0.01    0.06
   2   9  -5    0.02    0.08
  -2   9   5    0.14    0.07
   2   9  -5   -0.02    0.05
   1  -9  -5    2.02    0.15
  -1  -9   5    1.74    0.14
  -1   9   5    1.50    0.14
   1   9  -5    1.66    0.17
   1   9  -5    1.68    0.12
   0  -9  -5    2.77    0.18
   0  -9   5    2.78    0.18
   0   9   5    3.02    0.19
   0   9  -5    2.61    0.15
   0   9   5    2.66    0.17
   0   9  -5    2.90    0.22
  -1  -9  -5    2.45    0.18
   1  -9   5    2.63    0.18
   1   9   5    2.64    0.16
  -1   9  -5    2.79    0.13
   1   9   5    2.71    0.20
  -1   9  -5    2.57    0.22
  -2  -9  -5   -0.09    0.06
   2  -9   5   -0.05    0.05
   2   9   5    0.05    0.07
  -2   9  -5   -0.14    0.08
   2   9   5   -0.02    0.04
   3  -9   5    0.92    0.12
  -3  -9  -5    1.17    0.14
   3   9   5    1.00    0.09
   3   9   5    0.80    0.14
  -3   9  -5    0.82    0.16
  -4  -9  -5    3.42    0.24
   4  -9   5    3.08    0.22
   4   9   5    3.18    0.27
  -4   9  -5    3.10    0.28
   5  -9   5    8.40    0.43
  -5  -9  -5    9.03    0.45
  -5   9  -5    8.45    0.55
   5   9   5    8.51    0.53
   6  -9   5    1.36    0.17
   6   9   5    1.84    0.25
   7  -9   5    1.07    0.17
  -7  -9  -5    1.03    0.18
   7   9   5    0.67    0.22
  -7   9  -5    0.98    0.24
  -8  -9  -5    0.19    0.14
   8   9   5    0.43    0.20
  -8   9  -5    0.60    0.22
  -9  -9  -5    2.04    0.26
  -9 -10   5    1.07    0.20
   9  10  -5    0.59    0.23
  -8 -10   5    1.17    0.20
   8  10  -5    1.15    0.25
  -7 -10   5    0.06    0.12
   7  10  -5    0.22    0.15
  -7  10   5    0.22    0.14
   6 -10  -5    6.62    0.34
  -6 -10   5    6.61    0.38
   6  10  -5    6.67    0.45
  -6  10   5    6.30    0.42
  -5 -10   5    0.35    0.12
   5 -10  -5    0.19    0.08
   5  10  -5    0.22    0.13
   4 -10  -5    0.80    0.11
  -4 -10   5    1.06    0.14
  -4 -10   5    0.95    0.10
   4  10  -5    0.86    0.16
  -4  10   5    0.91    0.14
  -3 -10   5    3.16    0.22
   3 -10  -5    3.43    0.21
  -3 -10   5    3.55    0.20
   3  10  -5    4.11    0.28
  -3  10   5    4.35    0.26
  -2 -10   5    0.03    0.06
   2 -10  -5    0.12    0.06
   2  10  -5    0.05    0.06
  -2  10   5    0.13    0.07
   2  10  -5    0.07    0.09
  -1 -10   5    0.02    0.06
   1 -10  -5    0.03    0.06
   1  10  -5   -0.03    0.08
   1  10  -5   -0.06    0.04
  -1  10   5    0.10    0.06
   0 -10  -5   20.94    0.89
   0 -10   5   22.41    0.90
   0  10   5   22.31    0.89
   0  10   5   24.24    1.04
   0  10  -5   23.42    1.08
   0  10  -5   21.86    0.85
   1 -10   5    0.21    0.07
  -1 -10  -5    0.18    0.08
  -1  10  -5    0.16    0.10
   1  10   5    0.05    0.05
   1  10   5    0.01    0.07
  -1  10  -5    0.16    0.04
   2 -10   5    0.18    0.07
  -2 -10  -5    0.30    0.09
   2  10   5    0.35    0.07
   2  10   5    0.32    0.10
  -2  10  -5    0.30    0.12
   3 -10   5    2.48    0.19
  -3 -10  -5    2.73    0.21
   3  10   5    2.42    0.23
  -3  10  -5    2.65    0.26
   3  10   5    2.64    0.15
   4 -10   5   17.55    0.74
  -4 -10  -5   17.36    0.74
   4  10   5   16.68    0.87
  -4  10  -5   16.21    0.89
   5 -10   5    0.06    0.10
  -5 -10  -5    0.17    0.11
  -5  10  -5    0.14    0.15
   5  10   5    0.23    0.14
   6 -10   5    3.38    0.26
  -6 -10  -5    3.46    0.27
   6  10   5    3.55    0.33
  -6  10  -5    3.33    0.34
  -7 -10  -5    0.28    0.13
   7 -10   5    0.10    0.12
   7  10   5    0.15    0.16
  -7  10  -5    0.17    0.16
  -8 -10  -5    0.13    0.14
  -8  10  -5    0.03    0.19
   8  10   5    0.02    0.16
  -9 -11   5    0.27    0.16
   9  11  -5    0.30    0.20
  -8 -11   5    0.50    0.16
   8  11  -5    0.31    0.18
  -7 -11   5    0.27    0.14
   7  11  -5    0.00    0.14
  -7  11   5    0.31    0.15
  -5 -11   5    0.29    0.11
   5 -11  -5    0.15    0.08
   5  11  -5    0.13    0.13
  -5  11   5    0.04    0.11
  -4 -11   5   13.74    0.55
   4 -11  -5   13.54    0.57
  -4 -11   5   13.55    0.60
   4  11  -5   13.60    0.73
  -4  11   5   12.75    0.68
  -3 -11   5    0.35    0.09
  -3 -11   5    0.20    0.07
   3 -11  -5    0.24    0.08
  -3  11   5    0.31    0.12
   3  11  -5    0.22    0.11
  -2 -11   5   -0.05    0.06
   2 -11  -5   -0.03    0.05
  -2 -11   5    0.07    0.07
   2  11  -5   -0.04    0.09
  -2  11   5    0.12    0.08
  -1 -11   5    0.23    0.07
   1 -11  -5    0.42    0.09
  -1  11   5    0.39    0.08
   1  11  -5    0.39    0.12
   0 -11  -5    1.63    0.14
   0 -11   5    1.81    0.14
   0  11  -5    1.76    0.19
   0  11   5    1.80    0.16
   0  11   5    1.60    0.13
  -1 -11  -5    0.14    0.08
   1 -11   5    0.26    0.08
   1  11   5    0.23    0.06
  -1  11  -5    0.27    0.12
   1  11   5    0.49    0.10
   2 -11   5    2.72    0.19
  -2 -11  -5    2.80    0.20
  -2  11  -5    2.70    0.25
   2  11   5    2.87    0.16
   2  11   5    2.17    0.21
  -3 -11  -5    3.36    0.24
   3 -11   5    3.40    0.23
  -3  11  -5    3.22    0.29
   3  11   5    3.37    0.27
   4 -11   5    1.82    0.18
  -4 -11  -5    2.02    0.19
  -4  11  -5    2.15    0.25
   4  11   5    1.94    0.23
   5 -11   5    4.03    0.27
  -5 -11  -5    3.75    0.28
  -5  11  -5    4.23    0.35
   5  11   5    3.59    0.33
   6  11   5    3.50    0.33
   7 -11   5    0.29    0.13
  -7 -11  -5    0.50    0.16
  -7  11  -5    0.48    0.19
   7  11   5    0.16    0.17
  -8 -11  -5    0.29    0.15
   8 -11   5    0.25    0.13
   8  11   5    0.03    0.16
  -8  11  -5    0.01    0.18
   9  12  -5    0.22    0.19
  -8 -12   5    0.28    0.14
   8  12  -5    0.38    0.18
  -7 -12   5   -0.11    0.10
   7  12  -5    0.16    0.16
  -6 -12   5    3.35    0.26
   6  12  -5    3.28    0.31
  -6  12   5    3.02    0.28
   5 -12  -5    2.00    0.16
  -5 -12   5    1.79    0.19
  -5  12   5    2.19    0.22
   5  12  -5    1.69    0.23
   4 -12  -5    7.91    0.37
  -4 -12   5    7.99    0.40
   4  12  -5    7.08    0.47
  -4  12   5    7.66    0.45
  -3 -12   5    6.81    0.32
  -3 -12   5    6.56    0.35
   3 -12  -5    6.64    0.33
   3  12  -5    7.17    0.44
  -3  12   5    8.18    0.42
   2 -12  -5    0.08    0.06
  -2 -12   5   -0.04    0.07
  -2 -12   5   -0.17    0.05
  -2  12   5   -0.02    0.08
   2  12  -5    0.04    0.09
   1 -12  -5    0.17    0.08
  -1 -12   5    0.18    0.06
  -1 -12   5    0.13    0.07
  -1  12   5    0.09    0.08
   1  12  -5    0.04    0.10
   0 -12   5    0.56    0.10
   0 -12  -5    0.40    0.09
   0 -12   5    0.29    0.06
   0  12   5    0.41    0.10
   0  12  -5    0.59    0.14
   1 -12   5   13.05    0.55
  -1 -12  -5   12.74    0.55
  -1  12  -5   11.56    0.66
   1  12   5   11.92    0.63
   1  12   5   12.24    0.51
   2 -12   5    1.96    0.17
  -2 -12  -5    2.42    0.19
  -2  12  -5    1.95    0.23
   2  12   5    1.85    0.14
   2  12   5    1.88    0.20
  -3 -12  -5    6.28    0.34
   3 -12   5    6.09    0.34
  -3  12  -5    5.46    0.41
   3  12   5    6.60    0.40
   4 -12   5    0.22    0.11
  -4 -12  -5    0.46    0.13
   4  12   5    0.30    0.14
  -4  12  -5    0.56    0.17
  -5 -12  -5   -0.02    0.10
   5 -12   5    0.11    0.10
  -5  12  -5   -0.09    0.14
   5  12   5    0.11    0.13
  -6 -12  -5    0.59    0.15
   6 -12   5    0.92    0.16
   6  12   5    0.89    0.21
  -6  12  -5    0.44    0.17
  -7 -12  -5    0.53    0.17
   7 -12   5    0.74    0.16
   7  12   5    0.94    0.23
  -7  12  -5    0.80    0.24
   8 -12   5    0.28    0.14
  -8 -12  -5    0.19    0.15
  -8  12  -5    0.21    0.18
   8  12   5    0.23    0.20
   9  13  -5    0.07    0.18
  -8 -13   5    0.13    0.13
   8  13  -5   -0.03    0.15
  -7 -13   5    0.10    0.12
   7  13  -5   -0.02    0.15
  -6 -13   5    0.96    0.17
  -6  13   5    0.97    0.20
   6  13  -5    0.88    0.20
  -5 -13   5    0.48    0.13
  -5  13   5    0.60    0.16
   5  13  -5    0.42    0.16
  -4 -13   5    1.97    0.19
   4 -13  -5    2.05    0.17
  -4  13   5    2.09    0.23
   4  13  -5    2.22    0.25
  -3 -13   5    0.79    0.12
  -3 -13   5    0.79    0.10
   3 -13  -5    0.66    0.10
  -3  13   5    1.11    0.16
   3  13  -5    1.18    0.18
  -2 -13   5   10.61    0.46
  -2 -13   5   10.84    0.47
   2 -13  -5   10.86    0.47
  -2  13   5   10.17    0.55
   2  13  -5   10.11    0.59
  -1 -13   5    5.69    0.29
  -1 -13   5    5.46    0.27
   1 -13  -5    5.69    0.29
   1  13  -5    5.22    0.36
  -1  13   5    5.15    0.33
   0 -13  -5    3.89    0.24
   0 -13   5    3.56    0.23
   0 -13   5    4.09    0.19
   0  13  -5    3.82    0.30
   0  13   5    3.64    0.26
   1 -13   5    2.46    0.19
  -1 -13  -5    2.57    0.20
   1  13   5    2.57    0.21
  -1  13  -5    2.70    0.26
   1  13   5    2.17    0.16
   2 -13   5    2.92    0.22
  -2 -13  -5    2.88    0.22
   2  13   5    3.03    0.18
  -2  13  -5    2.69    0.27
   2  13   5    2.59    0.24
   3 -13   5    4.80    0.29
  -3 -13  -5    4.41    0.30
   3  13   5    5.68    0.36
   4 -13   5    0.40    0.12
  -4 -13  -5    0.51    0.13
  -4  13  -5    0.36    0.17
   4  13   5    0.42    0.15
   5 -13   5    0.62    0.15
  -5 -13  -5    0.34    0.13
  -5  13  -5    0.41    0.17
   5  13   5    0.35    0.16
  -6 -13  -5   -0.04    0.10
   6 -13   5    0.22    0.12
  -6  13  -5    0.08    0.14
   6  13   5    0.02    0.14
  -7 -13  -5   -0.01    0.12
   7 -13   5    0.09    0.12
  -7  13  -5    0.10    0.16
   7  13   5    0.13    0.17
   8 -13   5    0.03    0.12
  -8 -13  -5    0.40    0.16
   8  13   5   -0.14    0.16
  -8  13  -5   -0.02    0.18
  -8 -14   5    0.55    0.16
   8  14  -5    0.07    0.17
  -7 -14   5   -0.02    0.12
   7  14  -5   -0.04    0.14
  -6 -14   5    0.32    0.13
   6  14  -5    0.35    0.17
  -6  14   5    0.57    0.17
  -5 -14   5   -0.24    0.08
   5  14  -5   -0.06    0.12
  -5  14   5    0.00    0.12
  -4 -14   5    0.17    0.10
   4 -14  -5    0.18    0.08
   4  14  -5    0.20    0.14
  -4  14   5    0.24    0.14
   3 -14  -5    6.76    0.33
  -3 -14   5    6.44    0.35
  -3 -14   5    6.87    0.32
  -3  14   5    7.24    0.42
   3  14  -5    6.46    0.44
  -2 -14   5    5.11    0.28
  -2 -14   5    5.91    0.29
   2 -14  -5    5.63    0.29
  -2  14   5    4.87    0.34
   2  14  -5    5.76    0.39
  -1 -14   5    0.08    0.06
   1 -14  -5    0.16    0.08
  -1 -14   5    0.09    0.07
   1  14  -5    0.10    0.13
  -1  14   5    0.19    0.10
   0 -14  -5   31.81    1.29
   0 -14   5   31.59    1.29
   0  14   5   35.52    1.53
   0  14  -5   33.42    1.57
  -1 -14  -5    5.38    0.30
   1 -14   5    4.87    0.29
   1  14   5    5.03    0.26
   1  14   5    5.49    0.34
  -1  14  -5    5.06    0.38
   2 -14   5    6.08    0.34
  -2 -14  -5    6.58    0.35
   2  14   5    6.19    0.39
   2  14   5    5.96    0.29
  -2  14  -5    6.07    0.43
  -3 -14  -5    4.43    0.29
   3 -14   5    4.50    0.28
  -3  14  -5    4.19    0.36
   3  14   5    4.05    0.32
   4 -14   5   -0.07    0.08
  -4 -14  -5   -0.08    0.09
  -4  14  -5   -0.09    0.13
   4  14   5    0.05    0.12
  -5 -14  -5    0.24    0.12
   5 -14   5    0.06    0.10
   5  14   5    0.27    0.15
  -5  14  -5    0.39    0.18
  -6 -14  -5   -0.18    0.10
   6 -14   5   -0.05    0.10
   6  14   5    0.03    0.14
  -6  14  -5   -0.04    0.15
  -7 -14  -5    1.79    0.23
   7 -14   5    1.87    0.23
  -7  14  -5    1.38    0.28
   7  14   5    1.35    0.27
   8 -14   5    0.01    0.11
   8  14   5    0.08    0.17
  -8 -15   5    0.12    0.14
   8  15  -5   -0.13    0.16
  -7 -15   5    0.41    0.15
   7  15  -5    0.14    0.16
  -6 -15   5    0.36    0.13
   6  15  -5    0.46    0.18
  -5 -15   5    2.10    0.21
  -5  15   5    2.25    0.26
   5  15  -5    1.82    0.26
  -4 -15   5    1.40    0.17
   4  15  -5    1.40    0.22
  -4  15   5    1.68    0.22
   3 -15  -5    0.63    0.10
  -3 -15   5    0.50    0.11
  -3 -15   5    0.74    0.10
  -3  15   5    0.53    0.15
   3  15  -5    0.77    0.18
  -2 -15   5    6.84    0.33
  -2 -15   5    7.05    0.34
   2 -15  -5    6.50    0.33
   2  15  -5    6.84    0.46
  -2  15   5    6.55    0.42
  -1 -15   5   29.13    1.09
  -1 -15   5   29.73    1.12
   1 -15  -5   29.17    1.11
   1  15  -5   26.11    1.36
  -1  15   5   26.92    1.32
   0 -15  -5    0.31    0.10
   0 -15   5    0.41    0.11
   0  15   5    0.31    0.12
   0  15  -5    0.34    0.15
  -1 -15  -5    6.58    0.35
   1 -15   5    6.41    0.35
   1  15   5    6.52    0.32
  -1  15  -5    6.77    0.45
   1  15   5    6.42    0.41
  -2 -15  -5    1.64    0.17
   2 -15   5    1.16    0.16
   2  15   5    1.02    0.17
   2  15   5    1.41    0.12
  -2  15  -5    1.15    0.20
   3 -15   5    0.55    0.13
  -3 -15  -5    0.25    0.12
   3  15   5    0.45    0.14
  -3  15  -5    0.36    0.16
  -4 -15  -5    0.43    0.13
   4 -15   5    0.40    0.12
  -4  15  -5    0.38    0.17
   4  15   5    0.40    0.15
  -5 -15  -5    0.35    0.13
   5 -15   5    0.28    0.12
  -5  15  -5    0.23    0.17
   5  15   5    0.39    0.17
  -6 -15  -5    0.25    0.13
   6 -15   5    0.29    0.13
   6  15   5    0.39    0.18
  -6  15  -5    0.08    0.17
   7 -15   5    0.01    0.11
  -7 -15  -5    0.10    0.13
  -7  15  -5   -0.07    0.17
   7  15   5   -0.05    0.15
   8 -15   5    0.33    0.15
  -8 -16   5    0.44    0.17
   8  16  -5    0.13    0.17
  -7 -16   5    1.40    0.22
   7  16  -5    1.58    0.28
  -6 -16   5    0.84    0.17
   6  16  -5    0.82    0.21
  -5 -16   5    0.48    0.13
   5  16  -5    0.64    0.19
  -5  16   5    0.63    0.19
  -4 -16   5    1.08    0.15
   4  16  -5    0.88    0.20
  -4  16   5    1.29    0.21
   3 -16  -5    1.41    0.14
  -3 -16   5    1.41    0.15
   3  16  -5    1.60    0.23
  -3  16   5    1.68    0.21
   2 -16  -5    3.92    0.24
  -2 -16   5    4.20    0.25
  -2 -16   5    4.08    0.25
   2  16  -5    4.35    0.35
  -2  16   5    4.69    0.33
   1 -16  -5    0.31    0.09
  -1 -16   5    0.26    0.10
  -1  16   5    0.36    0.13
   1  16  -5    0.18    0.14
   0 -16   5   24.44    1.01
   0 -16  -5   23.58    1.00
   0  16  -5   24.72    1.23
   0  16   5   26.54    1.20
   1 -16   5    3.05    0.23
  -1 -16  -5    2.86    0.23
   1  16   5    2.71    0.19
   1  16   5    2.58    0.25
  -1  16  -5    2.82    0.29
   2 -16   5    6.34    0.36
  -2 -16  -5    6.71    0.36
   2  16   5    5.83    0.41
  -2  16  -5    6.27    0.45
  -3 -16  -5    3.34    0.27
   3 -16   5    3.54    0.27
  -3  16  -5    3.81    0.35
   3  16   5    3.93    0.32
   4 -16   5    0.02    0.10
  -4 -16  -5   -0.08    0.10
  -4  16  -5    0.12    0.16
   4  16   5    0.14    0.13
   5 -16   5    0.23    0.13
  -5 -16  -5    0.14    0.12
  -5  16  -5    0.28    0.18
   5  16   5   -0.01    0.13
  -6 -16  -5   -0.06    0.12
   6 -16   5   -0.06    0.11
   6  16   5   -0.15    0.12
  -6  16  -5   -0.09    0.14
  -7 -16  -5   -0.06    0.12
   7 -16   5    0.16    0.14
  -7  16  -5    0.26    0.20
   7  16   5    0.33    0.19
  -7 -17   5    0.48    0.16
   7  17  -5    0.41    0.19
  -6 -17   5    0.78    0.17
   6  17  -5    0.96    0.23
  -5 -17   5    0.53    0.14
   5  17  -5    0.76    0.20
  -4 -17   5    1.39    0.17
  -4  17   5    1.35    0.22
   4  17  -5    1.81    0.25
  -3 -17   5    0.41    0.11
   3  17  -5    0.76    0.19
  -3  17   5    0.86    0.18
  -2 -17   5    0.11    0.08
  -2 -17   5    0.23    0.10
   2 -17  -5    0.22    0.08
  -2  17   5   -0.04    0.12
   2  17  -5    0.29    0.15
   1 -17  -5    0.46    0.11
  -1 -17   5    0.38    0.11
  -1  17   5    0.54    0.14
   1  17  -5    0.44    0.17
   0 -17   5    2.53    0.21
   0 -17  -5    2.27    0.20
   0  17  -5    2.76    0.29
   0  17   5    2.41    0.24
   1 -17   5    0.29    0.11
  -1 -17  -5    0.45    0.12
   1  17   5    0.44    0.14
   1  17   5    0.61    0.10
  -1  17  -5    0.43    0.17
   2 -17   5   10.55    0.52
  -2 -17  -5   11.73    0.53
   2  17   5   10.08    0.60
  -2  17  -5    9.74    0.64
  -3 -17  -5    0.95    0.16
   3 -17   5    1.62    0.19
   3  17   5    1.96    0.23
  -4 -17  -5    2.50    0.25
   4 -17   5    3.34    0.27
  -4  17  -5    2.97    0.34
   4  17   5    3.00    0.30
  -5 -17  -5    0.58    0.16
   5 -17   5    0.89    0.18
   5  17   5    0.96    0.22
  -5  17  -5    1.06    0.24
  -6 -17  -5    1.77    0.23
   6 -17   5    1.70    0.23
   6  17   5    1.86    0.28
  -6  17  -5    1.97    0.32
  -7 -17  -5    0.30    0.15
   7 -17   5    0.34    0.15
   7  17   5    0.46    0.21
  -7  17  -5    0.35    0.22
  -7 -18   5   -0.02    0.13
   7  18  -5    0.04    0.16
  -6 -18   5    0.17    0.13
   6  18  -5    0.10    0.16
  -5 -18   5    0.57    0.14
   5  18  -5    0.37    0.19
  -4 -18   5   -0.04    0.09
   4  18  -5   -0.03    0.14
  -4  18   5   -0.05    0.13
  -3 -18   5    0.90    0.14
   3  18  -5    2.00    0.26
  -3  18   5    1.16    0.20
  -2 -18   5    0.35    0.10
  -2  18   5    0.80    0.17
   2  18  -5    0.31    0.15
  -1 -18   5    1.28    0.16
   1 -18  -5    1.31    0.15
   1  18  -5    1.06    0.21
  -1  18   5    1.12    0.19
   0 -18   5    0.11    0.10
   0 -18  -5    0.07    0.09
   0  18   5    0.06    0.12
   0  18  -5    0.12    0.15
   1 -18   5    0.40    0.12
  -1 -18  -5    0.33    0.12
   1  18   5    0.26    0.09
  -1  18  -5    0.03    0.14
   1  18   5    0.12    0.11
   2 -18   5    0.31    0.13
  -2 -18  -5    0.32    0.13
   2  18   5    0.27    0.14
  -2  18  -5    0.34    0.18
   3 -18   5    0.68    0.16
  -3 -18  -5    0.70    0.15
   3  18   5    0.63    0.17
  -3  18  -5    0.60    0.20
   4 -18   5    1.16    0.20
  -4 -18  -5    1.19    0.19
   4  18   5    1.14    0.21
  -4  18  -5    1.25    0.24
  -5 -18  -5    0.46    0.16
   5 -18   5    0.81    0.17
  -5  18  -5    0.33    0.21
   5  18   5    0.52    0.19
  -6 -18  -5   -0.07    0.13
   6 -18   5    0.26    0.13
   6  18   5    0.43    0.19
  -6  18  -5    0.16    0.18
   7  18   5   -0.08    0.16
  -7 -19   5    2.09    0.26
   7  19  -5    1.90    0.31
  -6 -19   5    0.60    0.16
   6  19  -5    1.01    0.24
  -5 -19   5    1.10    0.18
   5  19  -5    1.26    0.26
  -4 -19   5    0.00    0.10
   4  19  -5    0.06    0.15
  -4  19   5   -0.11    0.13
  -3 -19   5    0.12    0.10
   3  19  -5    0.27    0.15
  -3  19   5    0.34    0.16
  -2 -19   5    1.15    0.14
  -2  19   5    1.15    0.19
   2  19  -5    0.92    0.21
  -1 -19   5    0.46    0.12
   1 -19  -5    0.52    0.12
   1  19  -5    0.46    0.17
  -1  19   5    0.33    0.15
   0 -19   5    0.15    0.10
   0 -19  -5    0.08    0.10
   0  19   5    0.03    0.12
   0  19  -5    0.08    0.14
   1 -19   5    1.85    0.20
  -1 -19  -5    2.49    0.21
   1  19   5    2.26    0.18
  -1  19  -5    1.89    0.27
   1  19   5    1.89    0.23
  -2 -19  -5    0.05    0.11
   2 -19   5    0.09    0.11
   2  19   5    0.09    0.13
  -2  19  -5    0.05    0.16
  -3 -19  -5    0.11    0.12
   3 -19   5   -0.01    0.10
  -3  19  -5    0.05    0.16
   3  19   5    0.10    0.13
  -4 -19  -5    0.07    0.13
   4 -19   5    0.44    0.15
   4  19   5    0.04    0.14
  -4  19  -5    0.21    0.19
  -5 -19  -5    2.26    0.26
   5 -19   5    2.64    0.27
  -5  19  -5    2.38    0.34
   5  19   5    2.29    0.30
  -6 -19  -5    0.11    0.15
   6 -19   5    0.24    0.15
  -6  19  -5   -0.01    0.17
   6  19   5    0.49    0.20
  -7 -20   5   -0.09    0.13
  -6 -20   5    0.30    0.15
   6  20  -5    0.42    0.20
  -5 -20   5    0.43    0.14
   5  20  -5    0.34    0.18
  -4 -20   5    0.63    0.15
   4  20  -5    0.76    0.22
   3  20  -5    0.31    0.17
  -3  20   5    0.33    0.16
  -2  20   5   -0.09    0.11
   2  20  -5    0.08    0.15
  -1 -20   5    0.86    0.14
  -1  20   5    0.70    0.18
   1  20  -5    0.53    0.18
   0 -20  -5    0.53    0.13
   0 -20   5    0.35    0.12
   0  20  -5    0.54    0.19
   0  20   5    0.48    0.16
   1 -20   5   -0.02    0.09
  -1 -20  -5   -0.01    0.10
   1  20   5    0.10    0.12
  -1  20  -5    0.04    0.15
   2 -20   5    0.37    0.13
  -2 -20  -5    0.36    0.13
   2  20   5    0.32    0.15
  -2  20  -5    0.23    0.17
   3 -20   5    2.22    0.25
  -3 -20  -5    2.65    0.25
  -3  20  -5    2.61    0.34
   3  20   5    2.28    0.28
  -4 -20  -5    0.07    0.13
   4 -20   5   -0.07    0.12
  -4  20  -5   -0.11    0.14
   4  20   5    0.17    0.15
  -5 -20  -5    2.26    0.26
   5 -20   5    2.07    0.26
  -5  20  -5    1.57    0.31
   5  20   5    2.24    0.30
   6 -20   5    0.42    0.16
  -6 -20  -5    0.17    0.15
   6  20   5    0.80    0.23
  -6 -21   5    0.48    0.16
   6  21  -5    1.37    0.27
  -5 -21   5    0.47    0.15
   5  21  -5    0.27    0.20
   4  21  -5   -0.31    0.13
   3  21  -5    0.69    0.21
   2  21  -5    0.07    0.16
  -2  21   5    0.01    0.13
  -1 -21   5    0.16    0.11
   1  21  -5    0.09    0.14
  -1  21   5   -0.01    0.13
   0 -21  -5   -0.02    0.09
   0 -21   5    0.13    0.11
   0  21  -5    0.00    0.16
   0  21   5   -0.01    0.12
   1 -21   5    0.25    0.12
  -1 -21  -5   -0.01    0.11
   1  21   5    0.24    0.14
  -1  21  -5    0.29    0.18
   2 -21   5   -0.14    0.10
  -2 -21  -5   -0.11    0.10
  -2  21  -5   -0.17    0.14
   2  21   5    0.06    0.13
  -3 -21  -5    0.44    0.15
   3 -21   5    0.38    0.14
  -3  21  -5    0.29    0.20
   3  21   5    0.49    0.18
   4 -21   5   -0.25    0.10
  -4 -21  -5   -0.08    0.12
  -4  21  -5    0.04    0.17
   4  21   5    0.21    0.16
  -5 -21  -5    1.03    0.21
   5 -21   5    0.94    0.19
  -5  21  -5    0.92    0.27
   5  21   5    0.84    0.23
   6  21   5   -0.03    0.15
  -6 -22   5    0.78    0.18
   5  22  -5    0.15    0.18
   4  22  -5    0.09    0.16
   3  22  -5    0.99    0.24
  -2  22   5   -0.13    0.12
   2  22  -5    0.01    0.14
  -1 -22   5    0.25    0.12
  -1  22   5    0.16    0.15
   1  22  -5    0.03    0.14
   0 -22   5    0.15    0.12
   0  22  -5   -0.20    0.14
   0  22   5    0.09    0.14
  -1 -22  -5    0.21    0.12
   1 -22   5    0.29    0.14
   1  22   5    0.33    0.16
  -1  22  -5    0.25    0.18
  -2 -22  -5    0.08    0.12
   2 -22   5   -0.06    0.10
   2  22   5   -0.03    0.13
  -2  22  -5    0.09    0.18
  -3 -22  -5    0.62    0.17
   3 -22   5    0.49    0.16
  -3  22  -5    0.21    0.20
   3  22   5    0.39    0.17
  -4 -22  -5   -0.09    0.13
   4 -22   5    0.25    0.14
  -4  22  -5    0.04    0.19
   4  22   5    0.17    0.16
   5 -22   5    0.63    0.17
   5  22   5    0.69    0.22
  -5  22  -5    0.85    0.27
   5  23  -5    0.91    0.24
   4  23  -5    0.53    0.22
   3  23  -5    0.11    0.16
   2  23  -5    0.53    0.21
  -1 -23   5    0.30    0.12
   1  23  -5    0.13    0.17
  -1  23   5    0.11    0.16
   0 -23   5    0.05    0.11
   0  23  -5    0.02    0.17
   0  23   5    0.05    0.14
   1 -23   5    0.09    0.13
  -1  23  -5    0.39    0.21
   1  23   5    0.57    0.19
   2 -23   5    1.05    0.19
  -2 -23  -5    0.83    0.17
   2  23   5    0.84    0.21
  -2  23  -5    0.72    0.24
  -3 -23  -5   -0.02    0.12
   3 -23   5    0.25    0.14
  -3  23  -5    0.17    0.19
   3  23   5    0.50    0.19
   4 -23   5    0.25    0.15
  -4 -23  -5    0.24    0.16
  -4  23  -5    0.81    0.26
   4  23   5    0.36    0.19
   5  23   5   -0.01    0.15
   4  24  -5    0.02    0.16
   3  24  -5    0.09    0.16
   2  24  -5    0.51    0.21
  -1  24   5    0.13    0.17
   1  24  -5    0.28    0.18
   0 -24   5    0.40    0.14
   0  24  -5    0.52    0.21
   0  24   5    0.53    0.18
   1 -24   5    0.42    0.15
   1  24   5    0.69    0.20
  -1  24  -5    0.44    0.22
   2 -24   5    0.43    0.16
  -2  24  -5    0.10    0.19
   2  24   5    0.45    0.19
  -3 -24  -5    0.10    0.13
   3 -24   5   -0.09    0.12
   3  24   5    0.09    0.15
  -3  24  -5    0.07    0.16
  -4 -24  -5    0.17    0.15
   4  24   5    0.09    0.16
   3  25  -5   -0.08    0.16
   2  25  -5    0.19    0.20
   1  25  -5    1.23    0.29
   0 -25   5    0.09    0.12
   0  25  -5    0.13    0.18
   0  25   5    0.17    0.16
   1 -25   5    1.10    0.20
   1  25   5    1.26    0.25
  -1  25  -5    1.48    0.31
   2 -25   5    0.00    0.11
  -2  25  -5    0.18    0.19
   2  25   5    0.69    0.20
   3 -25   5    0.43    0.17
  -3 -25  -5    0.36    0.16
   3  25   5    0.51    0.20
   1  26  -5    0.20    0.21
   0  26  -5    0.00    0.17
   1 -26   5   -0.04    0.12
   1  26   5    0.02    0.17
  -1  26  -5    0.31    0.20
   2 -26   5   -0.08    0.13
   2  26   5    0.02    0.16
 -10   0   6    1.97    0.25
  -9   0   6    1.99    0.24
  -8   0   6    0.02    0.12
   8   0  -6    0.11    0.14
   7   0  -6    0.53    0.14
   7   0  -6    0.56    0.16
  -7   0   6    0.35    0.10
   6   0  -6    0.26    0.10
  -6   0   6    0.07    0.07
   6   0  -6    0.61    0.13
   5   0  -6    5.80    0.34
  -5   0   6    5.64    0.29
   5   0  -6    5.45    0.31
   4   0  -6    0.68    0.10
  -4   0   6    0.57    0.09
   4   0  -6    0.46    0.09
  -3   0   6    9.29    0.41
   3   0  -6    9.30    0.42
   3   0  -6    9.28    0.45
   2   0  -6   37.15    1.38
   2   0  -6   35.15    1.58
  -2   0   6   36.63    1.38
   1   0  -6  100.18    4.31
  -1   0   6   98.23    3.66
   1   0  -6  100.14    3.64
   0   0  -6    5.17    0.26
   0   0  -6    5.00    0.25
   0   0   6    4.81    0.25
  -1   0  -6   25.88    1.00
   1   0   6   26.34    1.01
  -2   0  -6    1.87    0.14
   2   0   6    1.81    0.13
   3   0   6    0.40    0.08
  -3   0  -6    0.72    0.10
   3   0   6    0.57    0.11
   4   0   6    0.49    0.14
   4   0   6    0.41    0.08
  -4   0  -6    0.54    0.10
   5   0   6    3.61    0.33
   5   0   6    4.38    0.24
  -5   0  -6    4.19    0.25
  -6   0  -6    8.99    0.44
   6   0   6    8.96    0.57
   7   0   6    5.78    0.46
  -7   0  -6    6.11    0.35
 -10  -1   6    0.50    0.16
  -9  -1   6   -0.12    0.11
  -9   1   6   -0.02    0.12
  -8  -1   6    2.88    0.26
   8  -1  -6    2.62    0.29
   8   1  -6    2.67    0.30
   7  -1  -6    1.04    0.16
   7  -1  -6    1.44    0.20
   7   1  -6    1.71    0.22
  -7   1   6    1.22    0.14
   7   1  -6    1.12    0.17
   6  -1  -6    2.92    0.22
   6  -1  -6    2.99    0.25
  -6  -1   6    2.66    0.18
   6   1  -6    2.33    0.21
   6   1  -6    3.37    0.25
  -6   1   6    2.33    0.18
  -5  -1   6    0.07    0.06
   5  -1  -6    0.07    0.08
   5  -1  -6   -0.01    0.08
  -5   1   6   -0.03    0.06
   5   1  -6    0.06    0.09
   5   1  -6    0.06    0.08
  -4  -1   6    6.63    0.32
   4  -1  -6    6.69    0.33
   4  -1  -6    6.37    0.35
  -4   1   6    6.91    0.32
   4   1  -6    6.97    0.34
   4   1  -6    6.72    0.36
   3  -1  -6    6.46    0.31
   3  -1  -6    6.37    0.31
  -3  -1   6    6.13    0.30
  -3   1   6    6.04    0.30
   3   1  -6    6.22    0.32
   3   1  -6    6.01    0.30
   2  -1  -6   -0.01    0.03
  -2  -1   6    0.05    0.05
   2  -1  -6   -0.01    0.05
   2   1  -6    0.03    0.05
  -2   1   6   -0.03    0.05
   2   1  -6    0.05    0.06
  -1  -1   6    1.89    0.14
   1  -1  -6    1.68    0.14
   1   1  -6    1.87    0.14
   1   1  -6    1.99    0.12
  -1   1   6    1.98    0.14
   0  -1   6   17.33    0.69
   0  -1  -6   16.36    0.68
   0  -1  -6   18.04    0.77
   0   1   6   17.52    0.69
   0   1  -6   16.62    0.68
   0   1  -6   17.49    0.78
   1  -1   6   -0.01    0.06
  -1  -1  -6    0.03    0.06
  -1   1  -6   -0.02    0.06
  -1   1  -6   -0.03    0.06
   1   1   6   -0.03    0.05
   2  -1   6    2.58    0.17
  -2  -1  -6    2.76    0.17
   2   1   6    2.59    0.19
  -2   1  -6    2.66    0.17
   2   1   6    2.84    0.17
   3  -1   6    7.91    0.36
  -3  -1  -6    7.97    0.37
  -3   1  -6    8.12    0.36
   3   1   6    7.73    0.44
   3   1   6    8.26    0.36
   4  -1   6    0.06    0.06
  -4  -1  -6    0.01    0.07
   4  -1   6    0.04    0.10
   4   1   6   -0.01    0.06
   4   1   6   -0.02    0.10
  -4   1  -6    0.10    0.07
  -5  -1  -6    1.49    0.16
   5  -1   6    1.20    0.20
   5  -1   6    1.55    0.14
   5   1   6    1.37    0.21
   5   1   6    1.61    0.13
  -5   1  -6    1.54    0.15
   6  -1   6    0.67    0.18
  -6  -1  -6    0.64    0.13
   6   1   6    0.33    0.17
  -6   1  -6    0.74    0.13
  -7  -1  -6    1.25    0.17
  -7   1  -6    1.23    0.16
   7   1   6    1.48    0.26
   8   1   6    4.03    0.41
 -10  -2   6    0.16    0.14
 -10   2   6    0.22    0.13
  -9  -2   6    0.16    0.14
  -9   2   6   -0.09    0.11
  -8  -2   6   -0.06    0.11
   8  -2  -6    0.26    0.12
   8   2  -6    0.22    0.17
   7  -2  -6   -0.07    0.09
   7  -2  -6   -0.01    0.12
   7   2  -6   -0.08    0.09
   7   2  -6   -0.04    0.12
  -7   2   6   -0.01    0.08
   5  -2  -6    0.61    0.11
   5  -2  -6    0.49    0.11
  -5  -2   6    0.64    0.09
  -5   2   6    0.52    0.10
   5   2  -6    0.42    0.11
   5   2  -6    0.45    0.11
   4  -2  -6    1.19    0.13
   4  -2  -6    1.58    0.14
  -4  -2   6    1.48    0.12
   4   2  -6    1.54    0.14
  -4   2   6    1.73    0.14
   4   2  -6    1.50    0.14
   3  -2  -6    0.14    0.07
   3  -2  -6    0.16    0.05
  -3  -2   6    0.16    0.06
   3   2  -6    0.26    0.07
  -3   2   6    0.20    0.07
   3   2  -6    0.20    0.07
   2  -2  -6    3.82    0.21
  -2  -2   6    3.83    0.20
   2   2  -6    3.80    0.21
  -2   2   6    3.74    0.21
   2   2  -6    3.87    0.21
  -1  -2   6   11.50    0.48
   1  -2  -6   11.50    0.48
   1   2  -6   11.61    0.54
  -1   2   6   11.22    0.48
   1   2  -6   11.96    0.48
   0  -2   6    9.22    0.41
   0  -2  -6    9.45    0.41
   0   2   6    8.86    0.40
   0   2  -6   10.05    0.45
   0   2  -6    8.93    0.39
  -1  -2  -6    2.70    0.17
   1  -2   6    2.63    0.17
  -1   2  -6    2.58    0.16
  -1   2  -6    2.59    0.19
   1   2   6    2.34    0.16
   1   2   6    2.57    0.16
  -2  -2  -6    7.88    0.35
   2  -2   6    7.30    0.34
  -2   2  -6    7.21    0.33
   2   2   6    7.11    0.40
   2   2   6    7.69    0.34
   3  -2   6    3.91    0.22
  -3  -2  -6    3.51    0.22
   3   2   6    4.91    0.29
   3   2   6    3.88    0.21
  -3   2  -6    3.61    0.21
  -4  -2  -6    0.69    0.11
   4  -2   6    0.74    0.10
  -4   2  -6    0.75    0.10
   4   2   6    0.97    0.16
   4   2   6    0.80    0.09
  -5  -2  -6    0.25    0.10
   5  -2   6    0.07    0.08
   5   2   6    0.08    0.13
   5   2   6    0.06    0.06
  -5   2  -6    0.06    0.08
   6  -2   6    0.19    0.09
  -6  -2  -6    0.19    0.10
  -6   2  -6    0.34    0.10
   6   2   6    0.40    0.17
  -7  -2  -6    1.87    0.20
   7   2   6    1.61    0.28
  -8  -2  -6    1.16    0.18
   8   2   6    1.03    0.26
   9   2   6   -0.15    0.17
 -10  -3   6    0.08    0.15
 -10   3   6    0.47    0.15
  -9  -3   6    1.32    0.21
  -9   3   6    1.14    0.18
  -8  -3   6    1.62    0.21
   8  -3  -6    1.21    0.18
   8   3  -6    1.73    0.25
   7  -3  -6    0.04    0.11
   7  -3  -6    0.02    0.09
   7   3  -6    0.17    0.13
   7   3  -6   -0.01    0.10
  -7   3   6   -0.05    0.07
   6  -3  -6    0.61    0.12
  -6  -3   6    0.63    0.10
   6  -3  -6    0.93    0.15
   6   3  -6    0.93    0.14
  -6   3   6    0.59    0.10
   6   3  -6    0.83    0.16
  -5  -3   6    0.80    0.10
   5  -3  -6    0.74    0.12
   5  -3  -6    0.63    0.11
   5   3  -6    0.88    0.13
   5   3  -6    0.58    0.12
  -5   3   6    0.51    0.10
  -4  -3   6    1.43    0.12
   4  -3  -6    1.34    0.13
   4   3  -6    1.12    0.13
  -4   3   6    1.23    0.12
   4   3  -6    1.43    0.15
  -3  -3   6   32.13    1.24
   3  -3  -6   32.05    1.25
   3   3  -6   34.15    1.47
  -3   3   6   32.57    1.26
   3   3  -6   32.02    1.25
  -2  -3   6   18.15    0.71
   2  -3  -6   17.79    0.71
   2   3  -6   17.56    0.82
  -2   3   6   17.02    0.71
   2   3  -6   18.34    0.71
   1  -3  -6    1.21    0.12
  -1  -3   6    1.13    0.11
  -1   3   6    1.22    0.11
   1   3  -6    1.44    0.13
   1   3  -6    1.36    0.11
   0  -3   6   26.32    1.06
   0  -3  -6   26.51    1.06
   0   3  -6   28.83    1.24
   0   3  -6   26.02    1.04
   0   3   6   29.92    1.21
   0   3   6   27.26    1.06
   1  -3   6    3.81    0.21
  -1  -3  -6    3.89    0.22
  -1   3  -6    4.00    0.20
   1   3   6    3.79    0.20
   1   3   6    3.92    0.22
  -1   3  -6    3.78    0.24
  -2  -3  -6   13.84    0.58
   2  -3   6   13.82    0.57
  -2   3  -6   14.34    0.55
  -2   3  -6   13.44    0.68
   2   3   6   13.80    0.56
   2   3   6   13.21    0.66
   3  -3   6    4.97    0.26
   3   3   6    4.82    0.24
  -4  -3  -6    0.13    0.09
   4  -3   6    0.28    0.08
   4   3   6    0.26    0.12
  -4   3  -6    0.22    0.07
   4   3   6    0.15    0.06
   5  -3   6    4.50    0.26
  -5  -3  -6    4.29    0.27
   5   3   6    4.30    0.35
  -5   3  -6    4.52    0.25
   6  -3   6    4.70    0.28
  -6  -3  -6    4.82    0.30
   6   3   6    5.42    0.41
  -6   3  -6    4.84    0.28
  -7  -3  -6    0.14    0.11
   7   3   6    0.11    0.17
  -8  -3  -6    2.11    0.23
   8   3   6    2.45    0.34
   9   3   6    0.38    0.22
  -9  -4   6    1.54    0.22
  -9   4   6    1.40    0.19
   9   4  -6    1.23    0.26
  -8  -4   6    0.25    0.14
   8  -4  -6    0.20    0.11
   8   4  -6    0.04    0.13
   7  -4  -6    0.03    0.09
  -7  -4   6    0.15    0.12
   7   4  -6    0.01    0.12
  -7   4   6    0.10    0.08
   6  -4  -6    0.41    0.11
   6   4  -6    0.86    0.15
  -6   4   6    0.24    0.09
   6   4  -6    0.42    0.12
  -5  -4   6    0.96    0.10
   5  -4  -6    0.80    0.12
   5   4  -6    0.93    0.15
  -5   4   6    0.80    0.12
   5   4  -6    1.01    0.14
  -4  -4   6    0.65    0.09
   4  -4  -6    0.48    0.10
  -4   4   6    0.44    0.09
   4   4  -6    0.56    0.10
   4   4  -6    0.67    0.11
  -3  -4   6    1.43    0.12
   3  -4  -6    1.54    0.14
   3   4  -6    1.65    0.14
  -3   4   6    1.49    0.13
  -3   4   6    1.63    0.12
   3   4  -6    1.53    0.15
   2  -4  -6    0.43    0.08
  -2  -4   6    0.38    0.08
   2   4  -6    0.61    0.09
   2   4  -6    0.30    0.07
  -2   4   6    0.41    0.08
  -1  -4   6    0.00    0.05
   1  -4  -6    0.02    0.06
   1   4  -6    0.01    0.05
   1   4  -6    0.01    0.06
  -1   4   6    0.03    0.06
   0  -4   6    0.21    0.07
   0  -4  -6    0.24    0.08
   0   4  -6    0.16    0.07
   0   4   6    0.24    0.07
   0   4   6    0.21    0.05
   0   4  -6    0.17    0.06
   1  -4   6    1.55    0.13
  -1  -4  -6    1.64    0.14
   1   4   6    1.54    0.12
   1   4   6    1.32    0.12
  -1   4  -6    1.67    0.12
  -1   4  -6    1.55    0.15
   2  -4   6   -0.01    0.06
  -2  -4  -6    0.06    0.06
  -2   4  -6    0.00    0.05
   2   4   6   -0.16    0.05
  -2   4  -6    0.07    0.08
   2   4   6    0.08    0.05
  -3  -4  -6    0.31    0.09
   3  -4   6    0.45    0.09
  -3   4  -6    0.35    0.12
   3   4   6    0.42    0.10
  -3   4  -6    0.36    0.07
   3   4   6    0.27    0.06
  -4  -4  -6    0.19    0.09
   4  -4   6    0.28    0.09
  -4   4  -6    0.37    0.08
   4   4   6    0.45    0.13
   4   4   6    0.43    0.08
  -5  -4  -6    0.63    0.12
   5  -4   6    0.59    0.11
   5   4   6    0.46    0.16
  -5   4  -6    0.38    0.09
  -6  -4  -6    0.59    0.14
   6  -4   6    0.47    0.11
   6   4   6    0.74    0.20
  -7  -4  -6    4.51    0.30
   7   4   6    3.97    0.39
  -8  -4  -6    0.04    0.12
   8   4   6   -0.12    0.16
  -9  -4  -6    1.20    0.21
   9   4   6    1.37    0.31
  -9  -5   6    0.42    0.15
  -9   5   6    0.25    0.12
   9   5  -6    0.39    0.19
   8  -5  -6    0.46    0.14
  -8  -5   6    0.31    0.15
  -8   5   6    0.48    0.12
   8   5  -6    0.22    0.17
   7  -5  -6    0.98    0.15
  -7  -5   6    1.15    0.18
  -7   5   6    0.88    0.13
   7   5  -6    0.72    0.18
   6  -5  -6   -0.02    0.08
   6   5  -6   -0.14    0.08
  -6   5   6   -0.06    0.07
   6   5  -6   -0.02    0.10
   5  -5  -6    0.20    0.09
   5   5  -6    0.22    0.10
  -5   5   6    0.25    0.09
   5   5  -6    0.26    0.12
  -4  -5   6    0.04    0.06
   4  -5  -6    0.01    0.07
   4   5  -6    0.18    0.08
  -4   5   6    0.03    0.07
  -4   5   6    0.10    0.08
   4   5  -6    0.09    0.08
  -3  -5   6    1.65    0.13
   3  -5  -6    1.67    0.14
   3   5  -6    2.19    0.17
  -3   5   6    1.17    0.13
   3   5  -6    1.42    0.13
  -3   5   6    2.07    0.13
   2  -5  -6    4.22    0.22
  -2  -5   6    3.70    0.21
   2   5  -6    3.80    0.21
  -2   5   6    3.94    0.19
   2   5  -6    3.88    0.24
  -2   5   6    3.88    0.22
   1  -5  -6    0.09    0.06
  -1  -5   6    0.06    0.06
  -1   5   6    0.00    0.05
   1   5  -6   -0.03    0.05
   1   5  -6    0.00    0.06
   0  -5  -6    1.55    0.14
   0  -5   6    1.72    0.14
   0   5  -6    1.63    0.12
   0   5   6    1.99    0.12
   0   5   6    1.72    0.13
   0   5  -6    1.76    0.15
  -1  -5  -6    0.17    0.07
   1  -5   6    0.24    0.07
  -1   5  -6    0.28    0.06
   1   5   6    0.35    0.07
   1   5   6    0.28    0.07
  -1   5  -6    0.32    0.09
   2  -5   6    2.32    0.17
  -2  -5  -6    2.44    0.18
  -2   5  -6    3.05    0.23
   2   5   6    2.29    0.19
  -2   5  -6    2.96    0.15
   2   5   6    2.74    0.16
  -3  -5  -6    2.36    0.18
   3  -5   6    2.09    0.17
   3   5   6    2.28    0.14
   3   5   6    2.17    0.20
  -3   5  -6    2.06    0.21
  -3   5  -6    1.98    0.14
   4  -5   6    0.60    0.11
  -4  -5  -6    0.85    0.13
   4   5   6    0.53    0.08
  -4   5  -6    0.58    0.09
   4   5   6    0.56    0.14
  -4   5  -6    0.64    0.15
  -5  -5  -6    1.68    0.17
   5  -5   6    1.37    0.15
   5   5   6    1.44    0.22
  -5   5  -6    1.82    0.23
  -6  -5  -6    4.33    0.29
   6  -5   6    4.19    0.27
   6   5   6    4.78    0.38
  -7  -5  -6    8.56    0.46
   7   5   6    8.44    0.59
  -8  -5  -6    0.23    0.14
   8   5   6   -0.08    0.18
  -8   5  -6    0.38    0.20
  -9  -5  -6    0.95    0.20
   9   5   6    0.98    0.29
  -9  -6   6    0.07    0.13
   9   6  -6   -0.01    0.16
   8  -6  -6    0.40    0.12
   7  -6  -6    0.31    0.11
  -7  -6   6    0.19    0.13
   7   6  -6    0.14    0.14
  -7   6   6    0.18    0.10
   6  -6  -6    0.35    0.10
   6   6  -6    0.49    0.14
   6   6  -6    0.27    0.11
  -6   6   6    0.29    0.12
  -6   6   6    0.29    0.10
  -5  -6   6   -0.02    0.06
   5  -6  -6    0.14    0.08
   5   6  -6    0.01    0.08
  -5   6   6   -0.06    0.07
  -5   6   6    0.14    0.09
   5   6  -6   -0.11    0.10
   4  -6  -6    2.80    0.19
  -4  -6   6    2.80    0.17
  -4   6   6    2.78    0.19
   4   6  -6    3.13    0.21
  -4   6   6    2.61    0.20
   4   6  -6    2.77    0.23
   3  -6  -6    0.67    0.10
  -3  -6   6    0.73    0.09
   3   6  -6    0.77    0.12
   3   6  -6    0.56    0.09
  -3   6   6    0.51    0.09
  -3   6   6    0.83    0.09
  -2  -6   6    2.87    0.17
   2  -6  -6    2.77    0.18
  -2   6   6    2.84    0.15
   2   6  -6    2.56    0.20
  -2   6   6    3.12    0.18
   2   6  -6    2.79    0.18
   1  -6  -6    1.27    0.12
  -1  -6   6    1.30    0.12
  -1   6   6    1.42    0.12
   1   6  -6    1.40    0.14
   1   6  -6    1.40    0.11
  -1   6   6    1.38    0.09
   0  -6  -6   -0.06    0.05
   0  -6   6    0.04    0.06
   0   6  -6   -0.06    0.07
   0   6  -6    0.02    0.05
   0   6   6   -0.03    0.05
   0   6   6    0.06    0.05
   1  -6   6   18.05    0.73
  -1  -6  -6   18.03    0.73
   1   6   6   17.43    0.83
  -1   6  -6   17.86    0.87
  -1   6  -6   18.69    0.70
   1   6   6   18.11    0.72
   2  -6   6    1.48    0.14
  -2  -6  -6    1.38    0.14
   2   6   6    1.45    0.14
  -2   6  -6    1.46    0.17
   2   6   6    1.52    0.12
  -2   6  -6    1.41    0.11
  -3  -6  -6    1.52    0.15
   3  -6   6    1.89    0.16
  -3   6  -6    1.70    0.19
   3   6   6    1.66    0.13
  -3   6  -6    1.99    0.13
   3   6   6    2.23    0.19
   4  -6   6    2.15    0.17
  -4  -6  -6    2.13    0.19
  -4   6  -6    2.07    0.14
  -4   6  -6    2.05    0.24
   4   6   6    2.28    0.23
   4   6   6    2.08    0.14
   5  -6   6    5.49    0.31
  -5  -6  -6    5.85    0.33
  -5   6  -6    5.11    0.39
   5   6   6    5.65    0.40
   6  -6   6    3.63    0.25
  -6  -6  -6    3.92    0.28
  -6   6  -6    3.66    0.35
   6   6   6    3.95    0.35
  -7  -6  -6    3.68    0.29
   7  -6   6    4.33    0.29
   7   6   6    3.89    0.40
  -7   6  -6    4.03    0.37
  -8  -6  -6    1.86    0.23
   8   6   6    1.49    0.30
  -8   6  -6    1.86    0.30
  -9  -6  -6   -0.25    0.12
  -9  -7   6    0.97    0.20
   9   7  -6    0.81    0.23
   8  -7  -6    0.22    0.11
  -8  -7   6    0.24    0.14
   8   7  -6    0.48    0.18
  -8   7   6    0.26    0.12
   7  -7  -6   -0.08    0.09
  -7  -7   6    0.05    0.13
   7   7  -6    0.17    0.14
  -7   7   6    0.03    0.09
  -6  -7   6    0.03    0.11
   6  -7  -6    0.13    0.09
  -6   7   6    0.30    0.12
   6   7  -6    0.10    0.12
  -6   7   6    0.07    0.09
   5  -7  -6   -0.03    0.07
  -5  -7   6    0.00    0.06
  -5   7   6   -0.01    0.09
   5   7  -6   -0.05    0.08
   5   7  -6   -0.08    0.10
   4  -7  -6    1.09    0.12
  -4  -7   6    1.32    0.11
   4   7  -6    1.10    0.16
   4   7  -6    0.94    0.13
  -4   7   6    1.00    0.13
  -4   7   6    1.07    0.13
   3  -7  -6    7.32    0.35
  -3  -7   6    7.08    0.33
   3   7  -6    7.79    0.36
   3   7  -6    7.10    0.42
  -3   7   6    7.70    0.38
  -3   7   6    7.41    0.36
  -2  -7   6    0.19    0.06
   2  -7  -6    0.39    0.08
   2   7  -6    0.18    0.08
   2   7  -6    0.15    0.07
  -2   7   6    0.13    0.07
  -2   7   6    0.28    0.05
   1  -7  -6    9.05    0.39
  -1  -7   6    8.64    0.38
  -1   7   6    9.04    0.39
   1   7  -6    8.28    0.37
   1   7  -6    8.23    0.45
  -1   7   6    8.35    0.40
   0  -7   6    1.55    0.13
   0  -7  -6    1.27    0.13
   0   7   6    1.73    0.13
   0   7  -6    1.50    0.15
   0   7  -6    1.37    0.11
   0   7   6    1.72    0.12
   1  -7   6    0.14    0.07
  -1  -7  -6    0.10    0.07
   1   7   6    0.16    0.06
  -1   7  -6    0.07    0.04
  -1   7  -6    0.03    0.08
   1   7   6    0.10    0.06
   2  -7   6   11.47    0.51
  -2  -7  -6   11.48    0.51
   2   7   6   10.89    0.57
  -2   7  -6   11.69    0.45
   2   7   6   11.72    0.48
  -2   7  -6   11.27    0.60
  -3  -7  -6    0.51    0.11
   3  -7   6    0.51    0.10
   3   7   6    0.60    0.13
  -3   7  -6    0.45    0.07
   3   7   6    0.56    0.08
  -3   7  -6    0.38    0.13
   4  -7   6    1.04    0.13
  -4  -7  -6    0.93    0.14
  -4   7  -6    0.73    0.17
   4   7   6    0.70    0.15
  -5  -7  -6    0.92    0.15
   5  -7   6    0.85    0.14
  -5   7  -6    1.03    0.20
   5   7   6    0.80    0.18
   6  -7   6    0.09    0.10
  -6  -7  -6    0.16    0.11
  -6   7  -6    0.32    0.16
   6   7   6    0.10    0.14
  -7  -7  -6    0.17    0.13
   7  -7   6    0.37    0.13
  -7   7  -6    0.22    0.17
   7   7   6    0.28    0.19
  -8  -7  -6    1.55    0.22
   8   7   6    1.76    0.31
  -8   7  -6    1.57    0.29
  -9  -7  -6    0.42    0.16
  -9  -8   6    1.03    0.21
   9   8  -6    0.71    0.23
  -8  -8   6    2.54    0.26
   8   8  -6    2.38    0.30
  -8   8   6    2.36    0.23
  -7  -8   6    1.21    0.19
   7  -8  -6    1.01    0.15
   7   8  -6    1.31    0.22
   5  -8  -6    1.60    0.16
  -5  -8   6    1.48    0.12
   5   8  -6    1.66    0.20
   5   8  -6    1.69    0.18
  -5   8   6    1.48    0.17
   4  -8  -6    3.02    0.21
  -4  -8   6    3.49    0.19
   4   8  -6    3.04    0.22
  -4   8   6    3.63    0.24
   4   8  -6    3.42    0.26
   3  -8  -6    1.85    0.14
  -3   8   6    1.40    0.14
   3   8  -6    1.16    0.12
  -2  -8   6    7.09    0.33
   2  -8  -6    7.14    0.34
  -2   8   6    7.24    0.35
   2   8  -6    7.33    0.33
   2   8  -6    6.95    0.40
  -2   8   6    6.96    0.35
   1  -8  -6    1.67    0.14
  -1  -8   6    1.67    0.13
  -1   8   6    1.69    0.14
  -1   8   6    1.94    0.13
   1   8  -6    1.80    0.13
   1   8  -6    1.78    0.17
   0  -8   6    0.64    0.10
   0  -8  -6    0.44    0.09
   0   8  -6    0.40    0.10
   0   8  -6    0.39    0.06
   0   8   6    0.55    0.08
   0   8   6    0.61    0.08
  -1  -8  -6    0.10    0.07
   1  -8   6    0.02    0.06
  -1   8  -6    0.14    0.04
   1   8   6    0.03    0.06
  -1   8  -6   -0.01    0.08
   1   8   6    0.08    0.06
   2  -8   6    8.65    0.42
  -2  -8  -6    8.73    0.42
  -2   8  -6    9.37    0.36
  -2   8  -6    9.05    0.51
   2   8   6    9.28    0.40
   2   8   6    9.08    0.48
   3  -8   6    0.56    0.11
  -3  -8  -6    0.72    0.12
   3   8   6    0.58    0.13
  -3   8  -6    0.91    0.16
   3   8   6    0.76    0.09
   4  -8   6    3.31    0.23
  -4  -8  -6    3.20    0.24
  -4   8  -6    3.24    0.29
   4   8   6    3.09    0.28
  -5  -8  -6    2.61    0.23
   5  -8   6    3.03    0.22
  -5   8  -6    2.92    0.31
   5   8   6    2.95    0.29
  -7  -8  -6    5.33    0.35
   7  -8   6    5.22    0.34
   7   8   6    5.51    0.45
  -7   8  -6    4.88    0.44
  -8  -8  -6    2.61    0.27
  -8   8  -6    2.99    0.38
   8   8   6    2.74    0.37
  -9  -8  -6    1.40    0.23
  -9  -9   6    1.26    0.22
   9   9  -6    1.67    0.28
  -8  -9   6    0.40    0.15
  -8   9   6    0.06    0.11
   8   9  -6    0.02    0.15
   7  -9  -6    0.99    0.15
  -7  -9   6    0.83    0.17
   7   9  -6    0.98    0.21
   6  -9  -6    0.65    0.12
  -6  -9   6    0.89    0.16
   6   9  -6    1.07    0.19
   5  -9  -6    0.17    0.09
  -5  -9   6    0.24    0.11
   5   9  -6    0.27    0.13
   4  -9  -6    1.93    0.16
  -4  -9   6    1.65    0.14
   4   9  -6    1.99    0.21
  -4   9   6    2.00    0.18
   4   9  -6    1.93    0.18
  -3  -9   6    1.01    0.11
   3  -9  -6    0.97    0.12
   3   9  -6    0.91    0.14
   3   9  -6    0.84    0.11
  -3   9   6    1.25    0.13
   2  -9  -6    4.76    0.26
  -2  -9   6    4.90    0.25
   2   9  -6    4.95    0.25
   2   9  -6    5.32    0.32
  -2   9   6    4.34    0.26
  -2   9   6    5.04    0.27
   1  -9  -6    0.17    0.07
  -1  -9   6    0.15    0.07
   1   9  -6    0.09    0.09
  -1   9   6    0.07    0.06
   1   9  -6    0.12    0.05
  -1   9   6   -0.14    0.05
   0  -9  -6    1.99    0.16
   0  -9   6    1.78    0.15
   0   9  -6    2.07    0.19
   0   9   6    2.21    0.16
   0   9  -6    1.70    0.12
   0   9   6    1.91    0.14
   1  -9   6   -0.03    0.06
  -1  -9  -6    0.09    0.07
  -1   9  -6   -0.02    0.04
   1   9   6   -0.01    0.06
   1   9   6    0.13    0.06
  -1   9  -6    0.04    0.09
   2  -9   6    0.03    0.07
  -2  -9  -6   -0.02    0.07
  -2   9  -6    0.03    0.03
   2   9   6   -0.01    0.07
  -2   9  -6    0.20    0.11
   2   9   6   -0.04    0.05
  -3  -9  -6    3.20    0.23
   3  -9   6    3.34    0.22
   3   9   6    3.52    0.27
  -3   9  -6    3.30    0.29
   3   9   6    3.41    0.19
   4  -9   6    5.77    0.33
  -4  -9  -6    5.91    0.34
  -4   9  -6    6.25    0.43
   4   9   6    5.77    0.40
  -5  -9  -6    0.08    0.11
   5  -9   6   -0.10    0.07
   5   9   6    0.14    0.14
  -5   9  -6   -0.05    0.12
  -6  -9  -6    3.87    0.29
   6  -9   6    3.83    0.28
   6   9   6    4.27    0.37
  -6   9  -6    3.87    0.37
  -7  -9  -6    0.89    0.18
   7  -9   6    0.80    0.16
   7   9   6    0.57    0.21
  -7   9  -6    0.94    0.24
   8   9   6    1.55    0.30
  -8   9  -6    0.87    0.26
  -9 -10   6   -0.03    0.14
   9  10  -6   -0.01    0.17
  -9  10   6    0.00    0.12
  -8 -10   6    0.99    0.20
   8  10  -6    1.03    0.23
  -7 -10   6    0.22    0.13
   7  10  -6    0.33    0.16
  -6 -10   6    1.20    0.18
   6 -10  -6    1.09    0.14
   6  10  -6    1.12    0.20
   5 -10  -6    3.06    0.21
  -5 -10   6    3.18    0.25
  -5  10   6    3.08    0.25
   5  10  -6    3.07    0.28
  -4 -10   6    0.27    0.08
   4 -10  -6    0.27    0.09
   4  10  -6    0.36    0.10
  -4  10   6    0.43    0.11
   4  10  -6    0.25    0.13
  -3 -10   6    1.21    0.12
   3 -10  -6    1.37    0.13
  -3  10   6    1.44    0.15
   3  10  -6    1.14    0.13
   3  10  -6    1.90    0.19
  -2 -10   6    0.00    0.06
   2 -10  -6    0.09    0.07
   2  10  -6   -0.08    0.08
  -2  10   6   -0.21    0.05
   2  10  -6    0.02    0.05
  -1 -10   6    0.71    0.10
   1 -10  -6    0.64    0.10
   1  10  -6    0.83    0.09
  -1  10   6    0.53    0.10
  -1  10   6    0.72    0.09
   1  10  -6    0.48    0.12
   0 -10   6    0.09    0.07
   0 -10  -6    0.06    0.07
   0  10  -6    0.17    0.10
   0  10  -6    0.19    0.05
   0  10   6    0.09    0.07
   0  10   6    0.12    0.06
  -1 -10  -6    0.05    0.07
   1 -10   6    0.02    0.07
  -1  10  -6    0.05    0.04
   1  10   6    0.07    0.07
  -1  10  -6    0.11    0.10
   1  10   6    0.04    0.05
  -2 -10  -6    1.59    0.16
   2 -10   6    1.51    0.15
  -2  10  -6    1.43    0.19
   2  10   6    1.42    0.16
   2  10   6    1.65    0.13
  -3 -10  -6    3.90    0.26
   3 -10   6    3.52    0.24
   3  10   6    4.56    0.31
  -3  10  -6    4.16    0.33
   3  10   6    4.21    0.22
   4 -10   6    7.24    0.39
  -4 -10  -6    7.49    0.40
  -4  10  -6    7.35    0.49
   4  10   6    7.54    0.47
  -5 -10  -6    0.96    0.16
   5 -10   6    1.08    0.16
  -5  10  -6    1.44    0.24
   5  10   6    1.09    0.20
  -6 -10  -6    1.79    0.21
   6 -10   6    2.57    0.22
   6  10   6    2.46    0.29
  -6  10  -6    1.40    0.26
  -7 -10  -6    0.47    0.16
   7 -10   6    0.32    0.13
  -7  10  -6    0.41    0.19
   7  10   6    0.21    0.18
  -8 -10  -6    1.18    0.21
  -8  10  -6    1.29    0.27
   8  10   6    1.08    0.26
   9  11  -6    0.40    0.21
  -9  11   6   -0.10    0.11
  -8 -11   6   -0.08    0.12
   8  11  -6    0.21    0.16
  -7 -11   6   -0.15    0.10
   7  11  -6    0.13    0.15
  -6 -11   6    2.19    0.23
   6 -11  -6    2.35    0.19
   6  11  -6    2.42    0.27
   5 -11  -6    0.22    0.09
  -5 -11   6    0.03    0.10
   5  11  -6    0.10    0.13
  -5  11   6    0.05    0.11
   4 -11  -6    4.52    0.26
  -4 -11   6    4.52    0.24
  -4 -11   6    4.54    0.29
   4  11  -6    4.46    0.34
  -4  11   6    4.69    0.31
   3 -11  -6    2.27    0.18
  -3 -11   6    2.28    0.17
   3  11  -6    2.72    0.24
   3  11  -6    2.18    0.18
  -3  11   6    3.46    0.22
   2 -11  -6    1.36    0.13
  -2 -11   6    1.62    0.14
   2  11  -6    1.51    0.13
   2  11  -6    1.31    0.17
  -2  11   6    1.20    0.14
  -1 -11   6   -0.04    0.06
   1 -11  -6   -0.09    0.06
  -1  11   6    0.05    0.06
   1  11  -6    0.06    0.10
  -1  11   6    0.04    0.07
   1  11  -6   -0.01    0.05
   0 -11   6    0.23    0.08
   0 -11  -6    0.07    0.08
   0  11  -6    0.18    0.11
   0  11   6    0.19    0.08
   0  11  -6    0.07    0.05
   0  11   6    0.13    0.06
  -1 -11  -6    1.95    0.18
   1 -11   6    2.15    0.18
   1  11   6    2.30    0.16
  -1  11  -6    2.36    0.13
  -1  11  -6    2.15    0.23
   1  11   6    2.66    0.20
  -2 -11  -6    2.74    0.21
   2 -11   6    2.58    0.20
  -2  11  -6    2.89    0.27
   2  11   6    2.67    0.17
   2  11   6    2.50    0.22
   3 -11   6   12.01    0.56
  -3 -11  -6   11.79    0.56
   3  11   6   12.17    0.65
  -3  11  -6   12.65    0.68
  -4 -11  -6    0.06    0.10
   4 -11   6    0.06    0.10
   4  11   6    0.08    0.11
  -4  11  -6   -0.09    0.12
   5 -11   6    1.71    0.20
  -5 -11  -6    1.89    0.21
   5  11   6    1.83    0.25
  -5  11  -6    1.92    0.26
  -6 -11  -6    0.17    0.12
   6 -11   6    0.45    0.14
  -6  11  -6    0.11    0.16
   6  11   6    0.40    0.16
   7 -11   6    0.05    0.11
  -7 -11  -6    0.13    0.13
  -7  11  -6    0.43    0.19
   7  11   6    0.11    0.16
  -8 -11  -6    1.06    0.21
   8 -11   6    1.22    0.20
   8  11   6    0.90    0.26
  -8  11  -6    1.21    0.28
  -9  12   6    0.15    0.12
   9  12  -6    0.20    0.17
  -8 -12   6    0.71    0.18
   8  12  -6    0.54    0.20
  -7 -12   6    0.15    0.13
   7  12  -6    0.10    0.16
  -6 -12   6    0.19    0.12
   6  12  -6    0.24    0.15
   5 -12  -6    5.16    0.29
  -5 -12   6    4.86    0.31
   5  12  -6    4.50    0.37
   4 -12  -6    4.35    0.25
  -4 -12   6    3.78    0.22
  -4 -12   6    4.21    0.27
  -4  12   6    3.75    0.29
   4  12  -6    3.73    0.31
   3 -12  -6    3.52    0.23
  -3 -12   6    3.19    0.23
  -3 -12   6    3.78    0.22
   3  12  -6    4.59    0.31
  -3  12   6    4.14    0.27
  -2 -12   6    2.21    0.17
   2 -12  -6    2.20    0.17
  -2  12   6    2.44    0.20
   2  12  -6    2.74    0.24
  -1 -12   6    0.74    0.11
   1 -12  -6    0.74    0.11
  -1  12   6    0.54    0.10
   1  12  -6    0.73    0.09
  -1  12   6    0.62    0.11
   1  12  -6    0.69    0.15
   0 -12   6    0.98    0.13
   0 -12  -6    0.90    0.13
   0  12  -6    0.98    0.09
   0  12  -6    1.05    0.17
   0  12   6    1.00    0.12
   0  12   6    1.34    0.14
  -1 -12  -6    1.53    0.16
   1 -12   6    1.81    0.17
   1  12   6    1.69    0.14
  -1  12  -6    1.69    0.21
   1  12   6    1.71    0.17
   2 -12   6    7.13    0.37
  -2 -12  -6    7.05    0.37
   2  12   6    6.81    0.32
  -2  12  -6    6.84    0.45
   2  12   6    6.38    0.41
  -3 -12  -6    0.10    0.10
   3 -12   6    0.19    0.10
  -3  12  -6    0.09    0.14
   3  12   6    0.23    0.12
   4 -12   6    0.10    0.09
  -4 -12  -6    0.32    0.12
  -4  12  -6    0.13    0.15
   4  12   6    0.13    0.13
  -5 -12  -6    6.22    0.37
   5 -12   6    5.33    0.34
   5  12   6    5.36    0.41
  -5  12  -6    5.73    0.44
   6 -12   6    0.37    0.13
  -6 -12  -6    0.03    0.11
   6  12   6    0.74    0.19
  -6  12  -6    0.32    0.17
  -7 -12  -6    0.70    0.18
   7 -12   6    0.63    0.16
   7  12   6    0.96    0.24
  -7  12  -6    1.18    0.27
   8 -12   6    0.17    0.13
  -8 -12  -6    0.15    0.15
   8  12   6    0.21    0.19
  -8  12  -6    0.21    0.19
  -8 -13   6    0.11    0.14
   8  13  -6   -0.11    0.14
  -7 -13   6    0.85    0.18
   7  13  -6    0.89    0.22
  -6 -13   6    0.02    0.11
   6  13  -6    0.18    0.14
  -5 -13   6    0.12    0.11
   5 -13  -6    0.21    0.09
   5  13  -6    0.11    0.14
  -4 -13   6    8.24    0.42
   4 -13  -6    7.86    0.40
   4  13  -6    8.76    0.53
  -4  13   6    8.61    0.48
   3 -13  -6    7.36    0.37
  -3 -13   6    7.17    0.37
  -3 -13   6    7.22    0.35
   3  13  -6    7.74    0.48
  -3  13   6    8.06    0.43
  -2 -13   6    1.41    0.14
   2 -13  -6    1.48    0.14
  -2 -13   6    1.40    0.14
  -2  13   6    1.74    0.17
   2  13  -6    1.37    0.20
  -1 -13   6    2.24    0.16
  -1 -13   6    2.12    0.17
   1 -13  -6    2.36    0.19
   1  13  -6    2.19    0.24
  -1  13   6    1.99    0.19
   0 -13   6   25.10    1.04
   0 -13  -6   25.87    1.04
   0  13   6   24.95    1.03
   0  13   6   26.96    1.21
   0  13  -6   26.60    1.26
  -1 -13  -6   -0.02    0.08
   1 -13   6    0.03    0.08
  -1  13  -6    0.00    0.12
   1  13   6    0.13    0.07
   1  13   6    0.08    0.09
  -2 -13  -6    1.29    0.16
   2 -13   6    0.98    0.15
   2  13   6    0.91    0.11
  -2  13  -6    1.33    0.21
   2  13   6    0.93    0.15
  -3 -13  -6    3.22    0.25
   3 -13   6    3.22    0.25
   3  13   6    3.40    0.28
  -3  13  -6    3.19    0.31
   4 -13   6    0.79    0.15
  -4 -13  -6    0.91    0.16
   4  13   6    0.89    0.18
  -4  13  -6    0.85    0.20
  -5 -13  -6    0.29    0.13
   5 -13   6    0.05    0.10
   5  13   6    0.12    0.14
  -5  13  -6    0.24    0.16
   6 -13   6    2.04    0.22
  -6 -13  -6    1.92    0.23
  -6  13  -6    1.39    0.27
   6  13   6    1.80    0.27
   7 -13   6    1.82    0.23
  -7 -13  -6    1.59    0.23
   7  13   6    2.28    0.31
  -7  13  -6    1.54    0.29
   8 -13   6   -0.01    0.12
   8  13   6   -0.15    0.16
  -8 -14   6    0.69    0.18
   8  14  -6    0.63    0.22
  -7 -14   6    0.23    0.13
   7  14  -6    0.41    0.18
  -6 -14   6    0.80    0.17
   6  14  -6    0.87    0.21
  -5 -14   6   -0.02    0.10
   5  14  -6   -0.09    0.12
  -4 -14   6    2.87    0.23
   4 -14  -6    2.93    0.21
   4  14  -6    3.17    0.30
  -3 -14   6    0.91    0.13
   3 -14  -6    1.30    0.14
  -2 -14   6    8.24    0.39
  -2 -14   6    8.44    0.39
   2 -14  -6    8.65    0.40
   2  14  -6    8.72    0.52
  -2  14   6    7.80    0.46
  -1 -14   6    1.75    0.17
  -1 -14   6    1.94    0.15
   1 -14  -6    1.88    0.17
  -1  14   6    1.70    0.18
   1  14  -6    2.02    0.23
   0 -14   6    3.96    0.26
   0 -14  -6    4.45    0.27
   0  14   6    4.14    0.25
   0  14  -6    3.64    0.32
   0  14   6    4.48    0.29
  -1 -14  -6   11.56    0.52
   1 -14   6   11.27    0.52
   1  14   6   11.17    0.48
   1  14   6   10.14    0.58
  -1  14  -6   10.64    0.63
   2 -14   6    0.31    0.11
  -2 -14  -6    0.22    0.11
   2  14   6    0.31    0.13
  -2  14  -6    0.24    0.14
   2  14   6    0.21    0.08
  -3 -14  -6    0.40    0.13
   3 -14   6    0.43    0.12
   3  14   6    0.62    0.15
  -3  14  -6    0.55    0.18
   4 -14   6    0.16    0.11
  -4 -14  -6   -0.04    0.10
   4  14   6    0.06    0.13
  -4  14  -6   -0.08    0.13
   5 -14   6    0.63    0.15
  -5 -14  -6    0.26    0.14
  -5  14  -6    0.53    0.18
   5  14   6    0.65    0.18
   6 -14   6    2.63    0.26
  -6 -14  -6    2.27    0.25
  -6  14  -6    2.32    0.32
   6  14   6    2.19    0.30
  -7 -14  -6    0.08    0.14
   7 -14   6    0.06    0.12
   7  14   6    0.00    0.16
  -7  14  -6    0.07    0.19
  -8 -15   6    1.03    0.21
   8  15  -6    0.78    0.23
  -7 -15   6    0.12    0.13
   7  15  -6    0.30    0.18
  -6 -15   6    0.55    0.15
   6  15  -6    0.68    0.19
  -5 -15   6    0.10    0.11
   5  15  -6    0.08    0.15
   4 -15  -6    0.22    0.09
  -4 -15   6    0.09    0.09
   4  15  -6    0.08    0.13
  -3 -15   6    1.21    0.15
   3 -15  -6    1.14    0.13
  -3 -15   6    1.29    0.13
   3  15  -6    1.17    0.20
  -3  15   6    0.91    0.16
  -2 -15   6    0.00    0.07
  -2 -15   6    0.16    0.08
   2 -15  -6    0.06    0.08
   2  15  -6    0.03    0.13
  -2  15   6    0.12    0.10
   1 -15  -6    2.61    0.21
  -1 -15   6    2.39    0.19
   1  15  -6    2.58    0.27
  -1  15   6    2.48    0.22
   0 -15   6    8.18    0.41
   0 -15  -6    7.90    0.41
   0  15   6    8.88    0.48
   0  15  -6    8.51    0.52
   0  15   6    8.26    0.40
   1 -15   6    4.18    0.28
  -1 -15  -6    4.45    0.28
   1  15   6    4.50    0.24
   1  15   6    4.05    0.30
  -1  15  -6    3.97    0.34
   2 -15   6    0.05    0.10
  -2 -15  -6    0.05    0.10
  -2  15  -6    0.07    0.14
   2  15   6    0.02    0.10
   3 -15   6    0.63    0.14
  -3 -15  -6    0.62    0.14
  -3  15  -6    0.51    0.19
   3  15   6    1.20    0.18
   4 -15   6    1.55    0.19
  -4 -15  -6    1.08    0.18
  -4  15  -6    1.19    0.23
   4  15   6    1.40    0.21
  -5 -15  -6    0.05    0.12
   5 -15   6    0.48    0.14
   5  15   6    0.12    0.15
  -5  15  -6    0.23    0.17
  -6 -15  -6    0.14    0.13
   6 -15   6    0.09    0.12
   6  15   6    0.01    0.15
  -6  15  -6    0.13    0.18
  -7 -15  -6    0.37    0.16
   7 -15   6    0.36    0.14
  -7  15  -6    0.42    0.23
   7  15   6    0.25    0.19
   8  16  -6    0.17    0.19
  -7 -16   6   -0.01    0.12
   7  16  -6    0.21    0.17
  -6 -16   6    1.08    0.18
   6  16  -6    0.95    0.22
  -5 -16   6    0.02    0.10
   5  16  -6    0.17    0.15
  -4 -16   6    0.49    0.13
   4  16  -6    0.27    0.16
  -3 -16   6    2.14    0.20
   3 -16  -6    2.98    0.21
  -3 -16   6    2.79    0.20
   3  16  -6    3.48    0.31
  -3  16   6    3.52    0.27
   2 -16  -6    0.43    0.10
  -2 -16   6    0.66    0.12
  -2 -16   6    0.53    0.11
   2  16  -6    0.48    0.17
  -2  16   6    0.52    0.13
  -1 -16   6    2.33    0.19
   1 -16  -6    2.26    0.19
   1  16  -6    2.27    0.26
  -1  16   6    2.21    0.22
   0 -16  -6    1.02    0.15
   0 -16   6    1.05    0.15
   0  16  -6    1.03    0.20
   0  16   6    0.97    0.13
   0  16   6    1.06    0.16
  -1 -16  -6    0.15    0.11
   1 -16   6    0.05    0.09
   1  16   6    0.17    0.11
   1  16   6    0.04    0.06
  -1  16  -6   -0.09    0.13
  -2 -16  -6    0.24    0.12
   2 -16   6    0.28    0.11
  -2  16  -6    0.26    0.17
   2  16   6    0.40    0.14
   3 -16   6    2.03    0.22
   3  16   6    2.94    0.27
   4 -16   6    2.24    0.23
  -4 -16  -6    2.59    0.24
  -4  16  -6    2.46    0.31
   4  16   6    2.12    0.26
  -5 -16  -6    3.47    0.30
   5 -16   6    4.32    0.31
   5  16   6    3.02    0.33
  -5  16  -6    3.88    0.40
  -6 -16  -6    0.45    0.17
   6 -16   6    0.56    0.16
   6  16   6    0.40    0.18
  -6  16  -6    0.30    0.20
  -7 -16  -6    1.38    0.23
   7 -16   6    1.53    0.22
   7  16   6    1.21    0.27
  -7  16  -6    1.42    0.29
  -7 -17   6   -0.05    0.13
   7  17  -6   -0.08    0.15
  -6 -17   6    0.38    0.14
   6  17  -6    0.45    0.19
  -5 -17   6    0.16    0.11
   5  17  -6    0.01    0.15
  -4 -17   6    1.66    0.18
   4  17  -6    1.68    0.25
  -3 -17   6    3.23    0.24
   3  17  -6    3.44    0.32
   2 -17  -6    0.51    0.11
  -2 -17   6    0.32    0.11
   2  17  -6    0.16    0.14
  -2  17   6    0.43    0.13
   1 -17  -6   -0.04    0.08
  -1 -17   6    0.02    0.09
   1  17  -6   -0.04    0.13
  -1  17   6   -0.07    0.10
   0 -17   6    0.56    0.13
   0 -17  -6    0.36    0.11
   0  17   6    0.43    0.13
   0  17   6    0.23    0.10
   0  17  -6    0.49    0.17
  -1 -17  -6    2.75    0.23
   1 -17   6    3.21    0.23
  -1  17  -6    2.58    0.29
   1  17   6    2.76    0.20
   1  17   6    2.55    0.25
  -2 -17  -6    0.15    0.11
   2 -17   6    0.14    0.11
   2  17   6    0.16    0.12
  -2  17  -6    0.14    0.16
   3 -17   6    5.06    0.34
  -3 -17  -6    5.61    0.36
   3  17   6    5.90    0.41
  -3  17  -6    5.43    0.44
  -4 -17  -6    0.74    0.17
   4 -17   6    0.90    0.18
  -4  17  -6    1.13    0.25
   4  17   6    0.86    0.19
   5 -17   6    0.07    0.12
  -5 -17  -6    0.17    0.13
  -5  17  -6    0.10    0.18
   5  17   6    0.22    0.15
   6 -17   6    1.10    0.21
  -6 -17  -6    1.41    0.22
   6  17   6    0.97    0.23
  -6  17  -6    0.91    0.25
   7 -17   6    0.47    0.16
   7  17   6    0.32    0.20
  -7 -18   6    0.47    0.16
   7  18  -6   -0.02    0.16
  -6 -18   6    0.19    0.13
   6  18  -6    0.18    0.17
  -5 -18   6    1.05    0.18
   5  18  -6    1.46    0.26
  -4 -18   6    0.20    0.11
   4  18  -6    0.21    0.16
  -3 -18   6    0.73    0.13
   3  18  -6    0.88    0.20
  -2 -18   6    3.20    0.22
   2 -18  -6    2.93    0.22
  -2  18   6    3.08    0.27
   2  18  -6    2.84    0.31
  -1 -18   6    0.78    0.14
   1 -18  -6    0.84    0.14
   1  18  -6    0.76    0.20
  -1  18   6    0.90    0.17
   0 -18  -6    0.61    0.13
   0 -18   6    0.61    0.13
   0  18   6    0.69    0.15
   0  18   6    0.59    0.12
   0  18  -6    0.52    0.18
   1 -18   6    3.40    0.26
  -1 -18  -6    3.10    0.26
   1  18   6    3.37    0.29
  -1  18  -6    3.84    0.36
   1  18   6    3.71    0.23
  -2 -18  -6    0.09    0.12
   2 -18   6    0.26    0.12
   2  18   6    0.08    0.12
  -2  18  -6   -0.16    0.14
  -3 -18  -6    1.68    0.21
   3 -18   6    1.60    0.21
   3  18   6    2.14    0.24
  -3  18  -6    1.52    0.27
  -4 -18  -6    0.21    0.13
   4 -18   6    0.28    0.13
  -4  18  -6    0.19    0.18
   4  18   6    0.47    0.17
   5 -18   6    0.38    0.15
  -5 -18  -6    0.62    0.17
  -5  18  -6    0.76    0.23
   5  18   6    0.76    0.21
   6 -18   6    0.35    0.15
  -6 -18  -6    0.53    0.18
   6  18   6    0.49    0.19
  -6  18  -6    0.26    0.21
  -7 -19   6    0.55    0.18
   7  19  -6    0.90    0.24
  -6 -19   6    0.57    0.16
   6  19  -6    1.10    0.25
  -5 -19   6    0.14    0.12
   5  19  -6    0.25    0.18
  -4 -19   6    0.68    0.14
   4  19  -6    0.02    0.15
   3  19  -6    0.03    0.14
  -2 -19   6    0.23    0.10
   2  19  -6   -0.02    0.14
   1 -19  -6    2.24    0.20
  -1 -19   6    1.74    0.19
   1  19  -6    2.34    0.28
  -1  19   6    2.19    0.24
   0 -19  -6    2.00    0.20
   0 -19   6    2.18    0.21
   0  19  -6    2.32    0.30
   0  19   6    2.30    0.24
   0  19   6    2.24    0.19
  -1 -19  -6    0.09    0.10
   1 -19   6    0.11    0.10
   1  19   6    0.06    0.11
  -1  19  -6    0.22    0.16
   2 -19   6    0.16    0.12
  -2 -19  -6    0.21    0.13
  -2  19  -6    0.12    0.16
   2  19   6    0.16    0.13
  -3 -19  -6    0.42    0.15
   3 -19   6   -0.04    0.11
   3  19   6    0.15    0.13
  -3  19  -6    0.06    0.16
   4 -19   6    0.14    0.12
  -4 -19  -6   -0.09    0.11
   4  19   6    0.04    0.14
  -4  19  -6   -0.05    0.16
  -5 -19  -6    0.60    0.18
   5 -19   6    0.50    0.17
  -5  19  -6    0.77    0.25
   5  19   6    0.66    0.20
   6 -19   6   -0.03    0.12
  -6 -19  -6   -0.02    0.13
  -6  19  -6   -0.05    0.18
   6  19   6    0.13    0.16
  -6 -20   6    0.17    0.14
   6  20  -6    0.37    0.20
  -5 -20   6    0.44    0.15
   5  20  -6    0.44    0.19
   4  20  -6    0.19    0.17
   3  20  -6    1.38    0.25
   2  20  -6    0.16    0.16
  -1 -20   6   -0.02    0.09
   1 -20  -6    0.01    0.08
   1  20  -6   -0.10    0.13
  -1  20   6    0.21    0.13
   0 -20   6    0.24    0.11
   0 -20  -6    0.35    0.12
   0  20  -6    0.23    0.18
   0  20   6    0.47    0.15
   0  20   6    0.18    0.09
  -1 -20  -6    0.09    0.11
   1 -20   6   -0.09    0.10
   1  20   6    0.32    0.14
  -1  20  -6    0.05    0.14
   2 -20   6    0.51    0.15
  -2 -20  -6    0.60    0.16
  -2  20  -6    0.48    0.20
   2  20   6    0.63    0.17
  -3 -20  -6    0.71    0.17
   3 -20   6    1.00    0.19
  -3  20  -6    0.63    0.21
   3  20   6    1.40    0.22
   4 -20   6    0.82    0.19
  -4 -20  -6    0.81    0.19
  -4  20  -6    1.20    0.27
   4  20   6    1.06    0.22
   5 -20   6   -0.06    0.13
  -5 -20  -6   -0.01    0.14
  -5  20  -6    0.10    0.19
   5  20   6    0.15    0.16
   6  20   6    0.23    0.17
  -6 -21   6    0.66    0.18
   6  21  -6    0.36    0.20
   5  21  -6    0.04    0.17
   4  21  -6    0.17    0.17
   3  21  -6    0.80    0.22
   2  21  -6    0.08    0.16
  -1 -21   6    1.01    0.16
   1  21  -6    1.12    0.24
   0 -21  -6    0.16    0.11
   0 -21   6    0.22    0.12
   0  21   6    0.20    0.14
   0  21  -6    0.29    0.19
   0  21   6    0.16    0.10
   1 -21   6    0.74    0.15
  -1 -21  -6    1.06    0.17
   1  21   6    0.99    0.20
  -1  21  -6    0.58    0.20
  -2 -21  -6    0.12    0.12
   2 -21   6   -0.01    0.11
   2  21   6    0.30    0.16
  -2  21  -6    0.07    0.17
   3 -21   6    0.01    0.12
  -3 -21  -6   -0.14    0.12
  -3  21  -6   -0.07    0.17
   3  21   6    0.24    0.15
  -4 -21  -6    0.77    0.19
   4 -21   6    0.54    0.18
   4  21   6    0.90    0.21
  -4  21  -6    0.83    0.26
   5 -21   6    0.03    0.13
  -5 -21  -6    0.04    0.14
   5  21   6    0.05    0.15
  -5  21  -6   -0.16    0.16
   5  22  -6    0.94    0.25
   4  22  -6    0.30    0.19
   3  22  -6    1.04    0.25
   2  22  -6    0.07    0.16
  -1 -22   6    0.03    0.11
   1  22  -6    0.20    0.18
   0 -22   6    0.12    0.12
   0  22  -6    0.48    0.21
   0  22   6    0.17    0.10
   1 -22   6    0.90    0.18
  -1 -22  -6    1.32    0.18
  -1  22  -6    0.58    0.22
   1  22   6    1.24    0.21
  -2 -22  -6    0.20    0.14
   2 -22   6    0.37    0.15
   2  22   6    0.16    0.16
  -2  22  -6    0.41    0.21
   3 -22   6    1.27    0.21
  -3 -22  -6    0.88    0.19
   3  22   6    0.75    0.20
  -3  22  -6    1.24    0.28
   4 -22   6    0.14    0.14
  -4 -22  -6    0.10    0.14
  -4  22  -6    0.23    0.21
   4  22   6    0.17    0.15
   5  22   6    0.11    0.16
   4  23  -6   -0.13    0.16
   3  23  -6    0.82    0.23
   2  23  -6    0.01    0.17
  -1 -23   6    0.14    0.12
   1  23  -6    0.16    0.18
   0 -23   6    0.16    0.12
   0  23  -6    0.30    0.18
  -1 -23  -6    1.51    0.20
   1 -23   6    1.40    0.21
  -1  23  -6    1.27    0.28
  -2 -23  -6    0.64    0.17
   2 -23   6    0.35    0.15
  -2  23  -6    0.55    0.23
   2  23   6    0.41    0.18
   3 -23   6    2.32    0.28
  -3 -23  -6    2.15    0.25
   3  23   6    1.89    0.29
  -3  23  -6    2.90    0.37
  -4 -23  -6   -0.04    0.14
   4 -23   6    0.17    0.14
   4  23   6    0.16    0.16
   4  24  -6    0.33    0.20
   3  24  -6    0.08    0.18
   2  24  -6   -0.06    0.17
   1  24  -6   -0.01    0.17
   0 -24   6    0.54    0.16
   0  24  -6    0.57    0.23
   1 -24   6    0.14    0.14
  -1  24  -6    0.13    0.20
   2 -24   6    0.59    0.18
  -2 -24  -6    0.65    0.17
  -2  24  -6    0.28    0.20
  -3 -24  -6    0.06    0.14
   3 -24   6    0.37    0.16
  -3  24  -6    0.16    0.20
   3  24   6    0.19    0.17
   2  25  -6    0.11    0.17
   1  25  -6    0.00    0.18
   0 -25   6    0.40    0.16
   0  25  -6    0.55    0.22
   1 -25   6    0.24    0.15
  -1  25  -6    0.57    0.24
   2 -25   6    0.07    0.13
  -3 -25  -6    0.03    0.13
   1 -26   6   -0.19    0.11
 -10   0   7   -0.09    0.12
  -9   0   7    0.14    0.14
   8   0  -7   -0.01    0.11
   7   0  -7    0.04    0.10
  -7   0   7    0.20    0.09
  -6   0   7   -0.02    0.07
   6   0  -7    0.12    0.11
   6   0  -7   -0.02    0.09
   5   0  -7   -0.04    0.07
   5   0  -7   -0.01    0.08
  -5   0   7   -0.01    0.07
   4   0  -7    0.04    0.07
  -4   0   7    0.08    0.06
   4   0  -7   -0.01    0.07
   3   0  -7    0.15    0.05
   3   0  -7    0.13    0.07
  -3   0   7    0.21    0.07
  -2   0   7   -0.01    0.06
   2   0  -7   -0.01    0.05
   2   0  -7    0.00    0.03
  -1   0   7   -0.05    0.05
   1   0  -7   -0.01    0.03
   1   0  -7    0.05    0.06
   0   0  -7    0.01    0.05
   0   0   7   -0.04    0.05
   0   0  -7    0.09    0.06
  -1   0  -7   -0.01    0.06
  -1   0  -7   -0.01    0.05
   1   0   7    0.00    0.06
  -2   0  -7   -0.04    0.06
   2   0   7   -0.03    0.05
   3   0   7    1.83    0.15
   4   0   7   -0.15    0.09
   4   0   7   -0.01    0.07
  -4   0  -7    0.08    0.08
  -5   0  -7    0.06    0.09
   5   0   7   -0.01    0.12
   5   0   7   -0.04    0.06
   6   0   7   -0.05    0.14
  -6   0  -7    0.12    0.10
  -7   0  -7   -0.08    0.10
 -10  -1   7    0.55    0.18
 -10   1   7    0.60    0.17
  -9  -1   7   -0.12    0.12
  -9   1   7    0.00    0.12
   8  -1  -7    0.14    0.13
   8   1  -7    0.13    0.13
   7  -1  -7    0.03    0.10
  -7   1   7    0.01    0.07
   7   1  -7    0.07    0.10
   6  -1  -7   -0.04    0.08
  -6  -1   7    0.13    0.08
   6   1  -7    0.01    0.09
  -6   1   7   -0.09    0.07
   6   1  -7   -0.03    0.10
   5  -1  -7    5.97    0.33
  -5  -1   7    5.67    0.30
   5  -1  -7    5.57    0.34
  -5   1   7    5.93    0.30
   5   1  -7    6.29    0.33
   5   1  -7    5.39    0.34
   4  -1  -7    1.77    0.14
   4  -1  -7    1.60    0.15
  -4  -1   7    1.80    0.14
   4   1  -7    1.52    0.15
   4   1  -7    1.86    0.16
  -4   1   7    1.66    0.15
   3  -1  -7    4.40    0.23
   3   1  -7    4.40    0.24
  -2  -1   7    0.29    0.07
   2  -1  -7    0.11    0.07
   2   1  -7    0.13    0.05
   2   1  -7    0.18    0.07
  -2   1   7    0.15    0.07
  -1  -1   7    2.26    0.15
   1  -1  -7    1.75    0.14
  -1   1   7    1.97    0.14
   1   1  -7    1.92    0.15
   1   1  -7    1.63    0.12
   0  -1  -7    0.69    0.07
   0  -1  -7    0.45    0.08
   0  -1   7    0.61    0.09
   0   1   7    0.50    0.09
   0   1  -7    0.53    0.08
   0   1  -7    0.37    0.08
  -1  -1  -7    0.53    0.09
   1  -1   7    0.36    0.08
  -1   1  -7    0.40    0.08
   1   1   7    0.43    0.08
  -1   1  -7    0.32    0.08
   2  -1   7    1.46    0.13
  -2  -1  -7    1.54    0.14
  -2   1  -7    1.49    0.13
   2   1   7    1.57    0.13
   3  -1   7    8.04    0.37
  -3  -1  -7    7.58    0.37
  -3   1  -7    7.54    0.36
   3   1   7    7.47    0.43
   3   1   7    7.90    0.36
  -4  -1  -7    9.85    0.44
   4  -1   7    8.90    0.42
   4   1   7    9.34    0.53
   4   1   7    8.75    0.41
  -4   1  -7    9.30    0.42
  -5  -1  -7    0.33    0.11
   5  -1   7    0.50    0.10
   5   1   7    0.28    0.09
   5   1   7    0.42    0.16
  -5   1  -7    0.40    0.11
  -6  -1  -7    3.33    0.25
  -6   1  -7    3.82    0.25
   6   1   7    4.32    0.35
  -7  -1  -7    0.29    0.13
   7   1   7    0.23    0.17
 -10   2   7    0.04    0.13
  -9  -2   7   -0.10    0.12
  -9   2   7    0.01    0.12
   8  -2  -7   -0.10    0.10
   7  -2  -7    0.13    0.11
  -7   2   7    0.04    0.08
   7   2  -7    0.00    0.10
   6  -2  -7    0.07    0.09
  -6  -2   7    0.23    0.09
  -6   2   7    0.16    0.09
   6   2  -7    0.36    0.13
   6   2  -7    0.20    0.10
  -5  -2   7    2.35    0.17
   5  -2  -7    2.38    0.19
   5  -2  -7    1.97    0.18
   5   2  -7    2.29    0.19
  -5   2   7    2.06    0.17
   5   2  -7    2.25    0.19
  -4  -2   7    0.14    0.07
   4  -2  -7    0.14    0.07
   4  -2  -7    0.20    0.08
  -4   2   7    0.19    0.08
   4   2  -7    0.20    0.08
   4   2  -7    0.25    0.08
   3  -2  -7    6.71    0.33
  -3  -2   7    6.46    0.31
   3   2  -7    6.67    0.34
   3   2  -7    6.24    0.32
  -3   2   7    6.47    0.32
  -2  -2   7    1.97    0.15
   2  -2  -7    2.30    0.16
  -2   2   7    2.17    0.16
   2   2  -7    2.12    0.16
   2   2  -7    2.09    0.14
  -1  -2   7    9.93    0.44
   1  -2  -7    9.87    0.44
  -1   2   7   10.03    0.44
   1   2  -7   10.72    0.44
   1   2  -7    9.90    0.48
   0  -2  -7    1.60    0.14
   0  -2   7    1.83    0.14
   0  -2  -7    1.78    0.11
   0   2  -7    1.96    0.15
   0   2   7    1.75    0.14
   0   2  -7    1.65    0.13
  -1  -2  -7    2.77    0.19
   1  -2   7    2.79    0.18
   1   2   7    2.68    0.17
  -1   2  -7    2.82    0.17
  -1   2  -7    2.97    0.20
   2  -2   7    0.37    0.08
  -2  -2  -7    0.37    0.09
  -2   2  -7    0.52    0.10
   2   2   7    0.44    0.08
   2   2   7    0.49    0.09
  -2   2  -7    0.63    0.09
  -3  -2  -7    1.07    0.13
   3  -2   7    1.01    0.12
   3   2   7    0.99    0.14
  -3   2  -7    1.20    0.12
   3   2   7    1.09    0.11
   4  -2   7    0.10    0.08
  -4  -2  -7    0.10    0.09
  -4   2  -7    0.30    0.09
   4   2   7    0.06    0.07
   4   2   7   -0.09    0.10
  -5  -2  -7    3.05    0.23
   5  -2   7    3.28    0.21
   5   2   7    3.17    0.30
  -5   2  -7    3.25    0.22
   5   2   7    2.81    0.20
   6  -2   7    0.88    0.13
  -6  -2  -7    0.66    0.14
  -6   2  -7    0.57    0.12
   6   2   7    0.58    0.19
  -7  -2  -7   -0.02    0.11
   7   2   7    0.04    0.16
   8   2   7    0.07    0.19
  -9  -3   7    0.35    0.15
  -9   3   7    0.09    0.12
  -8  -3   7    0.09    0.13
   8  -3  -7    0.15    0.12
   7  -3  -7    0.06    0.10
  -7   3   7    0.10    0.09
   7   3  -7    0.12    0.13
   7   3  -7    0.25    0.12
   6  -3  -7    1.04    0.15
  -6  -3   7    1.10    0.12
   6   3  -7    0.76    0.16
  -6   3   7    0.82    0.13
   6   3  -7    1.50    0.17
  -5  -3   7    3.11    0.20
   5  -3  -7    2.98    0.22
  -5   3   7    2.94    0.21
   5   3  -7    3.04    0.23
   5   3  -7    2.85    0.22
  -4  -3   7    5.39    0.28
   4  -3  -7    5.50    0.30
   4   3  -7    5.48    0.32
   4   3  -7    5.94    0.31
  -4   3   7    5.57    0.30
   3  -3  -7   11.70    0.52
  -3  -3   7   11.98    0.51
   3   3  -7   11.61    0.52
   3   3  -7   11.96    0.58
  -3   3   7   11.89    0.52
  -3   3   7   12.28    0.54
   2  -3  -7    0.05    0.06
  -2  -3   7    0.05    0.05
  -2   3   7    0.06    0.06
   2   3  -7    0.18    0.06
   2   3  -7    0.14    0.06
  -1  -3   7    0.21    0.07
   1  -3  -7    0.15    0.07
   1   3  -7    0.08    0.06
  -1   3   7    0.01    0.06
   1   3  -7    0.11    0.06
   0  -3   7   10.28    0.44
   0  -3  -7    9.96    0.44
   0   3  -7   10.16    0.49
   0   3  -7    9.58    0.42
   0   3   7    9.49    0.43
  -1  -3  -7   23.61    0.92
   1  -3   7   22.87    0.93
  -1   3  -7   23.98    0.91
  -1   3  -7   23.21    1.08
   1   3   7   22.85    1.06
   1   3   7   23.94    0.92
   2  -3   7    0.95    0.11
  -2  -3  -7    0.80    0.11
   2   3   7    0.89    0.10
  -2   3  -7    0.71    0.12
   2   3   7    0.65    0.11
  -2   3  -7    0.81    0.10
   3  -3   7    2.93    0.20
  -3  -3  -7    3.34    0.21
  -3   3  -7    2.88    0.25
   3   3   7    3.11    0.24
  -3   3  -7    3.10    0.19
   3   3   7    3.20    0.19
  -4  -3  -7    4.27    0.26
   4  -3   7    4.33    0.26
  -4   3  -7    4.03    0.24
   4   3   7    4.37    0.24
   4   3   7    4.54    0.33
   5  -3   7    6.06    0.32
  -5  -3  -7    5.60    0.33
  -5   3  -7    6.06    0.31
   5   3   7    6.24    0.43
  -6  -3  -7    0.24    0.11
   6  -3   7    0.00    0.08
   6   3   7    0.00    0.15
  -7  -3  -7    1.95    0.22
   7   3   7    1.79    0.29
  -8  -3  -7    0.54    0.16
   8   3   7    0.64    0.23
  -9  -4   7    0.08    0.14
   8  -4  -7    0.12    0.12
  -8  -4   7    0.26    0.15
  -8   4   7    0.02    0.08
   7  -4  -7    0.45    0.13
  -7   4   7    0.14    0.09
   7   4  -7    0.22    0.14
   7   4  -7    0.35    0.13
  -6  -4   7    0.59    0.10
   6  -4  -7    0.74    0.13
   6   4  -7    0.69    0.15
  -6   4   7    0.66    0.12
   6   4  -7    0.79    0.14
   5  -4  -7    6.28    0.32
  -5  -4   7    5.24    0.28
   5   4  -7    5.40    0.32
  -5   4   7    5.27    0.30
   5   4  -7    5.62    0.35
   4  -4  -7    0.03    0.07
  -4  -4   7    0.09    0.07
   4   4  -7    0.04    0.08
   4   4  -7    0.03    0.08
  -4   4   7    0.06    0.06
  -4   4   7   -0.03    0.07
  -3  -4   7    0.13    0.07
   3  -4  -7    0.19    0.07
  -3   4   7    0.37    0.06
   3   4  -7    0.17    0.08
  -3   4   7    0.11    0.06
   3   4  -7    0.13    0.07
  -2  -4   7    0.30    0.08
   2  -4  -7    0.39    0.08
   2   4  -7    0.24    0.07
  -2   4   7    0.25    0.07
   2   4  -7    0.32    0.07
  -1  -4   7   15.68    0.65
   1  -4  -7   16.22    0.65
   1   4  -7   16.11    0.64
  -1   4   7   16.28    0.65
   1   4  -7   14.98    0.74
   0  -4  -7    4.55    0.25
   0  -4   7    4.50    0.24
   0   4  -7    4.21    0.23
   0   4  -7    4.38    0.26
   0   4   7    4.78    0.23
   0   4   7    4.59    0.24
   1  -4   7    1.06    0.12
  -1  -4  -7    0.96    0.11
   1   4   7    0.76    0.10
  -1   4  -7    1.11    0.13
  -1   4  -7    1.00    0.10
   1   4   7    1.02    0.11
   2  -4   7    1.89    0.15
  -2  -4  -7    1.88    0.16
   2   4   7    1.75    0.16
  -2   4  -7    2.01    0.14
   2   4   7    1.86    0.14
  -2   4  -7    1.95    0.18
   3  -4   7   21.55    0.90
  -3  -4  -7   22.41    0.90
   3   4   7   21.13    1.06
   3   4   7   22.71    0.88
  -3   4  -7   21.77    1.07
  -3   4  -7   23.26    0.87
   4  -4   7    0.03    0.07
  -4  -4  -7    0.16    0.09
   4   4   7   -0.05    0.11
   4   4   7   -0.04    0.06
  -4   4  -7    0.13    0.07
  -4   4  -7   -0.07    0.10
  -5  -4  -7    5.65    0.33
   5  -4   7    5.10    0.30
  -5   4  -7    5.44    0.29
   5   4   7    5.70    0.41
  -6  -4  -7    4.18    0.29
   6  -4   7    4.18    0.27
   6   4   7    4.22    0.38
  -7  -4  -7    0.24    0.14
   7   4   7    0.21    0.19
  -8  -4  -7    0.08    0.13
   8   4   7   -0.09    0.17
   8  -5  -7    0.14    0.11
  -8  -5   7    0.59    0.16
  -8   5   7    0.05    0.09
   7  -5  -7    0.19    0.11
   7   5  -7    0.16    0.12
   7   5  -7    0.34    0.15
  -7   5   7    0.16    0.10
   6  -5  -7    0.50    0.12
  -6   5   7    0.54    0.12
   6   5  -7    0.39    0.12
   6   5  -7    0.81    0.16
  -5  -5   7    3.29    0.20
   5  -5  -7    3.54    0.24
   5   5  -7    3.40    0.26
  -5   5   7    3.21    0.22
   5   5  -7    3.45    0.24
  -4  -5   7    7.51    0.36
   4  -5  -7    7.76    0.38
  -4   5   7    7.66    0.39
  -4   5   7    7.57    0.38
   4   5  -7    8.06    0.39
   4   5  -7    7.70    0.43
  -3  -5   7    2.15    0.16
   3  -5  -7    1.96    0.16
  -3   5   7    1.82    0.16
  -3   5   7    2.24    0.13
   3   5  -7    2.61    0.19
   3   5  -7    2.05    0.16
  -2  -5   7   33.32    1.29
   2  -5  -7   34.29    1.29
  -2   5   7   34.05    1.30
   2   5  -7   32.96    1.51
   2   5  -7   33.09    1.28
  -1  -5   7    2.39    0.16
   1  -5  -7    2.20    0.17
   1   5  -7    2.26    0.18
   1   5  -7    2.46    0.16
  -1   5   7    2.35    0.16
   0  -5  -7   48.31    1.90
   0  -5   7   50.39    1.91
   0   5  -7   49.20    1.88
   0   5   7   49.75    1.91
   0   5   7   53.97    2.21
   0   5  -7   51.96    2.25
  -1  -5  -7    0.77    0.11
   1  -5   7    0.62    0.10
  -1   5  -7    0.82    0.12
  -1   5  -7    0.74    0.09
   1   5   7    0.71    0.09
   1   5   7    0.58    0.09
   2  -5   7    0.19    0.08
  -2  -5  -7    0.19    0.08
   2   5   7    0.27    0.08
  -2   5  -7    0.34    0.11
  -2   5  -7    0.07    0.06
   2   5   7    0.26    0.07
  -3  -5  -7    0.23    0.10
   3  -5   7    0.17    0.08
  -3   5  -7    0.12    0.11
  -3   5  -7    0.14    0.07
   3   5   7    0.13    0.10
   3   5   7    0.02    0.06
  -4  -5  -7    6.09    0.33
   4  -5   7    5.61    0.31
  -4   5  -7    5.98    0.28
   4   5   7    5.62    0.28
  -4   5  -7    5.40    0.39
   4   5   7    5.50    0.38
   5  -5   7    5.30    0.30
  -5  -5  -7    4.69    0.31
   5   5   7    5.27    0.39
  -5   5  -7    4.69    0.37
  -6  -5  -7    2.38    0.23
   6  -5   7    2.31    0.21
  -6   5  -7    2.59    0.29
   6   5   7    2.30    0.29
  -7  -5  -7    0.40    0.14
   7   5   7    0.31    0.19
  -7   5  -7    0.50    0.20
  -8  -5  -7    0.10    0.14
  -8   5  -7    0.48    0.21
   8   5   7    0.07    0.18
  -9  -6   7   -0.10    0.13
   8  -6  -7    0.13    0.11
  -8   6   7    0.27    0.11
  -7  -6   7    0.50    0.15
   7  -6  -7    0.28    0.12
   7   6  -7    0.38    0.15
  -7   6   7    0.35    0.11
   6  -6  -7    0.58    0.12
   6   6  -7    0.81    0.15
   6   6  -7    0.53    0.13
  -5  -6   7    0.03    0.07
   5  -6  -7    0.12    0.09
   5   6  -7    0.20    0.10
   5   6  -7    0.12    0.11
  -5   6   7    0.11    0.09
  -4  -6   7    2.05    0.15
   4  -6  -7    2.10    0.17
   4   6  -7    2.03    0.19
   4   6  -7    2.12    0.18
  -4   6   7    2.07    0.17
  -4   6   7    2.04    0.17
   3  -6  -7    1.85    0.16
  -3  -6   7    1.74    0.15
  -3   6   7    2.16    0.14
  -3   6   7    1.83    0.16
   3   6  -7    2.27    0.19
   3   6  -7    1.93    0.16
   2  -6  -7    2.35    0.17
  -2  -6   7    2.04    0.16
   2   6  -7    2.31    0.16
   2   6  -7    2.45    0.19
  -2   6   7    2.31    0.17
   1  -6  -7    1.19    0.12
  -1  -6   7    0.97    0.11
   1   6  -7    0.86    0.10
   1   6  -7    0.80    0.11
  -1   6   7    1.00    0.11
   0  -6   7    7.28    0.35
   0  -6  -7    7.49    0.36
   0   6  -7    7.18    0.33
   0   6  -7    7.56    0.40
   0   6   7    7.03    0.34
   0   6   7    7.78    0.36
   1  -6   7    2.18    0.17
  -1  -6  -7    2.10    0.17
  -1   6  -7    2.28    0.14
   1   6   7    2.21    0.15
   1   6   7    2.08    0.16
  -1   6  -7    1.73    0.18
   2  -6   7    1.62    0.15
  -2  -6  -7    2.07    0.17
  -2   6  -7    2.10    0.13
  -2   6  -7    1.83    0.19
   2   6   7    1.67    0.14
   2   6   7    1.65    0.16
   3  -6   7    3.85    0.24
  -3  -6  -7    3.32    0.24
   3   6   7    4.50    0.29
  -3   6  -7    3.64    0.20
  -3   6  -7    4.25    0.30
   3   6   7    3.48    0.21
  -4  -6  -7   22.89    0.94
   4  -6   7   22.59    0.93
   4   6   7   22.06    1.11
   4   6   7   22.86    0.89
  -4   6  -7   22.83    1.13
   5  -6   7    0.99    0.14
  -5  -6  -7    0.96    0.16
   5   6   7    0.87    0.19
  -5   6  -7    0.81    0.19
   6  -6   7    4.59    0.29
  -6  -6  -7    4.71    0.31
   6   6   7    3.71    0.37
  -6   6  -7    4.44    0.38
  -7  -6  -7    0.06    0.13
   7   6   7   -0.01    0.16
  -7   6  -7    0.16    0.17
  -8  -6  -7    0.91    0.19
  -8   6  -7    0.86    0.25
   8   6   7    0.82    0.26
  -9  -7   7    1.54    0.24
   8  -7  -7    0.01    0.11
  -8  -7   7   -0.14    0.11
   8   7  -7    0.05    0.14
  -8   7   7    0.17    0.10
   7  -7  -7    0.18    0.11
  -7  -7   7    0.02    0.11
  -7   7   7    0.30    0.11
   7   7  -7    0.01    0.14
   5  -7  -7    1.80    0.17
  -5  -7   7    1.83    0.15
  -5   7   7    1.82    0.18
   5   7  -7    1.88    0.19
   5   7  -7    1.73    0.20
  -4  -7   7    1.99    0.15
   4  -7  -7    2.06    0.17
   4   7  -7    1.83    0.17
  -4   7   7    2.07    0.18
   4   7  -7    2.13    0.20
   3  -7  -7    0.79    0.11
  -3  -7   7    0.75    0.10
  -3   7   7    0.43    0.10
   3   7  -7    0.84    0.13
  -3   7   7    0.67    0.08
   3   7  -7    0.56    0.10
  -2  -7   7    3.94    0.22
   2  -7  -7    3.59    0.22
  -2   7   7    3.82    0.22
   2   7  -7    3.72    0.25
  -2   7   7    3.74    0.19
   2   7  -7    3.48    0.22
  -1  -7   7    0.02    0.06
   1  -7  -7    0.00    0.06
  -1   7   7    0.06    0.06
   1   7  -7    0.06    0.06
   1   7  -7   -0.03    0.07
  -1   7   7    0.03    0.04
   0  -7   7    0.56    0.10
   0  -7  -7    0.36    0.09
   0   7  -7    0.50    0.07
   0   7   7    0.37    0.08
   0   7   7    0.48    0.07
   0   7  -7    0.63    0.11
   1  -7   7    2.91    0.20
  -1  -7  -7    3.03    0.21
   1   7   7    3.07    0.20
  -1   7  -7    3.26    0.17
  -1   7  -7    3.15    0.24
   1   7   7    3.38    0.19
  -2  -7  -7    0.11    0.08
   2  -7   7   -0.06    0.06
   2   7   7    0.06    0.08
  -2   7  -7    0.13    0.06
   2   7   7    0.11    0.06
  -2   7  -7    0.10    0.10
  -3  -7  -7    7.70    0.39
   3  -7   7    7.37    0.38
  -3   7  -7    7.73    0.33
   3   7   7    7.50    0.44
   3   7   7    7.93    0.35
  -3   7  -7    7.38    0.47
  -4  -7  -7    0.85    0.14
   4  -7   7    0.81    0.13
   4   7   7    0.89    0.17
  -4   7  -7    0.63    0.17
  -5  -7  -7    4.69    0.30
   5  -7   7    4.41    0.28
   5   7   7    4.39    0.35
  -5   7  -7    3.90    0.36
   6  -7   7    7.63    0.41
  -6  -7  -7    7.43    0.42
   6   7   7    8.07    0.53
  -6   7  -7    6.83    0.52
   7  -7   7   -0.06    0.10
  -7  -7  -7    0.10    0.13
  -7   7  -7    0.04    0.18
   7   7   7    0.01    0.16
  -8  -7  -7    1.30    0.22
   8   7   7    1.48    0.30
  -8   7  -7    1.54    0.30
  -9  -8   7   -0.08    0.13
   8  -8  -7    0.45    0.14
  -8  -8   7    0.48    0.17
  -8   8   7    0.71    0.14
   8   8  -7    0.67    0.20
   7  -8  -7    1.88    0.20
  -7  -8   7    1.80    0.22
  -7   8   7    1.63    0.19
   7   8  -7    1.65    0.24
   6  -8  -7    0.41    0.11
  -6   8   7    0.46    0.12
   6   8  -7    0.71    0.16
  -5  -8   7    0.09    0.07
   5  -8  -7    0.03    0.08
   5   8  -7    0.09    0.11
   5   8  -7    0.04    0.09
  -5   8   7    0.01    0.08
  -4  -8   7    3.32    0.20
   4  -8  -7    3.41    0.23
   4   8  -7    3.70    0.24
  -4   8   7    3.68    0.24
   4   8  -7    3.57    0.28
   3  -8  -7    0.24    0.08
  -3  -8   7    0.26    0.08
   3   8  -7    0.44    0.11
  -3   8   7    0.27    0.09
  -3   8   7    0.60    0.08
   3   8  -7    0.32    0.09
  -2  -8   7    0.50    0.09
   2  -8  -7    0.51    0.10
  -2   8   7    0.51    0.10
  -2   8   7    0.40    0.06
   2   8  -7    0.37    0.11
   2   8  -7    0.40    0.09
   1  -8  -7    0.65    0.10
  -1  -8   7    0.60    0.10
   1   8  -7    0.71    0.09
  -1   8   7    0.62    0.10
  -1   8   7    0.66    0.07
   1   8  -7    0.46    0.11
   0  -8   7    0.79    0.11
   0  -8  -7    1.03    0.12
   0   8   7    0.86    0.11
   0   8   7    0.97    0.10
   0   8  -7    1.10    0.14
   0   8  -7    0.86    0.09
  -1  -8  -7    1.63    0.16
   1  -8   7    1.34    0.14
   1   8   7    1.41    0.13
   1   8   7    1.49    0.14
  -1   8  -7    2.18    0.20
  -1   8  -7    1.35    0.11
   2  -8   7    4.77    0.29
  -2  -8  -7    5.49    0.31
  -2   8  -7    5.51    0.24
  -2   8  -7    5.08    0.35
   2   8   7    4.96    0.32
   2   8   7    5.66    0.27
   3  -8   7   -0.02    0.08
  -3  -8  -7    0.15    0.10
  -3   8  -7    0.00    0.11
   3   8   7    0.07    0.07
   3   8   7    0.00    0.09
  -4  -8  -7    7.76    0.40
   4  -8   7    7.36    0.38
   4   8   7    7.08    0.46
  -4   8  -7    6.77    0.47
   5  -8   7    6.07    0.36
  -5  -8  -7    6.16    0.37
   5   8   7    6.92    0.46
  -5   8  -7    6.28    0.46
   6  -8   7    0.47    0.13
  -6  -8  -7    0.76    0.17
  -6   8  -7    0.65    0.20
   6   8   7    0.72    0.20
  -7  -8  -7    3.71    0.31
   7  -8   7    3.62    0.28
   7   8   7    3.45    0.38
  -7   8  -7    3.10    0.37
  -8  -8  -7   -0.01    0.14
   8   8   7    0.11    0.19
  -8   8  -7    0.20    0.20
  -9  -9   7    0.03    0.14
  -8  -9   7    2.17    0.25
   8   9  -7    1.67    0.27
  -8   9   7    1.65    0.21
  -7  -9   7    0.07    0.12
   7  -9  -7    0.31    0.12
  -7   9   7   -0.06    0.10
   7   9  -7    0.13    0.14
  -6  -9   7    4.81    0.31
   6  -9  -7    3.77    0.27
   6   9  -7    4.42    0.35
  -6   9   7    4.05    0.28
   5  -9  -7    2.66    0.21
   5   9  -7    2.99    0.27
   5   9  -7    3.17    0.24
  -5   9   7    2.76    0.23
  -4  -9   7    0.21    0.08
   4  -9  -7    0.05    0.08
   4   9  -7    0.26    0.12
   4   9  -7    0.10    0.09
  -4   9   7    0.17    0.10
   3  -9  -7    1.29    0.14
   3   9  -7    1.76    0.18
  -3   9   7    1.03    0.13
   3   9  -7    0.90    0.12
  -2  -9   7   -0.03    0.06
   2  -9  -7    0.01    0.07
   2   9  -7    0.01    0.06
  -2   9   7   -0.09    0.06
  -2   9   7    0.08    0.05
   2   9  -7   -0.08    0.08
   1  -9  -7   -0.01    0.07
  -1  -9   7   -0.03    0.07
  -1   9   7    0.08    0.06
   1   9  -7   -0.08    0.08
   1   9  -7    0.01    0.05
  -1   9   7    0.09    0.07
   0  -9  -7    0.42    0.10
   0  -9   7    0.52    0.10
   0   9  -7    0.30    0.07
   0   9   7    0.47    0.08
   0   9   7    0.27    0.08
   0   9  -7    0.27    0.11
  -1  -9  -7    1.87    0.17
   1  -9   7    2.13    0.17
   1   9   7    1.76    0.14
  -1   9  -7    1.73    0.12
  -1   9  -7    1.84    0.20
   1   9   7    1.70    0.16
   2  -9   7    6.06    0.33
  -2  -9  -7    6.58    0.35
  -2   9  -7    6.12    0.40
   2   9   7    6.35    0.37
   2   9   7    6.14    0.30
  -3  -9  -7   21.48    0.91
   3  -9   7   22.12    0.91
   3   9   7   22.55    0.87
  -3   9  -7   20.62    1.08
   3   9   7   21.99    1.06
  -4  -9  -7    2.83    0.23
   4  -9   7    2.65    0.22
  -4   9  -7    2.87    0.29
   4   9   7    2.68    0.26
  -5  -9  -7    6.69    0.39
   5  -9   7    6.76    0.37
  -5   9  -7    5.77    0.45
   5   9   7    6.51    0.46
   6  -9   7    5.12    0.32
  -6  -9  -7    4.40    0.33
  -6   9  -7    4.40    0.40
   6   9   7    5.03    0.40
   7  -9   7    1.67    0.21
  -7  -9  -7    1.14    0.21
  -7   9  -7    1.57    0.28
   7   9   7    1.67    0.28
  -8  -9  -7    0.25    0.15
   8   9   7    0.47    0.22
  -8   9  -7    0.38    0.20
  -9  10   7   -0.09    0.11
  -8 -10   7    0.58    0.17
  -8  10   7    0.56    0.15
   8  10  -7    0.22    0.18
  -7 -10   7    6.78    0.41
   7 -10  -7    6.24    0.36
   7  10  -7    6.04    0.45
  -7  10   7    6.29    0.38
   6 -10  -7    2.11    0.19
  -6 -10   7    1.69    0.20
  -6  10   7    1.69    0.20
   6  10  -7    2.31    0.26
   5 -10  -7    1.54    0.16
   5  10  -7    1.67    0.21
  -5  10   7    1.59    0.18
  -4 -10   7   -0.01    0.06
   4 -10  -7   -0.01    0.08
   4  10  -7    0.06    0.09
   4  10  -7    0.02    0.11
  -4  10   7    0.00    0.08
  -3 -10   7    5.06    0.26
   3 -10  -7    4.76    0.27
  -3  10   7    4.70    0.28
   3  10  -7    4.94    0.33
   3  10  -7    4.83    0.28
   2 -10  -7    0.53    0.10
  -2 -10   7    0.68    0.11
  -2  10   7    0.47    0.10
   2  10  -7    0.58    0.13
  -2  10   7    0.49    0.08
   2  10  -7    0.53    0.09
   1 -10  -7    1.23    0.14
  -1 -10   7    1.45    0.14
   1  10  -7    1.35    0.12
  -1  10   7    1.59    0.14
  -1  10   7    1.20    0.12
   1  10  -7    1.16    0.16
   0 -10   7    0.13    0.08
   0 -10  -7    0.08    0.08
   0  10  -7   -0.06    0.09
   0  10   7    0.11    0.07
   0  10  -7    0.03    0.05
   0  10   7    0.16    0.07
   1 -10   7    0.42    0.10
  -1 -10  -7    0.61    0.12
  -1  10  -7    0.63    0.07
   1  10   7    0.38    0.09
  -1  10  -7    0.58    0.14
   1  10   7    0.55    0.10
   2 -10   7    0.86    0.13
  -2 -10  -7    1.15    0.15
  -2  10  -7    1.18    0.18
   2  10   7    1.00    0.15
   2  10   7    0.86    0.11
   3 -10   7    0.51    0.12
  -3 -10  -7    0.17    0.11
   3  10   7    0.50    0.09
   3  10   7    0.69    0.14
  -3  10  -7    0.25    0.13
  -4 -10  -7    1.29    0.17
   4 -10   7    1.01    0.15
   4  10   7    0.89    0.18
  -4  10  -7    1.07    0.21
  -5 -10  -7    0.11    0.12
   5 -10   7    0.19    0.11
   5  10   7    0.04    0.13
  -5  10  -7    0.24    0.16
  -6 -10  -7    0.40    0.15
   6 -10   7    0.60    0.14
   6  10   7    0.59    0.19
  -6  10  -7    0.37    0.18
  -7 -10  -7   -0.12    0.12
   7 -10   7    0.22    0.12
  -7  10  -7    0.30    0.19
   7  10   7    0.14    0.17
  -8 -10  -7    0.26    0.17
  -8  10  -7    0.21    0.19
   8  10   7    0.53    0.23
  -9  11   7    0.05    0.11
  -8 -11   7    1.42    0.22
   8  11  -7    1.55    0.26
  -8  11   7    1.33    0.20
  -7 -11   7    0.29    0.14
  -7  11   7    0.31    0.13
   7  11  -7    0.22    0.16
   6 -11  -7    7.87    0.40
  -6 -11   7    6.77    0.42
   6  11  -7    7.82    0.50
  -5 -11   7    6.59    0.37
   5 -11  -7    6.32    0.34
   5  11  -7    5.38    0.41
  -4 -11   7    1.75    0.15
   4 -11  -7    1.91    0.17
   4  11  -7    1.53    0.17
   4  11  -7    1.62    0.21
  -4  11   7    1.58    0.18
   3 -11  -7    4.31    0.26
   3  11  -7    4.47    0.26
   2 -11  -7    5.14    0.28
  -2 -11   7    5.03    0.28
   2  11  -7    5.35    0.28
  -2  11   7    4.95    0.29
   2  11  -7    5.39    0.35
  -2  11   7    4.88    0.28
   1 -11  -7    1.41    0.15
  -1 -11   7    0.97    0.13
  -1  11   7    1.22    0.14
   1  11  -7    1.10    0.11
   1  11  -7    1.23    0.17
  -1  11   7    1.14    0.12
   0 -11  -7   -0.03    0.08
   0 -11   7   -0.08    0.07
   0  11  -7    0.06    0.10
   0  11   7    0.03    0.06
   0  11  -7   -0.06    0.05
   0  11   7   -0.03    0.07
  -1 -11  -7    0.83    0.13
   1 -11   7    1.01    0.14
   1  11   7    0.94    0.13
   1  11   7    0.87    0.11
  -1  11  -7    0.92    0.17
   2 -11   7   25.48    1.03
  -2 -11  -7   25.86    1.04
   2  11   7   24.85    1.19
   2  11   7   25.21    0.99
  -2  11  -7   24.36    1.23
   3 -11   7    5.06    0.31
  -3 -11  -7    5.48    0.32
   3  11   7    5.20    0.36
  -3  11  -7    4.88    0.38
   4 -11   7    3.99    0.27
  -4 -11  -7    3.34    0.27
   4  11   7    3.84    0.32
  -4  11  -7    3.43    0.33
  -5 -11  -7    3.47    0.28
   5 -11   7    3.32    0.26
  -5  11  -7    3.65    0.35
   5  11   7    3.01    0.31
  -6 -11  -7   -0.07    0.12
   6 -11   7    0.04    0.10
   6  11   7   -0.10    0.13
  -6  11  -7    0.06    0.17
  -7 -11  -7    1.32    0.22
   7 -11   7    1.41    0.21
  -7  11  -7    1.19    0.27
   7  11   7    1.75    0.28
  -8 -11  -7    0.31    0.17
   8  11   7    0.14    0.18
  -8 -12   7    0.20    0.15
  -8  12   7    0.10    0.12
   8  12  -7    0.41    0.17
  -7 -12   7    0.10    0.13
   7  12  -7   -0.04    0.13
   6 -12  -7    1.81    0.18
  -6 -12   7    2.03    0.22
   6  12  -7    2.04    0.26
   5 -12  -7    0.63    0.12
  -5 -12   7    0.85    0.16
   5  12  -7    0.66    0.17
  -4 -12   7    8.75    0.44
   4 -12  -7    8.64    0.42
  -4 -12   7    9.11    0.40
   4  12  -7    8.34    0.52
  -3 -12   7    0.17    0.08
   3 -12  -7    0.27    0.09
   3  12  -7    0.17    0.12
   3  12  -7    0.14    0.09
  -3  12   7    0.08    0.09
  -2 -12   7    3.81    0.23
   2 -12  -7    3.04    0.22
   2  12  -7    3.10    0.21
   2  12  -7    2.88    0.27
  -2  12   7    3.55    0.23
  -1 -12   7    3.72    0.23
   1 -12  -7    3.75    0.24
   1  12  -7    3.45    0.29
  -1  12   7    3.54    0.24
  -1  12   7    3.68    0.24
   1  12  -7    3.91    0.21
   0 -12   7   13.98    0.63
   0 -12  -7   13.78    0.63
   0  12   7   13.77    0.61
   0  12   7   15.93    0.71
   0  12  -7   14.09    0.75
   0  12  -7   14.23    0.57
  -1 -12  -7    0.59    0.12
   1 -12   7    0.54    0.12
  -1  12  -7    0.43    0.15
   1  12   7    0.75    0.12
   1  12   7    0.62    0.10
   2 -12   7    4.86    0.30
  -2 -12  -7    5.22    0.31
  -2  12  -7    4.64    0.37
   2  12   7    5.30    0.27
   2  12   7    4.81    0.33
  -3 -12  -7    4.22    0.29
   3 -12   7    4.39    0.28
  -3  12  -7    4.14    0.36
   3  12   7    4.82    0.33
  -4 -12  -7    5.81    0.36
   4 -12   7    6.54    0.37
   4  12   7    5.89    0.42
  -4  12  -7    5.62    0.43
  -5 -12  -7    1.54    0.21
   5 -12   7    1.63    0.20
   5  12   7    1.37    0.23
  -5  12  -7    2.12    0.27
   6 -12   7    1.02    0.18
  -6 -12  -7    1.02    0.19
  -6  12  -7    0.95    0.24
   6  12   7    0.93    0.22
  -7 -12  -7    0.80    0.19
   7 -12   7    0.48    0.16
  -7  12  -7    0.40    0.21
   7  12   7    0.61    0.22
   8 -12   7    0.11    0.12
   8  12   7    0.22    0.19
  -8 -13   7    0.28    0.15
  -8  13   7    0.32    0.14
   8  13  -7   -0.02    0.15
  -7 -13   7    0.23    0.14
   7  13  -7    0.04    0.15
  -6 -13   7    0.32    0.13
   6  13  -7    0.23    0.15
  -5 -13   7    0.05    0.10
   5 -13  -7    0.00    0.08
   5  13  -7    0.09    0.13
  -4 -13   7    0.17    0.10
   4 -13  -7    0.38    0.10
   4  13  -7    0.22    0.14
  -3 -13   7    1.22    0.14
   3 -13  -7    1.44    0.15
  -3 -13   7    1.05    0.14
   3  13  -7    1.80    0.21
   2 -13  -7   10.56    0.49
  -2 -13   7   11.29    0.49
  -2  13   7   10.74    0.51
   2  13  -7    9.91    0.60
  -1 -13   7   -0.03    0.08
   1 -13  -7    0.05    0.08
  -1  13   7   -0.01    0.08
  -1  13   7    0.03    0.08
   1  13  -7    0.26    0.13
   1  13  -7    0.04    0.06
   0 -13  -7    0.42    0.12
   0 -13   7    0.43    0.11
   0  13  -7    0.40    0.14
   0  13   7    0.47    0.11
   0  13   7    0.37    0.10
   1 -13   7    9.34    0.46
  -1 -13  -7    9.11    0.46
   1  13   7    9.35    0.51
  -1  13  -7    9.71    0.57
   1  13   7    9.47    0.43
  -2 -13  -7    2.08    0.20
   2 -13   7    1.78    0.19
   2  13   7    2.03    0.16
  -2  13  -7    1.48    0.22
   2  13   7    1.75    0.20
   3 -13   7    1.88    0.20
  -3 -13  -7    1.64    0.19
   3  13   7    2.39    0.24
  -3  13  -7    1.86    0.25
   4 -13   7    0.17    0.10
  -4 -13  -7    0.10    0.11
  -4  13  -7    0.04    0.13
   4  13   7    0.09    0.12
   5 -13   7    0.23    0.12
  -5 -13  -7    0.18    0.13
  -5  13  -7    0.17    0.16
   5  13   7    0.44    0.17
  -6 -13  -7    3.08    0.29
   6 -13   7    2.99    0.27
   6  13   7    2.63    0.32
  -6  13  -7    2.19    0.32
  -7 -13  -7   -0.09    0.13
   7 -13   7   -0.02    0.12
  -7  13  -7   -0.10    0.17
   7  13   7    0.04    0.18
  -8 -14   7    0.35    0.16
   8  14  -7   -0.03    0.15
  -8  14   7    0.17    0.13
  -7 -14   7    0.00    0.12
   7  14  -7   -0.12    0.14
  -6 -14   7    0.13    0.12
   6  14  -7    0.11    0.14
  -5 -14   7    0.84    0.16
   5  14  -7    0.69    0.19
   4 -14  -7    1.26    0.15
  -4 -14   7    1.26    0.16
   4  14  -7    1.03    0.20
   3 -14  -7    0.48    0.11
  -3 -14   7    0.32    0.10
  -3 -14   7    0.38    0.11
   3  14  -7    0.52    0.16
  -2 -14   7    0.47    0.11
  -2 -14   7    0.39    0.10
   2 -14  -7    0.58    0.11
   2  14  -7    0.55    0.16
  -2  14   7    0.63    0.13
   1 -14  -7   22.34    0.91
  -1 -14   7   23.06    0.87
  -1 -14   7   22.27    0.91
   1  14  -7   21.09    1.10
  -1  14   7   22.58    0.92
  -1  14   7   20.98    1.04
   0 -14  -7    0.51    0.12
   0 -14   7    0.73    0.13
   0  14   7    0.70    0.13
   0  14   7    0.63    0.11
   0  14  -7    0.48    0.17
   1 -14   7    0.34    0.11
  -1 -14  -7    0.16    0.10
   1  14   7    0.28    0.09
   1  14   7    0.44    0.12
  -1  14  -7    0.24    0.15
   2 -14   7    3.17    0.23
  -2 -14  -7    3.00    0.25
  -2  14  -7    2.73    0.30
   2  14   7    2.96    0.26
   2  14   7    2.98    0.20
   3 -14   7    9.57    0.50
  -3 -14  -7   10.94    0.52
  -3  14  -7   10.31    0.63
   3  14   7    9.64    0.58
   4 -14   7    0.91    0.17
  -4 -14  -7    1.14    0.18
  -4  14  -7    1.22    0.23
   4  14   7    1.15    0.20
  -5 -14  -7    2.98    0.27
   5 -14   7    2.79    0.25
   5  14   7    2.27    0.29
  -5  14  -7    2.96    0.33
  -6 -14  -7    0.18    0.15
   6 -14   7    0.12    0.13
  -6  14  -7    0.09    0.16
   6  14   7    0.06    0.16
   7 -14   7    0.56    0.17
  -7 -14  -7    0.20    0.16
   7  14   7    0.28    0.19
  -7  14  -7    0.33    0.21
   8  15  -7    0.09    0.17
  -7 -15   7    0.00    0.12
   7  15  -7    0.07    0.15
  -6 -15   7    0.90    0.17
   6  15  -7    0.78    0.21
  -5 -15   7   -0.08    0.09
   5  15  -7   -0.02    0.12
  -4 -15   7    0.91    0.15
   4 -15  -7    1.09    0.14
   4  15  -7    1.41    0.22
  -3 -15   7    1.95    0.17
   3 -15  -7    1.66    0.17
  -3 -15   7    1.74    0.18
   3  15  -7    2.00    0.25
  -2 -15   7    8.98    0.44
  -2 -15   7    9.39    0.43
   2 -15  -7    8.75    0.44
   2  15  -7    9.19    0.56
  -2  15   7    9.28    0.46
  -1 -15   7    1.82    0.18
   1 -15  -7    1.84    0.18
  -1  15   7    2.00    0.18
   1  15  -7    2.02    0.25
   0 -15  -7    1.00    0.15
   0 -15   7    0.98    0.15
   0  15  -7    0.97    0.19
   0  15   7    1.17    0.14
   0  15   7    1.27    0.16
  -1 -15  -7    6.82    0.37
   1 -15   7    6.56    0.37
   1  15   7    6.29    0.40
   1  15   7    6.37    0.33
  -1  15  -7    6.58    0.46
  -2 -15  -7    2.96    0.25
   2 -15   7    3.39    0.25
   2  15   7    2.71    0.25
  -2  15  -7    3.24    0.32
   3 -15   7    2.53    0.24
  -3 -15  -7    2.83    0.25
  -3  15  -7    2.83    0.31
   3  15   7    3.29    0.29
   4 -15   7    1.29    0.19
  -4 -15  -7    1.28    0.19
  -4  15  -7    1.53    0.26
   4  15   7    1.80    0.24
   5 -15   7    3.41    0.29
  -5 -15  -7    3.74    0.30
  -5  15  -7    3.68    0.39
   5  15   7    3.65    0.34
  -6 -15  -7    0.42    0.17
   6 -15   7    0.47    0.15
  -6  15  -7    0.35    0.21
   6  15   7    0.49    0.19
   7 -15   7   -0.03    0.12
  -7  15  -7    0.16    0.19
   7  15   7    0.33    0.19
  -7 -16   7   -0.08    0.11
   7  16  -7   -0.13    0.14
  -6 -16   7    0.10    0.12
   6  16  -7   -0.03    0.14
  -5 -16   7    0.07    0.10
   5  16  -7   -0.12    0.12
  -4 -16   7   -0.02    0.09
   4  16  -7    0.04    0.14
  -3 -16   7    5.71    0.30
  -3 -16   7    4.77    0.29
   3 -16  -7    4.72    0.29
   3  16  -7    4.70    0.38
  -2 -16   7    0.22    0.10
   2 -16  -7    0.05    0.09
   2  16  -7   -0.14    0.12
   1 -16  -7    4.46    0.28
  -1 -16   7    4.01    0.27
   1  16  -7    3.88    0.34
  -1  16   7    4.56    0.28
   0 -16   7    1.42    0.17
   0 -16  -7    1.73    0.18
   0  16  -7    1.68    0.23
   0  16   7    1.65    0.19
   0  16   7    1.67    0.16
   1 -16   7    0.11    0.10
  -1 -16  -7    0.13    0.11
  -1  16  -7    0.18    0.16
   1  16   7    0.25    0.12
   1  16   7    0.24    0.09
  -2 -16  -7    0.10    0.11
   2 -16   7    0.19    0.11
  -2  16  -7    0.07    0.16
   2  16   7    0.18    0.12
   3 -16   7    1.39    0.19
   3  16   7    2.22    0.24
   4 -16   7    0.28    0.12
  -4 -16  -7    0.56    0.16
   4  16   7    0.55    0.17
  -4  16  -7    0.64    0.21
  -5 -16  -7    1.06    0.20
   5 -16   7    1.22    0.20
  -5  16  -7    1.36    0.27
   5  16   7    1.08    0.22
  -6 -16  -7    0.04    0.14
   6 -16   7    0.23    0.15
   6  16   7    0.04    0.15
  -6  16  -7    0.17    0.19
   7 -16   7    2.35    0.28
   7  16   7    2.49    0.34
  -7 -17   7   -0.07    0.12
   7  17  -7    0.06    0.16
  -6 -17   7    0.36    0.14
   6  17  -7    0.53    0.19
  -5 -17   7    2.60    0.24
   5  17  -7    2.04    0.29
  -4 -17   7    0.00    0.10
   4  17  -7    0.41    0.18
   3 -17  -7    5.54    0.32
  -3 -17   7    6.14    0.33
   3  17  -7    5.60    0.43
  -2 -17   7   -0.04    0.08
   2 -17  -7   -0.07    0.08
   2  17  -7    0.10    0.15
   1 -17  -7    0.30    0.11
  -1 -17   7    0.19    0.10
  -1  17   7    0.37    0.12
   1  17  -7    0.01    0.14
   0 -17   7    0.05    0.10
   0 -17  -7    0.03    0.10
   0  17   7    0.14    0.09
   0  17  -7    0.25    0.16
   0  17   7    0.19    0.11
  -1 -17  -7    0.15    0.11
   1 -17   7    0.16    0.10
   1  17   7    0.19    0.09
   1  17   7    0.17    0.12
  -1  17  -7    0.08    0.16
   2 -17   7    0.69    0.15
  -2 -17  -7    0.54    0.15
  -2  17  -7    0.85    0.22
   2  17   7    0.90    0.17
   3 -17   7    0.48    0.14
  -3 -17  -7    0.22    0.13
  -3  17  -7    0.41    0.19
   3  17   7    0.40    0.16
  -4 -17  -7    0.14    0.13
   4 -17   7    0.00    0.11
   4  17   7    0.08    0.14
  -4  17  -7    0.17    0.17
  -5 -17  -7    0.64    0.18
   5 -17   7    0.73    0.17
  -5  17  -7    0.55    0.22
   5  17   7    0.54    0.19
  -6 -17  -7    0.02    0.14
   6 -17   7    0.32    0.14
   6  17   7    0.09    0.16
  -6  17  -7    0.21    0.20
  -7 -18   7    0.10    0.14
   7  18  -7    0.42    0.19
  -6 -18   7    0.86    0.18
   6  18  -7    0.60    0.21
  -5 -18   7   -0.08    0.10
   5  18  -7   -0.10    0.14
  -4 -18   7    0.26    0.12
   4  18  -7    0.29    0.17
   3  18  -7    1.86    0.26
  -2 -18   7    0.07    0.09
   2 -18  -7   -0.02    0.08
   2  18  -7   -0.04    0.13
   1 -18  -7    0.47    0.12
  -1 -18   7    0.70    0.14
  -1  18   7    0.66    0.13
   1  18  -7    0.62    0.19
   0 -18  -7    0.36    0.12
   0 -18   7    0.14    0.11
   0  18   7    0.22    0.09
   0  18  -7    0.26    0.16
   1 -18   7    0.55    0.14
  -1 -18  -7    0.89    0.16
   1  18   7    0.74    0.12
   1  18   7    0.46    0.15
  -1  18  -7    0.64    0.19
   2 -18   7    0.79    0.16
  -2 -18  -7    0.70    0.16
  -2  18  -7    0.61    0.22
   2  18   7    0.63    0.17
   3 -18   7    0.15    0.12
  -3 -18  -7    0.22    0.13
  -3  18  -7    0.43    0.20
   3  18   7    0.40    0.16
   4 -18   7    0.36    0.14
  -4 -18  -7    0.58    0.17
   4  18   7    0.49    0.17
  -4  18  -7    0.58    0.21
   5 -18   7    0.13    0.13
  -5 -18  -7    0.00    0.14
   5  18   7    0.10    0.15
  -5  18  -7    0.08    0.19
   6 -18   7    0.35    0.16
   6  18   7    0.58    0.20
  -6  18  -7    0.46    0.23
  -6 -19   7    0.66    0.17
   6  19  -7    0.26    0.18
  -5 -19   7    0.57    0.15
   5  19  -7    0.61    0.21
  -4 -19   7    0.69    0.15
   4  19  -7    0.76    0.22
   3  19  -7    0.07    0.15
   2 -19  -7    0.36    0.11
  -2 -19   7    0.65    0.14
   2  19  -7    0.62    0.20
   1 -19  -7    1.80    0.18
  -1 -19   7    1.57    0.18
   1  19  -7    1.86    0.27
  -1  19   7    1.63    0.18
   0 -19   7    0.35    0.12
   0 -19  -7    0.08    0.10
   0  19   7    0.21    0.10
   0  19  -7    0.17    0.17
   1 -19   7    0.01    0.11
  -1 -19  -7    0.02    0.11
  -1  19  -7   -0.11    0.15
   2 -19   7    0.33    0.13
  -2 -19  -7    0.80    0.16
  -2  19  -7    0.43    0.20
   2  19   7    0.77    0.18
  -3 -19  -7    0.71    0.17
   3 -19   7    0.77    0.17
  -3  19  -7    0.58    0.22
   4 -19   7    0.73    0.18
  -4 -19  -7    0.76    0.19
  -4  19  -7    0.84    0.25
   4  19   7    0.77    0.20
  -5 -19  -7    0.84    0.20
   5 -19   7    1.05    0.20
   5  19   7    0.94    0.22
  -5  19  -7    0.64    0.24
   6  19   7    0.94    0.23
  -6 -20   7    0.53    0.16
   6  20  -7    0.81    0.23
  -5 -20   7    1.11    0.18
   5  20  -7    0.81    0.23
   4  20  -7    1.01    0.24
   3  20  -7    1.60    0.27
  -2 -20   7    0.17    0.11
   2  20  -7    0.09    0.14
  -1 -20   7    0.87    0.16
   1 -20  -7    0.84    0.15
   1  20  -7    1.06    0.23
  -1  20   7    0.79    0.15
   0 -20  -7    0.41    0.13
   0 -20   7    0.31    0.12
   0  20  -7    0.30    0.19
   0  20   7    0.53    0.12
   1 -20   7    0.10    0.11
  -1 -20  -7    0.63    0.15
  -1  20  -7    0.00    0.16
  -2 -20  -7    0.12    0.13
   2 -20   7    0.22    0.12
   2  20   7    0.19    0.14
  -2  20  -7    0.13    0.18
   3 -20   7    1.22    0.20
  -3 -20  -7    1.18    0.20
   3  20   7    0.96    0.20
  -3  20  -7    1.15    0.27
  -4 -20  -7   -0.06    0.13
   4 -20   7   -0.02    0.13
  -4  20  -7    0.28    0.21
   4  20   7    0.11    0.15
   5 -20   7    1.04    0.20
  -5 -20  -7    0.81    0.20
  -5  20  -7    0.55    0.25
   5  20   7    1.03    0.24
  -6 -21   7    0.19    0.14
   6  21  -7    0.28    0.20
   5  21  -7    0.30    0.20
   4  21  -7    0.10    0.17
   3  21  -7    0.26    0.18
   2  21  -7    0.16    0.17
  -1 -21   7    0.35    0.13
  -1  21   7    0.50    0.13
   1  21  -7    0.48    0.19
   0 -21  -7    0.66    0.15
   0 -21   7    1.02    0.17
   0  21   7    0.85    0.14
   0  21  -7    0.63    0.22
  -1 -21  -7    0.05    0.11
   1 -21   7    0.09    0.12
  -1  21  -7   -0.17    0.16
  -2 -21  -7    0.12    0.13
   2 -21   7   -0.13    0.10
  -2  21  -7   -0.08    0.16
   3 -21   7    0.48    0.16
  -3 -21  -7    0.35    0.15
   3  21   7    0.43    0.17
  -3  21  -7    0.38    0.22
   4 -21   7    0.56    0.17
  -4 -21  -7    0.14    0.15
   4  21   7    0.18    0.16
  -4  21  -7    0.47    0.23
   5  21   7    1.23    0.25
   5  22  -7    0.05    0.18
   4  22  -7    0.04    0.17
   3  22  -7    0.68    0.22
   2  22  -7    1.01    0.25
  -1 -22   7   -0.11    0.10
   1  22  -7   -0.05    0.16
  -1  22   7    0.06    0.10
   0 -22  -7   -0.01    0.10
   0 -22   7    0.11    0.12
   0  22  -7    0.07    0.18
   1 -22   7    0.24    0.13
  -1 -22  -7    0.27    0.13
  -1  22  -7    0.15    0.19
  -2 -22  -7    0.34    0.14
   2 -22   7    0.14    0.13
  -2  22  -7    0.58    0.22
   3 -22   7    1.57    0.24
  -3 -22  -7    1.66    0.23
  -3  22  -7    1.44    0.31
   4 -22   7    0.71    0.19
  -4 -22  -7    0.69    0.19
  -4  22  -7    0.39    0.24
   4  23  -7    0.15    0.18
   3  23  -7    1.79    0.30
   2  23  -7    0.03    0.17
  -1 -23   7    0.65    0.16
   1  23  -7    1.09    0.26
  -1  23   7    1.09    0.18
   0 -23   7    2.09    0.24
   0  23  -7    1.78    0.30
   1 -23   7    0.20    0.13
  -1 -23  -7    0.21    0.13
  -1  23  -7    0.18    0.20
  -2 -23  -7    0.31    0.15
   2 -23   7    0.07    0.13
  -2  23  -7    0.11    0.19
  -3 -23  -7   -0.10    0.12
   3 -23   7    0.09    0.13
  -3  23  -7    0.26    0.20
   3  24  -7    0.13    0.17
  -2  24   7    0.06    0.12
   2  24  -7    0.13    0.17
   1  24  -7   -0.01    0.17
  -1  24   7    0.01    0.10
   0 -24   7    0.46    0.16
   0  24  -7    0.40    0.22
   1 -24   7    0.48    0.17
  -1  24  -7    0.37    0.24
   2 -24   7    2.17    0.27
  -2 -24  -7    2.29    0.26
  -2  24  -7    1.96    0.34
  -3 -24  -7    0.07    0.14
   2  25  -7   -0.02    0.18
  -2  25   7    0.01    0.11
   1  25  -7    0.08    0.19
   0 -25   7    0.12    0.14
   0  25  -7    0.42    0.20
   1 -25   7    0.06    0.14
  -9   0   8    0.30    0.16
   8   0  -8    0.89    0.18
   7   0  -8    0.02    0.10
  -7   0   8    0.03    0.09
   6   0  -8    5.86    0.34
  -6   0   8    4.84    0.29
   5   0  -8    0.08    0.09
  -5   0   8    0.29    0.09
  -4   0   8    2.15    0.17
   4   0  -8    1.83    0.17
  -3   0   8    4.98    0.27
   3   0  -8    4.67    0.27
   2   0  -8    1.71    0.15
  -2   0   8    1.62    0.14
   1   0  -8    2.94    0.19
  -1   0   8    2.74    0.19
   0   0  -8    5.95    0.30
   0   0  -8    6.01    0.30
   0   0   8    5.69    0.30
   1   0   8    0.44    0.09
  -1   0  -8    0.54    0.09
  -1   0  -8    0.61    0.10
  -2   0  -8   17.11    0.71
   2   0   8   17.82    0.73
   3   0   8    0.40    0.09
  -3   0  -8    0.36    0.09
  -4   0  -8    0.45    0.11
   4   0   8    0.28    0.09
  -5   0  -8    0.22    0.10
   5   0   8    0.11    0.08
  -6   0  -8    0.84    0.15
  -9  -1   8   -0.03    0.13
   8  -1  -8    0.43    0.14
   8   1  -8    0.35    0.14
   7  -1  -8    1.91    0.21
  -7   1   8    1.74    0.17
   7   1  -8    1.78    0.21
  -6  -1   8    0.17    0.08
   6  -1  -8    0.22    0.11
  -6   1   8    0.14    0.09
   6   1  -8    0.16    0.11
   5  -1  -8    4.88    0.29
  -5  -1   8    4.36    0.26
  -5   1   8    4.40    0.27
   5   1  -8    4.67    0.29
   4  -1  -8    0.02    0.07
  -4  -1   8    0.08    0.07
  -4   1   8    0.08    0.07
   4   1  -8    0.08    0.08
   3  -1  -8    3.29    0.23
   3   1  -8    4.61    0.22
   3   1  -8    3.23    0.23
  -2  -1   8    3.79    0.22
   2  -1  -8    3.71    0.22
   2   1  -8    3.53    0.18
   2   1  -8    3.26    0.21
  -2   1   8    3.18    0.21
  -1  -1   8    3.31    0.20
   1  -1  -8    3.36    0.20
   1   1  -8    3.19    0.17
   1   1  -8    3.19    0.20
  -1   1   8    2.89    0.19
   0  -1  -8    8.39    0.38
   0  -1  -8    7.77    0.37
   0  -1   8    8.16    0.38
   0   1  -8    7.50    0.37
   0   1  -8    8.45    0.40
   0   1   8    7.60    0.37
   1  -1   8    3.20    0.20
  -1  -1  -8    3.32    0.21
  -1  -1  -8    3.18    0.21
  -1   1  -8    3.46    0.22
  -1   1  -8    2.89    0.19
   1   1   8    2.90    0.19
   2  -1   8    0.11    0.07
  -2  -1  -8    0.03    0.07
  -2   1  -8   -0.02    0.08
  -2   1  -8    0.11    0.08
   2   1   8    0.15    0.07
   3  -1   8    2.49    0.19
   3   1   8    2.66    0.19
  -4  -1  -8    0.06    0.09
   4  -1   8   -0.05    0.07
   4   1   8   -0.03    0.07
   4   1   8    0.09    0.11
  -4   1  -8   -0.12    0.07
  -5  -1  -8    3.29    0.23
   5  -1   8    2.75    0.21
   5   1   8    2.82    0.21
   5   1   8    2.96    0.29
  -5   1  -8    2.87    0.22
  -6  -1  -8    0.77    0.15
   6   1   8    0.57    0.19
  -6   1  -8    1.00    0.15
  -7  -1  -8   -0.21    0.10
   9  -2  -8    0.55    0.16
  -9  -2   8    0.60    0.18
   8  -2  -8    0.49    0.15
   8   2  -8    0.89    0.18
   7  -2  -8    1.79    0.20
  -7   2   8    1.56    0.17
   7   2  -8    1.60    0.20
   6  -2  -8    0.73    0.14
  -6  -2   8    0.67    0.12
   6   2  -8    0.70    0.14
  -6   2   8    0.72    0.13
  -5  -2   8    0.34    0.09
   5  -2  -8    0.29    0.10
  -5   2   8    0.24    0.10
   5   2  -8    0.27    0.10
   4  -2  -8    2.06    0.18
  -4  -2   8    2.24    0.17
  -4   2   8    2.24    0.18
   4   2  -8    2.09    0.18
   4   2  -8    2.10    0.17
  -3  -2   8    0.70    0.10
   3  -2  -8    0.58    0.11
   3   2  -8    0.59    0.11
  -3   2   8    0.66    0.11
   3   2  -8    0.83    0.09
  -2  -2   8    0.04    0.06
   2  -2  -8    0.04    0.06
   2   2  -8    0.04    0.05
   2   2  -8    0.01    0.06
  -2   2   8   -0.08    0.05
   1  -2  -8    8.77    0.39
  -1  -2   8    8.82    0.39
   1   2  -8    8.28    0.38
   1   2  -8    7.90    0.40
  -1   2   8    8.00    0.38
   0  -2  -8    0.55    0.10
   0  -2   8    0.73    0.11
   0  -2  -8    0.67    0.07
   0   2  -8    0.55    0.09
   0   2  -8    0.79    0.10
   0   2   8    0.46    0.09
   1  -2   8   15.32    0.65
  -1  -2  -8   15.59    0.65
  -1   2  -8   15.95    0.64
  -1   2  -8   15.11    0.74
   1   2   8   15.23    0.65
   2  -2   8    0.77    0.12
  -2  -2  -8    0.86    0.12
   2   2   8    0.94    0.11
  -2   2  -8    0.79    0.11
  -2   2  -8    0.99    0.14
   3  -2   8    3.80    0.24
   3   2   8    4.60    0.29
   3   2   8    3.31    0.22
   4  -2   8    0.47    0.11
  -4  -2  -8    0.23    0.10
   4   2   8    0.01    0.12
   4   2   8    0.35    0.09
  -4   2  -8    0.29    0.09
  -5  -2  -8    0.43    0.12
   5  -2   8    0.24    0.10
   5   2   8    0.49    0.16
   5   2   8    0.28    0.09
  -6  -2  -8    1.16    0.17
   6   2   8    1.35    0.24
  -7  -2  -8   -0.02    0.12
   7   2   8   -0.01    0.16
  -9  -3   8    0.54    0.17
   9  -3  -8    0.22    0.14
   8  -3  -8    0.03    0.12
   8   3  -8   -0.07    0.11
   7  -3  -8    0.22    0.12
  -7   3   8    0.22    0.10
   7   3  -8    0.08    0.12
   5  -3  -8    0.24    0.10
  -5  -3   8    0.17    0.08
   5   3  -8   -0.03    0.08
  -5   3   8    0.16    0.09
   4  -3  -8    3.35    0.23
  -4  -3   8    3.19    0.20
  -4   3   8    3.26    0.21
   4   3  -8    3.22    0.22
   4   3  -8    2.98    0.22
   3  -3  -8    1.46    0.15
  -3   3   8    0.97    0.13
   3   3  -8    1.43    0.14
   3   3  -8    2.02    0.15
   2  -3  -8    2.77    0.19
  -2  -3   8    2.82    0.18
  -2   3   8    2.47    0.18
   2   3  -8    2.70    0.18
   2   3  -8    2.49    0.17
   1  -3  -8    0.71    0.10
  -1  -3   8    0.71    0.11
  -1   3   8    0.70    0.10
   1   3  -8    0.68    0.09
   1   3  -8    0.75    0.10
   0  -3   8    0.10    0.07
   0  -3  -8    0.09    0.07
   0  -3  -8    0.10    0.04
   0   3  -8    0.15    0.07
   0   3  -8    0.05    0.06
   0   3   8    0.08    0.07
  -1  -3  -8    1.07    0.13
   1  -3   8    1.03    0.12
  -1   3  -8    1.26    0.12
  -1   3  -8    1.13    0.14
   1   3   8    1.09    0.12
  -2  -3  -8    1.47    0.15
   2  -3   8    1.77    0.16
   2   3   8    1.30    0.14
  -2   3  -8    1.76    0.14
  -2   3  -8    1.73    0.17
   2   3   8    1.25    0.15
   3  -3   8   14.55    0.64
  -3  -3  -8   13.48    0.63
   3   3   8   15.80    0.75
   3   3   8   14.86    0.62
  -3   3  -8   14.25    0.61
  -3   3  -8   15.64    0.76
  -4  -3  -8    4.20    0.27
   4  -3   8    4.27    0.26
  -4   3  -8    3.94    0.32
  -4   3  -8    4.23    0.25
   4   3   8    4.25    0.24
   4   3   8    4.84    0.34
   5  -3   8    0.20    0.10
  -5  -3  -8    0.21    0.11
  -5   3  -8    0.27    0.10
   5   3   8    0.40    0.16
  -6  -3  -8    7.36    0.42
   6  -3   8    7.94    0.41
   6   3   8    8.13    0.54
  -7  -3  -8    0.15    0.13
   7   3   8   -0.21    0.15
   8   3   8   -0.14    0.17
  -9  -4   8   -0.06    0.13
   9  -4  -8    0.09    0.13
   8  -4  -8    0.14    0.12
  -8   4   8    0.15    0.10
   7  -4  -8    0.94    0.16
  -7   4   8    0.51    0.12
   7   4  -8    0.49    0.14
  -6  -4   8    0.50    0.11
   6  -4  -8    0.73    0.14
   6   4  -8    0.60    0.13
  -6   4   8    0.27    0.11
  -5  -4   8    0.05    0.08
   5  -4  -8   -0.12    0.08
   5   4  -8    0.14    0.09
   5   4  -8   -0.01    0.09
  -5   4   8   -0.03    0.08
  -4  -4   8    0.34    0.09
   4  -4  -8    0.37    0.10
   4   4  -8    0.48    0.11
   4   4  -8    0.38    0.10
  -4   4   8    0.46    0.11
   3  -4  -8    6.88    0.35
   3   4  -8    6.72    0.35
  -2  -4   8    1.26    0.13
   2  -4  -8    0.71    0.11
   2   4  -8    0.70    0.10
   2   4  -8    0.92    0.11
  -2   4   8    0.94    0.12
   1  -4  -8   17.46    0.71
  -1  -4   8   16.83    0.71
   1   4  -8   17.26    0.70
   1   4  -8   16.69    0.80
  -1   4   8   17.99    0.72
   0  -4  -8   17.16    0.71
   0  -4   8   17.31    0.72
   0   4  -8   17.59    0.81
   0   4   8   17.04    0.71
   0   4  -8   16.70    0.69
  -1  -4  -8    0.10    0.08
   1  -4   8    0.00    0.06
   1   4   8    0.00    0.06
  -1   4  -8    0.00    0.08
   1   4   8    0.11    0.06
  -1   4  -8    0.06    0.06
   2  -4   8   30.26    1.19
  -2  -4  -8   31.08    1.18
   2   4   8   28.74    1.37
  -2   4  -8   28.64    1.39
   2   4   8   30.53    1.17
  -2   4  -8   30.21    1.15
   3  -4   8    1.50    0.15
  -3  -4  -8    0.85    0.14
   3   4   8    1.24    0.13
   3   4   8    1.75    0.18
  -4  -4  -8   17.17    0.76
   4  -4   8   18.75    0.76
   4   4   8   17.33    0.90
  -4   4  -8   17.68    0.72
   4   4   8   18.50    0.73
  -4   4  -8   16.69    0.90
   5  -4   8    2.15    0.19
  -5  -4  -8    1.90    0.20
   5   4   8    2.27    0.26
  -5   4  -8    2.11    0.25
   6  -4   8    0.33    0.11
  -6  -4  -8    0.28    0.12
   6   4   8    0.47    0.19
  -6   4  -8    0.21    0.16
  -7  -4  -8   -0.13    0.11
  -7   4  -8    0.26    0.16
   7   4   8    0.07    0.17
  -8  -4  -8    0.17    0.15
   8   4   8    0.15    0.20
  -8   4  -8    0.53    0.20
  -9  -5   8   -0.19    0.13
   9  -5  -8    0.48    0.15
   8  -5  -8    0.53    0.15
  -8  -5   8    1.34    0.21
  -8   5   8    1.09    0.16
   7  -5  -8    0.13    0.11
   7   5  -8    0.37    0.14
  -7   5   8    0.40    0.12
  -6  -5   8    1.75    0.16
   6  -5  -8    2.50    0.21
  -6   5   8    1.70    0.18
   6   5  -8    1.99    0.21
   5  -5  -8    1.02    0.14
  -5  -5   8    1.18    0.13
  -5   5   8    0.86    0.13
   5   5  -8    1.06    0.15
   5   5  -8    0.75    0.14
  -4  -5   8    0.68    0.11
   4  -5  -8    0.65    0.12
   4   5  -8    0.72    0.12
  -4   5   8    0.56    0.12
   4   5  -8    0.59    0.12
  -3  -5   8    0.08    0.07
   3  -5  -8    0.06    0.07
   3   5  -8    0.06    0.07
  -3   5   8   -0.02    0.07
   3   5  -8   -0.01    0.07
   2  -5  -8    0.05    0.07
  -2  -5   8   -0.02    0.07
  -2   5   8    0.05    0.06
   2   5  -8   -0.03    0.06
   2   5  -8   -0.02    0.06
  -1  -5   8    0.20    0.07
   1  -5  -8    0.22    0.08
  -1   5   8    0.33    0.08
   1   5  -8    0.20    0.08
   1   5  -8    0.34    0.08
   0  -5  -8    0.11    0.08
   0  -5   8    0.05    0.07
   0   5  -8    0.08    0.06
   0   5   8    0.14    0.07
   0   5   8    0.18    0.04
   0   5  -8    0.20    0.08
  -1  -5  -8   14.65    0.64
   1  -5   8   15.00    0.65
  -1   5  -8   15.77    0.62
   1   5   8   14.64    0.71
  -1   5  -8   14.92    0.74
   1   5   8   15.38    0.63
   2  -5   8    0.20    0.09
  -2  -5  -8    0.29    0.10
  -2   5  -8    0.09    0.07
   2   5   8    0.20    0.08
  -2   5  -8    0.24    0.12
   2   5   8    0.04    0.08
   3  -5   8    1.62    0.16
   3   5   8    1.91    0.16
   3   5   8    2.58    0.21
   4  -5   8    8.28    0.42
  -4  -5  -8    8.80    0.44
   4   5   8    8.93    0.52
   4   5   8    8.59    0.40
  -4   5  -8    8.08    0.52
  -4   5  -8    8.24    0.38
   5  -5   8    0.21    0.10
  -5  -5  -8    0.27    0.12
   5   5   8    0.06    0.14
  -5   5  -8    0.37    0.15
   6  -5   8    1.60    0.18
  -6  -5  -8    1.33    0.19
  -6   5  -8    1.73    0.26
   6   5   8    2.14    0.28
  -7  -5  -8    1.62    0.21
   7   5   8    1.45    0.28
  -7   5  -8    1.60    0.28
  -8  -5  -8    0.20    0.14
  -8   5  -8    0.42    0.20
   8   5   8    0.07    0.18
   9  -6  -8    0.28    0.13
  -9  -6   8    0.07    0.15
  -8  -6   8    0.52    0.16
   8  -6  -8    0.57    0.15
  -8   6   8    0.36    0.13
   7  -6  -8    1.13    0.17
  -7   6   8    1.27    0.17
   7   6  -8    1.11    0.19
   6  -6  -8    0.75    0.14
  -5  -6   8    0.13    0.07
   5  -6  -8    0.01    0.08
  -5   6   8    0.05    0.08
   5   6  -8    0.00    0.10
   5   6  -8    0.06    0.09
   4  -6  -8    0.09    0.09
  -4  -6   8    0.10    0.07
   4   6  -8    0.12    0.09
   4   6  -8    0.11    0.10
  -4   6   8    0.09    0.09
  -3  -6   8    4.87    0.26
   3  -6  -8    4.23    0.26
   3   6  -8    4.59    0.27
  -3   6   8    4.77    0.27
   3   6  -8    4.74    0.30
  -2  -6   8    5.76    0.30
   2  -6  -8    5.83    0.31
   2   6  -8    5.78    0.30
  -2   6   8    6.21    0.31
   2   6  -8    6.06    0.34
   1  -6  -8    9.48    0.45
  -1  -6   8    9.61    0.45
  -1   6   8   10.01    0.45
   1   6  -8    9.42    0.50
   1   6  -8   10.36    0.44
   0  -6   8   11.83    0.53
   0  -6  -8   11.26    0.53
   0   6   8   11.43    0.52
   0   6   8   13.13    0.56
   0   6  -8   12.31    0.61
   0   6  -8   11.81    0.51
   1  -6   8    0.88    0.13
  -1  -6  -8    1.09    0.13
   1   6   8    0.92    0.11
  -1   6  -8    0.93    0.14
   1   6   8    0.98    0.11
  -1   6  -8    1.11    0.11
  -2  -6  -8    0.40    0.11
   2  -6   8    0.21    0.09
   2   6   8    0.22    0.08
   2   6   8    0.25    0.09
  -2   6  -8    0.32    0.12
  -2   6  -8    0.47    0.08
  -3  -6  -8   10.63    0.52
   3  -6   8   10.89    0.51
  -3   6  -8   11.08    0.61
   3   6   8   11.03    0.59
  -3   6  -8   11.10    0.46
   3   6   8   10.81    0.48
  -4  -6  -8    1.25    0.17
   4  -6   8    1.40    0.16
   4   6   8    1.48    0.14
  -4   6  -8    1.33    0.21
   4   6   8    1.33    0.20
  -5  -6  -8   19.85    0.86
   5  -6   8   19.66    0.85
   5   6   8   21.30    1.05
  -5   6  -8   18.93    1.04
  -6  -6  -8    0.39    0.13
  -7  -6  -8    1.94    0.24
   7   6   8    2.52    0.33
  -7   6  -8    2.27    0.32
  -8  -6  -8    0.55    0.17
  -8   6  -8    0.06    0.16
   8   6   8    0.33    0.21
  -9  -7   8    0.11    0.16
   8  -7  -8    0.48    0.14
  -8  -7   8    0.64    0.18
  -8   7   8    0.56    0.14
   7  -7  -8    1.74    0.20
  -7   7   8    1.99    0.20
   6  -7  -8    0.33    0.12
  -6   7   8    0.48    0.12
   6   7  -8    0.53    0.14
   6   7  -8    0.43    0.15
   5  -7  -8    0.12    0.10
  -5  -7   8    0.20    0.08
   5   7  -8    0.25    0.11
   5   7  -8   -0.06    0.11
  -5   7   8    0.20    0.09
   4  -7  -8    7.86    0.41
  -4  -7   8    8.35    0.40
   4   7  -8    8.35    0.48
   4   7  -8    9.58    0.43
  -4   7   8    8.07    0.42
   3  -7  -8    2.37    0.19
   2  -7  -8    0.14    0.08
  -2  -7   8    0.03    0.07
   2   7  -8   -0.04    0.08
   2   7  -8    0.07    0.07
  -2   7   8    0.03    0.07
   1  -7  -8    7.99    0.38
  -1  -7   8    7.75    0.38
  -1   7   8    7.92    0.38
   1   7  -8    8.03    0.36
   1   7  -8    7.41    0.43
   0  -7   8    3.07    0.21
   0  -7  -8    3.31    0.22
   0   7   8    2.79    0.19
[truncated: 193,177 more chars]
