# Supplementary material for: Synthesis, Structure and Photochemistry of Dibenzylidenecyclobutanones
Source: Molecules. 2022 Nov 5;27(21):7602. doi: 10.3390/molecules27217602 (PMC9653593; doi:10.3390/molecules27217602)
Supplement: Supplementary file 1 [file molecules-27-07602-s001.zip › 1f.cif]

data_p21c
_audit_creation_date               2022-03-31
_audit_creation_method
;
Olex2 1.3
(compiled 2020.11.12 svn.r5f609507 for OlexSys, GUI svn.r6408)
;
_shelx_SHELXL_version_number       '2014/7'
_audit_contact_author_address      ?
_audit_contact_author_email        ?
_audit_contact_author_name         ''
_audit_contact_author_phone        ?
_publ_contact_author_id_orcid      ?
_publ_section_references
;
Dolomanov, O.V., Bourhis, L.J., Gildea, R.J, Howard, J.A.K. & Puschmann, H.
 (2009), J. Appl. Cryst. 42, 339-341.

Sheldrick, G.M. (2008). Acta Cryst. A64, 112-122.

Sheldrick, G.M. (2015). Acta Cryst. C71, 3-8.
;
_chemical_name_common              ?
_chemical_name_systematic          ?
_chemical_formula_moiety           'C26 H32 N2 O'
_chemical_formula_sum              'C26 H32 N2 O'
_chemical_formula_weight           388.53
_chemical_melting_point            ?
loop_
  _atom_type_symbol
  _atom_type_description
  _atom_type_scat_dispersion_real
  _atom_type_scat_dispersion_imag
  _atom_type_scat_source
 'C' 'C' 0.0033 0.0016 'International Tables Vol C Tables 4.2.6.8 and 6.1.1.4'
 'H' 'H' 0.0000 0.0000 'International Tables Vol C Tables 4.2.6.8 and 6.1.1.4'
 'N' 'N' 0.0061 0.0033 'International Tables Vol C Tables 4.2.6.8 and 6.1.1.4'
 'O' 'O' 0.0106 0.0060 'International Tables Vol C Tables 4.2.6.8 and 6.1.1.4'

_shelx_space_group_comment
;
The symmetry employed for this shelxl refinement is uniquely defined
by the following loop, which should always be used as a source of
symmetry information in preference to the above space-group names.
They are only intended as comments.
;
_space_group_crystal_system        'monoclinic'
_space_group_IT_number             14
_space_group_name_H-M_alt          'P 1 21/c 1'
_space_group_name_Hall             '-P 2ybc'
loop_
  _space_group_symop_operation_xyz
 'x, y, z'
 '-x, y+1/2, -z+1/2'
 '-x, -y, -z'
 'x, -y-1/2, z-1/2'

_cell_length_a                     17.5050(8)
_cell_length_b                     16.6754(9)
_cell_length_c                     15.1879(7)
_cell_angle_alpha                  90
_cell_angle_beta                   101.390(2)
_cell_angle_gamma                  90
_cell_volume                       4346.1(4)
_cell_formula_units_Z              8
_cell_measurement_reflns_used      9953
_cell_measurement_temperature      150
_cell_measurement_theta_max        31.09
_cell_measurement_theta_min        2.33
_shelx_estimated_absorpt_T_max     0.990
_shelx_estimated_absorpt_T_min     0.970
_exptl_absorpt_coefficient_mu      0.072
_exptl_absorpt_correction_T_max    0.9705
_exptl_absorpt_correction_T_min    0.8995
_exptl_absorpt_correction_type     none
_exptl_absorpt_process_details    
 'SADABS-2016/2 (Bruker,2016/2) was used for absorption correction. wR2(int) was 0.0606 before and 0.0527 after correction. The Ratio of minimum to maximum transmission is 0.9268. The \l/2 correction factor is Not present.'
_exptl_absorpt_special_details     ?
_exptl_crystal_colour              violet
_exptl_crystal_colour_primary      violet
_exptl_crystal_density_diffrn      1.188
_exptl_crystal_density_meas        .
_exptl_crystal_density_method      ?
_exptl_crystal_description         block
_exptl_crystal_F_000               1680
_exptl_crystal_size_max            0.42
_exptl_crystal_size_mid            0.26
_exptl_crystal_size_min            0.14
_exptl_transmission_factor_max     ?
_exptl_transmission_factor_min     ?
_diffrn_reflns_av_R_equivalents    0.0465
_diffrn_reflns_av_unetI/netI       0.0412
_diffrn_reflns_Laue_measured_fraction_full  0.998
_diffrn_reflns_Laue_measured_fraction_max  0.998
_diffrn_reflns_limit_h_max         23
_diffrn_reflns_limit_h_min         -22
_diffrn_reflns_limit_k_max         22
_diffrn_reflns_limit_k_min         -22
_diffrn_reflns_limit_l_max         20
_diffrn_reflns_limit_l_min         -17
_diffrn_reflns_number              48683
_diffrn_reflns_point_group_measured_fraction_full  0.998
_diffrn_reflns_point_group_measured_fraction_max  0.998
_diffrn_reflns_theta_full          25.242
_diffrn_reflns_theta_max           27.998
_diffrn_reflns_theta_min           1.834
_diffrn_ambient_temperature        150.0
_diffrn_detector_area_resol_mean   ?
_diffrn_measured_fraction_theta_full  0.998
_diffrn_measured_fraction_theta_max  0.998
_diffrn_measurement_device_type    'CCD area detector'
_diffrn_measurement_method         'phi and omega scans'
_diffrn_radiation_monochromator    graphite
_diffrn_radiation_type             MoK\a
_diffrn_radiation_wavelength       0.71073
_diffrn_source                     ?
_reflns_Friedel_coverage           0.000
_reflns_Friedel_fraction_full      .
_reflns_Friedel_fraction_max       .
_reflns_number_gt                  7598
_reflns_number_total               10460
_reflns_special_details
;
 Reflections were merged by SHELXL according to the crystal
 class for the calculation of statistics and refinement.
 
 _reflns_Friedel_fraction is defined as the number of unique
 Friedel pairs measured divided by the number that would be
 possible theoretically, ignoring centric projections and
 systematic absences.
;
_reflns_threshold_expression       'I > 2\s(I)'
_computing_cell_refinement         'SAINT V8.38A (Bruker, 2018)'
_computing_data_collection         ?
_computing_data_reduction          'SAINT V8.38A (Bruker, 2018)'
_computing_molecular_graphics      'Olex2 1.3 (Dolomanov et al., 2009)'
_computing_publication_material    'Olex2 1.3 (Dolomanov et al., 2009)'
_computing_structure_refinement    'SHELXL 2014/7 (Sheldrick, 2015)'
_computing_structure_solution      'XS  (Sheldrick, 2008)'
_refine_diff_density_max           1.416
_refine_diff_density_min           -0.499
_refine_diff_density_rms           0.055
_refine_ls_extinction_coef         .
_refine_ls_extinction_method       none
_refine_ls_goodness_of_fit_ref     1.067
_refine_ls_hydrogen_treatment      constr
_refine_ls_matrix_type             full
_refine_ls_number_parameters       531
_refine_ls_number_reflns           10460
_refine_ls_number_restraints       0
_refine_ls_R_factor_all            0.0968
_refine_ls_R_factor_gt             0.0697
_refine_ls_restrained_S_all        1.067
_refine_ls_shift/su_max            0.001
_refine_ls_shift/su_mean           0.000
_refine_ls_structure_factor_coef   Fsqd
_refine_ls_weighting_details      
 'w=1/[\s^2^(Fo^2^)+(0.0774P)^2^+3.1772P] where P=(Fo^2^+2Fc^2^)/3'
_refine_ls_weighting_scheme        calc
_refine_ls_wR_factor_gt            0.1730
_refine_ls_wR_factor_ref           0.1849
_refine_special_details            ?
_olex2_refinement_description
;
1. Fixed Uiso
 At 1.2 times of:
  All C(H) groups, All C(H,H) groups
 At 1.5 times of:
  All C(H,H,H) groups
2.a Secondary CH2 refined with riding coordinates:
 C3(H3A,H3B), C12(H12A,H12B), C12A(H12C,H12D), C14(H14A,H14B), C14A(H14C,H14D),
  C3B(H3BA,H3BB), C12B(H12E,H12F), C12C(H12G,H12H), C14B(H14E,H14F), C14C(H14G,
 H14H)
2.b Aromatic/amide H refined with riding coordinates:
 C5(H5), C5A(H5A), C7(H7), C7A(H7A), C8(H8), C8A(H8A), C10(H10), C10A(H10A),
 C11(H11), C11A(H11A), C5B(H5B), C5C(H5C), C7B(H7B), C7C(H7C), C8B(H8B),
 C8C(H8C), C10B(H10B), C10C(H10C), C11B(H11B), C11C(H11C)
2.c Idealised Me refined as rotating group:
 C13(H13A,H13B,H13C), C13A(H13D,H13E,H13F), C15(H15A,H15B,H15C), C15A(H15D,
 H15E,H15F), C13B(H13G,H13H,H13I), C13C(H13J,H13K,H13L), C15B(H15G,H15H,H15I),
 C15C(H15J,H15K,H15L)
;
_atom_sites_solution_hydrogens     geom
_atom_sites_solution_primary       direct
_atom_sites_solution_secondary     ?
loop_
  _atom_site_label
  _atom_site_type_symbol
  _atom_site_fract_x
  _atom_site_fract_y
  _atom_site_fract_z
  _atom_site_U_iso_or_equiv
  _atom_site_adp_type
  _atom_site_occupancy
  _atom_site_site_symmetry_order
  _atom_site_calc_flag
  _atom_site_refinement_flags_posn
  _atom_site_refinement_flags_adp
  _atom_site_refinement_flags_occupancy
  _atom_site_disorder_assembly
  _atom_site_disorder_group
 O1 O 0.10159(9) 0.49029(10) -0.30539(10) 0.0355(4) Uani 1 1 d . . . . .
 N1 N -0.27875(11) 0.43849(12) 0.00590(13) 0.0358(4) Uani 1 1 d . . . . .
 N2 N 0.42845(10) 0.27329(11) 0.15712(11) 0.0265(4) Uani 1 1 d . . . . .
 C1 C 0.09522(12) 0.45856(12) -0.23463(14) 0.0263(4) Uani 1 1 d . . . . .
 C2 C 0.03077(12) 0.45021(12) -0.18436(13) 0.0255(4) Uani 1 1 d . . . . .
 C3 C 0.08380(11) 0.40237(13) -0.11032(14) 0.0262(4) Uani 1 1 d . . . . .
 H3A H 0.0935 0.4288 -0.0508 0.031 Uiso 1 1 calc R U . . .
 H3B H 0.0678 0.3458 -0.1059 0.031 Uiso 1 1 calc R U . . .
 C4 C 0.14903(11) 0.41420(12) -0.16302(13) 0.0247(4) Uani 1 1 d . . . . .
 C5 C -0.04305(12) 0.47734(12) -0.20060(14) 0.0269(4) Uani 1 1 d . . . . .
 H5 H -0.0586 0.5075 -0.2542 0.032 Uiso 1 1 calc R U . . .
 C5A C 0.22554(12) 0.39882(12) -0.15105(13) 0.0254(4) Uani 1 1 d . . . . .
 H5A H 0.2503 0.4138 -0.1989 0.030 Uiso 1 1 calc R U . . .
 C6 C -0.10207(12) 0.46627(12) -0.14647(14) 0.0253(4) Uani 1 1 d . . . . .
 C6A C 0.27520(11) 0.36200(12) -0.07378(13) 0.0240(4) Uani 1 1 d . . . . .
 C7 C -0.08857(12) 0.42583(14) -0.06373(14) 0.0299(5) Uani 1 1 d . . . . .
 H7 H -0.0381 0.4049 -0.0408 0.036 Uiso 1 1 calc R U . . .
 C7A C 0.24826(12) 0.33517(13) 0.00217(14) 0.0275(4) Uani 1 1 d . . . . .
 H7A H 0.1939 0.3369 0.0016 0.033 Uiso 1 1 calc R U . . .
 C8 C -0.14605(12) 0.41559(14) -0.01479(15) 0.0312(5) Uani 1 1 d . . . . .
 H8 H -0.1344 0.3872 0.0404 0.037 Uiso 1 1 calc R U . . .
 C8A C 0.29755(12) 0.30643(13) 0.07752(14) 0.0270(4) Uani 1 1 d . . . . .
 H8A H 0.2766 0.2896 0.1276 0.032 Uiso 1 1 calc R U . . .
 C9 C -0.22202(12) 0.44635(13) -0.04465(14) 0.0274(4) Uani 1 1 d . . . . .
 C9A C 0.37859(11) 0.30155(12) 0.08165(13) 0.0241(4) Uani 1 1 d . . . . .
 C10 C -0.23585(12) 0.48639(12) -0.12784(14) 0.0273(4) Uani 1 1 d . . . . .
 H10 H -0.2863 0.5072 -0.1511 0.033 Uiso 1 1 calc R U . . .
 C10A C 0.40584(12) 0.32550(13) 0.00453(14) 0.0270(4) Uani 1 1 d . . . . .
 H10A H 0.4599 0.3215 0.0038 0.032 Uiso 1 1 calc R U . . .
 C11 C -0.17760(12) 0.49606(12) -0.17635(14) 0.0265(4) Uani 1 1 d . . . . .
 H11 H -0.1891 0.5239 -0.2320 0.032 Uiso 1 1 calc R U . . .
 C11A C 0.35545(12) 0.35472(13) -0.07021(13) 0.0263(4) Uani 1 1 d . . . . .
 H11A H 0.3760 0.3704 -0.1210 0.032 Uiso 1 1 calc R U . . .
 C12 C -0.35876(12) 0.46416(15) -0.02810(16) 0.0356(5) Uani 1 1 d . . . . .
 H12A H -0.3577 0.5155 -0.0605 0.043 Uiso 1 1 calc R U . . .
 H12B H -0.3841 0.4743 0.0236 0.043 Uiso 1 1 calc R U . . .
 C12A C 0.51264(12) 0.27854(14) 0.16441(15) 0.0314(5) Uani 1 1 d . . . . .
 H12C H 0.5260 0.2582 0.1081 0.038 Uiso 1 1 calc R U . . .
 H12D H 0.5382 0.2431 0.2138 0.038 Uiso 1 1 calc R U . . .
 C13 C -0.40813(14) 0.40446(16) -0.09073(18) 0.0434(6) Uani 1 1 d . . . . .
 H13A H -0.3835 0.3936 -0.1421 0.065 Uiso 1 1 calc R U . . .
 H13B H -0.4602 0.4269 -0.1121 0.065 Uiso 1 1 calc R U . . .
 H13C H -0.4124 0.3544 -0.0583 0.065 Uiso 1 1 calc R U . . .
 C13A C 0.54530(14) 0.36230(16) 0.18170(18) 0.0428(6) Uani 1 1 d . . . . .
 H13D H 0.5209 0.3978 0.1327 0.064 Uiso 1 1 calc R U . . .
 H13E H 0.6018 0.3611 0.1849 0.064 Uiso 1 1 calc R U . . .
 H13F H 0.5344 0.3822 0.2386 0.064 Uiso 1 1 calc R U . . .
 C14 C -0.26109(15) 0.40238(16) 0.09639(17) 0.0422(6) Uani 1 1 d . . . . .
 H14A H -0.2968 0.4250 0.1331 0.051 Uiso 1 1 calc R U . . .
 H14B H -0.2071 0.4165 0.1258 0.051 Uiso 1 1 calc R U . . .
 C14A C 0.40005(13) 0.25449(14) 0.23865(14) 0.0315(5) Uani 1 1 d . . . . .
 H14C H 0.4381 0.2187 0.2765 0.038 Uiso 1 1 calc R U . . .
 H14D H 0.3504 0.2246 0.2219 0.038 Uiso 1 1 calc R U . . .
 C15 C -0.26946(17) 0.31236(18) 0.09309(19) 0.0510(7) Uani 1 1 d . . . . .
 H15A H -0.2380 0.2902 0.0523 0.076 Uiso 1 1 calc R U . . .
 H15B H -0.3243 0.2982 0.0715 0.076 Uiso 1 1 calc R U . . .
 H15C H -0.2516 0.2902 0.1534 0.076 Uiso 1 1 calc R U . . .
 C15A C 0.38661(16) 0.32727(17) 0.29421(17) 0.0459(6) Uani 1 1 d . . . . .
 H15D H 0.3491 0.3634 0.2574 0.069 Uiso 1 1 calc R U . . .
 H15E H 0.4360 0.3556 0.3144 0.069 Uiso 1 1 calc R U . . .
 H15F H 0.3660 0.3097 0.3465 0.069 Uiso 1 1 calc R U . . .
 O2 O 0.62561(9) 0.53035(10) 0.25013(10) 0.0335(4) Uani 1 1 d . . . . .
 N3 N 0.23867(11) 0.62282(15) 0.54076(15) 0.0456(5) Uani 1 1 d . . . . .
 N4 N 0.96124(10) 0.69601(12) 0.73675(12) 0.0296(4) Uani 1 1 d . . . . .
 C1B C 0.62190(12) 0.55375(12) 0.32552(14) 0.0259(4) Uani 1 1 d . . . . .
 C2B C 0.55669(12) 0.56837(12) 0.37335(13) 0.0250(4) Uani 1 1 d . . . . .
 C3B C 0.61428(11) 0.59551(12) 0.45736(13) 0.0247(4) Uani 1 1 d . . . . .
 H3BA H 0.6162 0.5600 0.5100 0.030 Uiso 1 1 calc R U . . .
 H3BB H 0.6085 0.6524 0.4735 0.030 Uiso 1 1 calc R U . . .
 C4B C 0.67968(12) 0.58038(12) 0.40536(13) 0.0257(4) Uani 1 1 d . . . . .
 C5B C 0.47941(12) 0.56186(12) 0.34712(14) 0.0271(4) Uani 1 1 d . . . . .
 H5B H 0.4615 0.5431 0.2876 0.032 Uiso 1 1 calc R U . . .
 C5C C 0.75754(12) 0.58605(13) 0.42153(14) 0.0264(4) Uani 1 1 d . . . . .
 H5C H 0.7823 0.5701 0.3740 0.032 Uiso 1 1 calc R U . . .
 C6B C 0.41921(12) 0.57985(13) 0.39793(14) 0.0272(4) Uani 1 1 d . . . . .
 C6C C 0.80867(11) 0.61373(12) 0.50313(14) 0.0254(4) Uani 1 1 d . . . . .
 C7B C 0.43458(12) 0.60192(13) 0.48832(14) 0.0279(4) Uani 1 1 d . . . . .
 H7B H 0.4872 0.6064 0.5190 0.033 Uiso 1 1 calc R U . . .
 C7C C 0.78118(12) 0.64504(14) 0.57667(14) 0.0298(5) Uani 1 1 d . . . . .
 H7C H 0.7265 0.6480 0.5737 0.036 Uiso 1 1 calc R U . . .
 C8B C 0.37614(12) 0.61745(13) 0.53467(15) 0.0301(5) Uani 1 1 d . . . . .
 H8B H 0.3895 0.6332 0.5959 0.036 Uiso 1 1 calc R U . . .
 C8C C 0.83036(12) 0.67152(14) 0.65284(14) 0.0295(5) Uani 1 1 d . . . . .
 H8C H 0.8090 0.6922 0.7010 0.035 Uiso 1 1 calc R U . . .
 C9B C 0.29680(13) 0.61045(14) 0.49316(16) 0.0345(5) Uani 1 1 d . . . . .
 C9C C 0.91226(12) 0.66859(12) 0.66102(13) 0.0257(4) Uani 1 1 d . . . . .
 C10B C 0.28109(13) 0.58975(16) 0.40176(17) 0.0413(6) Uani 1 1 d . . . . .
 H10B H 0.2285 0.5857 0.3707 0.050 Uiso 1 1 calc R U . . .
 C10C C 0.94013(12) 0.63527(13) 0.58793(14) 0.0292(4) Uani 1 1 d . . . . .
 H10C H 0.9947 0.6303 0.5914 0.035 Uiso 1 1 calc R U . . .
 C11B C 0.34038(13) 0.57518(15) 0.35606(16) 0.0356(5) Uani 1 1 d . . . . .
 H11B H 0.3274 0.5615 0.2942 0.043 Uiso 1 1 calc R U . . .
 C11C C 0.88985(12) 0.60989(13) 0.51204(14) 0.0287(4) Uani 1 1 d . . . . .
 H11C H 0.9108 0.5889 0.4637 0.034 Uiso 1 1 calc R U . . .
 C12B C 0.15739(17) 0.59648(19) 0.5056(2) 0.0564(7) Uani 1 1 d . . . . .
 H12E H 0.1573 0.5509 0.4638 0.068 Uiso 1 1 calc R U . . .
 H12F H 0.1334 0.5782 0.5559 0.068 Uiso 1 1 calc R U . . .
 C12C C 1.04567(12) 0.68671(14) 0.74955(15) 0.0308(5) Uani 1 1 d . . . . .
 H12G H 1.0575 0.6357 0.7217 0.037 Uiso 1 1 calc R U . . .
 H12H H 1.0679 0.6835 0.8147 0.037 Uiso 1 1 calc R U . . .
 C13B C 0.1119(2) 0.6634(2) 0.4584(2) 0.0697(9) Uani 1 1 d . . . . .
 H13G H 0.1362 0.6819 0.4093 0.105 Uiso 1 1 calc R U . . .
 H13H H 0.1104 0.7077 0.5006 0.105 Uiso 1 1 calc R U . . .
 H13I H 0.0586 0.6454 0.4341 0.105 Uiso 1 1 calc R U . . .
 C13C C 1.08430(13) 0.75526(15) 0.70904(17) 0.0383(5) Uani 1 1 d . . . . .
 H13J H 1.0670 0.7549 0.6436 0.057 Uiso 1 1 calc R U . . .
 H13K H 1.1410 0.7488 0.7242 0.057 Uiso 1 1 calc R U . . .
 H13L H 1.0698 0.8063 0.7332 0.057 Uiso 1 1 calc R U . . .
 C14B C 0.25649(14) 0.64687(15) 0.63409(16) 0.0381(5) Uani 1 1 d . . . . .
 H14E H 0.2996 0.6131 0.6662 0.046 Uiso 1 1 calc R U . . .
 H14F H 0.2103 0.6366 0.6610 0.046 Uiso 1 1 calc R U . . .
 C14C C 0.93368(13) 0.74553(13) 0.80330(14) 0.0302(5) Uani 1 1 d . . . . .
 H14G H 0.8844 0.7720 0.7746 0.036 Uiso 1 1 calc R U . . .
 H14H H 0.9725 0.7881 0.8240 0.036 Uiso 1 1 calc R U . . .
 C15B C 0.27955(14) 0.73490(15) 0.64836(16) 0.0387(5) Uani 1 1 d . . . . .
 H15G H 0.2356 0.7689 0.6209 0.058 Uiso 1 1 calc R U . . .
 H15H H 0.3244 0.7461 0.6205 0.058 Uiso 1 1 calc R U . . .
 H15I H 0.2935 0.7462 0.7129 0.058 Uiso 1 1 calc R U . . .
 C15C C 0.91999(16) 0.69800(16) 0.88395(17) 0.0432(6) Uani 1 1 d . . . . .
 H15J H 0.8787 0.6585 0.8645 0.065 Uiso 1 1 calc R U . . .
 H15K H 0.9044 0.7345 0.9278 0.065 Uiso 1 1 calc R U . . .
 H15L H 0.9681 0.6703 0.9116 0.065 Uiso 1 1 calc R U . . .

loop_
  _atom_site_aniso_label
  _atom_site_aniso_U_11
  _atom_site_aniso_U_22
  _atom_site_aniso_U_33
  _atom_site_aniso_U_23
  _atom_site_aniso_U_13
  _atom_site_aniso_U_12
 O1 0.0365(9) 0.0432(9) 0.0299(8) 0.0090(7) 0.0142(7) 0.0080(7)
 N1 0.0293(10) 0.0414(11) 0.0391(11) 0.0070(9) 0.0127(8) 0.0018(8)
 N2 0.0252(9) 0.0293(9) 0.0252(9) -0.0006(7) 0.0054(7) 0.0025(7)
 C1 0.0264(10) 0.0261(10) 0.0268(10) -0.0007(8) 0.0064(8) -0.0004(8)
 C2 0.0263(10) 0.0255(10) 0.0254(10) 0.0010(8) 0.0064(8) -0.0006(8)
 C3 0.0237(10) 0.0299(11) 0.0252(10) 0.0008(8) 0.0054(8) -0.0004(8)
 C4 0.0259(10) 0.0262(10) 0.0223(10) -0.0005(8) 0.0056(7) -0.0019(8)
 C5 0.0292(10) 0.0257(10) 0.0257(10) 0.0017(8) 0.0051(8) 0.0001(8)
 C5A 0.0273(10) 0.0264(10) 0.0239(10) -0.0024(8) 0.0086(8) -0.0015(8)
 C6 0.0248(10) 0.0240(10) 0.0271(10) -0.0004(8) 0.0050(8) 0.0001(8)
 C6A 0.0244(10) 0.0246(10) 0.0237(10) -0.0028(8) 0.0063(7) -0.0013(8)
 C7 0.0234(10) 0.0355(12) 0.0303(11) 0.0040(9) 0.0040(8) 0.0042(8)
 C7A 0.0202(9) 0.0355(11) 0.0277(10) 0.0010(9) 0.0068(8) -0.0020(8)
 C8 0.0286(11) 0.0358(12) 0.0290(11) 0.0071(9) 0.0052(8) 0.0018(9)
 C8A 0.0248(10) 0.0327(11) 0.0250(10) 0.0021(8) 0.0084(8) -0.0016(8)
 C9 0.0260(10) 0.0265(10) 0.0306(11) -0.0015(8) 0.0077(8) -0.0015(8)
 C9A 0.0254(10) 0.0223(9) 0.0249(10) -0.0035(8) 0.0054(7) 0.0009(8)
 C10 0.0225(10) 0.0246(10) 0.0337(11) -0.0009(8) 0.0029(8) 0.0014(8)
 C10A 0.0207(9) 0.0340(11) 0.0280(10) -0.0022(8) 0.0092(8) 0.0038(8)
 C11 0.0279(10) 0.0235(10) 0.0274(10) 0.0023(8) 0.0037(8) 0.0012(8)
 C11A 0.0277(10) 0.0317(11) 0.0222(10) -0.0015(8) 0.0112(8) 0.0015(8)
 C12 0.0263(11) 0.0394(13) 0.0439(13) 0.0026(10) 0.0139(9) 0.0062(9)
 C12A 0.0233(10) 0.0378(12) 0.0324(11) 0.0016(9) 0.0036(8) 0.0048(9)
 C13 0.0326(13) 0.0442(14) 0.0542(16) 0.0018(12) 0.0101(11) 0.0000(11)
 C13A 0.0326(12) 0.0516(15) 0.0446(14) -0.0048(12) 0.0087(10) -0.0095(11)
 C14 0.0389(13) 0.0453(14) 0.0468(14) -0.0039(11) 0.0187(11) -0.0045(11)
 C14A 0.0323(11) 0.0355(12) 0.0269(11) 0.0064(9) 0.0062(9) 0.0011(9)
 C15 0.0570(17) 0.0525(17) 0.0460(15) -0.0001(13) 0.0165(13) -0.0021(13)
 C15A 0.0541(16) 0.0541(16) 0.0336(13) -0.0087(11) 0.0187(11) -0.0003(13)
 O2 0.0349(8) 0.0396(9) 0.0280(8) -0.0041(7) 0.0114(6) -0.0058(7)
 N3 0.0237(10) 0.0644(15) 0.0494(13) -0.0172(11) 0.0088(9) 0.0008(9)
 N4 0.0235(9) 0.0379(10) 0.0273(9) 0.0002(8) 0.0046(7) 0.0018(7)
 C1B 0.0263(10) 0.0245(10) 0.0274(10) 0.0020(8) 0.0071(8) -0.0027(8)
 C2B 0.0267(10) 0.0233(10) 0.0258(10) 0.0024(8) 0.0071(8) -0.0020(8)
 C3B 0.0225(10) 0.0252(10) 0.0270(10) 0.0012(8) 0.0064(8) -0.0004(8)
 C4B 0.0267(10) 0.0251(10) 0.0265(10) 0.0016(8) 0.0080(8) -0.0015(8)
 C5B 0.0288(10) 0.0268(10) 0.0256(10) 0.0007(8) 0.0053(8) -0.0024(8)
 C5C 0.0272(10) 0.0279(10) 0.0260(10) 0.0009(8) 0.0097(8) -0.0009(8)
 C6B 0.0238(10) 0.0263(10) 0.0309(11) 0.0012(8) 0.0038(8) -0.0022(8)
 C6C 0.0228(10) 0.0272(10) 0.0270(10) 0.0036(8) 0.0070(8) -0.0008(8)
 C7B 0.0223(10) 0.0317(11) 0.0286(11) 0.0026(8) 0.0025(8) -0.0013(8)
 C7C 0.0202(10) 0.0382(12) 0.0319(11) -0.0017(9) 0.0075(8) 0.0014(8)
 C8B 0.0271(11) 0.0344(12) 0.0290(11) -0.0007(9) 0.0060(8) 0.0003(9)
 C8C 0.0255(10) 0.0369(12) 0.0283(11) 0.0001(9) 0.0105(8) 0.0018(9)
 C9B 0.0270(11) 0.0364(12) 0.0404(13) -0.0055(10) 0.0074(9) 0.0011(9)
 C9C 0.0253(10) 0.0267(10) 0.0255(10) 0.0044(8) 0.0057(8) 0.0004(8)
 C10B 0.0227(11) 0.0531(16) 0.0453(14) -0.0130(12) 0.0001(9) 0.0006(10)
 C10C 0.0205(10) 0.0361(12) 0.0319(11) 0.0022(9) 0.0078(8) 0.0004(8)
 C11B 0.0281(11) 0.0422(13) 0.0345(12) -0.0083(10) 0.0014(9) -0.0015(10)
 C11C 0.0265(10) 0.0338(11) 0.0285(11) -0.0006(9) 0.0117(8) 0.0007(8)
 C12B 0.0529(17) 0.0557(18) 0.0649(19) 0.0107(15) 0.0220(14) 0.0045(14)
 C12C 0.0243(10) 0.0345(12) 0.0317(11) 0.0026(9) 0.0014(8) 0.0035(8)
 C13B 0.084(2) 0.069(2) 0.059(2) 0.0182(17) 0.0206(17) 0.0068(19)
 C13C 0.0276(11) 0.0417(14) 0.0475(14) 0.0027(11) 0.0119(10) -0.0002(10)
 C14B 0.0328(12) 0.0445(14) 0.0411(13) -0.0010(11) 0.0171(10) 0.0016(10)
 C14C 0.0298(11) 0.0308(11) 0.0303(11) -0.0004(9) 0.0066(8) -0.0011(9)
 C15B 0.0411(13) 0.0408(13) 0.0372(13) 0.0008(10) 0.0150(10) 0.0011(10)
 C15C 0.0558(16) 0.0420(14) 0.0358(13) -0.0010(11) 0.0190(11) -0.0037(12)

_geom_special_details
;
 All esds (except the esd in the dihedral angle between two l.s. planes)
 are estimated using the full covariance matrix.  The cell esds are taken
 into account individually in the estimation of esds in distances, angles
 and torsion angles; correlations between esds in cell parameters are only
 used when they are defined by crystal symmetry.  An approximate (isotropic)
 treatment of cell esds is used for estimating esds involving l.s. planes.
;
loop_
  _geom_bond_atom_site_label_1
  _geom_bond_atom_site_label_2
  _geom_bond_distance
  _geom_bond_site_symmetry_2
  _geom_bond_publ_flag
 O1 C1 1.223(2) . ?
 N1 C9 1.376(3) . ?
 N1 C12 1.458(3) . ?
 N1 C14 1.476(3) . ?
 N2 C9A 1.379(3) . ?
 N2 C12A 1.458(3) . ?
 N2 C14A 1.457(3) . ?
 C1 C2 1.488(3) . ?
 C1 C4 1.488(3) . ?
 C2 C3 1.533(3) . ?
 C2 C5 1.345(3) . ?
 C3 H3A 0.9900 . ?
 C3 H3B 0.9900 . ?
 C3 C4 1.531(3) . ?
 C4 C5A 1.340(3) . ?
 C5 H5 0.9500 . ?
 C5 C6 1.453(3) . ?
 C5A H5A 0.9500 . ?
 C5A C6A 1.451(3) . ?
 C6 C7 1.405(3) . ?
 C6 C11 1.401(3) . ?
 C6A C7A 1.403(3) . ?
 C6A C11A 1.400(3) . ?
 C7 H7 0.9500 . ?
 C7 C8 1.374(3) . ?
 C7A H7A 0.9500 . ?
 C7A C8A 1.376(3) . ?
 C8 H8 0.9500 . ?
 C8 C9 1.414(3) . ?
 C8A H8A 0.9500 . ?
 C8A C9A 1.410(3) . ?
 C9 C10 1.407(3) . ?
 C9A C10A 1.407(3) . ?
 C10 H10 0.9500 . ?
 C10 C11 1.380(3) . ?
 C10A H10A 0.9500 . ?
 C10A C11A 1.381(3) . ?
 C11 H11 0.9500 . ?
 C11A H11A 0.9500 . ?
 C12 H12A 0.9900 . ?
 C12 H12B 0.9900 . ?
 C12 C13 1.523(3) . ?
 C12A H12C 0.9900 . ?
 C12A H12D 0.9900 . ?
 C12A C13A 1.512(3) . ?
 C13 H13A 0.9800 . ?
 C13 H13B 0.9800 . ?
 C13 H13C 0.9800 . ?
 C13A H13D 0.9800 . ?
 C13A H13E 0.9800 . ?
 C13A H13F 0.9800 . ?
 C14 H14A 0.9900 . ?
 C14 H14B 0.9900 . ?
 C14 C15 1.508(4) . ?
 C14A H14C 0.9900 . ?
 C14A H14D 0.9900 . ?
 C14A C15A 1.523(3) . ?
 C15 H15A 0.9800 . ?
 C15 H15B 0.9800 . ?
 C15 H15C 0.9800 . ?
 C15A H15D 0.9800 . ?
 C15A H15E 0.9800 . ?
 C15A H15F 0.9800 . ?
 O2 C1B 1.223(2) . ?
 N3 C9B 1.375(3) . ?
 N3 C12B 1.484(4) . ?
 N3 C14B 1.447(3) . ?
 N4 C9C 1.370(3) . ?
 N4 C12C 1.460(3) . ?
 N4 C14C 1.459(3) . ?
 C1B C2B 1.489(3) . ?
 C1B C4B 1.485(3) . ?
 C2B C3B 1.530(3) . ?
 C2B C5B 1.337(3) . ?
 C3B H3BA 0.9900 . ?
 C3B H3BB 0.9900 . ?
 C3B C4B 1.535(3) . ?
 C4B C5C 1.340(3) . ?
 C5B H5B 0.9500 . ?
 C5B C6B 1.455(3) . ?
 C5C H5C 0.9500 . ?
 C5C C6C 1.453(3) . ?
 C6B C7B 1.395(3) . ?
 C6B C11B 1.403(3) . ?
 C6C C7C 1.401(3) . ?
 C6C C11C 1.402(3) . ?
 C7B H7B 0.9500 . ?
 C7B C8B 1.376(3) . ?
 C7C H7C 0.9500 . ?
 C7C C8C 1.372(3) . ?
 C8B H8B 0.9500 . ?
 C8B C9B 1.412(3) . ?
 C8C H8C 0.9500 . ?
 C8C C9C 1.415(3) . ?
 C9B C10B 1.404(3) . ?
 C9C C10C 1.412(3) . ?
 C10B H10B 0.9500 . ?
 C10B C11B 1.379(3) . ?
 C10C H10C 0.9500 . ?
 C10C C11C 1.372(3) . ?
 C11B H11B 0.9500 . ?
 C11C H11C 0.9500 . ?
 C12B H12E 0.9900 . ?
 C12B H12F 0.9900 . ?
 C12B C13B 1.473(4) . ?
 C12C H12G 0.9900 . ?
 C12C H12H 0.9900 . ?
 C12C C13C 1.519(3) . ?
 C13B H13G 0.9800 . ?
 C13B H13H 0.9800 . ?
 C13B H13I 0.9800 . ?
 C13C H13J 0.9800 . ?
 C13C H13K 0.9800 . ?
 C13C H13L 0.9800 . ?
 C14B H14E 0.9900 . ?
 C14B H14F 0.9900 . ?
 C14B C15B 1.527(4) . ?
 C14C H14G 0.9900 . ?
 C14C H14H 0.9900 . ?
 C14C C15C 1.517(3) . ?
 C15B H15G 0.9800 . ?
 C15B H15H 0.9800 . ?
 C15B H15I 0.9800 . ?
 C15C H15J 0.9800 . ?
 C15C H15K 0.9800 . ?
 C15C H15L 0.9800 . ?

loop_
  _geom_angle_atom_site_label_1
  _geom_angle_atom_site_label_2
  _geom_angle_atom_site_label_3
  _geom_angle
  _geom_angle_site_symmetry_1
  _geom_angle_site_symmetry_3
  _geom_angle_publ_flag
 C9 N1 C12 121.53(19) . . ?
 C9 N1 C14 121.11(19) . . ?
 C12 N1 C14 117.36(18) . . ?
 C9A N2 C12A 120.45(17) . . ?
 C9A N2 C14A 120.91(17) . . ?
 C14A N2 C12A 117.24(17) . . ?
 O1 C1 C2 134.54(19) . . ?
 O1 C1 C4 134.69(19) . . ?
 C4 C1 C2 90.75(16) . . ?
 C1 C2 C3 90.83(15) . . ?
 C5 C2 C1 132.26(19) . . ?
 C5 C2 C3 136.89(19) . . ?
 C2 C3 H3A 114.1 . . ?
 C2 C3 H3B 114.1 . . ?
 H3A C3 H3B 111.3 . . ?
 C4 C3 C2 87.46(15) . . ?
 C4 C3 H3A 114.1 . . ?
 C4 C3 H3B 114.1 . . ?
 C1 C4 C3 90.93(15) . . ?
 C5A C4 C1 131.75(19) . . ?
 C5A C4 C3 137.13(19) . . ?
 C2 C5 H5 115.9 . . ?
 C2 C5 C6 128.17(19) . . ?
 C6 C5 H5 115.9 . . ?
 C4 C5A H5A 116.1 . . ?
 C4 C5A C6A 127.84(19) . . ?
 C6A C5A H5A 116.1 . . ?
 C7 C6 C5 123.66(19) . . ?
 C11 C6 C5 120.16(19) . . ?
 C11 C6 C7 116.18(19) . . ?
 C7A C6A C5A 123.70(18) . . ?
 C11A C6A C5A 120.27(18) . . ?
 C11A C6A C7A 115.97(18) . . ?
 C6 C7 H7 118.9 . . ?
 C8 C7 C6 122.12(19) . . ?
 C8 C7 H7 118.9 . . ?
 C6A C7A H7A 118.7 . . ?
 C8A C7A C6A 122.52(19) . . ?
 C8A C7A H7A 118.7 . . ?
 C7 C8 H8 119.2 . . ?
 C7 C8 C9 121.6(2) . . ?
 C9 C8 H8 119.2 . . ?
 C7A C8A H8A 119.4 . . ?
 C7A C8A C9A 121.14(19) . . ?
 C9A C8A H8A 119.4 . . ?
 N1 C9 C8 121.54(19) . . ?
 N1 C9 C10 122.07(19) . . ?
 C10 C9 C8 116.38(18) . . ?
 N2 C9A C8A 121.51(18) . . ?
 N2 C9A C10A 121.72(18) . . ?
 C10A C9A C8A 116.75(18) . . ?
 C9 C10 H10 119.3 . . ?
 C11 C10 C9 121.37(19) . . ?
 C11 C10 H10 119.3 . . ?
 C9A C10A H10A 119.4 . . ?
 C11A C10A C9A 121.18(18) . . ?
 C11A C10A H10A 119.4 . . ?
 C6 C11 H11 118.8 . . ?
 C10 C11 C6 122.34(19) . . ?
 C10 C11 H11 118.8 . . ?
 C6A C11A H11A 118.8 . . ?
 C10A C11A C6A 122.37(18) . . ?
 C10A C11A H11A 118.8 . . ?
 N1 C12 H12A 108.6 . . ?
 N1 C12 H12B 108.6 . . ?
 N1 C12 C13 114.6(2) . . ?
 H12A C12 H12B 107.6 . . ?
 C13 C12 H12A 108.6 . . ?
 C13 C12 H12B 108.6 . . ?
 N2 C12A H12C 108.7 . . ?
 N2 C12A H12D 108.7 . . ?
 N2 C12A C13A 114.22(19) . . ?
 H12C C12A H12D 107.6 . . ?
 C13A C12A H12C 108.7 . . ?
 C13A C12A H12D 108.7 . . ?
 C12 C13 H13A 109.5 . . ?
 C12 C13 H13B 109.5 . . ?
 C12 C13 H13C 109.5 . . ?
 H13A C13 H13B 109.5 . . ?
 H13A C13 H13C 109.5 . . ?
 H13B C13 H13C 109.5 . . ?
 C12A C13A H13D 109.5 . . ?
 C12A C13A H13E 109.5 . . ?
 C12A C13A H13F 109.5 . . ?
 H13D C13A H13E 109.5 . . ?
 H13D C13A H13F 109.5 . . ?
 H13E C13A H13F 109.5 . . ?
 N1 C14 H14A 109.2 . . ?
 N1 C14 H14B 109.2 . . ?
 N1 C14 C15 112.0(2) . . ?
 H14A C14 H14B 107.9 . . ?
 C15 C14 H14A 109.2 . . ?
 C15 C14 H14B 109.2 . . ?
 N2 C14A H14C 108.6 . . ?
 N2 C14A H14D 108.6 . . ?
 N2 C14A C15A 114.55(19) . . ?
 H14C C14A H14D 107.6 . . ?
 C15A C14A H14C 108.6 . . ?
 C15A C14A H14D 108.6 . . ?
 C14 C15 H15A 109.5 . . ?
 C14 C15 H15B 109.5 . . ?
 C14 C15 H15C 109.5 . . ?
 H15A C15 H15B 109.5 . . ?
 H15A C15 H15C 109.5 . . ?
 H15B C15 H15C 109.5 . . ?
 C14A C15A H15D 109.5 . . ?
 C14A C15A H15E 109.5 . . ?
 C14A C15A H15F 109.5 . . ?
 H15D C15A H15E 109.5 . . ?
 H15D C15A H15F 109.5 . . ?
 H15E C15A H15F 109.5 . . ?
 C9B N3 C12B 121.5(2) . . ?
 C9B N3 C14B 121.20(19) . . ?
 C14B N3 C12B 116.1(2) . . ?
 C9C N4 C12C 121.69(18) . . ?
 C9C N4 C14C 122.19(17) . . ?
 C14C N4 C12C 115.61(17) . . ?
 O2 C1B C2B 134.13(19) . . ?
 O2 C1B C4B 134.90(19) . . ?
 C4B C1B C2B 90.96(16) . . ?
 C1B C2B C3B 90.74(15) . . ?
 C5B C2B C1B 132.00(19) . . ?
 C5B C2B C3B 137.21(19) . . ?
 C2B C3B H3BA 114.1 . . ?
 C2B C3B H3BB 114.1 . . ?
 C2B C3B C4B 87.59(15) . . ?
 H3BA C3B H3BB 111.2 . . ?
 C4B C3B H3BA 114.1 . . ?
 C4B C3B H3BB 114.1 . . ?
 C1B C4B C3B 90.71(15) . . ?
 C5C C4B C1B 132.45(19) . . ?
 C5C C4B C3B 136.83(19) . . ?
 C2B C5B H5B 115.8 . . ?
 C2B C5B C6B 128.4(2) . . ?
 C6B C5B H5B 115.8 . . ?
 C4B C5C H5C 116.1 . . ?
 C4B C5C C6C 127.71(19) . . ?
 C6C C5C H5C 116.1 . . ?
 C7B C6B C5B 123.86(18) . . ?
 C7B C6B C11B 116.22(19) . . ?
 C11B C6B C5B 119.9(2) . . ?
 C7C C6C C5C 123.19(18) . . ?
 C7C C6C C11C 116.17(19) . . ?
 C11C C6C C5C 120.64(18) . . ?
 C6B C7B H7B 118.8 . . ?
 C8B C7B C6B 122.32(19) . . ?
 C8B C7B H7B 118.8 . . ?
 C6C C7C H7C 118.8 . . ?
 C8C C7C C6C 122.35(19) . . ?
 C8C C7C H7C 118.8 . . ?
 C7B C8B H8B 119.3 . . ?
 C7B C8B C9B 121.4(2) . . ?
 C9B C8B H8B 119.3 . . ?
 C7C C8C H8C 119.4 . . ?
 C7C C8C C9C 121.27(19) . . ?
 C9C C8C H8C 119.4 . . ?
 N3 C9B C8B 121.2(2) . . ?
 N3 C9B C10B 122.4(2) . . ?
 C10B C9B C8B 116.4(2) . . ?
 N4 C9C C8C 121.14(19) . . ?
 N4 C9C C10C 122.37(18) . . ?
 C10C C9C C8C 116.48(19) . . ?
 C9B C10B H10B 119.3 . . ?
 C11B C10B C9B 121.4(2) . . ?
 C11B C10B H10B 119.3 . . ?
 C9C C10C H10C 119.4 . . ?
 C11C C10C C9C 121.21(19) . . ?
 C11C C10C H10C 119.4 . . ?
 C6B C11B H11B 118.9 . . ?
 C10B C11B C6B 122.2(2) . . ?
 C10B C11B H11B 118.9 . . ?
 C6C C11C H11C 118.8 . . ?
 C10C C11C C6C 122.48(19) . . ?
 C10C C11C H11C 118.8 . . ?
 N3 C12B H12E 109.7 . . ?
 N3 C12B H12F 109.7 . . ?
 H12E C12B H12F 108.2 . . ?
 C13B C12B N3 109.8(3) . . ?
 C13B C12B H12E 109.7 . . ?
 C13B C12B H12F 109.7 . . ?
 N4 C12C H12G 109.1 . . ?
 N4 C12C H12H 109.1 . . ?
 N4 C12C C13C 112.70(18) . . ?
 H12G C12C H12H 107.8 . . ?
 C13C C12C H12G 109.1 . . ?
 C13C C12C H12H 109.1 . . ?
 C12B C13B H13G 109.5 . . ?
 C12B C13B H13H 109.5 . . ?
 C12B C13B H13I 109.5 . . ?
 H13G C13B H13H 109.5 . . ?
 H13G C13B H13I 109.5 . . ?
 H13H C13B H13I 109.5 . . ?
 C12C C13C H13J 109.5 . . ?
 C12C C13C H13K 109.5 . . ?
 C12C C13C H13L 109.5 . . ?
 H13J C13C H13K 109.5 . . ?
 H13J C13C H13L 109.5 . . ?
 H13K C13C H13L 109.5 . . ?
 N3 C14B H14E 108.8 . . ?
 N3 C14B H14F 108.8 . . ?
 N3 C14B C15B 113.9(2) . . ?
 H14E C14B H14F 107.7 . . ?
 C15B C14B H14E 108.8 . . ?
 C15B C14B H14F 108.8 . . ?
 N4 C14C H14G 109.0 . . ?
 N4 C14C H14H 109.0 . . ?
 N4 C14C C15C 112.97(19) . . ?
 H14G C14C H14H 107.8 . . ?
 C15C C14C H14G 109.0 . . ?
 C15C C14C H14H 109.0 . . ?
 C14B C15B H15G 109.5 . . ?
 C14B C15B H15H 109.5 . . ?
 C14B C15B H15I 109.5 . . ?
 H15G C15B H15H 109.5 . . ?
 H15G C15B H15I 109.5 . . ?
 H15H C15B H15I 109.5 . . ?
 C14C C15C H15J 109.5 . . ?
 C14C C15C H15K 109.5 . . ?
 C14C C15C H15L 109.5 . . ?
 H15J C15C H15K 109.5 . . ?
 H15J C15C H15L 109.5 . . ?
 H15K C15C H15L 109.5 . . ?

loop_
  _geom_torsion_atom_site_label_1
  _geom_torsion_atom_site_label_2
  _geom_torsion_atom_site_label_3
  _geom_torsion_atom_site_label_4
  _geom_torsion
  _geom_torsion_site_symmetry_1
  _geom_torsion_site_symmetry_2
  _geom_torsion_site_symmetry_3
  _geom_torsion_site_symmetry_4
  _geom_torsion_publ_flag
 O1 C1 C2 C3 179.7(3) . . . . ?
 O1 C1 C2 C5 -1.7(4) . . . . ?
 O1 C1 C4 C3 -179.7(3) . . . . ?
 O1 C1 C4 C5A 4.8(4) . . . . ?
 N1 C9 C10 C11 177.8(2) . . . . ?
 N2 C9A C10A C11A -179.11(19) . . . . ?
 C1 C2 C3 C4 1.33(15) . . . . ?
 C1 C2 C5 C6 -179.6(2) . . . . ?
 C1 C4 C5A C6A 172.9(2) . . . . ?
 C2 C1 C4 C3 1.37(16) . . . . ?
 C2 C1 C4 C5A -174.1(2) . . . . ?
 C2 C3 C4 C1 -1.33(15) . . . . ?
 C2 C3 C4 C5A 173.8(3) . . . . ?
 C2 C5 C6 C7 2.4(4) . . . . ?
 C2 C5 C6 C11 -177.1(2) . . . . ?
 C3 C2 C5 C6 -1.6(4) . . . . ?
 C3 C4 C5A C6A -0.5(4) . . . . ?
 C4 C1 C2 C3 -1.37(16) . . . . ?
 C4 C1 C2 C5 177.2(2) . . . . ?
 C4 C5A C6A C7A 0.9(3) . . . . ?
 C4 C5A C6A C11A -176.2(2) . . . . ?
 C5 C2 C3 C4 -177.2(3) . . . . ?
 C5 C6 C7 C8 -179.2(2) . . . . ?
 C5 C6 C11 C10 179.34(19) . . . . ?
 C5A C6A C7A C8A -174.6(2) . . . . ?
 C5A C6A C11A C10A 175.2(2) . . . . ?
 C6 C7 C8 C9 -0.9(4) . . . . ?
 C6A C7A C8A C9A -0.8(3) . . . . ?
 C7 C6 C11 C10 -0.1(3) . . . . ?
 C7 C8 C9 N1 -177.7(2) . . . . ?
 C7 C8 C9 C10 1.3(3) . . . . ?
 C7A C6A C11A C10A -2.1(3) . . . . ?
 C7A C8A C9A N2 179.6(2) . . . . ?
 C7A C8A C9A C10A -1.5(3) . . . . ?
 C8 C9 C10 C11 -1.1(3) . . . . ?
 C8A C9A C10A C11A 2.0(3) . . . . ?
 C9 N1 C12 C13 81.0(3) . . . . ?
 C9 N1 C14 C15 -87.0(3) . . . . ?
 C9 C10 C11 C6 0.6(3) . . . . ?
 C9A N2 C12A C13A 73.5(3) . . . . ?
 C9A N2 C14A C15A -77.6(3) . . . . ?
 C9A C10A C11A C6A -0.1(3) . . . . ?
 C11 C6 C7 C8 0.3(3) . . . . ?
 C11A C6A C7A C8A 2.6(3) . . . . ?
 C12 N1 C9 C8 -174.8(2) . . . . ?
 C12 N1 C9 C10 6.3(3) . . . . ?
 C12 N1 C14 C15 92.0(3) . . . . ?
 C12A N2 C9A C8A -171.95(19) . . . . ?
 C12A N2 C9A C10A 9.2(3) . . . . ?
 C12A N2 C14A C15A 88.9(2) . . . . ?
 C14 N1 C9 C8 4.2(3) . . . . ?
 C14 N1 C9 C10 -174.7(2) . . . . ?
 C14 N1 C12 C13 -98.0(3) . . . . ?
 C14A N2 C9A C8A -5.8(3) . . . . ?
 C14A N2 C9A C10A 175.33(19) . . . . ?
 C14A N2 C12A C13A -93.1(2) . . . . ?
 O2 C1B C2B C3B -179.5(2) . . . . ?
 O2 C1B C2B C5B -1.7(4) . . . . ?
 O2 C1B C4B C3B 179.5(2) . . . . ?
 O2 C1B C4B C5C -1.6(4) . . . . ?
 N3 C9B C10B C11B -177.9(2) . . . . ?
 N4 C9C C10C C11C -178.5(2) . . . . ?
 C1B C2B C3B C4B 0.48(15) . . . . ?
 C1B C2B C5B C6B -178.0(2) . . . . ?
 C1B C4B C5C C6C 179.6(2) . . . . ?
 C2B C1B C4B C3B 0.49(16) . . . . ?
 C2B C1B C4B C5C 179.5(2) . . . . ?
 C2B C3B C4B C1B -0.48(15) . . . . ?
 C2B C3B C4B C5C -179.4(3) . . . . ?
 C2B C5B C6B C7B -5.3(4) . . . . ?
 C2B C5B C6B C11B 174.9(2) . . . . ?
 C3B C2B C5B C6B -1.2(4) . . . . ?
 C3B C4B C5C C6C -1.9(4) . . . . ?
 C4B C1B C2B C3B -0.49(16) . . . . ?
 C4B C1B C2B C5B 177.3(2) . . . . ?
 C4B C5C C6C C7C -5.0(3) . . . . ?
 C4B C5C C6C C11C 174.8(2) . . . . ?
 C5B C2B C3B C4B -177.1(3) . . . . ?
 C5B C6B C7B C8B -179.1(2) . . . . ?
 C5B C6B C11B C10B 178.4(2) . . . . ?
 C5C C6C C7C C8C -179.4(2) . . . . ?
 C5C C6C C11C C10C -179.9(2) . . . . ?
 C6B C7B C8B C9B 1.1(3) . . . . ?
 C6C C7C C8C C9C 0.1(3) . . . . ?
 C7B C6B C11B C10B -1.4(3) . . . . ?
 C7B C8B C9B N3 177.3(2) . . . . ?
 C7B C8B C9B C10B -2.2(3) . . . . ?
 C7C C6C C11C C10C -0.1(3) . . . . ?
 C7C C8C C9C N4 179.2(2) . . . . ?
 C7C C8C C9C C10C -1.6(3) . . . . ?
 C8B C9B C10B C11B 1.6(4) . . . . ?
 C8C C9C C10C C11C 2.2(3) . . . . ?
 C9B N3 C12B C13B -94.7(3) . . . . ?
 C9B N3 C14B C15B 75.7(3) . . . . ?
 C9B C10B C11B C6B 0.2(4) . . . . ?
 C9C N4 C12C C13C 87.3(3) . . . . ?
 C9C N4 C14C C15C 99.1(2) . . . . ?
 C9C C10C C11C C6C -1.4(3) . . . . ?
 C11B C6B C7B C8B 0.7(3) . . . . ?
 C11C C6C C7C C8C 0.8(3) . . . . ?
 C12B N3 C9B C8B -164.5(2) . . . . ?
 C12B N3 C9B C10B 14.9(4) . . . . ?
 C12B N3 C14B C15B -116.4(3) . . . . ?
 C12C N4 C9C C8C 174.33(19) . . . . ?
 C12C N4 C9C C10C -4.9(3) . . . . ?
 C12C N4 C14C C15C -89.0(2) . . . . ?
 C14B N3 C9B C8B 2.7(4) . . . . ?
 C14B N3 C9B C10B -177.8(2) . . . . ?
 C14B N3 C12B C13B 97.4(3) . . . . ?
 C14C N4 C9C C8C -14.2(3) . . . . ?
 C14C N4 C9C C10C 166.5(2) . . . . ?
 C14C N4 C12C C13C -84.7(2) . . . . ?

_shelx_res_file
;
    p21c.res created by SHELXL-2014/7

TITL p21c_a.res in P2(1)/c
REM Old TITL P21c in P2(1)/c
REM SHELXT solution in P2(1)/c
REM R1 0.157, Rweak 0.008, Alpha 0.031, Orientation as input
REM Formula found by SHELXT: C53 N3 O2
CELL 0.71073 17.505 16.6754 15.1879 90 101.39 90
ZERR 8 0.0008 0.0009 0.0007 0 0.002 0
LATT 1
SYMM -X,0.5+Y,0.5-Z
SFAC C H N O
UNIT 208 256 16 8

L.S. 4 0 0
PLAN  7
SIZE 0.42 0.26 0.14
TEMP -123.15
CONF
BOND $H
list 4
MORE -1
fmap 2 53
acta
OMIT 0 56
OMIT 1 1 0
OMIT 17 4 13
OMIT -3 4 1
OMIT -1 1 1
OMIT -7 7 6
REM <olex2.extras>
REM <HklSrc "%.\\P21c.hkl">
REM </olex2.extras>

WGHT    0.077400    3.177200
FVAR       0.47822
O1    4    0.101593    0.490290   -0.305391    11.00000    0.03650    0.04324 =
         0.02994    0.00903    0.01417    0.00801
N1    3   -0.278754    0.438492    0.005903    11.00000    0.02931    0.04138 =
         0.03913    0.00698    0.01272    0.00185
N2    3    0.428455    0.273293    0.157115    11.00000    0.02520    0.02930 =
         0.02518   -0.00057    0.00541    0.00246
C1    1    0.095218    0.458562   -0.234628    11.00000    0.02643    0.02609 =
         0.02679   -0.00067    0.00639   -0.00036
C2    1    0.030772    0.450205   -0.184356    11.00000    0.02625    0.02553 =
         0.02535    0.00096    0.00644   -0.00060
C3    1    0.083798    0.402375   -0.110319    11.00000    0.02366    0.02990 =
         0.02518    0.00084    0.00535   -0.00041
AFIX  23
H3A   2    0.093549    0.428848   -0.050805    11.00000   -1.20000
H3B   2    0.067850    0.345797   -0.105856    11.00000   -1.20000
AFIX   0
C4    1    0.149035    0.414195   -0.163021    11.00000    0.02593    0.02617 =
         0.02231   -0.00051    0.00561   -0.00191
C5    1   -0.043054    0.477338   -0.200597    11.00000    0.02916    0.02572 =
         0.02568    0.00172    0.00506    0.00012
AFIX  43
H5    2   -0.058569    0.507530   -0.254191    11.00000   -1.20000
AFIX   0
C5A   1    0.225542    0.398822   -0.151047    11.00000    0.02730    0.02644 =
         0.02394   -0.00239    0.00858   -0.00151
AFIX  43
H5A   2    0.250256    0.413836   -0.198910    11.00000   -1.20000
AFIX   0
C6    1   -0.102069    0.466274   -0.146469    11.00000    0.02476    0.02405 =
         0.02710   -0.00035    0.00504    0.00007
C6A   1    0.275200    0.362002   -0.073783    11.00000    0.02442    0.02461 =
         0.02366   -0.00280    0.00631   -0.00129
C7    1   -0.088572    0.425827   -0.063725    11.00000    0.02339    0.03547 =
         0.03029    0.00399    0.00396    0.00416
AFIX  43
H7    2   -0.038090    0.404869   -0.040845    11.00000   -1.20000
AFIX   0
C7A   1    0.248263    0.335169    0.002172    11.00000    0.02020    0.03552 =
         0.02771    0.00096    0.00676   -0.00204
AFIX  43
H7A   2    0.193917    0.336907    0.001566    11.00000   -1.20000
AFIX   0
C8    1   -0.146051    0.415592   -0.014792    11.00000    0.02864    0.03577 =
         0.02905    0.00713    0.00523    0.00175
AFIX  43
H8    2   -0.134449    0.387158    0.040443    11.00000   -1.20000
AFIX   0
C8A   1    0.297546    0.306429    0.077516    11.00000    0.02482    0.03273 =
         0.02499    0.00210    0.00836   -0.00163
AFIX  43
H8A   2    0.276603    0.289585    0.127617    11.00000   -1.20000
AFIX   0
C9    1   -0.222022    0.446347   -0.044653    11.00000    0.02602    0.02647 =
         0.03065   -0.00152    0.00769   -0.00145
C9A   1    0.378592    0.301546    0.081646    11.00000    0.02540    0.02230 =
         0.02486   -0.00349    0.00538    0.00086
C10   1   -0.235850    0.486387   -0.127841    11.00000    0.02252    0.02461 =
         0.03369   -0.00086    0.00292    0.00137
AFIX  43
H10   2   -0.286321    0.507194   -0.151101    11.00000   -1.20000
AFIX   0
C10A  1    0.405840    0.325503    0.004531    11.00000    0.02074    0.03397 =
         0.02802   -0.00215    0.00923    0.00380
AFIX  43
H10A  2    0.459856    0.321516    0.003842    11.00000   -1.20000
AFIX   0
C11   1   -0.177605    0.496057   -0.176345    11.00000    0.02786    0.02352 =
         0.02737    0.00230    0.00367    0.00119
AFIX  43
H11   2   -0.189130    0.523896   -0.231966    11.00000   -1.20000
AFIX   0
C11A  1    0.355447    0.354721   -0.070205    11.00000    0.02766    0.03166 =
         0.02218   -0.00146    0.01116    0.00154
AFIX  43
H11A  2    0.375975    0.370440   -0.121001    11.00000   -1.20000
AFIX   0
C12   1   -0.358759    0.464164   -0.028102    11.00000    0.02631    0.03936 =
         0.04387    0.00263    0.01394    0.00621
AFIX  23
H12A  2   -0.357697    0.515532   -0.060519    11.00000   -1.20000
H12B  2   -0.384124    0.474317    0.023599    11.00000   -1.20000
AFIX   0
C12A  1    0.512641    0.278541    0.164411    11.00000    0.02328    0.03779 =
         0.03244    0.00163    0.00364    0.00482
AFIX  23
H12C  2    0.525957    0.258224    0.108071    11.00000   -1.20000
H12D  2    0.538216    0.243115    0.213833    11.00000   -1.20000
AFIX   0
C13   1   -0.408134    0.404457   -0.090733    11.00000    0.03258    0.04421 =
         0.05417    0.00184    0.01013   -0.00002
AFIX 137
H13A  2   -0.383515    0.393636   -0.142126    11.00000   -1.50000
H13B  2   -0.460231    0.426917   -0.112109    11.00000   -1.50000
H13C  2   -0.412434    0.354389   -0.058276    11.00000   -1.50000
AFIX   0
C13A  1    0.545300    0.362305    0.181697    11.00000    0.03258    0.05163 =
         0.04456   -0.00484    0.00866   -0.00950
AFIX 137
H13D  2    0.520947    0.397810    0.132718    11.00000   -1.50000
H13E  2    0.601761    0.361141    0.184940    11.00000   -1.50000
H13F  2    0.534356    0.382237    0.238633    11.00000   -1.50000
AFIX   0
C14   1   -0.261088    0.402377    0.096393    11.00000    0.03887    0.04528 =
         0.04676   -0.00389    0.01870   -0.00450
AFIX  23
H14A  2   -0.296790    0.424956    0.133067    11.00000   -1.20000
H14B  2   -0.207142    0.416477    0.125822    11.00000   -1.20000
AFIX   0
C14A  1    0.400055    0.254490    0.238655    11.00000    0.03226    0.03551 =
         0.02693    0.00644    0.00615    0.00114
AFIX  23
H14C  2    0.438148    0.218676    0.276484    11.00000   -1.20000
H14D  2    0.350425    0.224629    0.221911    11.00000   -1.20000
AFIX   0
C15   1   -0.269464    0.312358    0.093095    11.00000    0.05700    0.05253 =
         0.04601   -0.00006    0.01649   -0.00207
AFIX 137
H15A  2   -0.237964    0.290188    0.052261    11.00000   -1.50000
H15B  2   -0.324297    0.298197    0.071476    11.00000   -1.50000
H15C  2   -0.251574    0.290193    0.153404    11.00000   -1.50000
AFIX   0
C15A  1    0.386605    0.327275    0.294209    11.00000    0.05405    0.05408 =
         0.03359   -0.00872    0.01870   -0.00031
AFIX 137
H15D  2    0.349115    0.363383    0.257436    11.00000   -1.50000
H15E  2    0.436040    0.355550    0.314407    11.00000   -1.50000
H15F  2    0.366006    0.309732    0.346536    11.00000   -1.50000
AFIX   0

O2    4    0.625609    0.530348    0.250127    11.00000    0.03490    0.03963 =
         0.02803   -0.00413    0.01137   -0.00585
N3    3    0.238674    0.622822    0.540757    11.00000    0.02367    0.06439 =
         0.04939   -0.01717    0.00885    0.00082
N4    3    0.961243    0.696015    0.736746    11.00000    0.02353    0.03792 =
         0.02726    0.00022    0.00464    0.00179
C1B   1    0.621898    0.553745    0.325519    11.00000    0.02633    0.02453 =
         0.02745    0.00197    0.00715   -0.00274
C2B   1    0.556685    0.568375    0.373354    11.00000    0.02672    0.02326 =
         0.02577    0.00237    0.00711   -0.00195
C3B   1    0.614281    0.595512    0.457358    11.00000    0.02249    0.02517 =
         0.02702    0.00120    0.00644   -0.00038
AFIX  23
H3BA  2    0.616170    0.559991    0.509974    11.00000   -1.20000
H3BB  2    0.608541    0.652407    0.473506    11.00000   -1.20000
AFIX   0
C4B   1    0.679684    0.580377    0.405355    11.00000    0.02666    0.02513 =
         0.02652    0.00157    0.00805   -0.00146
C5B   1    0.479412    0.561865    0.347116    11.00000    0.02877    0.02683 =
         0.02559    0.00075    0.00526   -0.00242
AFIX  43
H5B   2    0.461482    0.543059    0.287575    11.00000   -1.20000
AFIX   0
C5C   1    0.757540    0.586052    0.421525    11.00000    0.02719    0.02789 =
         0.02599    0.00092    0.00966   -0.00085
AFIX  43
H5C   2    0.782267    0.570089    0.374005    11.00000   -1.20000
AFIX   0
C6B   1    0.419214    0.579847    0.397929    11.00000    0.02378    0.02630 =
         0.03094    0.00120    0.00381   -0.00224
C6C   1    0.808669    0.613726    0.503129    11.00000    0.02278    0.02719 =
         0.02700    0.00363    0.00700   -0.00078
C7B   1    0.434580    0.601916    0.488325    11.00000    0.02234    0.03174 =
         0.02859    0.00260    0.00250   -0.00129
AFIX  43
H7B   2    0.487247    0.606374    0.518956    11.00000   -1.20000
AFIX   0
C7C   1    0.781182    0.645042    0.576669    11.00000    0.02020    0.03818 =
         0.03191   -0.00166    0.00752    0.00145
AFIX  43
H7C   2    0.726531    0.648038    0.573652    11.00000   -1.20000
AFIX   0
C8B   1    0.376143    0.617450    0.534669    11.00000    0.02715    0.03438 =
         0.02900   -0.00067    0.00600    0.00030
AFIX  43
H8B   2    0.389456    0.633216    0.595893    11.00000   -1.20000
AFIX   0
C8C   1    0.830362    0.671520    0.652838    11.00000    0.02552    0.03686 =
         0.02827    0.00015    0.01045    0.00178
AFIX  43
H8C   2    0.809039    0.692230    0.701041    11.00000   -1.20000
AFIX   0
C9B   1    0.296796    0.610454    0.493157    11.00000    0.02705    0.03645 =
         0.04038   -0.00549    0.00744    0.00108
C9C   1    0.912264    0.668585    0.661015    11.00000    0.02526    0.02669 =
         0.02553    0.00436    0.00574    0.00041
C10B  1    0.281095    0.589754    0.401759    11.00000    0.02273    0.05315 =
         0.04531   -0.01298    0.00011    0.00061
AFIX  43
H10B  2    0.228516    0.585699    0.370728    11.00000   -1.20000
AFIX   0
C10C  1    0.940126    0.635274    0.587927    11.00000    0.02055    0.03610 =
         0.03190    0.00220    0.00782    0.00044
AFIX  43
H10C  2    0.994702    0.630344    0.591359    11.00000   -1.20000
AFIX   0
C11B  1    0.340378    0.575178    0.356062    11.00000    0.02812    0.04216 =
         0.03453   -0.00833    0.00144   -0.00152
AFIX  43
H11B  2    0.327397    0.561523    0.294178    11.00000   -1.20000
AFIX   0
C11C  1    0.889849    0.609894    0.512040    11.00000    0.02648    0.03376 =
         0.02848   -0.00060    0.01169    0.00066
AFIX  43
H11C  2    0.910821    0.588929    0.463699    11.00000   -1.20000
AFIX   0
C12B  1    0.157395    0.596484    0.505637    11.00000    0.05285    0.05569 =
         0.06489    0.01072    0.02197    0.00448
AFIX  23
H12E  2    0.157331    0.550947    0.463799    11.00000   -1.20000
H12F  2    0.133361    0.578205    0.555922    11.00000   -1.20000
AFIX   0
C12C  1    1.045668    0.686708    0.749549    11.00000    0.02431    0.03451 =
         0.03174    0.00264    0.00141    0.00346
AFIX  23
H12G  2    1.057521    0.635681    0.721739    11.00000   -1.20000
H12H  2    1.067891    0.683523    0.814659    11.00000   -1.20000
AFIX   0
C13B  1    0.111863    0.663449    0.458445    11.00000    0.08373    0.06878 =
         0.05933    0.01822    0.02056    0.00679
AFIX 137
H13G  2    0.136240    0.681877    0.409263    11.00000   -1.50000
H13H  2    0.110439    0.707653    0.500611    11.00000   -1.50000
H13I  2    0.058620    0.645363    0.434068    11.00000   -1.50000
AFIX   0
C13C  1    1.084303    0.755256    0.709041    11.00000    0.02759    0.04173 =
         0.04746    0.00265    0.01192   -0.00020
AFIX 137
H13J  2    1.066996    0.754929    0.643612    11.00000   -1.50000
H13K  2    1.141028    0.748759    0.724182    11.00000   -1.50000
H13L  2    1.069815    0.806310    0.733191    11.00000   -1.50000
AFIX   0
C14B  1    0.256486    0.646865    0.634088    11.00000    0.03276    0.04455 =
         0.04111   -0.00103    0.01706    0.00158
AFIX  23
H14E  2    0.299643    0.613127    0.666250    11.00000   -1.20000
H14F  2    0.210336    0.636615    0.661043    11.00000   -1.20000
AFIX   0
C14C  1    0.933680    0.745534    0.803303    11.00000    0.02984    0.03075 =
         0.03027   -0.00037    0.00657   -0.00112
AFIX  23
H14G  2    0.884398    0.771969    0.774591    11.00000   -1.20000
H14H  2    0.972536    0.788059    0.824046    11.00000   -1.20000
AFIX   0
C15B  1    0.279546    0.734896    0.648365    11.00000    0.04108    0.04078 =
         0.03722    0.00083    0.01501    0.00114
AFIX 137
H15G  2    0.235633    0.768935    0.620903    11.00000   -1.50000
H15H  2    0.324352    0.746078    0.620485    11.00000   -1.50000
H15I  2    0.293457    0.746190    0.712872    11.00000   -1.50000
AFIX   0
C15C  1    0.919993    0.698001    0.883948    11.00000    0.05578    0.04202 =
         0.03583   -0.00103    0.01902   -0.00367
AFIX 137
H15J  2    0.878654    0.658491    0.864537    11.00000   -1.50000
H15K  2    0.904356    0.734518    0.927759    11.00000   -1.50000
H15L  2    0.968128    0.670292    0.911641    11.00000   -1.50000
AFIX   0
HKLF 4

REM  p21c_a.res in P2(1)/c
REM R1 =  0.0697 for    7598 Fo > 4sig(Fo)  and  0.0968 for all   10460 data
REM    531 parameters refined using      0 restraints

END

WGHT      0.0774      3.1772

REM Highest difference peak  1.416,  deepest hole -0.499,  1-sigma level  0.055
Q1    1   0.1025  0.5827  0.4605  11.00000  0.05    1.42
Q2    1   0.1646  0.6583  0.4784  11.00000  0.05    1.33
Q3    1  -0.2719  0.3592  0.0531  11.00000  0.05    0.66
Q4    1  -0.2401  0.3855  0.1594  11.00000  0.05    0.62
Q5    1   0.2333  0.6597  0.5096  11.00000  0.05    0.47
Q6    1  -0.2914  0.3968 -0.0222  11.00000  0.05    0.32
Q7    1   0.5811  0.5620  0.3419  11.00000  0.05    0.28
;
_shelx_res_checksum                99068
_shelx_hkl_file
;
   0   0  -2 2664.53   57.49
   0   0   2 2668.23   56.09
   0   0   2 2702.63   57.59
   0   0  -2 2631.74   56.09
   0   0   3    0.40    0.70
   0   0  -3   -0.60    1.60
   0   0  -3    0.70    0.70
   0   0   3   -1.70    1.60
   0   0  -4   29.40    3.00
   0   0  -4   25.20    1.60
   0   0   4   32.60    3.20
   0   0   4   27.80    1.60
   0   0   5   -2.80    1.70
   0   0  -5    0.10    0.90
   0   0  -5   -1.40    1.70
   0   0   5   -1.50    0.80
   0   0   6  945.71   25.00
   0   0  -6  930.91   24.80
   0   0   6  906.01   20.90
   0   0  -6  935.31   20.90
   0   0  -7    0.20    3.10
   0   0  -7   -0.20    1.30
   0   0   7   -1.70    3.30
   0   0   8  459.25   12.90
   0   0   8  495.15   16.80
   0   0  -8  451.55   11.50
   0   0  -8  467.95   16.20
   0   0   9    1.40    1.40
   0   0  -9    0.60    2.60
   0   0  10   16.50    4.80
   0   0  10   21.50    3.30
   0   0  10   21.80    2.20
   0   0  11    1.50    4.40
   0   0  11   -2.30    1.00
   0   0  11    0.90    3.50
   0   0  12 1303.57   38.30
   0   0  13    3.40    5.60
   0   0  14   71.89   10.30
   0   0  15    2.90    6.40
   0   0  16    5.00    6.20
   0   0  17    3.50    6.40
   0   0  18    8.70    6.70
   0   0  19  -13.40    5.50
   0   0  20   87.49   14.10
   0   0  21   14.10   10.70
   0   1   1    2.90    0.50
   0  -1  -1    1.90    0.60
   0  -1   1    3.30    0.70
   0   1   2   17.60    2.10
   0   1   2   15.00    1.50
   0   1  -2   18.70    2.10
   0  -1  -2   17.20    2.00
   0  -1   2   17.30    2.00
   0   1  -3  475.25   12.60
   0   1   3  489.35   12.80
   0   1   3  469.55   12.70
   0   1   3  447.26   11.90
   0  -1   3  473.85   12.60
   0  -1  -3  462.55   11.40
   0   1   4  114.29    4.20
   0   1  -4  117.99    5.50
   0   1   4  121.19    5.70
   0   1   4  129.49    5.80
   0  -1   4  115.59    5.50
   0  -1  -4  114.79    4.10
   0   1  -5   12.20    2.80
   0   1   5    7.50    2.60
   0   1   5    7.90    1.60
   0   1   5    6.80    2.50
   0  -1  -5   10.40    1.70
   0  -1   5   10.20    2.90
   0   1  -6  230.38    9.70
   0   1   6  250.67    9.90
   0   1   6  240.28    7.40
   0   1   6  249.48   10.10
   0  -1   6  242.58   10.00
   0  -1  -6  247.08    7.40
   0   1  -7   48.70    6.00
   0   1   7   41.50    5.70
   0   1   7   31.20    3.10
   0   1   7   33.50    5.40
   0  -1  -7   32.30    3.10
   0  -1   7   45.80    6.10
   0   1   8   63.69    7.00
   0   1  -8   51.69    6.30
   0   1   8   51.19    3.60
   0   1   8   60.99    6.30
   0  -1   8   66.79    7.30
   0  -1  -8   56.09    3.60
   0   1  -9   76.79    6.60
   0   1   9   76.09    6.90
   0   1   9   85.69    4.40
   0  -1  -9   77.79    4.10
   0  -1   9   90.49    8.90
   0   1  10   67.19    7.20
   0   1  10   80.09    8.90
   0   1 -10   71.99    6.60
   0   1  10   76.49    4.20
   0  -1 -10   69.69    4.00
   0  -1  10   73.39    7.60
   0   1  11   -0.50    3.60
   0   1  11    3.50    4.20
   0   1 -11    2.30    3.80
   0   1  11    3.10    1.90
   0  -1 -11    2.00    1.80
   0  -1  11    4.40    4.90
   0   1  12  197.78    7.00
   0   1  12  201.38    7.20
   0   1  12  236.58   13.50
   0  -1  12  213.08   13.10
   0   1  13    2.40    2.10
   0   1  13    4.20    5.30
   0   1  13    4.90    2.00
   0  -1  13    7.10    5.90
   0   1  14    2.00    5.90
   0  -1  14    2.20    5.50
   0   1  15    0.60    6.00
   0  -1  15    4.30    6.60
   0   1  16   23.70    7.70
   0  -1  16   17.40    7.50
   0   1  17   35.30    9.50
   0  -1  17   30.70    8.20
   0   1  18   -4.60    6.00
   0  -1  18   -7.50    6.00
   0   1  19   -1.10    6.10
   0  -1  19    6.10    7.40
   0   1  20   -6.70    6.70
   0  -1  20    2.10    7.50
   0   1  21    9.40    9.30
   0  -1  21   16.30   10.20
   0   2   0 1165.88   27.60
   0   2   0 1208.78   28.20
   0  -2   0 1279.77   27.70
   0  -2   0 1360.06   27.90
   0   2  -1  123.19    4.30
   0   2  -1  122.59    3.90
   0   2   1  128.79    4.40
   0   2   1  127.29    4.30
   0  -2  -1  129.59    4.30
   0  -2   1  129.99    4.40
   0  -2  -1  131.89    4.90
   0  -2   1  124.59    3.90
   0   2   2  957.70   22.50
   0   2  -2  951.90   22.40
   0   2  -2  947.91   21.00
   0   2   2  962.20   22.20
   0  -2  -2  940.41   22.10
   0  -2   2  990.70   21.10
   0  -2   2  976.00   22.60
   0  -2  -2  952.20   22.50
   0   2   3 1754.82   38.90
   0   2  -3 1754.82   39.70
   0   2   3 1778.02   39.90
   0   2  -3 1765.22   37.20
   0  -2   3 1671.43   37.20
   0  -2  -3 1806.02   39.90
   0  -2   3 1737.03   39.70
   0   2   4    9.50    1.80
   0   2   4   10.80    2.40
   0   2  -4   13.00    2.70
   0  -2  -4   12.70    2.00
   0  -2   4   11.00    2.70
   0  -2  -4    9.40    2.50
   0   2   5    4.80    1.70
   0   2   5    2.10    2.40
   0   2   5    4.70    2.40
   0   2  -5    3.40    2.30
   0  -2  -5    6.80    1.80
   0  -2   5    4.10    2.50
   0   2   6  537.25   16.40
   0   2  -6  508.55   16.00
   0   2   6  510.25   16.30
   0   2   6  514.85   13.90
   0  -2   6  514.85   16.20
   0  -2  -6  507.15   13.80
   0   2  -7   -0.70    3.10
   0   2   7   -3.80    3.20
   0   2   7    4.80    2.40
   0   2   7    1.30    3.40
   0  -2  -7    1.40    2.00
   0  -2   7    2.20    3.50
   0   2   8    5.40    3.50
   0   2   8    7.80    3.60
   0   2  -8    5.70    3.40
   0   2   8    5.30    2.30
   0  -2   8    9.00    4.30
   0  -2  -8    5.30    2.20
   0   2  -9    1.90    2.60
   0   2   9    2.50    3.40
   0   2   9    3.50    2.10
   0   2   9    0.60    2.70
   0  -2  -9    1.10    1.80
   0  -2   9   -0.90    3.30
   0   2  10   14.60    4.40
   0   2  10   19.20    5.20
   0   2  10   20.40    3.20
   0   2 -10   16.90    4.70
   0  -2 -10   16.70    2.90
   0  -2  10   15.60    5.30
   0   2  11    2.30    2.30
   0   2  11   -6.30    3.40
   0  -2  11   -7.30    3.70
   0   2  12   54.79    8.10
   0   2  12   64.39    4.90
   0  -2  12   55.49    8.50
   0   2  13   25.20    3.80
   0   2  13   22.80    6.40
   0  -2  13   18.90    6.80
   0   2  14   97.99   11.70
   0   2  14  108.69    5.80
   0  -2  14   97.29   11.80
   0   2  15   16.60    2.70
   0   2  15   19.20    3.10
   0   2  15    6.00    9.10
   0   2  16   33.40    3.00
   0   2  16   46.90    9.90
   0  -2  16   25.00    8.40
   0   2  17   -0.40    6.30
   0  -2  17    6.80    6.10
   0   2  18   -3.80    6.10
   0  -2  18   -3.10    5.70
   0   2  19   -4.80    6.70
   0  -2  19   -3.70    6.00
   0   2  20    8.90    7.50
   0  -2  20    1.00    7.50
   0   2  21   -5.50   11.00
   0   3   0    1.50    1.60
   0   3   0   -1.20    1.40
   0  -3   0    3.70    1.70
   0  -3   0   -0.30    1.20
   0   3  -1  814.12   17.90
   0   3   1  736.13   18.10
   0   3  -1  739.33   18.20
   0   3   1  751.62   18.20
   0  -3   1  714.63   17.60
   0  -3   1  748.13   18.20
   0  -3  -1  735.93   18.20
   0  -3  -1  741.63   18.10
   0   3  -2  879.91   21.20
   0   3   2  884.31   21.10
   0   3  -2  877.91   20.00
   0   3   2  869.71   21.10
   0  -3   2  820.52   19.80
   0  -3  -2  880.81   21.20
   0  -3  -2  864.51   21.00
   0  -3   2  873.31   21.20
   0   3  -3   34.80    2.20
   0   3  -3   38.20    3.50
   0   3   3   35.20    3.40
   0   3   3   34.20    3.10
   0  -3   3   32.60    2.10
   0  -3  -3   33.30    3.40
   0  -3   3   38.90    3.90
   0  -3  -3   39.70    3.10
   0   3  -4  288.87    9.80
   0   3  -4  289.47    7.20
   0   3   4  276.77   11.00
   0   3   4  281.97    9.10
   0  -3   4  291.87    7.20
   0  -3   4  277.87    9.80
   0  -3  -4  283.17    9.90
   0   3  -5 1384.16   34.40
   0   3   5 1405.66   33.10
   0   3   5 1433.96   34.70
   0   3  -5 1419.26   30.10
   0  -3  -5 1434.06   34.80
   0  -3   5 1381.26   34.50
   0   3  -6  934.71   25.00
   0   3   6  925.11   25.10
   0   3   6  921.81   23.20
   0  -3   6  903.31   25.10
   0  -3  -6  905.21   23.00
   0   3   7  209.78   10.20
   0   3  -7  208.68    9.80
   0   3   7  214.78    8.40
   0   3   7  214.58   10.50
   0  -3   7  241.38   10.90
   0   3   8  185.48    9.90
   0   3   8  182.78    9.80
   0   3  -8  191.18    9.70
   0   3   8  196.38    8.00
   0  -3   8  201.58   10.50
   0  -3  -8  192.58    7.90
   0   3   9    7.90    4.00
   0   3   9    4.00    3.40
   0   3   9    1.00    2.20
   0  -3  -9    2.40    2.10
   0  -3   9    3.50    3.60
   0   3  10   54.19    7.10
   0   3 -10   55.09    7.10
   0   3  10   55.09    4.80
   0   3  10   52.09    7.30
   0  -3 -10   54.89    4.60
   0  -3  10   54.79    7.30
   0   3  11  454.55   18.50
   0   3  11  447.56   14.20
   0  -3  11  447.56   18.50
   0  -3 -11  453.95   14.20
   0   3  12   15.60    5.90
   0   3  12   12.10    3.50
   0  -3 -12    8.70    3.00
   0  -3  12    5.60    4.80
   0   3  13   10.30    3.60
   0   3  13    4.30    5.10
   0  -3 -13    8.10    3.10
   0  -3  13   14.40    6.10
   0   3  14   22.00    7.20
   0   3  14   23.30    4.30
   0  -3  14   12.60    6.90
   0   3  15   43.30    4.40
   0   3  15   51.59    5.40
   0  -3  15   38.90    9.60
   0   3  16    1.10    2.60
   0   3  16    4.70    2.20
   0   3  16   -2.70    5.20
   0  -3  16   -0.30    5.60
   0   3  17   17.00    7.60
   0   3  17   16.10    3.00
   0  -3  17   20.00    8.30
   0   3  18   30.30    8.70
   0  -3  18   21.90    8.40
   0   3  19   -9.70    5.80
   0  -3  19  -13.40    5.60
   0   3  20    4.60    8.00
   0  -3  20   -2.10    7.80
   0   4   0 5843.82  126.89
   0   4   0 5876.71  126.89
   0  -4   0 6123.79  126.99
   0  -4   0 5919.61  126.99
   0   4   3 3244.98   72.19
   0   4  -3 3368.46   70.59
   0   4   3 3255.87   74.19
   0  -4  -3 3177.08   71.99
   0  -4   3 3303.77   72.59
   0  -4   3 3181.28   70.39
   0  -4  -3 3362.26   72.69
   0   4   4   34.20    4.20
   0   4   4   35.30    3.90
   0   4  -4   43.40    4.70
   0   4  -4   27.60    2.30
   0  -4   4   32.70    4.30
   0  -4  -4   32.80    4.00
   0  -4   4   33.20    2.30
   0   4   5  258.87    9.30
   0   4  -5  241.98    9.80
   0   4   5  256.17   10.10
   0  -4  -5  239.78   10.00
   0  -4  -5  252.17    9.10
   0  -4   5  242.38    6.80
   0  -4   5  253.57   10.40
   0   4  -6   12.50    3.80
   0   4   6   19.90    4.50
   0   4   6   22.00    3.80
   0   4  -6   16.80    1.70
   0  -4   6   10.10    4.50
   0  -4  -6   19.70    4.40
   0  -4   6   16.30    1.60
   0   4  -7   22.50    4.80
   0   4   7   15.00    4.20
   0   4   7   18.20    3.70
   0  -4   7   15.60    4.40
   0  -4  -7   16.40    3.30
   0  -4  -7   10.40    4.20
   0   4   8   75.09    6.80
   0   4   8   88.29    5.90
   0   4  -8   72.69    6.50
   0   4   8   82.59    7.20
   0  -4   8   74.39    7.10
   0  -4  -8   91.99    5.70
   0   4  -9   59.69    6.40
   0   4   9   77.19    7.50
   0   4   9   84.99   10.00
   0   4   9   79.39    5.70
   0  -4  -9   86.59    5.80
   0  -4   9   83.99    7.60
   0   4  10  189.68   11.40
   0   4  10  201.48    9.10
   0   4 -10  191.08   10.90
   0   4  10  190.78   11.20
   0  -4 -10  209.48    9.10
   0  -4  10  205.08   11.70
   0   4  11  266.37   13.80
   0   4  11  267.77   10.80
   0  -4  11  276.57   14.30
   0  -4 -11  263.27   10.70
   0   4  12  193.48    9.30
   0   4  12  174.18   12.20
   0  -4  12  173.38   12.20
   0  -4 -12  174.38    8.80
   0   4  13  170.08   12.40
   0   4  13  161.48    9.00
   0  -4  13  172.98   13.00
   0  -4 -13  184.18    8.90
   0   4  14   85.99   11.50
   0   4  14   74.89    6.70
   0  -4 -14   86.79    6.40
   0  -4  14   81.49   11.60
   0   4  15   21.70    4.80
   0   4  15   19.80    6.90
   0  -4  15   24.00    7.60
   0   4  16   15.70    7.30
   0   4  16   15.00    4.20
   0   4  16   21.10    3.70
   0  -4  16    8.90    6.30
   0   4  17   -3.70    2.80
   0   4  17   -0.80    5.70
   0   4  17    9.10    2.60
   0  -4  17   -3.00    6.00
   0   4  18   18.90    7.70
   0   4  18   39.20    4.50
   0  -4  18   28.20    8.80
   0   4  19   32.40   10.00
   0  -4  19    9.80    6.50
   0   4  20  -10.10    6.10
   0  -4  20   -1.90    5.10
   0   5   0    2.00    2.00
   0   5   0   -1.80    1.80
   0  -5   0   -1.10    1.40
   0  -5   0   -4.40    1.70
   0   5   1 8029.90  172.18
   0   5   1 7960.50  172.38
   0   5  -1 8130.39  172.28
   0  -5  -1 8158.78  172.28
   0   5  -2 2968.10   67.29
   0   5  -2 3145.19   68.59
   0   5   2 3093.49   68.59
   0  -5  -2 3123.59   68.49
   0  -5  -2 3081.09   68.49
   0  -5   2 2966.70   67.29
   0  -5   2 3106.79   68.59
   0   5   3 1604.74   38.10
   0   5  -3 1584.24   36.50
   0   5  -3 1601.04   38.20
   0   5   3 1605.74   38.10
   0  -5  -3 1640.14   38.20
   0  -5  -3 1583.54   38.20
   0  -5   3 1581.74   36.40
   0  -5   3 1593.14   38.30
   0   5  -4   26.60    2.90
   0   5   4   20.60    3.70
   0   5  -4   29.60    4.00
   0   5   4   30.40    4.50
   0  -5   4   23.10    2.70
   0  -5  -4   25.00    3.80
   0  -5   4   32.80    4.80
   0  -5  -4   23.90    4.10
   0   5   5   24.50    4.70
   0   5  -5   21.70    4.40
   0   5  -5   27.10    2.90
   0   5   5   26.30    4.10
   0  -5  -5   18.90    4.20
   0  -5   5   24.70    2.70
   0  -5  -5   23.60    3.80
   0  -5   5   22.70    4.70
   0   5  -6  382.96   10.10
   0   5   6  391.96   14.20
   0   5   6  388.56   13.30
   0   5  -6  384.16   13.90
   0  -5   6  371.96   10.00
   0  -5  -6  375.86   13.00
   0  -5  -6  379.56   14.20
   0  -5   6  398.56   14.60
   0   5   7  302.47   12.70
   0   5  -7  296.47    7.70
   0   5  -7  272.17   12.00
   0   5   7  310.17   11.60
   0  -5  -7  310.17   12.80
   0  -5   7  305.27   13.00
   0   5   8   43.20    6.30
   0   5   8   42.30    5.10
   0   5  -8   43.70    6.00
   0  -5   8   46.70    6.80
   0  -5  -8   45.40    4.60
   0   5   9  152.08    9.90
   0   5   9  162.38    8.40
   0   5   9  147.09    9.60
   0   5  -9  160.08    9.50
   0  -5   9  167.98   10.30
   0  -5  -9  144.99    7.90
   0   5  10  132.49    9.40
   0   5  10  130.49    9.90
   0   5 -10  120.19    9.10
   0   5  10  129.79    7.90
   0  -5  10  129.69    9.80
   0  -5 -10  122.79    7.40
   0   5  11  160.88   11.10
   0   5  11  152.88    8.80
   0  -5  11  154.98   11.30
   0  -5 -11  152.68    8.50
   0   5  12   41.80    7.50
   0   5  12   50.69    6.40
   0  -5 -12   56.59    6.50
   0  -5  12   48.40    8.70
   0   5  13   32.60    7.90
   0   5  13   22.90    5.10
   0  -5 -13   18.50    4.20
   0  -5  13    8.20    6.30
   0   5  14   74.99    7.70
   0   5  14   77.69   10.80
   0  -5  14   82.89   11.60
   0  -5 -14   87.59    7.00
   0   5  15   12.90    4.80
   0   5  15   14.40    6.40
   0  -5 -15   22.30    4.70
   0  -5  15    7.10    6.50
   0   5  16   24.70    8.10
   0   5  16   20.90    5.00
   0  -5  16   32.80    8.80
   0   5  17    7.80    2.90
   0   5  17   -5.20    3.50
   0   5  17   -1.60    5.40
   0  -5  17    4.00    6.80
   0   5  18   -0.80    6.70
   0   5  18    0.60    3.80
   0  -5  18   -3.60    5.40
   0   5  19   -2.20    6.30
   0   5  20   -8.50    7.20
   0  -5  20   -2.80    5.50
   0   6   0 2591.64   61.19
   0   6   0 2743.03   61.49
   0  -6   0 2679.93   61.39
   0  -6   0 2852.51   61.59
   0   6   1  783.42   21.20
   0   6   1  792.22   20.90
   0   6  -1  741.63   20.70
   0   6  -1  788.52   20.70
   0  -6   1  768.12   20.50
   0  -6   1  795.12   21.10
   0  -6  -1  759.52   20.80
   0  -6  -1  826.62   21.30
   0   6   2 1048.50   26.70
   0   6   2 1018.10   26.80
   0   6  -2 1051.49   26.80
   0   6  -2 1033.30   25.80
   0  -6   2 1060.19   26.90
   0  -6  -2 1039.80   26.80
   0  -6  -2 1046.90   26.90
   0   6  -3  363.76   12.70
   0   6   3  370.36   12.70
   0   6  -3  379.16   11.60
   0   6   3  379.26   12.90
   0  -6  -3  380.66   12.90
   0  -6   3  365.16   12.80
   0  -6  -3  377.26   12.80
   0  -6   3  382.66   11.50
   0   6   4  325.37   12.30
   0   6  -4  346.07   10.60
   0   6  -4  333.67   12.30
   0   6   4  337.77   12.40
   0  -6   4  351.36   12.90
   0  -6  -4  339.07   12.70
   0  -6  -4  341.77   12.30
   0  -6   4  346.77   10.50
   0   6  -5   17.90    2.90
   0   6   5   12.40    3.80
   0   6   5   18.50    4.00
   0   6  -5   20.90    4.30
   0  -6   5   23.10    3.10
   0  -6  -5   14.60    4.10
   0  -6  -5   20.80    4.20
   0  -6   5   26.50    4.90
   0   6   6   84.69    6.60
   0   6  -6   81.89    4.40
   0   6   6   93.09    7.00
   0   6  -6   84.89    6.40
   0  -6  -6   88.69    7.00
   0  -6  -6   85.19    6.20
   0  -6   6   80.39    7.30
   0  -6   6   80.19    4.20
   0   6  -7  414.06   15.40
   0   6   7  413.06   15.60
   0   6   7  428.36   14.80
   0   6  -7  425.36   11.20
   0  -6   7  432.26   16.20
   0  -6  -7  437.26   16.00
   0  -6  -7  425.66   14.60
   0  -6   7  387.96   10.90
   0   6  -8  202.18    5.80
   0   6   8  205.38    9.70
   0   6  -8  203.48   11.10
   0  -6  -8  191.48   10.70
   0  -6   8  193.58   11.00
   0   6   9   69.79    7.10
   0   6  -9   75.59    7.00
   0   6   9   72.09    6.50
   0  -6  -9   72.39    6.00
   0  -6  -9   84.29    7.70
   0  -6   9   85.89    9.40
   0   6  10    9.10    5.20
   0   6  10   12.10    4.10
   0  -6  10   11.60    5.20
   0  -6 -10   11.50    3.60
   0   6  11  132.39   10.80
   0   6  11  131.79    8.80
   0  -6  11  127.89   10.80
   0  -6 -11  133.69    8.50
   0   6  12    0.70    4.60
   0   6  12   -0.70    3.80
   0  -6  12   -0.30    5.00
   0  -6 -12    1.10    3.20
   0   6  13   -1.00    3.50
   0   6  13   -4.40    4.50
   0  -6 -13   -1.80    3.30
   0  -6  13   -2.00    5.40
   0   6  14    5.50    4.00
   0   6  14    7.70    5.60
   0  -6  14    0.90    6.20
   0   6  15   47.80    9.40
   0   6  15   54.69    7.40
   0  -6  15   46.60    9.20
   0  -6 -15   73.99    9.90
   0   6  16   96.29   12.50
   0   6  16  102.99    8.70
   0  -6 -16   99.29    8.90
   0  -6  16   88.79   12.40
   0   6  17    8.80    4.80
   0   6  17   -2.30    6.20
   0  -6  17   -4.60    6.20
   0   6  18   35.40    9.80
   0   6  18   29.80    6.10
   0  -6  18   12.60    7.50
   0  -6  19    9.00    6.80
   0   6  20    3.00    9.10
   0  -6  20   13.10    6.60
   0   7   0   -0.30    2.50
   0   7   0   -2.20    2.60
   0  -7   0    1.60    2.40
   0  -7   0    0.40    2.80
   0   7  -1  419.26   13.50
   0   7  -1  396.06   13.60
   0   7   1  401.66   13.60
   0   7   1  416.16   13.90
   0  -7   1  401.36   13.70
   0  -7  -1  401.66   13.60
   0  -7  -1  413.76   13.80
   0  -7   1  425.36   13.40
   0   7  -2    0.00    2.90
   0   7   2    3.80    3.40
   0   7  -2   -0.50    2.70
   0   7   2    2.80    2.90
   0  -7  -2    4.70    3.20
   0  -7  -2   -0.10    2.80
   0  -7   2    1.70    3.10
   0  -7   2    3.80    2.60
   0   7  -3  126.69    7.70
   0   7   3  142.39    8.20
   0   7  -3  131.59    6.90
   0   7   3  126.09    7.60
   0  -7   3  130.79    6.70
   0  -7  -3  129.49    7.70
   0  -7  -3  136.49    7.80
   0  -7   3  133.19    8.00
   0   7   4  710.93   21.20
   0   7  -4  738.83   19.40
   0   7   4  728.33   21.30
   0   7  -4  703.73   21.10
   0  -7   4  712.63   21.40
   0  -7   4  696.23   19.10
   0  -7  -4  713.43   21.10
   0  -7  -4  712.43   21.30
   0   7  -5  101.59    7.20
   0   7   5  101.59    7.30
   0   7  -5   94.49    5.50
   0   7   5   93.59    7.00
   0  -7  -5  104.59    6.90
   0  -7   5   94.09    7.50
   0  -7   5   92.99    5.90
   0  -7  -5   93.89    7.20
   0   7  -6   53.69    4.10
   0   7  -6   59.59    6.70
   0   7   6   53.69    6.60
   0   7   6   68.09    7.20
   0  -7  -6   57.49    5.60
   0  -7   6   43.80    3.70
   0  -7   6   65.99    7.30
   0  -7  -6   59.99    7.20
   0   7   7   19.00    4.60
   0   7   7   21.70    4.50
   0   7  -7   39.30    6.40
   0   7  -7   27.10    3.20
   0  -7  -7   22.10    4.30
   0  -7  -7   18.40    6.20
   0  -7   7   25.80    2.90
   0  -7   7   23.10    5.50
   0   7  -8   12.90    2.20
   0   7  -8   15.20    4.40
   0   7   8    9.20    3.80
   0   7   8    8.80    4.10
   0  -7   8   15.80    5.20
   0  -7  -8   13.40    5.00
   0  -7  -8   12.10    3.60
   0  -7   8   16.30    2.40
   0   7   9   24.70    5.10
   0   7  -9   22.70    2.00
   0   7  -9   29.40    5.90
   0   7   9   23.90    5.70
   0  -7  -9   31.00    6.50
   0  -7  -9   20.00    4.10
   0  -7   9   26.60    6.50
   0   7  10   10.50    4.30
   0  -7  10    8.50    5.50
   0  -7 -10    1.00    2.40
   0   7  11    8.00    5.40
   0   7  11    1.30    3.80
   0  -7  11    4.20    5.80
   0   7  12   57.19    7.70
   0   7  12   47.40    8.80
   0  -7 -12   64.59    7.90
   0  -7  12   57.19    9.40
   0   7  13   -7.60    4.70
   0   7  13   -2.30    4.00
   0  -7  13   -8.90    4.70
   0  -7 -13    3.40    3.80
   0   7  14   -1.00    4.00
   0  -7 -14    5.30    3.90
   0  -7  14    1.80    6.10
   0   7  15   13.40    5.20
   0   7  15   15.90    6.70
   0  -7 -15   17.10    5.40
   0  -7  15    4.10    7.00
   0   7  16   12.50    6.90
   0   7  16   32.10    6.70
   0  -7  16   21.90    8.00
   0  -7 -16   29.10    6.00
   0   7  17    9.60    5.40
   0   7  17   11.10    7.10
   0  -7  17   14.50    7.80
   0  -7 -17   13.00   11.70
   0   7  18   -2.70    6.50
   0   7  18    9.50    4.80
   0  -7  18   -1.10    6.20
   0   7  19    3.70    4.90
   0   7  19   15.40    8.40
   0  -7  19   -2.10    5.80
   0   7  20   19.60   10.20
   0  -7  20   12.10    8.90
   0   8   0  131.99    7.90
   0   8   0  118.19    7.30
   0  -8   0  120.99    7.30
   0  -8   0  123.09    7.60
   0   8   1   61.79    6.20
   0   8  -1   64.29    6.00
   0   8  -1   59.89    5.80
   0   8   1   68.49    6.10
   0  -8   1   56.49    5.80
   0  -8  -1   63.39    5.80
   0  -8   1   67.79    5.70
   0  -8  -1   65.79    6.00
   0   8  -2   56.79    5.60
   0   8   2   64.59    5.60
   0   8   2   76.39    6.60
   0   8  -2   63.49    5.80
   0  -8  -2   69.39    6.00
   0  -8  -2   56.19    5.80
   0  -8   2   69.09    6.30
   0  -8   2   65.29    5.50
   0   8  -3  852.31   23.00
   0   8   3  833.62   24.30
   0   8  -3  828.92   24.20
   0   8   3  823.72   24.00
   0  -8   3  824.82   24.30
   0  -8  -3  843.52   24.30
   0  -8  -3  853.91   24.30
   0  -8   3  863.31   22.90
   0   8  -4  124.19    6.80
   0   8  -4  120.89    8.00
   0   8   4  125.39    8.30
   0   8   4  121.89    7.90
   0  -8  -4  122.69    7.80
   0  -8   4  137.89    8.50
   0  -8   4  129.09    6.70
   0  -8  -4  108.59    7.80
   0   8  -5  114.89    6.30
   0   8  -5  108.89    7.70
   0   8   5  112.49    7.70
   0   8   5  111.79    7.90
   0  -8  -5  113.59    8.10
   0  -8   5  102.19    5.90
   0  -8   5  110.29    8.00
   0  -8  -5  121.89    7.70
   0   8  -6   93.19    7.30
   0   8  -6  101.59    5.80
   0   8   6   99.69    7.50
   0   8   6   94.59    7.50
   0  -8   6  106.79    8.20
   0  -8   6  100.69    5.50
   0  -8  -6  101.89    7.20
   0   8  -7   66.89    6.60
   0   8   7   70.19    6.70
   0   8  -7   62.79    4.50
   0  -8   7   63.99    7.80
   0  -8  -7   57.29    6.80
   0  -8  -7   65.69    6.90
   0   8   8  136.09    9.00
   0   8   8  127.29    9.00
   0   8  -8  134.49    6.00
   0   8  -8  128.49    9.00
   0  -8  -8  133.59    9.50
   0  -8   8  126.29    5.70
   0  -8   8  144.39   10.10
   0  -8  -8  144.19   10.10
   0   8   9   55.39    7.10
   0   8  -9   44.20    3.40
   0  -8  -9   64.79    8.70
   0  -8   9   55.49    8.00
   0  -8  -9   48.80    6.30
   0   8  10   28.20    6.10
   0  -8  10   32.60    7.60
   0  -8 -10   39.50    7.10
   0  -8 -10   37.80    6.20
   0   8  11   50.19    7.40
   0  -8  11   49.00    8.60
   0   8  12   90.89    9.00
   0   8  12  107.89   10.90
   0  -8  12   96.89   12.00
   0  -8 -12   91.79    8.30
   0   8  13    2.80    4.90
   0   8  13   -0.40    4.50
   0  -8  13    1.90    5.60
   0   8  14    3.20    4.60
   0   8  14    7.30    6.10
   0  -8  14   10.70    6.90
   0   8  15   61.99   10.90
   0   8  15   62.89    8.40
   0  -8  15   62.19   10.20
   0   8  16    4.60    5.10
   0   8  16    4.80    6.30
   0  -8  16    1.20    6.20
   0   8  17   45.80    7.70
   0   8  17   39.10    9.80
   0  -8  17   26.00    8.70
   0   8  18    5.10    4.90
   0   8  18   11.80    7.60
   0  -8  18    7.90    6.80
   0   8  19   13.30    5.50
   0   8  19   -3.10    7.40
   0  -8  19    0.30    5.90
   0   9   0   -3.00    2.70
   0   9   0    2.20    3.10
   0  -9   0    3.20    2.90
   0  -9   0    2.50    3.20
   0   9   1  295.27   12.00
   0   9  -1  285.37   12.00
   0   9   1  277.57   12.20
   0   9  -1  293.97   12.20
   0  -9   1  284.57   12.10
   0  -9  -1  300.67   12.20
   0  -9  -1  294.47   12.10
   0  -9   1  288.67   11.70
   0   9   2 2817.92   68.09
   0   9  -2 2858.01   68.29
   0   9  -2 2958.20   67.79
   0   9   2 2948.80   68.89
   0  -9   2 2915.21   68.69
   0  -9  -2 2923.31   68.69
   0  -9   2 3057.49   67.89
   0  -9  -2 2894.81   68.49
   0   9   3 5661.63  125.79
   0   9  -3 5740.73  123.99
   0   9  -3 5600.34  125.29
   0   9   3 5697.13  125.39
   0  -9   3 5590.04  125.59
   0  -9   3 5477.85  123.59
   0  -9  -3 5694.73  125.59
   0  -9  -3 5588.14  125.39
   0   9   4 1344.57   44.80
   0   9   4 1628.74   41.20
   0   9  -4 1588.44   41.10
   0   9  -4 1652.23   39.30
   0  -9   4 1623.74   41.50
   0  -9  -4 1599.34   41.20
   0  -9   4 1591.34   39.00
   0  -9  -4 1651.13   41.60
   0   9  -5 1111.29   29.30
   0   9   5 1126.29   31.80
   0   9   5 1164.48   32.20
   0   9  -5 1168.08   32.40
   0  -9  -5 1101.39   31.60
   0  -9   5 1125.19   32.30
   0  -9   5 1190.78   29.50
   0   9  -6  189.68    8.60
   0   9  -6  198.18   10.70
   0   9   6  206.68   11.00
   0   9   6  197.38   10.80
   0  -9  -6  218.78   13.60
   0  -9   6  183.68   10.80
   0  -9   6  220.18    8.80
   0  -9  -6  204.88   11.10
   0   9  -7    7.90    3.00
   0   9  -7    2.90    3.40
   0   9   7    3.30    3.80
   0   9   7    4.60    3.60
   0  -9  -7   13.70    4.30
   0  -9   7    8.30    2.60
   0  -9  -7    4.60    4.00
   0  -9   7   -2.60    3.60
   0   9   8  205.08   11.50
   0   9   8  191.28   11.50
   0   9  -8  217.08    8.50
   0  -9  -8  219.08   12.30
   0  -9   8  203.88    8.20
   0  -9  -8  221.78   11.40
   0  -9   8  220.68   12.70
   0   9   9  395.76   16.40
   0   9  -9  382.86   11.70
   0  -9  -9  381.36   15.80
   0  -9   9  386.06   17.50
   0  -9  -9  377.36   17.10
   0  -9   9  363.76   11.40
   0   9 -10    3.20    1.80
   0   9 -10    6.50    2.10
   0   9  10    9.10    4.90
   0  -9 -10    4.60    4.10
   0  -9  10    4.80    5.40
   0  -9 -10   -1.80    4.10
   0   9  11   82.89    9.40
   0  -9  11   80.19   10.80
   0  -9 -11   98.89   12.00
   0   9  12    2.80    4.60
   0   9  12   -5.30    4.60
   0  -9  12   -4.40    5.30
   0   9  13    1.10    4.80
   0   9  13   -2.50    5.60
   0  -9  13    1.90    6.50
   0   9  14   24.90    6.40
   0   9  14   22.80    7.70
   0  -9  14    2.00    6.00
   0   9  15  121.89   10.70
   0   9  15  112.89   14.00
   0  -9  15  109.59   14.00
   0   9  16  100.69   10.40
   0   9  16  119.89   14.30
   0  -9  16   84.09   12.30
   0   9  17   67.59    9.80
   0   9  17   55.69   10.70
   0  -9  17   49.40   10.60
   0   9  18    4.00    5.60
   0   9  18   -2.00    6.80
   0  -9  18   15.50   10.20
   0   9  19    7.50    8.10
   0   9  19   -4.30    5.30
   0  -9  19   -3.70    6.90
   0  10   0  135.09    8.30
   0  10   0  135.79    8.70
   0 -10   0  125.29    8.40
   0 -10   0  137.99    8.30
   0  10  -1    1.80    3.00
   0  10  -1   10.40    3.90
   0  10   1    9.70    3.60
   0  10   1    2.70    3.80
   0 -10  -1    7.80    3.90
   0 -10  -1    4.70    3.20
   0 -10   1    6.80    3.80
   0 -10   1    6.10    3.10
   0  10   2  475.55   17.40
   0  10  -2  450.55   15.90
   0  10  -2  439.76   16.30
   0  10   2  448.36   16.40
   0 -10  -2  429.46   16.20
   0 -10   2  459.85   17.00
   0 -10   2  441.56   15.60
   0 -10  -2  448.66   16.50
   0  10   3 1428.16   38.10
   0  10  -3 1331.47   37.20
   0  10  -3 1459.45   36.50
   0  10   3 1381.96   37.30
   0 -10   3 1457.55   40.00
   0 -10   3 1369.06   36.00
   0  10   4   29.40    6.00
   0  10  -4   35.20    5.30
   0  10  -4   27.70    8.30
   0  10   4   48.10    7.00
   0 -10   4   33.80    5.00
   0 -10   4   31.90    5.80
   0 -10  -4   33.50    5.50
   0 -10  -4   37.50    5.90
   0  10   5   26.50    5.50
   0  10   5   17.40    4.80
   0  10  -5   25.10    4.50
   0  10  -5   31.50    6.10
   0 -10   5   29.10    4.50
   0 -10   5   24.10    5.60
   0 -10  -5   15.90    4.30
   0 -10  -5   21.10    5.10
   0  10   6   36.50    6.30
   0  10  -6   36.40    5.00
   0  10  -6   25.20    5.50
   0  10   6   27.00    5.60
   0 -10   6   33.70    6.20
   0 -10  -6   42.00    7.10
   0 -10   6   32.20    4.70
   0 -10  -6   39.10    5.80
   0  10   7   81.79    8.20
   0  10   7   81.39    7.80
   0  10  -7   66.79    5.80
   0 -10  -7   77.89    7.20
   0 -10   7   71.99    8.90
   0 -10  -7   78.29    8.10
   0 -10   7   76.69    5.60
   0  10  -8  162.58    7.90
   0  10   8  147.79   10.50
   0 -10   8  154.08   11.20
   0 -10  -8  142.69   10.70
   0 -10   8  133.59    7.10
   0 -10  -8  177.48   16.50
   0  10   9    9.90    5.10
   0  10  -9   11.20    3.10
   0 -10  -9    2.50    5.10
   0 -10   9    7.20    5.30
   0 -10   9    6.60    2.70
   0  10 -10  192.28    7.70
   0  10  10  205.78   12.60
   0 -10  10  201.48   13.60
   0 -10 -10  210.08   13.40
   0  10 -11    2.50    1.60
   0  10 -11    2.20    1.70
   0  10  11    1.30    4.60
   0 -10 -11   -0.50    4.90
   0 -10  11   -7.60    4.20
   0  10  12   42.90    7.80
   0 -10  12   53.59   10.00
   0  10  13   10.80    5.50
   0  10  13   12.30    6.60
   0 -10  13    4.70    6.30
   0  10  14   18.40    7.70
   0  10  14   27.00    7.10
   0 -10  14   36.40    9.40
   0  10  15   -1.10    4.90
   0  10  15   10.00    6.70
   0 -10  15    5.10    6.70
   0  10  16   11.10    7.00
   0  10  16   18.60    7.00
   0 -10  16   -2.60    6.50
   0  10  17   78.99   10.40
   0  10  17   67.89   12.40
   0 -10  17   49.20   10.40
   0  10  18    3.70    5.60
   0  10  18   13.70    8.20
   0 -10  18    6.60    7.40
   0  10  19   10.60    7.80
   0 -10  19   -3.40    7.40
   0  11   0    4.80    3.60
   0 -11   0   -1.30    2.90
   0  11   1   27.70    5.90
   0  11  -1   27.10    5.40
   0 -11   1   29.20    5.30
   0 -11  -1   28.80    5.50
   0 -11   1   24.40    5.10
   0 -11  -1   25.60    4.80
   0  11   2   18.90    5.20
   0  11   2   21.50    5.60
   0  11  -2   23.30    5.10
   0 -11   2   31.10    5.40
   0 -11   2   22.30    5.50
   0 -11  -2   17.70    4.30
   0 -11  -2   23.40    4.90
   0  11   3    4.20    3.80
   0  11  -3   -0.80    3.20
   0  11  -3   -1.10    3.00
   0  11   3    2.20    3.20
   0 -11   3    0.70    2.20
   0 -11   3   -0.40    3.20
   0 -11  -3   -7.20    2.70
   0 -11  -3   -2.30    2.30
   0  11   4   37.20    6.70
   0  11   4   39.10    6.30
   0  11  -4   48.40    7.30
   0  11  -4   37.40    5.60
   0 -11  -4   44.80    7.00
   0 -11   4   32.70    6.20
   0 -11   4   46.80    6.10
   0 -11  -4   40.10    6.00
   0  11   5  330.77   14.70
   0  11  -5  329.27   14.80
   0  11   5  327.67   15.10
   0  11  -5  331.17   13.20
   0 -11   5  317.07   12.80
   0 -11  -5  337.97   15.10
   0 -11   5  327.77   15.10
   0 -11  -5  303.37   14.20
   0  11   6   -0.60    3.80
   0  11  -6   12.10    4.10
   0  11   6    3.70    4.50
   0 -11   6    7.70    3.10
   0 -11  -6   10.90    5.20
   0 -11   6   12.40    5.20
   0  11   7   73.49    8.80
   0  11  -7   67.89    6.40
   0 -11   7   74.59    5.90
   0 -11  -7   81.89    9.80
   0 -11   7   82.89   10.40
   0  11  -8   39.70    5.40
   0  11   8   39.00    7.30
   0 -11  -8   24.50    6.50
   0 -11   8   36.90    4.90
   0 -11   8   37.80    7.40
   0  11   9    6.30    5.10
   0  11  -9   20.00    4.00
   0 -11  -9   12.00    5.80
   0 -11   9   16.50    6.30
   0 -11   9   21.00    3.70
   0  11  10  252.77   14.30
   0  11 -10  260.17    9.80
   0 -11  10  233.48   14.90
   0 -11  10  241.38    9.30
   0 -11 -10  239.28   14.70
   0  11 -11   32.60    3.70
   0  11 -11   27.90    3.30
   0  11  11   19.00    6.60
   0 -11 -11   24.40    7.60
   0 -11  11   34.30    7.90
   0  11  12   12.00    6.00
   0 -11  12   19.70    7.70
   0 -11 -12   19.90   10.60
   0  11  13    1.50    4.80
   0 -11  13   -0.40    6.30
   0  11  14    3.70    6.30
   0  11  14   -6.30    4.80
   0 -11  14    0.70    6.10
   0  11  15    9.50    5.90
   0  11  15    0.30    6.20
   0 -11  15    4.50    6.30
   0  11  16    7.70    7.20
   0 -11  16   11.20    7.70
   0  11  17   -5.20    4.80
   0  11  17    8.60    7.50
   0  11  18    5.70    6.30
   0  11  18   -0.50    7.00
   0 -11  18   -3.90    6.00
   0  11  19   12.00    6.50
   0  12   0  455.45   17.50
   0  12   0  451.85   17.80
   0 -12   0  473.35   18.00
   0 -12   0  451.65   17.40
   0  12   1   12.00    4.80
   0  12  -1   18.40    5.00
   0  12   1   14.80    4.80
   0  12  -1   10.70    4.30
   0 -12   1   17.00    4.40
   0 -12  -1   12.80    4.70
   0 -12   1   20.40    5.20
   0 -12  -1   13.00    4.30
   0  12   2    2.30    4.00
   0  12  -2   -1.70    3.40
   0  12   2   -2.60    2.70
   0  12  -2   -4.60    2.90
   0 -12  -2   -4.00    3.40
   0 -12   2    0.30    2.60
   0 -12   2   -3.50    3.20
   0 -12  -2   -2.80    2.60
   0  12  -3   55.89    6.80
   0  12  -3   49.40    7.30
   0  12   3   45.30    6.70
   0  12   3   48.30    7.40
   0 -12  -3   59.89    7.80
   0 -12   3   75.69    9.30
   0 -12   3   45.30    7.20
   0  12  -4  202.28   10.70
   0  12   4  189.48   11.80
   0  12   4  179.38   10.90
   0 -12   4  165.88   11.00
   0 -12  -4  180.68   11.30
   0 -12   4  161.38    9.60
   0  12   5  270.47   14.10
   0 -12   5  254.87   13.60
   0 -12  -5  263.97   13.70
   0 -12   5  252.87   11.70
   0  12   6   42.60    7.50
   0  12  -6   59.29    6.80
   0 -12   6   69.89    7.30
   0 -12   6   55.09    8.70
   0 -12  -6   48.50    8.20
   0  12  -7   30.40    5.50
   0  12   7   17.20    5.60
   0 -12   7   29.60    5.10
   0 -12  -7   29.10    6.80
   0 -12   7   30.50    7.20
   0  12   8   -1.30    4.70
   0  12  -8    3.10    3.40
   0 -12   8   -2.30    2.40
   0 -12  -8    0.30    4.50
   0 -12   8    3.00    5.10
   0  12  -9   24.20    4.80
   0  12   9   32.30    7.30
   0 -12   9   33.70    7.60
   0 -12  -9   18.10    6.30
   0 -12   9   26.00    4.30
   0  12 -10  104.39    6.80
   0  12  10   99.39   11.50
   0 -12  10   89.89    6.10
   0 -12 -10  102.29   10.70
   0 -12  10   82.89   10.70
   0  12 -11   14.80    3.10
   0  12 -11    7.90    2.90
   0  12  11    3.50    5.10
   0 -12  11   13.10    8.70
   0 -12 -11   14.00    6.40
   0  12 -12    0.80    1.90
   0  12  12   -1.90    4.90
   0  12 -12    0.80    1.70
   0 -12 -12   -0.60    5.00
   0 -12  12    8.90    5.90
   0  12  13   -3.20    4.80
   0 -12  13   -1.50    5.50
   0  12  14   26.40    8.60
   0 -12  14   20.50    7.70
   0  12  15   -5.30    5.00
   0  12  15    8.60    7.60
   0 -12  15   -2.50    5.60
   0  12  16   14.30    7.00
   0  12  16   -9.00    5.60
   0 -12  16    7.80    7.30
   0  12  17   -6.90    6.60
   0  12  17   -2.50    5.60
   0 -12  17   -1.90    6.70
   0  12  18   11.50    7.30
   0  12  18   16.60    8.60
   0 -12  18    4.40    7.30
   0  12  19    9.50    7.10
   0  13   0    0.80    4.20
   0 -13   0   -3.10    3.80
   0  13  -1   12.60    4.90
   0  13   1    6.30    4.70
   0 -13   1    8.50    4.70
   0 -13  -1    5.00    4.30
   0 -13   1   12.40    4.00
   0  13  -2   96.69    8.70
   0  13   2  101.99    9.30
   0 -13   2   99.29    9.00
   0 -13  -2   92.29    8.70
   0 -13   2   94.39    7.90
   0  13   3  341.17   16.00
   0  13  -3  326.37   14.70
   0 -13  -3  307.77   15.20
   0 -13   3  315.67   14.20
   0 -13   3  340.47   15.80
   0  13  -4  838.32   26.10
   0  13   4  830.22   27.90
   0 -13   4  819.12   27.80
   0 -13   4  816.72   25.70
   0 -13  -4  804.92   27.40
   0  13  -5  671.93   22.30
   0  13   5  650.73   24.20
   0 -13   5  630.64   21.60
   0 -13   5  657.93   24.20
   0 -13  -5  678.53   24.30
   0  13  -6  237.48   12.10
   0  13   6  242.98   14.20
   0 -13   6  226.88   11.40
   0 -13   6  230.48   13.80
   0 -13  -6  226.88   13.80
   0  13   7   73.39    9.60
   0  13  -7   75.29    7.70
   0 -13   7   76.19   10.20
   0 -13   7   84.79    6.90
   0 -13  -7   77.89    9.90
   0  13   8  196.58   13.60
   0  13  -8  206.28   12.30
   0 -13  -8  212.78   13.70
   0 -13   8  217.18   10.60
   0 -13   8  224.58   14.40
   0  13   9   10.10    6.10
   0  13  -9   18.60    4.60
   0 -13   9   13.60    3.80
   0 -13  -9   10.10    6.30
   0 -13   9   14.20    6.60
   0  13  10    6.40    5.70
   0  13 -10    3.30    3.50
   0 -13 -10   15.80    6.30
   0 -13  10    5.30    2.90
   0  13 -11   19.10    4.10
   0  13  11   12.10    6.00
   0 -13  11   14.30    6.90
   0 -13 -11   12.90    6.20
   0  13 -12    3.70    2.40
   0  13 -12   11.90    4.20
   0 -13 -12    7.70    6.40
   0 -13  12   -4.20    5.20
   0  13  13   14.40    6.60
   0 -13  13    2.20    5.80
   0 -13 -13    4.20    5.90
   0  13  14   -4.30    4.90
   0  13  14   19.20    6.90
   0 -13  14    6.00    6.80
   0  13  15   15.40    7.00
   0  13  15    7.00    6.80
   0 -13  15   10.70    7.40
   0  13  16   -0.90    5.80
   0  13  16    9.10    6.60
   0 -13  16    3.10    7.60
   0  13  17   91.39   14.00
   0  13  17  105.89   13.20
   0 -13  17   74.39   12.00
   0  13  18    4.10    6.80
   0  14   0   89.69    9.10
   0 -14   0   96.89   10.60
   0  14   1  136.79   10.80
   0  14  -1  140.49   10.60
   0 -14   1  150.08   11.00
   0 -14  -1  136.99   10.60
   0  14  -2   -0.50    4.40
   0  14   2   10.50    5.10
   0 -14   2   10.20    5.70
   0 -14  -2    7.70    4.90
   0  14  -3  260.97   13.90
   0  14   3  253.17   14.50
   0 -14  -3  268.47   14.50
   0 -14   3  244.68   14.10
   0  14  -4  802.42   26.30
   0  14   4  788.72   27.70
   0 -14   4  774.32   27.50
   0 -14  -4  798.92   27.60
   0  14   5  316.97   16.60
   0  14  -5  299.67   14.80
   0 -14  -5  319.97   16.40
   0 -14   5  321.97   16.60
   0 -14   5  334.27   14.60
   0  14  -6   89.59    8.70
   0  14   6  116.69   10.90
   0 -14  -6   99.89   11.80
   0 -14   6   93.49   11.50
   0 -14   6   81.29    7.60
   0  14   7   74.79    9.90
   0  14  -7   97.89    8.90
   0 -14   7   86.59   11.00
   0 -14   7   99.19    7.90
   0 -14  -7  122.29   13.30
   0  14  -8  239.28   12.30
   0  14   8  277.37   16.20
   0 -14  -8  252.77   15.30
   0 -14   8  237.28   11.70
   0 -14   8  243.28   15.40
   0  14  -9   26.50    5.50
   0  14   9   22.60    7.90
   0 -14  -9   34.70    8.20
   0  14 -10    9.80    4.30
   0 -14  10    7.20    3.30
   0 -14  10    5.00    5.60
   0 -14 -10   -3.00    4.70
   0  14 -11   54.09    6.20
   0  14  11   43.60    9.10
   0 -14  11   40.90    9.20
   0 -14 -11   36.10    8.90
   0  14 -12    1.00    3.00
   0  14 -12    6.20    3.10
   0  14  12    0.40    5.20
   0 -14 -12    2.60    5.70
   0 -14  12    4.30    6.40
   0  14  13   35.30    8.80
   0 -14 -13   36.60    8.80
   0 -14  13   22.40    7.90
   0  14  14    6.50    7.00
   0 -14  14   10.60    7.20
   0  14  15    0.50    6.30
   0  14  15    6.70    6.90
   0 -14  15   -3.60    6.50
   0  14  16    2.80    7.10
   0  14  16    0.00    7.40
   0 -14  16   12.60    8.10
   0  14  17   25.90    8.40
   0  14  17   -4.60    8.20
   0  14  18    9.70    7.70
   0  15   0    4.70    5.00
   0 -15   0    2.70    4.50
   0  15   1   16.60    5.80
   0  15  -1   10.00    5.20
   0 -15   1   13.20    5.60
   0 -15  -1   11.70    5.40
   0  15   2    8.70    5.50
   0  15  -2    3.30    4.60
   0 -15  -2    8.00    5.60
   0 -15   2    2.10    5.60
   0  15  -3  223.78   13.20
   0  15   3  214.08   13.90
   0 -15   3  213.58   13.70
   0 -15  -3  211.48   13.60
   0  15  -4   -4.40    4.40
   0  15   4    4.30    5.30
   0 -15   4    0.10    5.10
   0 -15  -4    9.60    5.00
   0  15   5    1.60    5.00
   0  15  -5    2.30    4.70
   0 -15  -5   -1.20    4.70
   0 -15   5    0.80    5.10
   0  15  -6   21.80    6.00
   0  15   6   35.90    8.40
   0 -15   6   28.30    7.70
   0 -15  -6   28.30    7.20
   0  15   7   15.60    6.70
   0  15  -7   10.70    5.10
   0 -15  -7   18.20    7.10
   0 -15   7   14.10    6.70
   0  15  -8   11.80    5.10
   0  15   8    1.00    6.00
   0 -15  -8   18.90    7.60
   0 -15   8   12.20    6.10
   0 -15   8   17.00    4.80
   0  15   9   56.19    9.80
   0  15  -9   56.79    7.50
   0 -15  -9   57.79    9.90
   0 -15   9   45.30    9.50
   0 -15   9   42.70    6.50
   0  15 -10   11.90    4.90
   0  15  10   18.20    7.20
   0 -15  10   18.90    6.80
   0 -15  10   14.40    3.90
   0 -15 -10    1.90    6.10
   0  15  11   13.40    7.30
   0 -15 -11   14.80    6.70
   0 -15  11   25.80    8.20
   0  15 -12    5.80    3.80
   0  15 -12   20.30    4.60
   0  15  12    1.20    5.70
   0 -15  12    4.60    6.20
   0 -15 -12    4.30    5.80
   0  15  13    5.90    7.00
   0  15 -13    2.50    2.60
   0 -15 -13    2.90    6.30
   0 -15  13   -2.50    5.40
   0  15  14   -1.90    6.30
   0 -15  14   -5.40    5.50
   0  15  15   30.70    9.40
   0 -15  15   16.00    8.30
   0  15  16   36.80   10.30
   0  15  16   46.70   10.70
   0 -15  16   39.30   10.50
   0  15  17    3.70    7.00
   0  16   0   -5.60    4.30
   0 -16   0   -2.10    4.40
   0  16  -1   61.79    9.00
   0  16   1   55.69    8.90
   0 -16  -1   47.50    8.70
   0 -16   1   38.50    8.00
   0  16  -2   37.00    7.90
   0  16   2   45.20    8.80
   0 -16   2   56.69    9.10
   0 -16  -2   75.39   10.20
   0  16   3   41.00    8.70
   0  16  -3   48.70    8.00
   0 -16  -3   31.50    7.50
   0 -16   3   43.60    8.80
   0  16  -4   18.80    6.20
   0  16   4    7.70    5.40
   0 -16   4   17.80    6.70
   0 -16  -4   12.90    6.40
   0  16  -5   24.90    6.50
   0 -16   5   36.00    8.30
   0 -16  -5   27.30    7.30
   0  16  -6    6.30    5.20
   0  16   6   -3.00    4.60
   0 -16  -6    3.10    5.20
   0  16   7   20.00    7.30
   0  16  -7   15.20    5.90
   0 -16   7   15.20    6.40
   0 -16  -7   25.40    8.30
   0  16  -8   23.50    6.40
   0  16   8   26.20    7.70
   0 -16   8   18.50    6.70
   0 -16  -8   16.00    6.70
   0  16   9   -0.40    5.70
   0  16  -9   -0.50    4.40
   0 -16  -9   -3.40    4.50
   0 -16   9    2.40    5.40
   0  16  10    2.70    6.20
   0  16 -10    8.00    4.80
   0 -16  10   -5.90    5.30
   0 -16  10    8.40    3.50
   0 -16 -10    5.30    6.10
   0  16 -11   -5.40    3.50
   0  16  11   -8.50    5.40
   0 -16 -11    0.30    5.50
   0 -16  11    3.40    6.00
   0  16  12   11.60    7.80
   0 -16 -12    8.10    7.00
   0 -16  12    5.70    6.70
   0  16  13    3.70    6.30
   0  16 -13   -2.90    3.30
   0 -16 -13    2.10    6.60
   0 -16  13    7.30    6.80
   0  16  14    2.20    7.00
   0 -16 -14    9.70   12.60
   0 -16  14   10.10    7.50
   0  16  15   14.60    8.60
   0  16  15   19.00    9.00
   0 -16  15   31.00    9.20
   0  17   0   -4.00    4.60
   0 -17   0    0.30    4.80
   0  17   1   46.90    9.30
   0  17  -1   49.10    8.60
   0 -17   1   52.49    9.50
   0 -17  -1   55.19    9.50
   0  17  -2   87.79   11.00
   0 -17  -2   59.29    9.60
   0 -17   2   64.69    9.90
   0  17  -3   33.20    7.80
   0  17   3   24.10    7.10
   0 -17  -3   31.20    7.50
   0 -17   3   21.30    7.60
   0  17   4    3.00    5.90
   0  17  -4   10.70    6.00
   0 -17  -4    8.50    8.00
   0 -17   4    4.80    7.80
   0  17   5   12.30    6.20
   0  17  -5    3.50    5.20
   0 -17   5    5.00    6.20
   0 -17  -5   12.00    6.30
   0  17  -6   24.50    6.70
   0  17   6   19.00    7.20
   0 -17   6   38.80    8.90
   0 -17  -6   33.60    8.10
   0  17  -7   23.80    6.40
   0  17   7   25.70    8.40
   0 -17  -7    8.90    6.30
   0 -17   7   22.50    7.60
   0  17  -8    6.70    5.50
   0  17   8    3.60    6.50
   0 -17   8   12.10    6.90
   0 -17  -8    6.60    6.70
   0  17  -9   13.90    5.20
   0  17   9    4.90    6.80
   0 -17   9    6.50    6.00
   0 -17  -9   11.10    6.40
   0  17  10    1.80    6.20
   0  17 -10    3.90    4.80
   0 -17  10   -0.40    5.30
   0 -17 -10   21.60    7.70
   0  17  11    8.40    5.90
   0  17 -11    4.90    4.90
   0 -17  11    8.90    6.30
   0 -17 -11    4.70    6.60
   0  17  12   -3.80    6.20
   0  17 -12   -0.10    4.10
   0 -17 -12   -1.10    5.60
   0 -17  12    0.10    5.90
   0  17  13   18.10    8.20
   0 -17 -13   -1.20    6.50
   0 -17  13   15.20    8.50
   0  17  14    0.60    9.10
   0 -17  14   -0.70    6.60
   0 -17 -14   -8.00    5.80
   0  17  15   -6.80    6.90
   0  18   0   49.00    9.00
   0 -18   0   71.49   10.50
   0  18  -1   28.40    7.90
   0  18   1   32.70    8.00
   0 -18  -1   24.90    7.20
   0 -18   1   28.30    7.50
   0  18   2   14.90    6.90
   0 -18   2   21.10    7.50
   0 -18  -2   22.60    7.40
   0  18  -3    8.10    6.10
   0  18   3    6.00    6.20
   0 -18  -3    2.70    4.90
   0 -18   3   -1.90    5.30
   0  18   4   37.30    8.70
   0  18  -4   48.90    8.80
   0 -18   4   46.60    9.30
   0 -18  -4   62.19   10.80
   0  18  -5   45.10    8.90
   0  18   5   47.00    9.90
   0 -18   5   40.80    9.10
   0 -18  -5   63.09   10.90
   0  18   6  763.12   31.10
   0  18  -6  819.42   29.00
   0 -18   6  783.12   31.00
   0 -18  -6  803.72   31.10
   0  18  -7   23.80    7.50
   0  18   7   25.50    8.10
   0 -18  -7   11.70    7.10
   0 -18   7   22.60    8.00
   0  18   8    1.90    6.60
   0  18  -8   16.70    6.80
   0 -18   8   18.00    8.00
   0 -18  -8   12.90    6.90
   0  18  -9   27.40    7.00
   0  18   9   27.30    8.80
   0 -18  -9   58.49   11.50
   0 -18   9   29.30    8.60
   0  18  10   11.10    7.50
   0  18 -10    5.60    5.00
   0 -18 -10   18.60    7.70
   0 -18  10    8.40    6.80
   0  18  11    2.30    7.10
   0  18 -11   15.60    5.90
   0 -18 -11   13.40    7.10
   0 -18  11    0.90    5.80
   0  18  12   -2.90    7.20
   0  18 -12    1.10    5.70
   0 -18 -12   -0.60    8.30
   0 -18  12   -2.50    5.60
   0  18  13   24.80    9.50
   0 -18  13   18.20    8.20
   0 -18 -13   31.60    9.20
   0  18  14   -1.20    7.50
   0 -18 -14    3.50    7.20
   0  19   0    2.40    5.60
   0 -19   0   -1.70    4.80
   0  19   1    2.40    5.60
   0  19  -1    3.50    5.90
   0 -19   1    6.10    5.50
   0 -19  -1    0.60    5.00
   0  19   2   -8.40    5.30
   0  19  -2    8.40    6.30
   0 -19  -2    4.70    5.50
   0 -19   2    5.00    5.60
   0  19   3   14.20    7.60
   0  19  -3   21.20    7.40
   0 -19  -3   21.50    7.70
   0 -19   3   29.90    8.40
   0  19  -4   31.20    8.20
   0  19   4   42.10    9.80
   0 -19  -4   39.20    9.40
   0 -19   4   33.40    9.60
   0  19   5  109.29   13.30
   0  19  -5  114.99   12.00
   0 -19  -5  128.49   12.70
   0 -19   5  134.19   13.20
   0  19  -6   16.30    8.20
   0  19   6    9.10    7.10
   0 -19   6   16.60    7.20
   0 -19  -6   22.10    8.10
   0  19   7    5.80    7.30
   0  19  -7   19.50   10.10
   0 -19  -7   12.10    6.50
   0 -19   7    6.30    6.00
   0  19   8    7.20    7.20
   0  19  -8   27.50    7.20
   0 -19   8   17.20    8.20
   0 -19  -8    7.90    7.00
   0  19  -9   -3.50    5.40
   0  19   9   -6.80    6.70
   0 -19  -9   -1.20    5.50
   0 -19   9    9.70    7.20
   0  19  10    0.70    7.00
   0  19 -10   -1.40    5.10
   0 -19  10   12.80    7.60
   0 -19 -10    2.90    6.40
   0  19 -11   -6.50    5.70
   0  19  11    0.40    8.00
   0 -19  11   20.10    8.40
   0  19 -12    9.20    7.20
   0  19  12   15.20    8.70
   0 -19  12   29.60    9.10
   0 -19 -12   21.60    8.80
   0  19  13  -13.20    7.60
   0 -19 -13   14.20    7.50
   0  20   0   40.40    9.50
   0 -20   0   48.30    9.50
   0  20   1   -2.60    5.60
   0  20  -1   -1.70    5.70
   0 -20  -1   12.60    6.60
   0 -20   1   14.50    6.80
   0  20  -2    3.50    6.40
   0  20   2    0.10    6.30
   0 -20   2   -1.50    5.20
   0 -20  -2   -5.00    5.30
   0  20  -3   14.40    6.90
   0  20   3   11.00    6.90
   0 -20  -3    7.20    6.10
   0 -20   3   17.20    7.50
   0  20   4   18.50    8.20
   0  20  -4   -2.40    5.30
   0 -20  -4    3.10    5.80
   0 -20   4    8.20    6.60
   0  20   5   29.20    8.70
   0  20  -5   33.10    8.60
   0 -20  -5   19.00    7.60
   0 -20   5   37.80    8.80
   0  20  -6   29.50    8.20
   0  20   6    7.40    7.40
   0 -20  -6   18.70    7.70
   0 -20   6   19.20    8.00
   0  20  -7    6.60    6.50
   0  20   7    4.70    6.70
   0 -20  -7   18.50    8.00
   0 -20   7    8.60    6.40
   0  20   8    3.70    8.40
   0  20  -8   11.10    6.90
   0 -20   8   15.70    7.40
   0 -20  -8    7.10    6.90
   0  20  -9   12.40    6.20
   0  20   9   -1.50    6.60
   0 -20  -9    2.50    6.50
   0  20  10   15.40    9.20
   0 -20 -10   22.20    8.50
   0 -20  10   21.40    7.70
   0  20 -11    2.00    6.50
   0  20  11    2.60    7.80
   0 -20 -11    5.40    6.90
   0 -20  11   -0.20    7.40
   0 -20 -12   10.10    8.40
   0  21   0    5.30    6.50
   0 -21   0    4.50    5.80
   0  21   1   44.20   10.00
   0  21  -1   49.00    9.90
   0 -21   1   50.39   10.30
   0 -21  -1   39.30    9.90
   0  21  -2    5.50    6.60
   0  21   2    1.00    6.30
   0 -21   2    1.70    6.10
   0 -21  -2   -6.70    4.30
   0  21   3   22.40    8.20
   0  21  -3   20.20    7.80
   0 -21   3   45.00    9.90
   0 -21  -3   37.40    8.80
   0  21   4   10.60    7.10
   0  21  -4   -1.40    6.20
   0 -21   4    1.10    6.10
   0 -21  -4   -0.30    5.70
   0  21  -5   17.70    7.90
   0  21   5   11.40    8.00
   0 -21  -5   16.10    8.10
   0 -21   5    5.90    6.50
   0  21   6   13.80   13.40
   0  21  -6   11.20    6.80
   0 -21   6    9.50    6.60
   0 -21  -6   -5.40    5.70
   0  21  -7    5.40    6.90
   0  21   7    9.50    8.30
   0 -21  -7    6.60    7.40
   0  21  -8    0.10    6.30
   0  21   8    3.30    7.20
   0 -21   8    1.60    6.70
   0 -21  -8   -2.60    7.20
   0  21   9    0.30    8.20
   0  21  -9    4.40    6.50
   0 -21  -9    1.50    5.80
   0 -21   9    6.80    7.10
   0  21 -10    4.70    6.90
   0 -21  10    0.60    7.10
   0 -21 -10    5.30    7.20
   0  22   0   13.80    8.50
   0 -22   0   22.50    8.20
   0  22   1    5.60    7.10
   0  22  -1    2.50    6.80
   0 -22  -1    6.90    6.30
   0 -22   1   -6.50    5.50
   0  22  -2    4.50    6.70
   0  22   2    3.00    9.60
   0 -22   2   -0.40    6.40
   0 -22  -2   -2.00    5.40
   0  22  -3   -3.10    6.20
   0  22   3   11.60    8.50
   0 -22   3    4.30    6.60
   0 -22  -3   12.00    6.90
   0  22  -4   18.40    8.10
   0  22   4   11.00    8.00
   0 -22  -4   24.60    8.70
   0  22   5   28.20    9.50
   0  22  -5   18.20    7.40
   0 -22   5   32.70    8.70
   0  22   6   13.30    8.00
   0  22  -6    6.80    7.40
   0 -22  -6    4.70    6.20
   0 -22   6   -4.20    6.30
   0  22   7   82.49   13.80
   0  22  -7   75.79   11.50
   0 -22  -7   90.59   14.10
   0 -22   7   70.59   12.00
   0  22  -8   20.00    8.30
   0 -22  -8   14.80    7.60
   0 -22   8   31.70    9.50
   0  22  -9   10.00    7.60
   0 -22  -9    0.00   10.90
   0  23   0    5.90    7.50
   0 -23   0    0.70    6.00
   0  23  -1   16.10    7.60
   0  23   1   -3.30    6.10
   0 -23  -1   -1.80    5.80
   0 -23   1   -0.50    6.20
   0  23   2    6.30    7.30
   0  23  -2   11.00   11.80
   0 -23  -2   15.30    7.60
   0 -23   2   12.30    7.20
   0  23   3   10.90    8.40
   0 -23  -3    6.10    6.60
   0 -23   3    9.10    6.70
   0  23  -4    1.00    7.30
   0  23   4   15.30    9.00
   0 -23  -4   11.40    7.60
   0 -23   4   12.30    7.90
   0  23  -5   45.20   10.40
   0 -23   5   53.69   10.70
   0 -23  -5   60.09   11.40
   0  23  -6   19.40    7.90
   0 -23  -6    6.20    7.10
   0 -23   6   19.40    8.90
   0  23  -7   76.79   12.60
   0  24   0   -7.40    8.00
   0 -24   0   14.90    7.90
   0  24  -1   -0.80    6.90
   0 -24  -1   17.10    8.40
   0 -24   1    7.90    7.60
   0  24  -2    2.70    7.90
   0 -24  -2    2.60    7.10
   0 -24   2    0.20   10.40
   0  24  -3    0.50    8.60
   0  24  -4   -1.10    7.50
  -1   0  21   -6.30    6.70
  -1   0  20   22.90    8.60
  -1   0  19    3.10    6.30
  -1   0  18    7.80    6.90
  -1   0  17   -0.50    6.60
  -1   0  16   31.60    8.50
  -1   0  15    2.60    5.60
  -1   0  14  226.58   14.90
  -1   0  13    2.30    5.40
  -1   0  12   46.70    8.00
  -1   0  12   50.59    2.60
  -1   0  11   -3.80    2.80
  -1   0  11    5.20    4.40
  -1   0  11   -0.90    1.30
  -1   0  11   -0.40    1.10
  -1   0  10  347.87    9.30
  -1   0  10  356.96    9.40
  -1   0  10  345.07   14.80
  -1   0  10  326.77   14.30
  -1   0   9    6.90    5.60
  -1   0   8   10.00    3.90
  -1   0   8   11.60    1.90
  -1   0   8   12.60    2.00
  -1   0   7   -0.50    3.40
   1   0  -7    0.70    2.90
  -1   0   7    1.10    1.50
  -1   0   7    0.60    1.50
  -1   0   6  242.98    6.90
   1   0  -6  259.57   10.00
  -1   0   6  244.98    9.80
  -1   0   5    0.80    0.90
  -1   0   5   -0.40    0.90
  -1   0   5   -0.60    1.80
   1   0  -5    0.80    1.80
   1   0  -4  742.63   18.80
  -1   0   4  713.13   16.50
  -1   0   4  707.23   16.40
  -1   0   4  749.23   18.80
  -1   0   3    0.20    1.60
  -1   0   3    0.70    0.90
  -1   0   3    0.00    0.80
   1   0  -3    0.30    1.50
  -1   0   2  671.43   14.80
  -1   0   2  688.63   16.50
   1   0  -2  633.84   15.50
   1   0  -2  660.83   14.80
  -1   0  -1    0.20    0.30
  -1   0  -1    0.10    0.20
   1   0   1    2.70    0.60
   1   0   1    1.00    0.40
  -1   0  -2 3589.54   75.69
  -1   0  -3    1.50    0.90
  -1   0  -3   -0.40    1.60
   1   0   3    0.80    1.80
   1   0   3    1.50    1.00
  -1   0  -4  427.76   10.10
  -1   0  -4  421.76   12.40
   1   0   4  423.06   12.40
   1   0   4  416.36   10.10
   1   0   5    1.10    1.00
  -1   0  -5   -1.40    1.80
  -1   0  -5    1.70    1.00
   1   0   5    0.70    2.00
  -1   0  -6  552.34   13.30
  -1   0  -6  551.14   16.80
   1   0   6  560.34   17.00
  -1   0  -7    0.70    1.40
  -1   0  -7    1.60    2.90
   1   0   7    6.90    3.90
   1   0   7    1.60    1.70
   1   0   8  706.83   16.50
   1   0   8  690.53   21.60
  -1   0  -8  697.23   21.50
  -1   0  -8  678.33   16.40
   1   0   9    0.20    1.30
   1   0   9    4.80    3.80
  -1   0  -9   -3.20    2.30
  -1   0  -9    0.60    1.30
   1   0  10   10.60    4.70
  -1   0 -10    9.50    1.80
   1   0  10   12.30    1.90
   1   0  11   -0.70    4.40
   1   0  12  124.79   10.50
   1   0  13   -1.40    5.20
   1   0  14  113.39   11.30
   1   0  16   30.00    8.30
   1   0  17    3.40    6.20
   1   0  18    2.60    6.50
   1   0  19    5.40    7.10
   1   0  20   65.59   12.40
  -1   1  21    3.80    7.40
  -1  -1  21    9.40    7.70
  -1   1  20    3.50    8.50
  -1  -1  20    7.90    7.60
  -1   1  19   27.30    8.80
  -1  -1  19   10.40    7.60
  -1   1  18    1.80    7.00
  -1  -1  18   -1.70    6.10
  -1   1  17   20.00    7.60
  -1  -1  17   12.20    7.10
  -1   1  16    8.50    6.90
  -1  -1  16    3.70    5.80
  -1   1  15    9.80    6.40
  -1  -1  15   12.60    6.30
  -1   1  14  823.22   29.50
  -1   1  14  848.02   19.70
  -1   1  14  813.22   19.60
  -1  -1  14  809.82   29.40
  -1   1  13   86.29    4.40
  -1   1  13   82.39   10.10
  -1   1  13   83.29    4.70
  -1  -1  13  108.09    9.90
  -1   1  12  157.08   11.40
  -1   1  12  150.08    5.90
  -1   1  12  160.28    6.30
  -1  -1  12  143.09   11.10
  -1   1  11    4.40    2.00
   1   1 -11    2.50    3.00
  -1   1  11    3.70    1.90
  -1   1  11    1.90    4.30
  -1   1  11    3.80    3.40
  -1  -1  11    2.90    4.20
  -1   1  10    1.50    3.10
   1   1 -10   -3.60    2.20
  -1   1  10    1.70    1.70
  -1   1  10    2.90    3.80
  -1  -1  10   -1.20    3.50
  -1   1   9   47.20    6.20
  -1   1   9   41.40    3.30
   1   1  -9   50.89    6.40
   1  -1  -9   47.40    3.40
  -1   1   8   11.80    2.30
  -1   1   8    6.50    3.80
   1   1  -8    7.80    3.60
  -1   1   8    8.40    3.60
   1  -1  -8    7.80    2.10
  -1  -1   8    6.20    4.10
  -1   1   7  379.36   13.80
  -1   1   7  375.96   13.80
   1   1  -7  385.36   13.70
  -1   1   7  373.56   10.50
  -1  -1   7  370.56    8.80
   1  -1  -7  363.66   10.50
  -1  -1   7  371.06    8.80
  -1  -1   7  364.06   13.60
  -1   1   6  286.97   10.80
  -1   1   6  275.37    8.20
  -1   1   6  292.27   10.90
   1   1  -6  282.17   10.60
  -1  -1   6  271.67    6.70
  -1  -1   6  269.67    6.70
  -1  -1   6  278.97   10.70
   1  -1  -6  271.17    8.20
   1   1  -5   54.39    4.20
  -1   1   5   53.09    3.00
  -1   1   5   57.89    4.40
  -1   1   5   54.69    4.30
   1  -1  -5   49.30    2.90
  -1  -1   5   47.30    1.90
  -1  -1   5   52.49    2.00
  -1  -1   5   49.80    4.30
  -1   1   4  674.43   18.00
  -1   1   4  678.13   18.10
   1   1  -4  693.83   17.90
  -1   1   4  696.23   16.40
   1  -1  -4  687.53   16.40
  -1  -1   4  694.73   15.20
  -1  -1   4  705.53   18.00
  -1   1   3  895.61   21.40
  -1   1   3  845.72   20.80
   1   1  -3  906.01   21.30
   1   1  -3  882.01   19.20
   1  -1  -3  869.11   20.20
  -1  -1   3  900.41   21.20
  -1  -1   3  871.41   19.20
   1  -1  -3  904.51   21.40
   1   1  -2 1986.90   44.00
  -1   1   2 2040.40   44.40
   1   1  -2 2051.59   43.10
  -1   1   2 1958.50   43.80
  -1  -1   2 2028.30   44.20
  -1  -1   2 2025.10   43.10
   1  -1  -2 2090.39   44.40
  -1   1   1   57.69    2.20
   1   1  -1   48.10    1.90
  -1  -1   1   61.59    2.60
  -1  -1   1   51.39    1.90
   1  -1  -1   41.20    2.00
  -1  -1   0    0.10    0.20
  -1   1  -1 1185.78   28.40
   1   1   1 1470.35   28.60
  -1  -1  -1 1238.28   28.20
   1   1   3 3337.17   70.59
   1   1   3 3334.17   71.09
  -1   1  -3 3206.88   70.99
   1   1   3 3284.17   71.09
  -1   1  -3 3266.47   68.69
   1  -1   3 3262.37   71.09
   1  -1   3 3202.78   68.69
  -1  -1  -3 3217.68   69.79
   1   1   4  521.35   13.00
  -1   1  -4  534.25   11.70
  -1   1  -4  536.15   14.80
   1   1   4  541.45   14.70
   1  -1   4  501.05   14.60
   1  -1   4  515.95   11.70
  -1  -1  -4  538.75   13.00
  -1   1  -5   76.69    4.90
  -1   1  -5   77.49    2.50
   1   1   5   86.29    5.30
   1   1   5   86.99    3.80
  -1  -1  -5   78.19    3.60
   1  -1   5   88.09    5.50
   1  -1   5   77.19    2.50
  -1   1  -6  115.09    3.40
   1   1   6  114.59    6.90
   1   1   6  118.99    5.00
  -1   1  -6  127.99    7.10
  -1  -1  -6  125.49    4.90
   1  -1   6  116.49    3.40
   1  -1   6  129.39    7.50
   1   1   7   23.10    2.90
   1   1   7    8.70    3.90
   1   1   7   20.10    4.20
  -1   1  -7   16.60    4.10
  -1  -1  -7   15.80    2.50
   1  -1   7   19.10    4.70
  -1   1  -8  340.67   13.70
   1   1   8  337.77   13.70
   1   1   8  361.26   10.20
   1   1   8  347.97   13.60
   1  -1   8  357.06   14.00
  -1  -1  -8  333.77   10.00
   1   1   9   47.10    6.50
  -1   1  -9   50.99    6.60
   1   1   9   41.40    6.20
   1   1   9   46.00    3.60
   1  -1   9   49.60    6.60
  -1  -1  -9   43.80    3.30
   1   1  10   14.70    5.00
   1   1  10   29.00    5.80
  -1   1 -10   22.00    5.10
   1   1  10   27.50    3.20
  -1  -1 -10   31.00    3.10
   1  -1  10   21.70    5.50
   1   1  11  288.57    9.00
   1   1  11  286.87   14.30
  -1  -1 -11  284.37    8.90
   1  -1  11  277.47   13.90
   1   1  12  566.54   14.90
   1   1  12  598.44   22.20
   1  -1  12  558.64   21.90
  -1  -1 -12  566.24   14.90
   1   1  13    6.50    2.10
   1   1  13    7.60    6.00
   1  -1  13    8.10    5.80
   1   1  14   67.39   10.20
   1   1  14   63.49    4.30
   1  -1  14   71.09   10.20
   1   1  16   43.80    9.00
   1  -1  16   39.90    8.80
   1   1  17   -1.10    6.00
   1  -1  17   -8.30    5.60
   1   1  18   12.10    7.40
   1  -1  18    5.60    6.80
   1   1  19   -5.30    5.70
   1  -1  19   -8.80    6.10
   1   1  20   15.60    9.00
   1  -1  20   30.20    9.70
  -1   2  21    3.20    7.80
  -1  -2  21    3.10    7.90
  -1   2  20   10.60    7.10
  -1  -2  20   -1.50    6.40
  -1   2  19   -1.20    5.90
  -1  -2  19   -8.30    5.60
  -1   2  18   -0.10    6.40
  -1  -2  18    1.40    6.50
  -1   2  17   -3.40    5.50
  -1  -2  17    1.70    6.20
  -1   2  16   -1.00    1.90
  -1   2  16    2.20    1.80
  -1   2  16   -1.70    5.90
  -1  -2  16   -5.20    4.80
  -1   2  15    2.30    2.40
  -1   2  15    1.10    2.10
  -1   2  15   -1.60    5.50
  -1  -2  15    7.20    6.60
  -1   2  14   -5.00    4.80
  -1   2  14    1.30    2.40
  -1  -2  14    7.40    6.00
  -1   2  13   22.00    3.80
  -1   2  13   19.20    3.40
  -1   2  13   19.50    6.60
  -1  -2  13   20.70    6.90
  -1   2  12  101.09    5.80
  -1   2  12  107.89   10.00
  -1  -2  12   94.59    9.10
   1   2 -11   23.10    6.20
  -1   2  11   17.20    5.00
  -1   2  11   19.10    3.30
  -1   2  11   12.00    4.90
  -1  -2  11   24.70    6.10
   1   2 -10   10.00    4.10
  -1   2  10    6.10    3.60
  -1   2  10   12.20    2.60
  -1   2  10    6.50    4.00
   1  -2 -10   11.20    3.20
  -1  -2  10   12.60    4.50
  -1   2   9  110.89    9.40
  -1   2   9  105.99    5.50
   1   2  -9  118.69    8.00
  -1   2   9  115.99    7.90
  -1  -2   9  111.89    9.80
   1  -2  -9  112.69    5.50
  -1   2   8  195.28    7.40
  -1   2   8  193.88    9.90
  -1   2   8  188.18   10.10
   1   2  -8  190.88    9.60
  -1  -2   8  188.98   10.10
   1  -2  -8  193.68    7.40
  -1   2   7 2253.87   54.09
  -1   2   7 2284.37   54.19
  -1   2   7 2266.07   50.69
   1   2  -7 2248.38   53.69
   1  -2  -7 2255.47   50.79
  -1  -2   7 2264.87   53.89
  -1   2   6 1622.04   39.50
  -1   2   6 1581.84   39.40
  -1   2   6 1621.04   36.90
   1   2  -6 1591.84   39.00
   1  -2  -6 1600.24   36.90
  -1  -2   6 1646.14   39.40
  -1   2   5   15.50    2.40
   1   2  -5   15.60    3.10
  -1   2   5   17.30    3.30
  -1  -2   5   15.20    3.10
  -1  -2   5   14.00    1.00
   1  -2  -5   17.20    3.40
   1  -2  -5   14.70    2.30
  -1   2   4   57.19    4.00
  -1   2   4   63.19    3.50
   1   2  -4   53.49    3.90
   1   2  -4   58.19    2.10
  -1  -2   4   51.89    3.80
  -1  -2   4   58.29    2.10
   1  -2  -4   56.29    4.20
   1  -2  -4   51.69    3.20
   1   2  -3  339.37   10.00
   1   2  -3  354.96    8.40
  -1   2   3  345.57    9.70
  -1   2   3  344.47   10.40
   1  -2  -3  341.57   10.30
  -1  -2   3  343.17    8.40
  -1  -2   3  352.96   10.20
  -1   2   2   94.29    4.00
  -1   2   2   86.09    4.00
   1   2  -2   87.99    3.90
   1   2  -2   96.29    3.30
   1  -2  -2   90.49    3.90
   1  -2  -2   93.89    4.30
  -1  -2   2   92.09    4.00
  -1  -2   2   90.19    3.20
   1   2  -1    1.30    0.70
   1   2  -1    3.20    1.00
  -1   2   1    4.10    1.20
  -1   2   1    4.50    1.40
   1  -2  -1    3.10    1.20
   1  -2  -1    3.00    1.30
  -1  -2   1    3.30    1.30
  -1  -2   1    3.50    1.10
  -1   2   0   41.20    2.30
   1   2   0   41.70    2.70
   1  -2   0   43.30    2.30
   1  -2   0   39.00    2.30
  -1  -2   0   41.60    2.30
  -1  -2   0   44.20    2.00
   1   2   1  572.44   13.80
  -1   2  -1  563.24   13.30
  -1   2  -1  570.64   13.90
  -1  -2  -1  577.64   13.80
   1  -2   1  589.64   14.00
   1  -2   1  555.84   13.20
  -1  -2  -1  517.25   14.00
  -1   2  -2  364.36    8.90
   1   2   2  368.56    9.90
  -1   2  -2  363.66   10.20
   1   2   2  363.06   10.00
   1  -2   2  367.26    8.90
  -1  -2  -2  363.06    9.80
   1  -2   2  365.96   10.30
  -1  -2  -2  368.36   10.00
   1   2   3  493.65   13.40
  -1   2  -3  497.45   13.50
  -1   2  -3  490.65   11.30
  -1   2  -3  468.55   11.20
   1   2   3  500.25   12.80
  -1  -2  -3  501.05   13.40
   1  -2   3  486.05   13.60
   1   2   4  178.18    7.10
  -1   2  -4  171.48    4.40
   1   2   4  173.18    6.20
  -1   2  -4  169.48    4.40
   1  -2   4  176.98    7.30
  -1  -2  -4  168.68    6.00
   1   2   5   16.80    2.60
   1   2   5   22.60    3.70
   1   2   5   20.80    3.60
  -1   2  -5   15.60    3.30
  -1  -2  -5   16.20    2.40
   1  -2   5   20.40    3.70
   1   2   6   15.50    3.80
   1   2   6    9.70    3.50
  -1   2  -6   19.90    4.10
   1   2   6   14.80    2.80
   1  -2   6   13.10    4.10
  -1  -2  -6   16.20    2.70
   1   2   7  117.09    7.50
   1   2   7  110.19    5.60
   1   2   7  120.89    7.90
  -1   2  -7  124.09    7.60
   1  -2   7  114.19    7.90
  -1  -2  -7  118.89    5.60
  -1   2  -8  900.91   25.80
   1   2   8  869.81   25.70
   1   2   8  882.81   22.30
   1   2   8  890.31   25.90
   1  -2   8  890.31   26.00
  -1  -2  -8  890.21   22.30
   1   2   9   92.69    7.60
  -1   2  -9   88.99    8.30
   1   2   9   79.99    5.00
   1   2   9   70.99    6.80
  -1  -2  -9   83.69    4.80
   1  -2   9   95.39    7.90
   1   2  10  122.49    6.10
   1   2  10  125.89    9.10
  -1   2 -10  126.49    8.80
   1   2  10  131.29    9.00
  -1  -2 -10  103.49    6.40
   1  -2  10  141.69    9.60
   1   2  11  182.58   11.70
   1   2  11  186.38    7.70
   1  -2  11  188.08   11.80
   1   2  12    1.40    2.40
   1   2  12    2.90    5.30
   1  -2  12    4.60    5.00
   1   2  13   58.29    4.90
   1   2  13   60.09    9.40
   1  -2  13   71.39   10.20
   1   2  14  145.79    6.60
   1   2  14  134.09   11.80
   1  -2  14  149.19   12.30
   1   2  15   45.00    4.00
   1   2  15   45.80    3.60
   1  -2  15   29.90    8.60
   1   2  16   -3.70    5.70
   1  -2  16    7.80    6.30
   1   2  17   14.60    7.20
   1  -2  17   24.40    8.30
   1   2  18    1.30    6.40
   1  -2  18    2.20    6.00
   1   2  19    4.90    6.80
   1  -2  19    0.90    6.40
   1   2  20   -2.40    7.40
   1  -2  20  -11.50    6.40
  -1   3  21    8.30   10.60
  -1  -3  21   -3.40   11.40
  -1   3  20    0.50    7.60
  -1  -3  20   -0.30    7.10
  -1   3  19    7.20    7.30
  -1  -3  19   12.70    7.60
  -1   3  18   -0.10    6.40
  -1  -3  18   -6.20    5.80
  -1   3  17   -6.00    5.80
  -1   3  17    0.40    2.40
  -1  -3  17   -0.60    5.70
  -1   3  16    3.40    2.90
  -1   3  16    4.00    2.40
  -1   3  16    7.10    6.10
  -1  -3  16   -7.70    5.00
  -1   3  15   70.69    5.60
  -1   3  15   59.69    5.10
  -1   3  15   70.89   15.70
  -1   3  14    2.40    2.60
  -1   3  14    3.20    3.30
  -1   3  14   -3.10    4.90
  -1  -3  14    4.70    5.70
  -1   3  13  118.79    7.00
  -1   3  13  122.09   10.70
  -1  -3  13  106.29   10.70
  -1   3  12  336.07   11.70
  -1   3  12  295.17   15.40
   1  -3 -12  312.67   11.40
  -1  -3  12  318.47   16.00
  -1   3  11   51.49    4.90
  -1   3  11   44.20    6.90
  -1  -3  11   67.29    8.50
   1  -3 -11   56.29    4.90
  -1   3  10    2.50    2.30
  -1   3  10   -1.00    3.20
  -1   3  10    1.20    3.80
   1   3 -10    6.30    3.40
  -1  -3  10    9.40    4.40
   1  -3 -10    1.30    2.10
  -1   3   9   13.70    3.00
   1   3  -9   13.50    4.00
  -1   3   9   15.60    4.70
  -1   3   9   13.90    4.20
   1  -3  -9    5.70    2.60
  -1  -3   9   14.50    4.60
   1   3  -8   30.30    5.10
  -1   3   8   29.00    3.90
  -1   3   8   35.30    5.80
  -1   3   8   28.40    5.50
  -1  -3   8   21.60    4.80
   1  -3  -8   29.90    3.90
  -1   3   7   76.99    5.20
   1   3  -7   74.39    6.30
  -1   3   7   78.99    6.60
  -1   3   7   66.09    6.50
   1  -3  -7   72.39    5.80
  -1  -3   7   89.99    7.20
   1   3  -6  323.97   12.00
  -1   3   6  331.47   10.70
  -1   3   6  310.47   12.20
   1  -3  -6  342.07   10.80
   1  -3  -6  342.77   12.60
  -1  -3   6  338.27   12.40
   1   3  -5   11.60    1.40
  -1   3   5   10.70    2.50
   1   3  -5    9.80    3.00
  -1   3   5    3.50    2.50
  -1  -3   5   11.00    1.30
   1  -3  -5   11.80    3.20
  -1  -3   5   10.00    2.90
   1   3  -4  637.94   14.70
  -1   3   4  629.64   16.50
  -1   3   4  639.74   17.70
   1  -3  -4  606.94   16.30
  -1  -3   4  635.94   17.20
  -1  -3   4  610.34   14.60
   1  -3  -4  637.34   17.50
   1   3  -3    4.60    2.00
   1   3  -3    3.00    1.40
  -1   3   3    1.60    1.60
  -1   3   3    1.40    1.80
  -1  -3   3    1.20    2.00
  -1  -3   3    1.00    1.10
   1  -3  -3    0.40    1.50
   1  -3  -3    0.70    1.80
  -1   3   2   73.09    4.20
  -1   3   2   82.39    4.40
   1   3  -2   73.79    4.00
   1   3  -2   78.89    3.60
  -1  -3   2   78.59    3.50
   1  -3  -2   79.29    4.10
  -1  -3   2   80.79    4.30
   1  -3  -2   73.79    4.20
   1   3  -1 2146.89   46.50
   1   3  -1 2155.38   46.50
  -1   3   1 2138.49   46.90
  -1   3   1 2146.19   47.00
   1  -3  -1 2095.79   46.90
   1  -3  -1 2146.79   47.00
  -1  -3   1 2080.39   46.50
  -1  -3   1 2039.30   46.30
   1   3   0 1235.88   27.90
  -1   3   0 1226.18   28.00
  -1   3   0 1241.28   27.90
  -1  -3   0 1212.48   27.90
   1  -3   0 1157.88   27.70
   1  -3   0 1236.18   28.10
  -1  -3   0 1201.58   27.50
  -1   3  -1 2812.92   61.19
   1   3   1 2785.82   61.09
  -1   3  -1 2818.02   60.49
  -1  -3  -1 2770.62   60.69
   1  -3   1 2860.91   61.29
  -1  -3  -1 2749.72   61.09
   1  -3   1 2788.22   60.49
  -1   3  -3 3336.27   73.89
   1   3   3 3398.06   73.39
   1   3   3 3470.05   73.79
  -1  -3  -3 3360.06   73.69
   1  -3   3 3320.27   73.89
   1  -3   3 3257.37   71.59
  -1  -3  -3 3368.66   73.29
  -1   3  -4  209.78    8.20
   1   3   4  228.58    7.80
  -1   3  -4  209.58    5.80
  -1   3  -4  219.48    5.90
  -1  -3  -4  209.38    8.20
   1  -3   4  212.58    8.30
  -1   3  -5  256.07    6.20
  -1   3  -5  265.47    9.80
   1   3   5  244.38    8.70
  -1   3  -5  249.08    6.20
   1   3   5  246.28    9.70
  -1  -3  -5  260.27    9.90
  -1  -3  -5  234.08    8.40
   1  -3   5  234.08    9.80
   1   3   6   39.10    4.30
   1   3   6   44.90    5.90
  -1   3  -6   42.80    5.80
   1   3   6   48.40    5.70
   1  -3   6   36.40    5.30
  -1  -3  -6   47.10    5.10
  -1   3  -7   56.19    6.40
   1   3   7   47.00    5.80
   1   3   7   42.60    6.00
   1   3   7   42.30    4.40
  -1  -3  -7   43.80    4.20
   1  -3   7   54.29    6.60
   1   3   8  314.17   13.10
   1   3   8  309.77   10.80
   1   3   8  333.47   13.50
  -1   3  -8  304.97   12.90
  -1  -3  -8  310.47   10.60
   1  -3   8  315.27   13.20
  -1   3  -9  407.26   17.20
   1   3   9  402.26   15.80
   1   3   9  418.56   18.00
   1   3   9  417.06   13.10
  -1  -3  -9  393.16   12.70
   1  -3   9  391.66   15.90
   1   3  10   71.29    5.60
   1   3  10   83.59    7.60
   1   3  10   95.59    8.20
  -1   3 -10   78.39    7.40
  -1  -3 -10   80.29    5.40
   1  -3  10   98.79    8.70
   1   3  11   23.50    4.10
   1   3  11   10.60    5.20
   1  -3  11   24.20    6.70
  -1  -3 -11   17.50    3.40
   1   3  12    7.70    4.90
   1   3  12    6.90    3.20
  -1  -3 -12    9.70    3.10
   1  -3  12    7.70    5.30
   1   3  13  606.84   24.00
   1   3  13  644.84   18.40
   1  -3  13  632.04   24.50
  -1  -3 -13  599.34   17.90
   1   3  14   42.90    5.20
   1   3  14   41.10    8.30
   1  -3  14   40.30    8.30
  -1  -3 -14   40.80    4.90
   1   3  15    1.00    2.80
   1   3  15    1.60    6.30
   1  -3  15  -10.90    5.00
   1   3  16   -3.00    5.20
   1   3  16    7.00    2.50
   1   3  16    0.10    2.30
   1  -3  16    2.30    5.80
   1   3  17   26.90    3.50
   1   3  17   28.70    4.80
   1   3  17   14.60    7.70
   1  -3  17   32.70    8.60
   1   3  18   -0.10    6.40
   1  -3  18   -2.20    5.50
   1   3  19    5.70    7.70
   1  -3  19    2.90    7.20
   1   3  20   18.50    9.10
   1  -3  20   12.30    5.70
  -1   4  20   14.50    8.70
  -1  -4  20   18.80    7.60
  -1   4  19   49.00   11.10
  -1  -4  19   31.20    9.60
  -1   4  18    6.30    6.90
  -1   4  18    9.20    3.60
  -1  -4  18   20.40    8.00
  -1   4  17    2.60    3.30
  -1   4  17    2.00    2.40
  -1   4  17   -2.90    6.10
  -1  -4  17    5.20    6.00
  -1   4  16  129.39    7.90
  -1   4  16  145.19    7.40
  -1   4  16  121.59   12.40
  -1  -4  16  123.19   12.50
  -1   4  15  254.97   10.90
  -1   4  15  194.68   17.40
  -1   4  15  238.28   10.00
  -1  -4  15  231.28   17.30
  -1   4  14   37.00    8.50
  -1   4  14   42.20    5.60
  -1  -4  14   26.70    8.10
  -1   4  13   21.70    6.80
  -1   4  13   14.90    4.10
   1  -4 -13   18.20    4.20
  -1  -4  13   18.60    6.90
  -1   4  12  301.27   15.60
  -1   4  12  304.27   11.90
  -1  -4  12  282.87   15.40
   1  -4 -12  293.57   11.60
  -1   4  11  151.78    8.00
  -1   4  11  152.78   11.00
  -1  -4  11  139.89   10.70
   1  -4 -11  151.88    7.90
   1   4 -10   69.69    6.90
  -1   4  10   71.49    8.30
  -1   4  10   72.69    5.70
  -1   4  10   73.29    7.20
  -1  -4  10   71.79    7.40
   1  -4 -10   79.99    5.80
  -1   4   9   14.50    5.10
  -1   4   9   12.30    3.30
  -1   4   9   13.00    4.60
  -1  -4   9   21.70    5.00
   1  -4  -9   11.80    3.10
   1   4  -8  563.34   19.00
  -1   4   8  580.54   19.50
  -1   4   8  584.44   17.10
  -1  -4   8  570.94   19.30
   1  -4  -8  594.94   17.20
   1   4  -7   63.79    6.90
  -1   4   7   50.49    6.20
  -1   4   7   46.00    5.00
   1  -4  -7   47.70    4.60
   1  -4  -7   48.50    6.10
  -1  -4   7   52.29    6.40
   1   4  -6    5.80    3.20
  -1   4   6    4.70    3.50
  -1   4   6    3.00    2.90
   1   4  -6    3.90    1.50
   1  -4  -6    4.30    3.80
  -1  -4   6    4.40    4.00
  -1  -4   6    5.70    1.40
   1  -4  -6    1.20    0.80
  -1   4   5  257.47   10.30
   1   4  -5  269.07   10.00
  -1   4   5  255.87    9.50
   1   4  -5  255.57    7.30
  -1  -4   5  254.87   10.20
  -1  -4   5  255.07    7.30
   1  -4  -5  264.97   10.30
   1  -4  -5  260.37    9.40
   1   4  -4  389.66   12.60
   1   4  -4  411.06   10.80
  -1   4   4  425.66   12.70
  -1   4   4  421.46   13.20
  -1  -4   4  419.86   13.10
  -1  -4   4  409.86   10.80
   1  -4  -4  428.46   13.40
   1   4  -3 5974.40  130.29
   1   4  -3 6018.50  128.79
  -1   4   3 6135.29  130.49
   1  -4  -3 5996.80  130.29
   1  -4  -3 6146.39  130.89
  -1  -4   3 6106.79  128.79
  -1  -4   3 6063.89  130.49
  -1   4   2 3035.40   66.19
   1   4  -2 3012.50   65.89
  -1   4   2 3005.30   66.29
   1   4  -2 2855.71   64.99
   1  -4  -2 3070.69   66.39
   1  -4  -2 3115.39   66.29
  -1  -4   2 3013.90   65.89
  -1  -4   2 2830.92   64.89
  -1   4   1 3315.87   72.09
   1   4  -1 3147.98   71.49
  -1   4   1 3368.36   72.19
   1   4  -1 3359.16   71.69
  -1  -4   1 3293.27   71.49
   1  -4  -1 3309.07   72.09
  -1  -4   1 3354.26   71.79
   1  -4  -1 3160.28   71.89
  -1   4   0  622.14   16.30
   1   4   0  594.74   15.70
  -1   4   0  617.04   16.10
   1   4   0  635.24   16.20
   1  -4   0  618.34   16.20
  -1  -4   0  607.64   16.00
   1  -4   0  629.54   16.00
  -1  -4   0  617.64   15.80
  -1   4  -1 4425.06   95.09
   1   4   1 4377.46   95.19
   1   4   1 4392.26   95.59
  -1   4  -1 4337.17   95.69
   1  -4   1 4463.75   95.89
  -1  -4  -1 4464.05   95.29
  -1  -4  -1 4344.37   95.59
   1  -4   1 4553.34   95.09
   1   4   2 9821.92  209.28
   1   4   2 9937.81  209.68
   1   4   3  583.04   16.00
   1   4   3  599.94   16.00
  -1   4  -3  559.74   14.30
  -1   4  -3  593.14   16.40
   1  -4   3  544.05   14.20
   1  -4   3  595.04   16.50
  -1  -4  -3  575.24   16.00
  -1  -4  -3  573.04   16.00
   1   4   4 1177.58   28.60
  -1   4  -4 1147.79   26.30
   1   4   4 1180.68   29.10
  -1   4  -4 1117.49   29.00
  -1  -4  -4 1158.58   29.10
  -1  -4  -4 1209.28   28.70
   1  -4   4 1137.79   26.30
   1  -4   4 1178.48   29.50
   1   4   5   95.39    6.40
  -1   4  -5  100.59    6.20
   1   4   5  103.39    6.00
  -1   4  -5   91.89    3.70
  -1  -4  -5   92.99    6.40
   1  -4   5   84.59    6.40
  -1  -4  -5   95.89    5.30
  -1   4  -6  142.19    8.00
  -1   4  -6  138.69    4.20
   1   4   6  145.99    7.20
  -1   4  -6  134.99    4.20
   1   4   6  140.59    8.00
  -1  -4  -6  134.69    7.90
   1  -4   6  142.99    8.20
   1   4   7    3.10    2.80
   1   4   7    1.90    3.50
   1   4   7    0.50    3.20
  -1   4  -7   -0.80    3.00
  -1  -4  -7    0.10    2.30
   1  -4   7   10.20    4.20
   1   4   8  213.98   10.60
   1   4   8  209.18    9.00
   1   4   8  192.68   10.50
  -1   4  -8  201.68   10.30
  -1  -4  -8  216.28    8.90
   1   4   9   29.70    4.40
   1   4   9   24.60    5.10
   1   4   9   22.50    5.90
  -1   4  -9   24.80    5.10
  -1  -4  -9   30.70    4.30
   1  -4   9   26.70    5.50
   1   4  10  690.53   19.90
   1   4  10  683.73   23.20
   1   4  10  669.83   23.00
  -1   4 -10  666.43   22.80
  -1  -4 -10  681.13   19.60
   1  -4  10  645.64   23.10
   1   4  11   14.80    5.40
   1   4  11   13.30    3.80
  -1  -4 -11   13.60    3.50
   1  -4  11   12.60    5.40
   1   4  12  120.49    7.70
   1   4  12  128.59   10.60
   1  -4  12  120.79   10.60
  -1  -4 -12  124.19    7.40
   1   4  13    1.40    4.90
   1   4  13    8.90    3.60
   1  -4  13    2.00    5.50
  -1  -4 -13    4.50    3.10
   1   4  14   24.40    4.70
   1   4  14   19.80    6.90
  -1  -4 -14   11.90    3.60
   1  -4  14   15.20    6.60
   1   4  15    4.60    3.60
   1   4  15   -4.60    5.00
   1  -4  15   -2.70    5.10
  -1  -4 -15    7.70    3.60
   1   4  16   -3.50    3.20
   1   4  16   -4.80    5.30
   1  -4  16   -3.80    5.70
   1   4  17   15.60    7.70
   1   4  17   20.30    4.10
   1   4  17   19.60    3.60
   1  -4  17   21.00    7.90
   1   4  18   37.10    4.20
   1   4  18   25.20    9.10
   1  -4  18   26.00    8.00
   1   4  19   -0.20    7.00
   1  -4  19    4.30   10.70
   1   4  20    1.60    7.40
   1  -4  20   -0.50    5.40
  -1   5  20    5.70    7.70
  -1  -5  20    5.80    6.50
  -1   5  19    7.00    4.10
  -1   5  19   10.60    7.70
  -1  -5  19    7.00    7.50
  -1   5  18    6.90    4.20
  -1   5  18    7.80    6.70
  -1  -5  18    8.20    6.70
  -1   5  17   25.20    5.20
  -1   5  17   16.80    7.90
  -1  -5  17   22.80    8.20
  -1   5  16   10.30    4.30
  -1   5  16   27.30    8.40
  -1   5  16   22.20    4.00
  -1  -5  16    1.60    5.90
  -1   5  15   76.39    7.30
  -1   5  15   70.19   10.50
  -1  -5  15   87.89   11.80
  -1   5  14  385.16   19.00
  -1   5  14  365.16   14.40
  -1  -5  14  360.16   18.90
   1  -5 -14  361.46   14.00
  -1   5  13   65.49    9.80
  -1   5  13   68.09    7.20
  -1  -5  13   49.70    8.90
   1  -5 -13   66.09    6.30
  -1   5  12  237.88   10.80
  -1   5  12  206.88   13.40
  -1  -5  12  218.28   13.30
   1  -5 -12  205.08   10.20
  -1   5  11   35.70    5.40
  -1   5  11   21.40    6.50
  -1  -5  11   39.50    7.60
   1  -5 -11   40.20    5.50
  -1   5  10    7.60    4.10
  -1   5  10   17.40    5.60
   1   5 -10   10.80    4.40
  -1   5  10    9.40    3.60
   1  -5 -10   13.20    3.70
  -1  -5  10   11.10    5.30
  -1   5   9   60.29    6.40
  -1   5   9   60.39    7.70
   1   5  -9   59.39    7.10
   1  -5  -9   58.49    6.20
  -1  -5   9   52.79    7.50
  -1   5   8    8.90    3.10
  -1   5   8   11.30    4.20
   1   5  -8   13.40    4.30
   1  -5  -8    9.00    2.90
   1   5  -7    4.40    3.10
  -1   5   7    6.70    3.70
   1   5  -7    7.10    1.80
  -1   5   7    2.40    3.00
   1  -5  -7    2.40    3.70
   1  -5  -7    1.10    1.10
  -1  -5   7    5.20    1.40
  -1  -5   7    0.80    3.60
   1   5  -6   90.29    4.20
   1   5  -6   77.99    6.30
  -1   5   6   87.99    6.90
  -1   5   6   91.39    6.40
  -1  -5   6   89.39    7.20
  -1  -5   6   83.09    3.90
   1  -5  -6   83.79    5.90
   1  -5  -6   91.99    7.10
  -1   5   5  335.77   11.70
   1   5  -5  322.07   11.80
  -1   5   5  332.87   12.50
   1   5  -5  330.87    9.50
  -1  -5   5  314.77   12.20
  -1  -5   5  323.07    9.40
   1  -5  -5  313.07   11.40
   1  -5  -5  330.87   12.50
  -1   5   4  104.59    6.30
  -1   5   4  111.29    6.30
   1   5  -4  107.29    4.90
   1   5  -4  111.99    6.30
   1  -5  -4   98.69    5.80
  -1  -5   4   99.09    6.40
  -1  -5   4   91.79    4.60
   1  -5  -4  106.79    6.50
   1   5  -3 1418.06   31.70
  -1   5   3 1336.17   33.10
  -1   5   3 1354.26   33.00
   1   5  -3 1385.16   32.90
  -1  -5   3 1282.17   31.30
  -1  -5   3 1374.46   33.00
   1  -5  -3 1368.06   33.30
   1  -5  -3 1329.07   32.80
  -1   5   2    7.60    2.50
   1   5  -2   14.30    2.90
  -1   5   2   11.90    2.80
   1   5  -2   11.20    2.50
   1  -5  -2   14.40    3.10
  -1  -5   2   12.90    2.80
  -1  -5   2    9.90    2.10
   1  -5  -2   15.00    2.70
  -1   5   1    3.20    1.90
   1   5  -1    2.70    2.00
   1   5  -1    3.50    2.00
   1  -5  -1    6.20    2.40
  -1  -5   1    5.10    2.00
  -1  -5   1    4.30    2.00
   1   5   0 1909.71   43.70
  -1   5   0 1938.11   45.90
  -1   5   0 1898.81   44.00
   1   5   0 1965.90   44.20
  -1  -5   0 1953.30   43.90
   1  -5   0 1900.21   43.90
  -1  -5   0 1896.21   44.10
   1  -5   0 1898.51   44.20
   1   5   1 6800.62  149.69
  -1   5  -1 7184.38  149.29
  -1   5  -1 6778.12  151.18
   1   5   1 7106.19  149.39
   1  -5   1 7285.17  149.29
   1  -5   1 7042.20  149.99
  -1  -5  -1 6697.33  151.08
  -1  -5  -1 6956.60  149.39
  -1   5  -2 8015.20  173.08
  -1   5  -2 8182.08  174.38
   1   5   2 8288.27  174.38
   1   5   2 8143.59  174.08
   1  -5   2 8115.39  173.08
  -1  -5  -2 8192.38  173.98
  -1  -5  -2 8079.09  174.18
   1   5   3 1272.17   31.60
   1   5   3 1290.17   31.80
  -1   5  -3 1294.07   30.20
  -1   5  -3 1290.27   32.00
   1  -5   3 1301.17   32.20
  -1  -5  -3 1322.77   31.80
   1  -5   3 1280.87   30.10
  -1  -5  -3 1305.07   31.80
   1   5   4  299.67   11.00
   1   5   4  309.67   11.10
  -1   5  -4  298.27   11.10
  -1   5  -4  323.17    9.30
   1  -5   4  285.77    9.00
  -1  -5  -4  311.77   10.90
   1  -5   4  302.07   11.50
  -1  -5  -4  307.77   11.20
  -1   5  -5   41.30    3.30
  -1   5  -5   45.80    5.60
   1   5   5   47.60    5.50
   1   5   5   42.30    5.20
  -1  -5  -5   47.70    4.80
  -1  -5  -5   46.30    5.60
   1  -5   5   53.49    6.30
   1  -5   5   39.80    3.20
  -1   5  -6  272.97    7.80
   1   5   6  284.27   10.90
  -1   5  -6  280.07    7.80
   1   5   6  277.77   11.50
  -1   5  -6  246.78   11.00
  -1  -5  -6  276.27   11.60
   1  -5   6  264.87   11.80
  -1  -5  -6  292.47   10.80
   1   5   7  355.46   12.80
  -1   5  -7  344.37   13.70
  -1   5  -7  359.86    9.00
   1   5   7  351.96   13.90
  -1   5  -7  351.06    8.90
  -1  -5  -7  354.26   14.00
   1  -5   7  365.76   14.40
   1   5   8   39.90    6.20
   1   5   8   34.70    5.10
  -1   5  -8   37.20    7.80
  -1  -5  -8   48.90    5.40
   1  -5   8   36.30    6.30
   1   5   9   42.30    6.50
   1   5   9   58.59    5.70
  -1   5  -9   45.10    6.50
   1   5   9   58.59    7.70
  -1  -5  -9   54.09    5.80
   1  -5   9   57.99    8.00
   1   5  10  125.49    9.90
   1   5  10  128.09    8.00
   1   5  10  130.59    9.60
   1  -5  10  130.99   10.20
  -1  -5 -10  122.19    7.50
   1   5  11  107.69    9.60
   1   5  11  107.19    7.80
   1  -5  11  116.29   10.30
  -1  -5 -11   99.59    7.10
   1   5  12   17.90    4.70
   1   5  12   18.50    6.30
   1  -5  12   23.40    7.10
  -1  -5 -12   19.60    4.40
   1   5  13    5.30    5.10
   1   5  13    7.70    4.00
   1  -5  13    2.50    5.60
  -1  -5 -13    0.80    3.10
   1   5  14  306.97   16.90
   1   5  14  321.47   13.30
   1  -5  14  295.07   17.20
  -1  -5 -14  324.97   13.10
   1   5  15   21.00    7.10
   1   5  15   44.90    6.20
   1  -5  15   43.60    9.50
  -1  -5 -15   45.60    5.90
   1   5  16    6.50    6.60
   1   5  16   10.30    4.50
  -1  -5 -16   12.40    4.20
   1  -5  16    6.90    7.10
   1   5  17   19.40    4.90
   1   5  17   12.00    7.30
   1  -5  17   11.70    7.00
   1   5  18    5.20    7.10
   1   5  18    6.10    3.90
   1  -5  18    1.00    5.60
   1   5  19   21.50   13.50
   1   5  20   17.70    9.30
   1  -5  20    6.50    6.20
  -1   6  20    7.90    7.30
  -1  -6  20    2.30    6.30
  -1   6  19    3.50    8.50
  -1   6  19   -4.00    4.70
  -1   6  18    5.80    4.40
  -1   6  18    6.20    7.20
  -1  -6  18    0.40    6.60
  -1   6  17   -4.10    5.50
  -1   6  17    6.90    4.60
  -1   6  17   13.80    3.80
  -1  -6  17   -3.90    6.00
  -1   6  16   56.59    9.80
  -1   6  16   64.69    8.00
  -1  -6  16   68.39   11.00
  -1   6  15  133.49   12.30
  -1   6  15  124.49    9.20
  -1  -6  15  124.79   12.40
   1  -6 -15  126.99   10.00
  -1   6  14   92.29    8.20
  -1   6  14   79.49   11.20
  -1  -6  14   98.39   12.20
  -1   6  13   23.20    7.10
  -1   6  13   41.40    6.40
   1  -6 -13   28.00    5.40
  -1  -6  13   38.70    8.60
  -1   6  12  155.08   11.90
  -1   6  12  144.59   10.40
   1  -6 -12  143.09    9.00
  -1  -6  12  137.59   11.50
  -1   6  11   23.70    6.20
  -1   6  11   33.60    5.50
   1  -6 -11   40.60    5.90
  -1  -6  11   23.70    6.70
  -1   6  10   21.80    4.70
   1  -6 -10   16.70    4.10
  -1  -6  10    9.50    4.90
  -1   6   9  145.89    8.50
  -1   6   9  129.19    9.00
   1   6  -9  120.49    8.60
   1  -6  -9  143.69    9.40
  -1  -6   9  133.19    9.70
   1   6  -8  311.97    8.40
   1   6  -8  403.46   21.40
  -1   6   8  306.97   12.20
   1  -6  -8  297.67   13.50
   1  -6  -8  263.07   11.30
  -1  -6   8  311.67   13.70
  -1  -6   8  288.87    8.20
  -1   6   7   21.90    4.30
  -1   6   7   34.40    5.70
   1   6  -7   27.70    5.00
   1   6  -7   27.20    2.80
  -1  -6   7   36.40    6.30
  -1  -6   7   25.40    2.50
   1  -6  -7   34.80    6.00
   1  -6  -7   16.90    3.70
   1   6  -6  667.03   20.30
  -1   6   6  646.84   19.70
   1   6  -6  669.53   16.90
  -1   6   6  639.74   20.50
  -1  -6   6  652.93   20.50
   1  -6  -6  653.83   20.70
  -1  -6   6  661.43   16.80
   1  -6  -6  683.93   19.90
  -1   6   5  255.17   10.70
  -1   6   5  253.67   11.00
   1   6  -5  247.48    8.60
   1   6  -5  239.78   10.50
  -1  -6   5  254.37   11.10
   1  -6  -5  242.78   11.00
   1  -6  -5  251.97   10.40
  -1  -6   5  262.47    8.60
  -1   6   4 2612.34   60.29
   1   6  -4 2477.15   59.59
  -1   6   4 2618.94   59.99
   1   6  -4 2680.33   57.89
   1  -6  -4 2601.64   59.89
  -1  -6   4 2645.44   60.29
   1  -6  -4 2597.64   60.39
  -1  -6   4 2493.55   57.59
  -1   6   3  318.37   11.60
   1   6  -3  337.57   10.80
  -1   6   3  335.37   12.00
   1   6  -3  335.07   11.70
  -1  -6   3  343.47   10.90
   1  -6  -3  324.37   12.00
  -1  -6   3  335.17   11.90
   1  -6  -3  334.37   11.70
  -1   6   2  768.32   21.00
   1   6  -2  769.32   20.10
   1   6  -2  764.62   20.50
  -1   6   2  737.53   20.60
  -1  -6   2  762.32   20.60
   1  -6  -2  760.42   20.80
  -1  -6   2  757.72   21.10
   1  -6  -2  736.43   20.70
   1   6  -1  829.62   21.90
  -1   6   1  850.61   22.30
  -1   6   1  819.02   22.30
   1   6  -1  834.82   22.00
  -1  -6   1  871.91   21.90
  -1  -6   1  837.12   22.00
   1  -6  -1  827.72   22.30
   1  -6  -1  833.02   22.20
  -1   6   0 1626.54   39.10
   1   6   0 1638.44   38.60
   1   6   0 1615.84   38.80
  -1   6   0 1608.44   38.80
   1  -6   0 1617.24   39.10
   1  -6   0 1670.63   38.80
  -1  -6   0 1646.84   38.80
  -1  -6   0 1650.03   38.70
   1   6   1 1116.19   28.10
  -1   6  -1 1163.88   28.20
  -1   6  -1 1112.59   28.70
   1   6   1 1178.28   28.80
   1  -6   1 1152.28   28.10
  -1  -6  -1 1089.09   28.40
  -1  -6  -1 1135.99   28.20
   1  -6   1 1128.79   28.80
   1   6   2  363.96   12.10
  -1   6  -2  382.36   12.70
  -1   6  -2  364.66   11.70
   1   6   2  372.36   12.60
   1  -6   2  393.76   13.00
  -1  -6  -2  363.16   12.40
  -1  -6  -2  370.56   12.20
  -1   6  -3  620.54   18.50
   1   6   3  628.74   18.20
  -1   6  -3  650.93   17.10
   1   6   3  622.94   18.40
   1  -6   3  616.44   18.60
   1  -6   3  627.94   16.90
  -1  -6  -3  641.64   18.40
  -1  -6  -3  618.14   18.30
   1   6   4   16.70    4.10
   1   6   4   19.00    4.20
  -1   6  -4   18.10    3.10
  -1   6  -4   33.80    5.20
   1  -6   4   23.80    3.30
   1  -6   4   22.40    4.70
  -1  -6  -4   18.60    4.20
  -1  -6  -4   13.00    3.40
  -1   6  -5  134.89    8.10
   1   6   5  159.78    8.40
  -1   6  -5  149.29    6.20
   1   6   5  148.19    8.10
   1  -6   5  138.59    8.40
  -1  -6  -5  153.68    8.50
   1  -6   5  140.59    6.00
  -1  -6  -5  157.38    8.00
  -1   6  -6  569.54   14.60
  -1   6  -6  533.15   18.10
   1   6   6  585.84   18.50
   1   6   6  560.54   17.80
  -1  -6  -6  550.14   18.30
   1  -6   6  551.94   18.70
  -1  -6  -6  570.54   17.60
   1  -6   6  557.04   14.50
  -1   6  -7  646.64   16.30
   1   6   7  667.23   21.20
  -1   6  -7  645.04   16.20
  -1   6  -7  676.83   21.40
   1   6   7  675.33   20.30
  -1  -6  -7  685.83   21.50
  -1  -6  -7  673.83   20.20
  -1   6  -8   23.80    2.00
  -1   6  -8   29.20    5.30
   1   6   8   29.40    4.80
   1   6   8   34.40    6.70
   1  -6   8   17.50    5.20
  -1  -6  -8   32.30    5.60
   1   6   9  404.66   16.60
   1   6   9  445.96   15.40
  -1   6  -9  394.26   16.20
   1  -6   9  394.96   16.90
  -1  -6  -9  386.76   14.40
   1   6  10  343.17   15.90
   1   6  10  345.07   13.80
   1  -6  10  365.46   16.60
  -1  -6 -10  340.17   13.50
   1   6  11   98.19   11.20
   1   6  11   74.99    7.30
  -1  -6 -11   70.19    6.50
   1  -6  11   74.49   10.30
   1   6  12   22.30    7.00
  -1  -6 -12   16.80    4.30
   1  -6  12   16.30    7.00
   1   6  13   77.99   10.70
   1   6  13   68.49    7.80
  -1  -6 -13   63.79    6.70
   1  -6  13   64.49   10.00
   1   6  14   38.40    8.50
   1   6  14   45.00    6.80
   1  -6  14   36.30   13.80
   1   6  15  116.49   11.60
   1   6  15  118.99    9.00
   1  -6  15  103.59   12.70
  -1  -6 -15  123.59   10.00
   1   6  16   31.50    8.70
   1   6  16   44.90    7.00
   1  -6  16   18.40    7.90
  -1  -6 -16   31.60    6.00
   1   6  17    5.90    4.70
   1   6  17    4.30    6.90
   1  -6  17   -1.30    5.80
  -1  -6 -17   13.20    6.40
   1   6  18   12.10    5.20
   1   6  18   11.00    7.00
   1  -6  18    8.20    6.60
   1   6  19    8.70   11.10
   1  -6  19   -3.40    4.60
   1   6  20   10.50    8.70
   1  -6  20    0.60    5.00
  -1   7  20   17.10    9.70
  -1  -7  20    8.90    7.10
  -1   7  19   -1.60    7.70
  -1   7  19    4.30    4.90
  -1  -7  19    2.70    7.20
  -1   7  18   -0.40    6.70
  -1   7  18    6.20    4.80
  -1  -7  18    1.50    7.00
  -1   7  17   30.40    6.40
  -1   7  17   17.10    7.70
  -1  -7  17   23.30    8.70
  -1   7  16    5.00    6.00
  -1   7  16    0.80    4.30
  -1  -7  16    8.00    6.90
   1  -7 -16    5.00    4.40
  -1   7  15    4.50    5.70
  -1   7  15   10.50    5.10
   1  -7 -15    7.90    4.60
  -1  -7  15   -3.30    6.20
  -1   7  14   11.30    4.60
   1  -7 -14    8.20    3.80
  -1   7  13  100.39    9.00
  -1   7  13  119.79   11.50
   1  -7 -13  121.59    8.90
  -1  -7  13  123.19   11.90
  -1   7  12    0.60    4.50
  -1   7  12   -1.80    3.70
   1  -7 -12    0.30    3.70
  -1  -7  12   -3.70    4.70
  -1   7  11   23.30    5.30
  -1   7  11   17.70    6.20
  -1  -7  11   19.20    7.20
  -1   7  10   12.10    4.40
  -1  -7  10   12.10    6.00
   1  -7 -10   13.60    5.80
  -1   7   9   -3.40    2.80
   1   7  -9    1.30    1.40
  -1   7   9    1.30    3.30
   1   7  -9    7.50    4.00
   1  -7  -9    4.00    2.90
  -1  -7   9   -0.40    1.20
   1  -7  -9    1.00    4.00
  -1  -7   9   -2.00    4.10
   1   7  -8   12.30    2.30
  -1   7   8   10.10    3.80
  -1   7   8    7.90    3.70
   1   7  -8    9.20    4.00
  -1  -7   8    8.70    2.10
   1  -7  -8   15.80    3.80
   1  -7  -8    9.00    4.60
  -1  -7   8   11.90    5.10
   1   7  -7    4.90    3.20
  -1   7   7    4.10    3.10
  -1   7   7    0.00    3.00
   1   7  -7    5.60    2.20
   1  -7  -7    0.40    2.30
   1  -7  -7    2.10    3.60
  -1  -7   7    3.70    1.80
  -1  -7   7   11.30    5.10
  -1   7   6   -0.20    2.80
   1   7  -6   -0.60    2.00
   1   7  -6   -1.20    2.80
  -1   7   6   -1.80    3.10
   1  -7  -6    1.10    2.30
  -1  -7   6    1.50    1.80
  -1  -7   6    4.90    3.60
   1  -7  -6   -1.70    3.30
  -1   7   5  104.59    7.30
   1   7  -5   87.49    5.40
   1   7  -5   95.59    7.00
  -1   7   5   85.69    6.60
   1  -7  -5   87.89    7.30
   1  -7  -5  101.79    6.90
  -1  -7   5   98.39    7.50
  -1   7   4   48.90    6.00
   1   7  -4   48.80    5.10
  -1   7   4   58.69    6.40
   1   7  -4   49.20    5.90
  -1  -7   4   47.00    4.50
   1  -7  -4   53.39    6.20
   1  -7  -4   60.19    6.80
  -1  -7   4   46.00    6.10
   1   7  -3   64.39    5.80
   1   7  -3   59.59    5.30
  -1   7   3   76.49    6.40
  -1   7   3   71.39    6.10
  -1  -7   3   68.59    5.20
   1  -7  -3   69.99    6.00
   1  -7  -3   64.19    6.10
  -1  -7   3   66.99    6.10
   1   7  -2   19.30    3.90
  -1   7   2   15.30    4.20
  -1   7   2   16.40    4.40
   1   7  -2   19.60    4.20
   1  -7  -2   15.70    4.10
   1  -7  -2   19.10    4.20
  -1  -7   2   21.90    4.00
  -1  -7   2   23.40    4.50
  -1   7   1  950.00   26.00
   1   7  -1 1024.30   26.00
  -1   7   1 1012.50   26.30
   1   7  -1  951.50   25.60
   1  -7  -1  962.50   26.00
   1  -7  -1  951.20   26.00
  -1  -7   1  989.30   25.70
  -1  -7   1 1015.60   26.00
   1   7   0  730.23   20.30
  -1   7   0  727.53   20.80
   1   7   0  735.33   20.70
  -1   7   0  717.73   20.50
   1  -7   0  742.73   20.50
  -1  -7   0  727.63   20.30
   1  -7   0  735.93   20.90
  -1  -7   0  720.33   20.50
   1   7   1 1486.75   36.30
   1   7   1 1559.24   37.10
  -1   7  -1 1479.15   36.20
  -1   7  -1 1453.85   36.70
   1  -7   1 1424.16   36.00
  -1  -7  -1 1493.15   36.80
  -1  -7  -1 1465.85   36.30
   1  -7   1 1523.45   37.10
   1   7   2   54.69    5.70
  -1   7  -2   55.99    5.80
  -1   7  -2   48.80    5.10
   1   7   2   52.09    5.60
   1  -7   2   62.59    6.00
  -1  -7  -2   59.99    5.50
  -1  -7  -2   54.29    5.70
   1  -7   2   57.09    4.80
   1   7   3  377.16   13.50
  -1   7  -3  357.16   12.00
  -1   7  -3  348.27   13.10
   1   7   3  360.16   12.80
   1  -7   3  371.06   13.40
   1  -7   3  353.86   11.80
  -1  -7  -3  379.86   13.30
  -1  -7  -3  347.07   12.90
  -1   7  -4  562.74   15.90
   1   7   4  544.15   17.40
   1   7   4  548.15   17.70
  -1   7  -4  534.25   17.70
   1  -7   4  554.14   15.70
  -1  -7  -4  551.34   17.70
  -1  -7  -4  554.54   17.50
   1  -7   4  548.55   17.90
  -1   7  -5  472.85   13.60
  -1   7  -5  452.65   16.00
   1   7   5  442.16   15.70
   1   7   5  459.15   15.90
  -1  -7  -5  474.45   16.20
   1  -7   5  448.16   16.20
   1  -7   5  468.75   14.80
  -1  -7  -5  461.55   15.70
   1   7   6    0.00    2.80
   1   7   6   -2.50    2.80
  -1   7  -6    2.20    3.10
  -1   7  -6    4.20    2.10
   1  -7   6    3.80    3.80
   1  -7   6   -0.50    1.60
  -1  -7  -6    3.30    2.80
  -1  -7  -6   -1.50    3.10
   1   7   7    2.50    3.10
   1   7   7    4.80    3.40
  -1   7  -7    5.30    3.70
  -1   7  -7    7.30    2.10
  -1  -7  -7    4.60    3.00
   1  -7   7    3.70    1.80
   1  -7   7    5.10    4.20
   1   7   8   24.20    5.10
  -1   7  -8   25.20    2.60
  -1   7  -8   29.00    2.90
   1   7   8   16.70    4.40
  -1   7  -8   27.40    5.60
   1  -7   8   26.90    6.30
  -1  -7  -8   22.60    5.10
  -1  -7  -8   26.20    4.50
   1   7   9    8.60    4.20
  -1   7  -9    4.60    1.40
  -1  -7  -9    5.70    2.40
  -1  -7  -9    5.80    4.40
   1  -7   9    3.10    4.70
   1   7  10  218.78   13.00
   1   7  10  247.58   11.90
  -1  -7 -10  211.18   10.90
   1  -7  10  220.88   13.40
   1   7  11    0.50    5.10
   1   7  11    5.80    4.30
   1  -7  11    2.30    5.90
  -1  -7 -11    4.50    3.60
   1   7  12  187.58   13.40
   1   7  12  188.78   11.20
   1  -7  12  168.38   12.80
  -1  -7 -12  199.38   10.80
   1   7  13   -1.20    4.70
   1   7  13    8.10    4.70
  -1  -7 -13    5.30    4.10
   1  -7  13    5.30    6.20
   1   7  14    4.10    4.30
  -1  -7 -14    0.30    3.70
   1  -7  14    2.00    6.20
   1   7  15   11.30    6.50
   1   7  15   22.90    6.00
  -1  -7 -15   28.70    5.90
   1  -7  15   20.10    7.90
   1   7  16    1.70    5.80
   1   7  16    2.40    4.40
  -1  -7 -16    7.30    5.30
   1  -7  16   -1.50    6.50
   1   7  17   -2.20    6.30
   1   7  17   15.90    5.40
   1  -7  17    5.10    7.50
   1   7  18    3.10    4.80
   1   7  18    7.50    7.50
   1  -7  18   -0.90    6.20
   1   7  19   -0.10    7.10
   1   7  19    1.40    5.20
   1  -7  19   -1.90    5.50
   1   7  20   23.00    9.90
  -1   8  20    3.00    8.00
  -1   8  19   28.40    9.20
  -1   8  19   54.29    7.90
  -1  -8  19   32.70    9.30
  -1   8  18   66.49    9.10
  -1   8  18   55.99   11.10
  -1  -8  18   56.19   11.60
  -1   8  17   51.29   10.90
  -1   8  17   61.19    8.70
  -1  -8  17   48.90   10.50
  -1   8  16   42.00    7.70
  -1   8  16   40.60    9.80
  -1  -8  16   25.50    9.00
  -1   8  15   -0.10    5.70
  -1   8  15   -0.70    4.00
  -1  -8  15   -2.90    6.20
  -1   8  14   59.19   10.20
  -1   8  14   37.00    6.80
  -1  -8  14   37.20    9.00
  -1   8  13    3.80    4.60
  -1   8  13    2.50    5.80
   1  -8 -13    7.00    5.40
  -1  -8  13    0.90    6.30
  -1   8  12   18.60    5.70
  -1   8  12    9.60    5.80
   1  -8 -12   25.90    6.00
  -1  -8  12   14.50    7.00
  -1   8  11  445.96   17.70
   1  -8 -11  470.25   20.20
  -1  -8  11  469.65   20.40
  -1   8  10  996.00   29.80
   1   8 -10 1032.00   23.20
  -1  -8  10  989.90   31.90
   1  -8 -10 1056.99   32.60
   1  -8 -10  993.20   29.80
   1   8  -9   20.50    2.90
  -1   8   9   26.60    5.50
   1  -8  -9   16.70    5.20
  -1  -8   9   22.80    2.90
   1  -8  -9   22.90    4.90
  -1  -8   9   14.90    6.10
   1   8  -8    9.30    2.60
  -1   8   8    3.40    3.60
  -1   8   8    9.90    4.00
   1   8  -8    9.40    4.30
   1  -8  -8    3.30    3.80
  -1  -8   8   12.40    4.70
   1  -8  -8    6.00    3.60
   1   8  -7  212.58    8.40
  -1   8   7  222.98   11.40
   1   8  -7  233.48   11.20
  -1  -8   7  217.08    8.30
  -1  -8   7  226.58   11.80
   1  -8  -7  227.08   10.90
   1  -8  -7  197.38   11.20
   1   8  -6  148.29    8.70
   1   8  -6  141.99    6.90
  -1   8   6  143.69    8.90
  -1   8   6  130.59    8.70
   1  -8  -6  149.19   10.70
  -1  -8   6  142.99    6.70
   1  -8  -6  138.29    8.40
   1   8  -5    3.50    2.60
  -1   8   5   -4.10    2.90
  -1   8   5    0.20    3.10
   1  -8  -5    5.00    2.90
   1  -8  -5    0.10    3.40
  -1  -8   5    1.50    2.00
  -1  -8   5    1.10    3.10
   1   8  -4 2734.83   64.09
  -1   8   4 2751.32   64.49
  -1   8   4 2690.33   64.29
   1   8  -4 2755.52   62.39
  -1  -8   4 2678.23   62.09
   1  -8  -4 2767.72   64.89
  -1  -8   4 2763.02   64.49
   1  -8  -4 2681.73   64.09
   1   8  -3  758.12   21.30
   1   8  -3  762.52   22.30
  -1   8   3  729.63   22.20
  -1   8   3  773.82   22.70
   1  -8  -3  762.62   22.40
  -1  -8   3  735.53   22.20
   1  -8  -3  755.72   22.70
  -1  -8   3  784.82   21.30
  -1   8   2  367.16   13.70
   1   8  -2  374.36   13.30
  -1   8   2  388.16   14.20
   1   8  -2  383.26   13.60
  -1  -8   2  381.16   13.10
   1  -8  -2  355.06   13.50
  -1  -8   2  369.86   13.60
   1  -8  -2  401.56   14.20
   1   8  -1   16.60    4.20
  -1   8   1    7.00    3.50
  -1   8   1    7.00    3.80
   1   8  -1    7.30    3.40
   1  -8  -1   12.90    3.80
   1  -8  -1    4.60    3.70
  -1  -8   1   10.20    3.80
  -1  -8   1    3.10    2.80
  -1   8   0   21.70    4.40
   1   8   0   33.20    5.30
   1   8   0   24.00    4.70
  -1   8   0   33.30    5.30
  -1  -8   0   33.90    5.00
   1  -8   0   28.10    4.60
   1  -8   0   34.10    5.40
  -1  -8   0   30.30    4.70
   1   8   1   23.60    4.60
  -1   8  -1   37.90    5.30
  -1   8  -1   31.70    5.10
   1   8   1   30.20    4.90
   1  -8   1   27.10    5.20
   1  -8   1   28.50    4.60
  -1  -8  -1   25.90    4.70
  -1  -8  -1   27.00    4.40
   1   8   2   35.50    5.30
   1   8   2   23.70    4.60
  -1   8  -2   39.10    5.20
  -1   8  -2   25.10    4.80
   1  -8   2   26.90    4.30
  -1  -8  -2   27.40    4.80
   1  -8   2   28.70    5.20
  -1  -8  -2   31.70    4.90
   1   8   3 1399.16   35.80
  -1   8  -3 1387.06   36.30
  -1   8  -3 1416.26   34.80
   1   8   3 1399.46   36.40
  -1  -8  -3 1376.56   36.10
  -1  -8  -3 1414.96   36.10
   1  -8   3 1384.36   36.50
   1  -8   3 1425.36   34.70
   1   8   4  413.86   15.20
  -1   8  -4  393.76   14.90
  -1   8  -4  400.76   13.20
   1   8   4  382.26   14.40
   1  -8   4  410.86   13.20
  -1  -8  -4  444.56   15.20
  -1  -8  -4  402.16   14.80
   1  -8   4  388.36   15.10
   1   8   5  116.69    7.90
   1   8   5  131.39    8.40
  -1   8  -5  112.29    6.40
  -1   8  -5  128.19    8.20
   1  -8   5  126.39    9.20
  -1  -8  -5  133.39    8.50
  -1  -8  -5  126.89    7.90
   1  -8   5  122.99    6.40
   1   8   6   71.29    6.60
  -1   8  -6   65.09    4.80
   1   8   6   63.59    6.50
   1  -8   6   62.39    7.40
   1  -8   6   60.69    4.60
  -1  -8  -6   56.49    5.90
  -1  -8  -6   77.59    8.30
   1   8   7  194.68   12.30
  -1   8  -7  210.88    7.90
  -1   8  -7  192.98   10.50
   1   8   7  188.28   12.00
   1  -8   7  189.78   11.20
  -1  -8  -7  196.38   10.10
  -1  -8  -7  190.88   10.70
  -1   8  -8  211.88   11.50
  -1   8  -8  209.08    7.70
   1   8   8  203.48   11.40
   1   8   8  206.48   11.00
  -1  -8  -8  211.78   11.80
   1  -8   8  212.98   12.20
  -1   8  -9  235.58    7.50
  -1   8  -9  242.88    7.70
   1   8   9  245.38   12.40
   1  -8   9  235.38   13.50
  -1  -8  -9  239.18   13.00
  -1  -8  -9  229.48   11.50
   1   8  10   84.79    8.40
  -1  -8 -10   79.99    7.10
   1  -8  10   93.69   11.10
  -1  -8 -10   96.59   10.80
   1   8  11  165.88   10.90
   1   8  11  155.98   12.00
   1  -8  11  170.58   12.70
   1   8  12   14.00    6.30
   1   8  12   25.80    6.20
   1  -8  12    6.40    6.60
  -1  -8 -12   12.70    4.80
   1   8  13   29.00    7.70
   1   8  13   33.90    6.90
   1  -8  13   33.60    9.60
   1   8  14  119.49   10.30
   1   8  14  111.49   11.50
   1  -8  14  116.99   12.40
   1   8  15   51.39    8.40
   1   8  15   41.40    8.90
   1  -8  15   35.90    9.30
   1   8  16   11.30    6.90
   1   8  16    3.40    5.10
   1  -8  16    4.60    6.80
   1   8  17   -2.70    5.90
   1   8  17    4.80    4.90
   1  -8  17   -0.20    6.50
   1   8  18    9.40    5.90
   1   8  18    7.60    7.50
   1  -8  18    6.00   12.90
   1   8  19   19.90    9.10
   1   8  19   12.30    5.20
   1  -8  19   10.70    7.10
  -1   9  19   92.69   14.20
  -1   9  19   95.29   10.80
  -1  -9  19   47.50   10.40
  -1   9  18    0.50    5.60
  -1   9  18    9.40    7.70
  -1   9  17   62.29   11.20
  -1   9  17   61.19    9.10
  -1  -9  17   46.00   10.90
  -1   9  16   32.70    7.60
  -1   9  16   26.20    8.60
  -1  -9  16   16.60    8.70
  -1   9  15    7.00    6.90
  -1   9  15   19.00    6.10
  -1  -9  15    6.70    6.80
  -1   9  14    7.80    5.20
  -1   9  14    5.80    5.90
  -1  -9  14    0.40    6.20
  -1   9  13    8.80    5.30
  -1   9  13   10.40    7.30
  -1  -9  13   10.50   10.90
  -1   9  12  107.29    9.60
  -1  -9  12  102.29   12.00
  -1   9  11    0.50    4.30
  -1  -9  11   -1.60    5.40
   1  -9 -11   -0.80    4.70
  -1   9  10   50.69    7.30
   1   9 -10   51.19    3.80
   1  -9 -10   42.70    6.80
  -1  -9  10   43.90    3.60
   1  -9 -10   59.69    9.50
  -1  -9  10   51.29    8.80
   1   9  -9    4.80    2.50
  -1   9   9    8.20    4.50
   1  -9  -9    9.90    5.00
   1  -9  -9    6.80    4.10
  -1  -9   9    0.60    4.50
   1   9  -8   12.20    5.10
  -1   9   8    1.60    3.80
  -1   9   8   10.30    7.00
   1   9  -8    5.20    2.60
  -1  -9   8   -1.00    4.10
   1  -9  -8    3.80    4.30
   1  -9  -8    6.10    3.60
  -1  -9   8    4.30    2.40
   1   9  -7  111.89    6.40
   1   9  -7  119.79    8.50
  -1   9   7   99.49    8.20
  -1   9   7   97.59    8.10
   1  -9  -7  102.89    7.90
  -1  -9   7  106.49    6.00
  -1  -9   7  105.29    8.80
   1  -9  -7  109.99    8.80
   1   9  -6  315.37   13.60
  -1   9   6  322.97   14.00
  -1   9   6  314.47   13.70
   1   9  -6  327.47   11.70
  -1  -9   6  316.67   11.30
   1  -9  -6  333.37   14.50
  -1  -9   6  300.57   13.80
   1   9  -5   71.59    5.90
  -1   9   5   73.09    7.20
  -1   9   5   83.09    7.00
   1   9  -5   86.49    7.00
   1  -9  -5   78.09    6.70
   1  -9  -5   80.99    7.30
  -1  -9   5   79.79    5.60
   1   9  -4    6.70    3.70
  -1   9   4    6.90    3.80
   1   9  -4    5.30    3.30
  -1   9   4    0.20    3.60
  -1  -9   4    6.90    3.70
   1  -9  -4    1.40    2.90
   1  -9  -4    4.10    3.40
  -1  -9   4    3.80    2.90
   1   9  -3  292.27   11.90
  -1   9   3  289.67   12.90
   1   9  -3  296.07   12.30
  -1   9   3  303.07   12.50
   1  -9  -3  290.17   12.40
   1  -9  -3  290.27   12.70
  -1  -9   3  297.77   12.60
  -1  -9   3  303.57   11.80
  -1   9   2   71.39    6.40
   1   9  -2   65.49    6.40
  -1   9   2   73.39    6.90
   1   9  -2   68.19    6.20
   1  -9  -2   68.39    6.50
   1  -9  -2   73.49    6.20
  -1  -9   2   66.39    5.90
  -1  -9   2   75.39    6.60
   1   9  -1   87.99    6.90
   1   9  -1   82.29    6.60
  -1   9   1   89.79    7.10
  -1   9   1   86.39    6.70
  -1  -9   1   82.19    6.60
   1  -9  -1   86.59    6.60
  -1  -9   1   83.79    6.40
   1  -9  -1   85.39    6.90
   1   9   0   10.10    4.10
  -1   9   0   26.90    5.20
   1   9   0    4.40    3.20
  -1   9   0    2.00    3.20
   1  -9   0    5.30    3.00
  -1  -9   0    2.30    2.90
   1  -9   0    4.40    3.30
  -1  -9   0    5.10    3.60
  -1   9  -1    4.60    3.60
   1   9   1    7.90    4.00
  -1   9  -1    8.70    3.70
   1   9   1    7.00    3.50
   1  -9   1    3.40    2.60
  -1  -9  -1    5.60    3.50
  -1  -9  -1    8.40    3.40
   1  -9   1    6.40    3.60
   1   9   2  156.48    9.30
  -1   9  -2  168.88    8.90
   1   9   2  171.68    8.80
  -1   9  -2  148.49    8.90
  -1  -9  -2  158.28    8.90
  -1  -9  -2  147.79    8.70
   1  -9   2  165.48    8.50
   1  -9   2  157.08    9.20
  -1   9  -3 1548.74   37.90
   1   9   3 1471.05   39.30
  -1   9  -3 1490.75   39.20
   1   9   3 1523.15   38.90
  -1  -9  -3 1525.45   39.30
  -1  -9  -3 1502.85   39.00
   1  -9   3 1532.55   37.80
   1  -9   3 1475.15   39.50
  -1   9  -4 1234.18   33.50
   1   9   4 1221.98   33.00
  -1   9  -4 1262.07   31.50
   1  -9   4 1109.69   30.70
  -1  -9  -4 1231.58   33.20
  -1  -9  -4 1234.78   33.30
   1   9   5   10.40    4.20
   1   9   5   19.20    4.40
  -1   9  -5    4.90    2.90
  -1   9  -5   14.60    4.90
  -1  -9  -5    9.50    4.80
  -1  -9  -5   11.20    3.80
   1  -9   5    6.70    4.10
   1  -9   5    7.70    2.90
  -1   9  -6  245.98   12.20
  -1   9  -6  264.27   10.00
   1   9   6  241.08   12.20
  -1  -9  -6  250.07   12.30
  -1  -9  -6  248.08   11.90
   1  -9   6  249.78   12.60
   1  -9   6  255.77    9.80
   1   9   7  206.88   11.40
  -1   9  -7  213.68   11.60
   1   9   7  218.28   11.50
  -1   9  -7  221.98    8.80
  -1  -9  -7  209.18   11.60
   1  -9   7  206.08   12.10
  -1  -9  -7  231.28   11.40
   1  -9   7  203.38    8.40
  -1   9  -8   78.89    5.30
   1   9   8  102.19    8.40
   1   9   8   95.89    8.50
   1  -9   8   78.89    5.10
  -1  -9  -8  101.59    8.00
  -1  -9  -8   71.09    8.70
   1  -9   8   82.99    9.80
   1   9   9   68.39    8.50
  -1   9  -9   54.89    4.30
  -1   9  -9   48.60    4.00
   1  -9   9   60.59    9.00
  -1  -9  -9   66.39    8.90
  -1  -9  -9   52.39    6.90
  -1   9 -10   49.00    3.50
  -1   9 -10   49.99    3.30
   1   9  10   58.89    8.20
   1  -9  10   42.80    8.50
  -1  -9 -10   53.39    8.90
  -1  -9 -10   52.29    8.40
   1   9  11   24.00    6.50
   1  -9  11   41.50    9.10
   1   9  12  150.18   12.30
   1   9  12  116.59   10.10
   1  -9  12  106.89   12.90
   1   9  13  115.09   14.50
   1   9  13  109.29   10.10
   1  -9  13  111.79   13.30
   1   9  14    2.80    5.20
   1   9  14    1.00    5.80
   1  -9  14   -4.20    5.80
   1   9  15    2.70    4.60
   1   9  15   10.10    6.60
   1  -9  15   12.80    7.20
   1   9  16   31.90    8.80
   1   9  16   29.80    7.00
   1  -9  16   29.40    8.60
   1   9  17   56.09   10.30
   1   9  17   63.59    9.60
   1  -9  17   47.60    9.70
   1   9  18    3.00    5.70
   1  -9  18   -0.60    5.80
   1   9  19   32.90   10.40
   1   9  19   37.60    8.10
  -1  10  19   22.00    9.80
  -1 -10  19    3.00    7.50
  -1  10  18  101.09   11.50
  -1  10  18   80.89   13.20
  -1 -10  18   57.39   11.00
  -1  10  17   67.79   12.30
  -1  10  17   68.09   10.00
  -1 -10  17   59.39   12.00
  -1  10  16   97.99   13.20
  -1  10  16  118.49   12.60
  -1 -10  16  108.59   14.50
  -1  10  15   10.20    6.00
  -1  10  15   23.80    7.50
  -1 -10  15   14.50    8.00
  -1  10  14   23.90    6.60
  -1  10  14   17.30    7.20
  -1 -10  14   28.00    8.60
  -1  10  13   -0.70    5.30
  -1  10  13    6.10    5.10
  -1 -10  13   17.50    7.30
  -1  10  12   -1.10    4.20
  -1 -10  12   -2.90    5.20
   1 -10 -12   -3.90    4.90
   1  10 -11   77.29    4.20
  -1  10  11   84.19    9.80
  -1 -10  11   77.89   10.50
   1 -10 -11   91.29   11.00
   1  10 -10  258.07    9.30
  -1  10  10  259.77   14.00
   1 -10 -10  257.27   14.90
  -1 -10  10  258.27   10.80
  -1 -10  10  248.78   14.80
  -1  10   9   11.40    5.40
   1  10  -9   10.90    3.40
  -1 -10   9    9.60    2.70
  -1 -10   9   -1.40    4.50
   1 -10  -9    2.20    4.60
   1  10  -8   12.00    3.40
  -1  10   8    6.10    4.30
  -1 -10   8   13.00    3.40
  -1 -10   8    9.40    5.20
   1 -10  -8    6.20    4.40
   1 -10  -8    9.90    5.00
  -1  10   7   25.90    5.70
   1  10  -7   32.60    6.00
   1  10  -7   34.90    5.00
  -1  10   7   36.50    7.40
   1 -10  -7   35.60    6.80
  -1 -10   7   41.00    5.00
   1 -10  -7   34.90    6.20
  -1 -10   7   39.30    7.10
   1  10  -6  261.97   11.00
  -1  10   6  259.27   13.00
  -1  10   6  267.37   12.90
   1  10  -6  264.27   12.80
  -1 -10   6  288.67   13.60
   1 -10  -6  271.07   13.30
  -1 -10   6  261.97   10.70
   1 -10  -6  273.67   12.90
   1  10  -5 1051.19   30.50
   1  10  -5 1118.59   28.80
  -1  10   5 1081.99   31.00
  -1  10   5 1011.20   30.60
   1 -10  -5 1025.20   30.90
   1 -10  -5 1087.69   30.90
  -1 -10   5 1028.40   30.70
  -1 -10   5 1032.50   28.30
   1  10  -4  468.15   17.10
  -1  10   4  410.86   19.90
  -1  10   4  458.65   17.40
   1  10  -4  423.16   15.50
  -1 -10   4  509.55   16.10
   1 -10  -4  453.15   17.00
  -1 -10   4  480.65   17.40
   1 -10  -4  449.26   17.20
   1  10  -3    1.10    3.20
  -1  10   3    0.90    3.40
  -1  10   3    3.70    3.30
   1  10  -3    3.80    3.50
   1 -10  -3    4.60    3.60
  -1 -10   3   -1.20    3.20
  -1 -10   3    3.20    2.80
   1  10  -2  133.59    8.30
   1  10  -2  113.49    7.90
  -1  10   2  130.49    8.50
  -1  10   2  117.39    8.50
  -1 -10   2  128.59    8.40
   1 -10  -2  132.09    8.30
  -1 -10   2  118.19    7.60
  -1  10   1 1144.99   31.70
  -1  10   1 1116.69   34.20
   1  10  -1 1139.99   31.20
   1  10  -1 1129.79   31.30
   1 -10  -1 1139.09   31.50
   1 -10  -1 1144.89   32.00
  -1 -10   1 1115.89   31.20
  -1 -10   1 1176.98   31.30
   1  10   0   94.19    7.40
  -1  10   0   80.79    7.10
  -1  10   0   94.79    7.20
   1  10   0   77.19    6.50
   1 -10   0   78.39    7.10
  -1 -10   0   81.69    6.70
  -1 -10   0   77.79    6.70
   1 -10   0   79.69    6.50
  -1  10  -1  358.76   13.90
  -1  10  -1  341.87   13.90
   1  10   1  343.07   13.60
   1 -10   1  360.56   13.70
  -1 -10  -1  347.97   13.90
  -1 -10  -1  346.97   13.80
   1 -10   1  334.87   15.70
  -1  10  -2  240.78   11.40
   1  10   2  243.98   11.80
   1  10   2  241.88   11.10
  -1  10  -2  227.88   10.70
   1 -10   2  225.48   10.50
  -1 -10  -2  224.68   11.10
  -1 -10  -2  228.88   11.00
   1 -10   2  221.78   12.80
   1  10   3    3.70    3.80
   1  10   3    1.70    3.20
  -1  10  -3    8.70    3.80
   1 -10   3    7.90    3.40
  -1 -10  -3    0.70    3.30
  -1 -10  -3    5.00    3.70
   1 -10   3    8.60    4.00
   1  10   4  130.69    9.10
  -1  10  -4  114.99    7.60
   1  10   4  136.69    8.50
  -1  10  -4  138.89    9.00
   1 -10   4  107.49    7.00
   1 -10   4  122.89    8.60
  -1 -10  -4  118.09    8.60
  -1 -10  -4  118.49    8.30
   1  10   5  392.76   16.10
  -1  10  -5  394.66   14.00
   1  10   5  412.96   16.00
  -1  10  -5  388.96   15.90
   1 -10   5  410.46   16.50
  -1 -10  -5  378.66   15.80
   1 -10   5  380.76   13.60
  -1 -10  -5  362.96   15.40
   1  10   6   48.70    7.00
  -1  10  -6   52.49    5.80
   1  10   6   48.60    6.80
  -1  10  -6   53.89    7.50
  -1 -10  -6   40.90    6.20
   1 -10   6   54.29    5.80
  -1 -10  -6   41.50    7.00
   1 -10   6   50.99    7.80
   1  10   7   89.39    8.00
  -1  10  -7   92.99    6.40
   1  10   7   85.09    8.50
  -1 -10  -7   82.59    7.70
   1 -10   7   85.29    5.80
   1 -10   7   89.49    8.70
  -1 -10  -7   84.99    8.40
   1  10   8  384.26   17.00
  -1  10  -8  405.36   13.30
  -1 -10  -8  394.06   17.40
   1 -10   8  386.66   17.60
   1 -10   8  406.86   13.20
   1  10   9  113.99   10.10
  -1  10  -9  112.89    6.40
  -1 -10  -9  124.69   10.30
   1 -10   9  113.89   10.50
  -1  10 -10   45.70    3.90
   1  10  10   51.99    8.60
  -1  10 -10   43.50    4.10
   1 -10  10   57.09    9.90
  -1 -10 -10   51.39    9.00
  -1  10 -11    1.70    1.50
   1  10  11    6.50    5.00
  -1 -10 -11   -4.30    4.50
   1 -10  11   -3.30    5.20
   1  10  12   24.90    7.70
   1  10  12   19.90    6.30
   1  10  13    1.90    5.40
   1  10  13    7.00    5.60
   1 -10  13   -3.10    5.60
   1  10  14    0.20    4.70
   1  10  14   -0.60    4.90
   1 -10  14    3.40    6.10
   1  10  15   -0.10    5.50
   1  10  15   13.50    6.90
   1 -10  15    6.00    6.80
   1  10  16   -0.50    5.10
   1  10  16   13.50    7.70
   1 -10  16   -2.70    6.10
   1  10  17    6.70    6.70
   1  10  17   10.90    6.40
   1 -10  17    4.60    6.20
   1  10  18   -2.80    6.40
   1  10  18   26.50    7.50
   1 -10  18   10.10    6.30
   1  10  19    8.90    8.30
  -1  11  19   75.49   10.70
  -1  11  18   -8.60    5.80
  -1  11  18    4.30    7.30
  -1 -11  18   -4.60    6.70
  -1  11  17   44.70    8.60
  -1  11  17   58.39   12.00
  -1 -11  17   33.70   10.30
  -1  11  16   29.40    9.20
  -1  11  16   31.90    9.30
  -1 -11  16   20.50    8.60
  -1  11  15    5.00    6.60
  -1  11  15    4.20    5.50
  -1 -11  15    5.70    7.50
  -1  11  14   13.60    7.30
  -1  11  14   -4.00    4.60
  -1 -11  14    6.20    6.70
  -1  11  13    9.00    5.60
  -1 -11  13    2.70    6.20
  -1  11  12   -1.20    4.50
  -1 -11  12   -0.60    9.70
  -1  11  11   -0.30    4.60
   1  11 -11    2.10    2.20
  -1 -11  11   -2.20    5.00
   1 -11 -11    2.20    5.20
   1  11 -10    8.30    3.20
  -1  11  10    9.10    5.50
   1 -11 -10    6.00    5.30
  -1 -11  10    5.50    2.80
  -1 -11  10   -3.70    5.00
  -1  11   9   -2.60    4.30
   1  11  -9   -0.40    2.80
   1 -11  -9   -3.60    4.50
  -1 -11   9    4.80    2.70
  -1 -11   9    8.80    6.00
  -1  11   8    3.00    4.60
   1  11  -8    2.80    3.10
   1 -11  -8    0.30    4.60
  -1 -11   8    4.60    5.00
  -1 -11   8   -2.80    2.20
   1  11  -7   13.40    4.10
  -1  11   7    8.20    4.90
   1 -11  -7    8.00    5.40
  -1 -11   7   11.50    3.50
  -1 -11   7   11.70    5.30
  -1  11   6   21.00    5.60
   1  11  -6   26.50    6.70
   1  11  -6   39.20    5.70
   1 -11  -6   36.40    7.00
  -1 -11   6   24.50    4.50
  -1 -11   6   25.80    6.00
   1  11  -5  170.38    9.40
   1  11  -5  156.38   10.10
  -1  11   5  176.88   10.40
  -1  11   5  168.28   10.90
  -1 -11   5  157.28   10.50
   1 -11  -5  168.28   10.20
  -1 -11   5  162.68    8.80
   1 -11  -5  146.09   10.20
  -1  11   4   34.70    6.10
   1  11  -4   41.70    6.10
   1  11  -4   46.10    6.90
  -1  11   4   35.60    6.00
   1 -11  -4   29.40    5.30
  -1 -11   4   33.90    6.30
   1 -11  -4   47.40    7.50
  -1 -11   4   36.70    5.40
   1  11  -3   -3.10    3.00
  -1  11   3    5.60    3.90
  -1  11   3    5.10    3.50
   1  11  -3    4.40    3.70
  -1 -11   3    2.80    3.50
  -1 -11   3    4.60    3.10
   1 -11  -3    3.60    3.70
   1 -11  -3    1.30    3.00
  -1  11   2  182.38   10.60
  -1  11   2  175.08   10.00
  -1 -11   2  173.88    9.90
  -1 -11   2  161.78    9.30
   1 -11  -2  172.88   10.20
   1 -11  -2  156.28    9.60
  -1  11   1  327.57   14.10
  -1  11   1  331.47   14.10
   1  11  -1  308.77   13.40
   1  11  -1  314.07   13.70
  -1 -11   1  307.17   13.60
   1 -11  -1  316.87   13.70
  -1 -11   1  327.57   13.70
   1 -11  -1  336.67   14.20
  -1  11   0    6.50    3.80
  -1  11   0   11.30    4.10
   1  11   0   12.20    4.40
   1  11   0    5.40    3.30
  -1 -11   0    5.70    3.90
   1 -11   0   12.00    4.60
  -1 -11   0    2.80    3.20
   1  11   1    3.40    3.80
  -1  11  -1    0.00    3.20
  -1  11  -1    0.50    3.20
   1  11   1    1.40    3.10
   1 -11   1    7.30    4.10
  -1 -11  -1    1.30    3.00
  -1 -11  -1    7.20    3.80
   1 -11   1   -0.10    2.50
   1  11   2   38.50    6.80
   1  11   2   33.30    5.70
  -1  11  -2   48.80    6.90
  -1 -11  -2   39.00    6.00
  -1 -11  -2   38.30    5.90
   1 -11   2   45.60    6.80
   1 -11   2   34.10    5.20
   1  11   3   11.80    4.70
  -1  11  -3   11.50    4.20
   1  11   3   14.90    4.80
  -1  11  -3   17.40    4.80
  -1 -11  -3   20.10    5.00
   1 -11   3   19.60    5.50
  -1 -11  -3   15.60    4.20
   1 -11   3   16.60    4.10
   1  11   4   -0.80    3.20
  -1  11  -4   -0.60    3.30
  -1  11  -4    1.70    3.20
   1  11   4    0.60    3.60
  -1 -11  -4   -1.90    2.80
  -1 -11  -4    2.20    3.40
   1 -11   4    1.80    3.70
   1 -11   4   -2.30    2.20
  -1  11  -5   59.89    6.30
   1  11   5   56.99    7.90
  -1  11  -5   60.49    9.10
   1  11   5   57.69    7.60
  -1 -11  -5   70.69    9.10
   1 -11   5   56.09    5.70
   1 -11   5   53.69    7.70
  -1 -11  -5   57.99    7.90
   1  11   6  132.89    9.50
  -1  11  -6  153.68    8.70
   1  11   6  140.49   10.50
   1 -11   6  152.08   10.90
   1 -11   6  151.38    8.20
  -1 -11  -6  148.09   10.40
   1  11   7    0.50    4.00
  -1  11  -7    2.60    3.30
   1 -11   7   -3.70    4.20
   1 -11   7   -0.40    2.30
  -1 -11  -7    0.70    4.40
  -1  11  -8   72.59    6.30
   1  11   8   86.69   10.20
   1 -11   8   63.89    9.30
   1 -11   8   80.09    6.00
  -1 -11  -8   93.29   10.80
   1  11   9   41.60    7.90
  -1  11  -9   56.79    5.80
   1 -11   9   43.20    8.50
  -1 -11  -9   48.10    8.60
   1 -11   9   45.70    4.70
  -1  11 -10    5.30    2.50
  -1  11 -10    4.40    2.70
   1  11  10    3.20    4.90
  -1 -11 -10    1.10    5.00
   1 -11  10    5.70    5.80
  -1  11 -11   15.80    2.80
   1  11  11   14.90    6.10
  -1  11 -11   15.90    2.60
  -1 -11 -11   10.50    6.10
   1 -11  11   15.40    6.90
   1  11  12    1.00    5.00
   1 -11  12    1.70    6.00
   1  11  13    9.30    6.00
   1  11  13    7.90    6.50
   1 -11  13    7.80    6.40
   1  11  14   14.40    6.20
   1  11  14    4.10    6.50
   1 -11  14   16.70    8.00
   1  11  15   17.80    8.40
   1  11  15    4.30    5.50
   1 -11  15    7.90    7.30
   1  11  16    4.70    6.50
   1 -11  16    6.80    6.60
   1  11  17   53.09   11.30
   1  11  17   37.10    8.40
   1 -11  17   43.60   10.00
   1  11  18    7.00    7.70
   1  11  18   -1.80    5.20
   1 -11  18    2.80    6.00
   1  11  19    4.50    6.00
  -1  12  19   13.20    7.90
  -1  12  18   53.29   11.80
  -1  12  18   78.59   11.80
  -1 -12  18   46.60   10.00
  -1  12  17   20.70    8.00
  -1  12  17    6.70    9.70
  -1 -12  17    9.20    7.50
  -1  12  16    9.10    7.10
  -1  12  16    8.10    6.60
  -1 -12  16   11.60    7.60
  -1  12  15    0.70    5.90
  -1  12  15   -1.70    4.90
  -1 -12  15    1.30    5.80
  -1  12  14   -5.40    5.10
  -1 -12  14    1.40    5.50
  -1  12  13   39.70    8.40
  -1 -12  13   40.80    9.30
   1 -12 -13   51.79   10.10
   1  12 -12    9.50    2.50
  -1  12  12    4.10    5.50
  -1 -12  12   12.80    6.60
   1 -12 -12    3.60    5.30
   1  12 -11   66.59    5.30
  -1  12  11   69.59    9.40
  -1 -12  11   65.59    5.10
  -1 -12  11   61.59   10.70
   1 -12 -11   69.69   10.80
   1  12 -10   22.10    4.40
  -1  12  10   28.90    7.70
   1 -12 -10   18.80    6.60
  -1 -12  10   23.00    7.40
  -1 -12  10   20.70    3.90
  -1  12   9   98.59   10.30
   1  12  -9  110.29    7.60
  -1 -12   9   95.89    6.70
   1 -12  -9  101.09   10.40
  -1 -12   9  109.79   10.80
  -1  12   8  559.04   21.80
   1  12  -8  525.35   17.90
  -1 -12   8  523.75   17.40
   1 -12  -8  546.05   22.10
  -1 -12   8  524.95   21.90
  -1  12   7   -0.80    4.00
   1  12  -7    3.80    3.70
  -1 -12   7   -2.80    2.80
   1 -12  -7   -0.80    4.20
  -1 -12   7    7.60    5.10
  -1  12   6  294.17   15.20
   1  12  -6  331.37   13.70
  -1 -12   6  301.57   12.70
  -1 -12   6  292.07   15.00
   1 -12  -6  288.77   15.10
   1  12  -5   54.29    8.40
  -1  12   5   47.90    7.70
   1 -12  -5   62.49    8.70
  -1 -12   5   57.99    8.20
  -1 -12   5   49.50    6.60
   1  12  -4   -2.40    3.30
  -1  12   4   -3.50    3.80
   1  12  -4    1.30    3.80
   1 -12  -4    6.70    4.60
  -1 -12   4   -1.40    3.60
   1  12  -3  565.64   20.70
   1  12  -3  627.84   20.80
  -1  12   3  580.94   21.00
  -1  12   3  607.24   21.70
  -1 -12   3  586.24   20.20
  -1 -12   3  596.74   21.30
   1 -12  -3  590.74   21.40
  -1  12   2   31.10    5.80
  -1  12   2   19.00    5.30
   1  12  -2   41.30    6.20
   1  12  -2   39.40    6.60
  -1 -12   2   28.40    5.40
  -1 -12   2   32.00    6.40
   1 -12  -2   24.50    5.00
   1 -12  -2   38.90    7.10
   1  12  -1    3.10    3.30
   1  12  -1   -2.00    3.40
  -1  12   1   -1.00    3.30
  -1  12   1    2.20    3.40
   1 -12  -1   -0.10    2.60
  -1 -12   1    5.30    3.20
  -1 -12   1   -1.20    3.40
   1 -12  -1   -4.40    3.00
  -1  12   0   24.20    5.10
  -1  12   0   25.30    5.70
   1  12   0   32.90    5.90
   1  12   0   25.80    5.50
   1 -12   0   24.60    4.90
   1 -12   0   21.00    5.20
  -1 -12   0   19.10    4.80
  -1 -12   0   18.20    5.00
   1  12   1    1.20    3.40
  -1  12  -1    2.80    3.70
  -1  12  -1    0.60    3.20
   1  12   1    6.70    4.00
   1 -12   1    0.30    3.00
   1 -12   1   -0.80    3.80
  -1 -12  -1    0.30    3.40
  -1 -12  -1   -0.90    2.70
  -1  12  -2    6.80    3.90
  -1  12  -2   10.30    4.40
   1  12   2    8.00    4.40
   1  12   2    7.60    4.20
  -1 -12  -2    5.70    3.60
   1 -12   2   11.20    4.10
   1 -12   2    5.50    4.50
  -1 -12  -2   10.10    4.50
  -1  12  -3   11.40    5.30
  -1  12  -3    1.20    3.60
   1  12   3   12.20    4.60
   1  12   3   -0.50    4.00
   1 -12   3    2.10    4.40
  -1 -12  -3    5.80    4.10
   1 -12   3    7.50    4.00
   1  12   4    4.90    4.60
   1  12   4    5.30    3.90
  -1  12  -4    7.70    4.20
   1 -12   4    1.60    2.90
   1 -12   4    8.00    4.60
  -1 -12  -4    5.60    4.40
   1  12   5  147.29   10.80
   1 -12   5  158.48    9.10
   1 -12   5  153.68   11.00
  -1 -12  -5  134.09   10.20
   1  12   6   51.29    8.30
  -1  12  -6   54.49    6.80
   1 -12   6   48.30    7.90
   1 -12   6   43.20    6.10
  -1 -12  -6   47.40    7.70
   1  12   7   -3.60    4.30
  -1  12  -7   -1.80    3.20
   1 -12   7    1.20    2.70
  -1 -12  -7   -2.40    4.50
   1 -12   7    5.00    4.80
  -1  12  -8    4.20    3.70
   1  12   8    9.60    6.00
   1 -12   8    1.90    5.20
  -1 -12  -8   10.20    5.70
   1 -12   8    6.60    3.10
  -1  12  -9  123.29    7.90
   1  12   9  146.99   11.60
  -1 -12  -9  137.39   11.40
   1 -12   9  134.29   11.50
   1 -12   9  125.09    7.50
  -1  12 -10   17.00    3.40
  -1  12 -10   17.20    3.90
   1  12  10    9.20    6.20
  -1 -12 -10   12.90    6.10
   1 -12  10    7.50    5.60
  -1  12 -11   -0.10    2.40
   1  12  11    3.40    5.30
  -1  12 -11    5.60    2.50
  -1 -12 -11   -1.60    5.00
   1 -12  11    6.50    5.80
   1  12  12   -1.00    5.40
  -1 -12 -12    7.80    5.90
   1 -12  12    1.90    5.90
   1  12  13   61.09   10.00
   1  12  13   51.69    9.70
   1 -12  13   33.40    8.30
   1  12  14   12.70    9.90
   1  12  14    1.40    6.10
   1 -12  14   -2.80    6.20
   1  12  15   15.00    7.50
   1  12  15    8.30    6.50
   1 -12  15   10.80    7.40
   1  12  16   26.20    8.40
   1  12  16   19.20    8.50
   1 -12  16    7.60    6.80
   1  12  17   17.80    8.00
   1  12  17   10.80    6.80
   1 -12  17   -1.40    6.00
   1  12  18   65.69   12.40
   1  12  18   77.29   11.70
  -1  13  18   15.80    7.80
  -1  13  17   19.70    7.80
  -1  13  17   -6.00    7.20
  -1 -13  17   15.40    8.10
  -1  13  16    0.60    6.20
  -1  13  16   10.00    8.00
  -1 -13  16    4.20   11.10
  -1  13  15   23.50    7.20
  -1  13  15   17.50    8.40
  -1 -13  15   13.00    7.30
  -1  13  14    2.60    5.70
  -1 -13  14    3.20    6.70
  -1  13  13   36.10    8.70
  -1 -13  13   26.10    8.50
   1 -13 -13   34.30    8.40
   1  13 -12   11.70    3.00
   1  13 -12   12.20    2.80
   1 -13 -12    7.20    6.30
  -1 -13  12    1.30    6.00
   1  13 -11    1.80    3.10
  -1  13  11   -6.10    4.70
  -1 -13  11    1.40    2.60
  -1 -13  11   10.70    6.60
   1 -13 -11   -3.20    4.50
   1  13 -10   -1.60    3.20
  -1  13  10   -2.50    4.50
   1 -13 -10    1.70    5.20
  -1 -13  10   -2.00    4.70
  -1 -13  10   -1.20    2.50
  -1  13   9  112.69   10.90
   1  13  -9  118.79    8.30
  -1 -13   9  117.49   11.20
  -1 -13   9  117.19    7.70
   1 -13  -9  111.59   11.10
  -1  13   8   17.80    6.80
  -1 -13   8   17.00    4.50
  -1 -13   8   17.20    6.30
   1 -13  -8   26.10    7.00
   1  13  -7   -4.40    3.50
  -1  13   7   -2.10    4.60
  -1 -13   7    2.60    5.30
   1 -13  -7   -2.60    4.60
  -1  13   6  110.39   10.40
   1  13  -6  107.29    8.70
   1 -13  -6  104.69    9.90
  -1 -13   6  108.29    9.80
  -1 -13   6  102.99    8.00
   1  13  -5   23.30    5.80
  -1  13   5   32.40    7.20
   1 -13  -5   33.70    7.20
  -1 -13   5   29.90    5.90
  -1 -13   5   30.40    6.90
  -1  13   4  281.27   15.00
   1  13  -4  292.67   13.90
  -1 -13   4  267.47   14.40
  -1 -13   4  283.37   13.20
   1 -13  -4  280.07   14.60
   1  13  -3    3.40    4.50
  -1  13   3    1.60    4.40
  -1 -13   3    0.00    3.10
  -1 -13   3    0.30    3.90
   1 -13  -3    1.70    4.10
   1  13  -2   52.49    7.80
  -1  13   2   38.70    7.10
  -1 -13   2   52.49    7.10
  -1 -13   2   48.90    7.80
   1 -13  -2   67.59    9.10
   1  13  -1   49.30    7.10
  -1  13   1   46.30    7.40
   1  13  -1   59.09    8.50
  -1 -13   1   51.09    7.80
  -1 -13   1   42.90    6.90
   1 -13  -1   37.10    7.00
   1  13   0    9.20    4.70
  -1  13   0   13.30    4.80
   1  13   0    6.70    4.00
  -1 -13   0   12.20    5.00
   1 -13   0    5.80    4.40
  -1  13  -1    1.60    4.10
   1  13   1    5.00    4.70
   1  13   1    3.20    3.50
   1 -13   1    1.60    3.40
   1 -13   1   -2.60    3.40
  -1 -13  -1    3.90    4.10
  -1  13  -2    5.50    4.20
   1  13   2    3.20    4.20
   1  13   2    7.10    4.60
  -1 -13  -2    9.60    4.90
   1 -13   2   12.60    5.40
   1 -13   2    3.60    3.80
  -1  13  -3  160.98   10.40
   1  13   3  175.38   11.80
   1 -13   3  155.88    9.90
  -1 -13  -3  174.78   11.20
   1 -13   3  169.48   11.60
   1  13   4   23.60    6.80
  -1  13  -4   22.40    5.50
   1 -13   4   15.30    6.20
   1 -13   4   10.40    4.40
  -1 -13  -4   10.20    5.00
  -1  13  -5   56.79    7.60
   1  13   5   82.89   10.60
   1 -13   5   64.09    7.60
   1 -13   5   62.79    8.90
  -1 -13  -5   57.39    8.50
   1  13   6  158.88   12.20
  -1  13  -6  157.08   10.00
  -1 -13  -6  170.58   12.00
   1 -13   6  166.88   12.10
   1 -13   6  163.78   10.80
   1  13   7    9.90    5.90
  -1  13  -7   -1.20    3.70
   1 -13   7    9.60    3.80
  -1 -13  -7   -2.80    4.40
   1 -13   7    5.60    5.50
  -1  13  -8    2.40    3.80
   1  13   8   -1.80    5.00
  -1 -13  -8   -2.10    4.50
   1 -13   8    1.40    4.90
   1 -13   8    1.00    3.10
   1  13   9    0.60    5.20
  -1  13  -9    6.90    3.80
  -1 -13  -9    4.20    5.10
   1 -13   9    4.00    5.40
   1 -13   9    8.90    3.20
  -1  13 -10  236.38   10.80
   1  13  10  246.78   15.30
   1 -13  10  227.18   15.50
  -1 -13 -10  239.28   15.20
  -1  13 -11   13.50    3.60
   1  13  11   10.90    6.40
  -1  13 -11   13.60    3.20
  -1 -13 -11   12.90    6.30
   1 -13  11   23.00    7.30
  -1  13 -12   -1.50    2.10
   1  13  12   -5.80    5.60
  -1 -13 -12    0.10    5.40
   1 -13  12   -6.60    5.40
   1  13  13   -4.70    5.60
   1 -13  13   -3.20    5.10
   1  13  14   -0.50    5.50
   1  13  14   27.90    8.80
   1 -13  14    6.80    7.40
   1  13  15   44.10    9.70
   1  13  15   21.80    8.50
   1 -13  15   45.20   10.40
   1  13  16   -9.30    5.70
   1  13  16    3.10    6.20
   1 -13  16    1.60    6.90
   1  13  17   15.50    7.70
   1  13  17    3.20    7.70
   1 -13  17   25.90    9.40
   1  13  18    8.20    7.20
  -1  14  18   15.10    8.10
  -1  14  17    5.90    8.00
  -1  14  17    0.90    6.50
  -1 -14  17    6.00    7.30
  -1  14  16   -1.00    6.50
  -1  14  16   -6.90    6.40
  -1 -14  16   -1.80    6.40
  -1  14  15    4.80    6.60
  -1  14  15    6.40    6.50
  -1 -14  15    5.10    6.40
  -1  14  14    0.70    5.50
  -1 -14  14   -0.40    6.70
   1 -14 -14    2.00    6.70
   1  14 -13    1.50    3.50
  -1  14  13    9.30    6.40
   1  14 -13    4.80    2.40
   1 -14 -13   -0.40    5.70
  -1 -14  13    7.70    6.80
   1  14 -12   16.00    3.70
  -1  14  12   10.90    6.80
   1 -14 -12    9.80    6.40
  -1 -14  12   12.70    6.60
   1  14 -11   -1.40    3.00
  -1  14  11   -2.20    4.80
  -1 -14  11   -1.60    2.40
   1 -14 -11    5.10    5.90
  -1 -14  11   -3.90    4.50
  -1 -14  10   27.60    7.80
   1 -14 -10   33.60    9.00
  -1 -14  10   36.00    5.50
   1  14  -9   48.00    6.60
  -1  14   9   43.10    8.70
  -1 -14   9   42.60    9.30
   1 -14  -9   57.39   10.50
  -1  14   8   -2.60    4.70
   1  14  -8    1.00    4.00
   1 -14  -8   -2.00    5.00
  -1 -14   8   -1.30    2.90
  -1 -14   8    2.90    5.20
  -1  14   7  227.78   14.40
   1  14  -7  212.28   12.10
  -1 -14   7  220.98   11.50
  -1 -14   7  212.08   14.00
   1 -14  -7  227.98   14.40
  -1  14   6  194.58   13.50
   1  14  -6  188.78   11.40
   1 -14  -6  178.38   12.50
  -1 -14   6  157.58   10.10
  -1 -14   6  173.98   12.40
   1  14  -5   10.90    5.30
  -1  14   5   24.70    7.20
   1 -14  -5   11.40    6.00
  -1 -14   5   20.90    5.00
  -1 -14   5   -0.50    4.40
  -1  14   4   22.00    6.50
   1  14  -4   25.50    6.40
   1 -14  -4   27.50    6.90
  -1 -14   4   23.90    6.80
   1  14  -3    8.00    5.10
  -1  14   3   12.60    5.70
  -1 -14   3    1.10    4.40
   1 -14  -3   11.40    5.80
  -1  14   2  163.48   12.00
   1  14  -2  178.68   11.80
   1 -14  -2  198.78   12.30
  -1 -14   2  187.48   12.10
  -1  14   1  100.69   11.20
   1  14  -1   97.79    9.50
  -1 -14   1   87.49    8.80
   1 -14  -1   88.99    9.10
  -1  14   0   89.49    9.30
   1  14   0   98.19    9.40
  -1 -14   0   92.19    8.80
   1 -14   0  110.49    9.60
  -1  14  -1   94.79    9.40
   1  14   1  111.39   10.00
  -1 -14  -1  102.69    9.30
   1 -14   1  105.49    9.90
  -1  14  -2   63.89    8.60
   1  14   2   43.20    7.80
  -1 -14  -2   64.49    9.30
   1 -14   2   49.30    8.60
  -1  14  -3   72.49    8.90
   1  14   3   46.20    7.80
   1 -14   3   55.89    8.50
  -1 -14  -3   70.59    9.60
   1  14   4  445.76   19.70
  -1  14  -4  456.45   18.20
  -1 -14  -4  432.06   19.00
   1 -14   4  410.16   19.20
  -1  14  -5  244.88   12.90
   1  14   5  247.78   14.80
   1 -14   5  202.58   13.60
  -1 -14  -5  224.28   13.80
   1 -14   5  249.08   12.40
  -1  14  -6    4.30    4.40
   1  14   6    3.10    5.30
   1 -14   6    0.00    4.80
  -1 -14  -6    8.10    5.30
   1 -14   6   -3.00    2.80
  -1  14  -7  153.28   10.30
   1  14   7  151.58   12.40
   1 -14   7  159.68    9.60
   1 -14   7  161.38   12.40
  -1 -14  -7  179.48   12.70
  -1  14  -8   10.40    4.50
   1  14   8   -3.40    5.30
   1 -14   8    3.50    5.30
   1 -14   8   10.50    3.80
  -1 -14  -8    5.50    5.80
  -1  14  -9    4.80    4.00
   1  14   9    5.70    5.90
  -1 -14  -9    2.10    5.40
   1 -14   9    5.70    6.20
   1 -14   9    4.80    3.70
  -1  14 -10    1.90    3.70
   1  14  10    1.40    5.70
   1 -14  10    4.20    5.40
  -1 -14 -10   -4.80    4.70
   1  14  11    2.60    5.70
  -1  14 -11    6.40    3.70
  -1  14 -11    9.70    3.60
  -1 -14 -11    9.20    5.70
   1 -14  11   12.30    6.70
  -1  14 -12   13.30    3.50
   1  14  12   19.10    7.40
  -1  14 -12   15.00    3.80
  -1 -14 -12    8.70    6.30
   1 -14  12   18.50    7.90
   1  14  13   17.00    7.30
   1 -14  13   15.20    7.30
  -1 -14 -13    4.00    6.30
   1  14  14    9.90    6.40
   1  14  14   -6.20    5.80
   1 -14  14   -1.40    6.30
   1  14  15   -4.80    5.70
   1  14  15   -2.70    6.50
   1  14  16   16.70    7.80
   1  14  16   26.10    9.40
   1 -14  16   27.90    9.60
   1  14  17    7.30   11.90
   1  14  17    6.80    7.40
  -1  15  17  -12.20    6.50
  -1  15  16    3.00    7.30
  -1  15  16   22.90    8.90
  -1 -15  16   32.10   10.00
  -1  15  15   25.00    8.60
  -1  15  15   27.50   15.70
  -1 -15  15   18.70    8.90
  -1  15  14   10.70    7.60
  -1 -15  14   14.50    8.10
   1 -15 -14    8.70    6.90
   1  15 -13    6.80    3.00
  -1  15  13    2.40    6.50
   1 -15 -13   -0.40    5.70
  -1 -15  13    8.40    6.60
   1  15 -12    5.70    3.70
  -1  15  12   12.00    7.10
   1 -15 -12   11.70    7.20
  -1 -15  12    6.30    6.50
   1  15 -11   44.50    6.90
  -1  15  11   43.50    9.00
   1 -15 -11   55.69   10.30
  -1 -15  11   54.89    6.70
  -1 -15  11   26.50    8.20
  -1  15  10    9.30    6.60
   1  15 -10   19.00    5.20
   1 -15 -10    9.80    6.70
  -1 -15  10   12.10    4.00
  -1 -15  10   16.60    7.20
   1  15  -9   24.40    6.10
  -1  15   9   24.90    7.50
  -1 -15   9   21.50    5.20
   1 -15  -9   21.70    7.40
  -1 -15   9   20.50    7.40
  -1  15   8   42.10   10.30
   1  15  -8   52.39    7.70
  -1 -15   8   43.50    6.50
  -1  15   7   44.10    8.60
   1  15  -7   52.49    8.00
   1 -15  -7   40.70    8.30
  -1 -15   7   53.39    9.50
  -1  15   6  148.19   12.30
   1  15  -6  120.09   10.20
   1 -15  -6  120.79   11.20
  -1 -15   6  114.89   11.00
  -1  15   5    0.50    5.00
   1  15  -5    3.60    4.90
   1 -15  -5    5.10    5.50
  -1 -15   5    0.50    4.90
   1  15  -4   18.30    6.30
  -1  15   4   14.00    6.40
   1 -15  -4   27.10    7.10
  -1 -15   4   15.80    6.20
  -1  15   3    5.00    5.30
   1  15  -3   -4.40    4.10
  -1 -15   3   -2.10    4.40
   1 -15  -3   -0.70    4.70
  -1  15   2  110.19   10.70
   1  15  -2  100.69    9.80
   1 -15  -2  110.39   10.30
  -1 -15   2  105.79    9.90
   1  15  -1   18.90    6.50
  -1  15   1   33.50    7.30
  -1 -15   1   26.00    6.90
   1 -15  -1   30.10    7.30
  -1  15   0   -2.40    4.90
   1  15   0   -0.70    4.70
  -1 -15   0    0.40    4.10
   1 -15   0    3.00    4.90
  -1  15  -1    2.40    4.70
   1  15   1    3.50    5.00
   1 -15   1   -0.10    4.50
  -1 -15  -1    5.10    4.60
   1  15   2    6.30    5.40
  -1  15  -2   -8.10    3.70
  -1 -15  -2   10.40    5.40
   1 -15   2   15.50    6.20
   1  15   3    7.10    5.50
  -1  15  -3    2.80    4.80
   1 -15   3   13.50    6.40
  -1 -15  -3   12.00    5.60
  -1  15  -4   -2.10    4.00
   1  15   4    4.40    5.40
   1 -15   4    1.70    5.00
  -1 -15  -4    0.00    4.30
   1  15   5   -1.80    5.00
  -1  15  -5    8.30    5.10
   1 -15   5   11.80    6.10
  -1 -15  -5    6.90    5.10
  -1  15  -6   17.40    5.50
   1  15   6   31.80    8.00
   1 -15   6   14.10    6.40
  -1 -15  -6   19.40    6.50
  -1  15  -7  327.77   15.40
   1  15   7  368.76   22.70
   1 -15   7  342.07   21.00
  -1 -15  -7  364.96   18.50
   1  15   8   90.49   11.80
  -1  15  -8   97.99    8.90
  -1 -15  -8  107.29   12.30
   1 -15   8  109.49   13.00
   1 -15   8  110.49    8.20
  -1  15  -9   17.00    5.30
   1  15   9    4.70    6.00
   1 -15   9   11.10    6.50
  -1 -15  -9    6.70    5.80
   1 -15   9   22.70    4.80
  -1  15 -10   10.90    4.70
   1  15  10    4.30    6.40
  -1 -15 -10   15.50    6.70
   1 -15  10   19.70    7.20
  -1  15 -11   11.90    4.60
  -1  15 -11   15.10    5.70
   1  15  11   22.60    7.60
  -1 -15 -11   17.90    7.10
   1 -15  11   20.20    7.20
  -1  15 -12    9.60    5.50
   1  15  12   -3.60    5.10
  -1  15 -12    4.60    3.70
   1 -15  12    9.00    6.60
  -1 -15 -12   11.50    6.70
   1  15  13    6.80    6.70
  -1  15 -13    2.10    2.70
  -1 -15 -13    6.30    5.90
   1 -15  13   -3.90    5.30
   1  15  14   -3.40    5.80
   1 -15  14    6.50    7.90
   1  15  15    4.20    8.90
   1  15  15   -6.30    6.70
   1 -15  15    4.50    7.50
   1  15  16   14.70    8.10
   1  15  16    8.40    8.40
   1 -15  16   11.30   10.70
   1  15  17    6.10    8.30
  -1  16  16   18.30   12.90
  -1  16  15    6.50    7.70
  -1 -16  15    9.90    8.00
  -1  16  14   12.80    7.80
  -1 -16  14   36.00   15.50
  -1  16  13    9.90    7.10
   1  16 -13    5.80    3.70
   1 -16 -13   -1.90    5.90
  -1 -16  13    4.70    7.00
  -1  16  12    0.90    6.00
   1  16 -12   -0.20    4.60
  -1 -16  12  -10.50    5.00
   1 -16 -12    4.60    5.40
   1  16 -11   -4.00    3.70
  -1  16  11    2.00    5.90
   1 -16 -11    2.40    5.40
  -1 -16  11    0.00    3.40
  -1 -16  11    1.90    5.70
   1  16 -10    1.00    4.20
  -1  16  10    4.60    6.80
   1 -16 -10   -0.50    5.80
  -1 -16  10  -11.60    4.20
  -1 -16  10   -1.70    4.70
  -1  16   9   64.69   10.30
   1  16  -9   51.29    7.60
  -1 -16   9   51.79   10.00
   1 -16  -9   41.70    9.10
  -1  16   8   16.60    7.10
   1  16  -8   37.60    7.30
  -1 -16   8   22.60    7.10
   1 -16  -8   24.10    8.00
   1  16  -7   87.19   10.00
  -1  16   7   65.99   10.30
  -1 -16   7  100.79   12.30
   1 -16  -7  114.39   13.40
   1  16  -6    6.50    5.50
  -1  16   6   12.80    6.20
   1 -16  -6   11.40    7.10
  -1 -16   6    9.80    5.80
   1  16  -5   17.20    6.00
   1 -16  -5   29.90    7.40
  -1 -16   5   34.00    8.10
  -1  16   4   16.20    6.30
   1  16  -4   10.00    5.90
   1 -16  -4   28.30    7.60
  -1 -16   4   15.50    6.50
   1  16  -3   14.70    5.50
  -1  16   3   31.10    7.70
   1 -16  -3   17.50    6.70
  -1 -16   3   13.00    6.10
  -1  16   2   13.60    6.40
   1  16  -2   25.10    6.80
  -1 -16   2   15.10    6.50
   1 -16  -2   13.00    6.10
  -1  16   1   29.20    6.90
   1  16  -1   28.10    7.30
   1 -16  -1   35.60    8.10
  -1 -16   1   29.40    7.10
  -1  16   0   14.60    6.20
   1  16   0   13.90    6.40
  -1 -16   0    2.20    5.00
   1 -16   0    5.80    5.40
  -1  16  -1    9.20    5.30
   1  16   1    5.80    5.40
   1 -16   1    4.50    5.00
  -1 -16  -1    3.20    4.90
  -1  16  -2   91.69   11.10
   1  16   2   93.69   11.10
   1 -16   2   90.69   11.10
  -1 -16  -2   97.09    9.80
   1  16   3   -6.60    4.70
  -1  16  -3   -4.10    3.90
  -1 -16  -3    0.70    4.50
   1 -16   3    8.20    5.90
  -1  16  -4   80.39    9.80
   1  16   4   95.89   12.20
   1 -16   4   80.19   11.20
  -1 -16  -4   86.79   10.90
   1  16   5    2.00    9.90
  -1  16  -5    4.60    4.90
  -1 -16  -5    3.60    5.20
   1 -16   5    3.80    5.30
  -1  16  -6   63.99    8.90
   1  16   6   59.39   10.20
  -1 -16  -6   52.39    9.90
   1 -16   6   64.49   10.70
   1  16   7  130.59   12.80
  -1  16  -7  134.09   10.80
   1 -16   7  160.68   13.30
   1  16   8    2.90    6.10
  -1  16  -8    6.50    5.00
   1 -16   8    3.70    5.40
  -1 -16  -8   -2.50    4.60
  -1  16  -9    5.40    4.50
   1  16   9    7.50    6.10
  -1 -16  -9    0.20    5.40
   1 -16   9    3.80    5.30
   1  16  10   17.90    7.70
  -1  16 -10   15.40    5.50
  -1 -16 -10   21.60    7.50
   1 -16  10   12.00    6.70
   1  16  11   -3.70    6.10
  -1  16 -11    1.50    3.90
   1 -16  11   -4.00    5.60
  -1 -16 -11   -0.10    5.40
   1  16  12    7.50    6.90
  -1  16 -12    4.90    4.40
  -1 -16 -12   14.20    6.90
   1 -16  12    6.70    6.50
   1  16  13   -8.60    5.60
  -1  16 -13    0.00    3.60
  -1 -16 -13   -2.00    5.70
   1 -16  13   -6.50    6.80
   1  16  14   -5.60    6.60
   1 -16  14    4.70    7.30
   1  16  15   14.60    8.30
   1  16  15    9.60    7.90
   1 -16  15    7.90    7.50
   1  16  16   43.80   12.40
  -1  17  16    7.80    8.30
  -1  17  15    1.90    7.70
  -1 -17  15    7.40   12.80
  -1  17  14   -3.90    7.40
  -1 -17  14    2.00    6.40
   1 -17 -14   -4.50    6.20
  -1  17  13   -1.80    7.30
   1 -17 -13    7.20    8.50
   1  17 -12    3.70    4.70
  -1  17  12    3.80    7.30
  -1 -17  12   -0.10    6.40
   1 -17 -12    5.80    6.40
   1  17 -11    9.50    5.10
  -1  17  11    9.00    6.50
  -1 -17  11   17.70    6.80
   1 -17 -11   23.90    8.50
  -1  17  10   16.40    7.60
   1  17 -10   23.00    6.20
   1 -17 -10   18.30    7.30
  -1 -17  10   12.50    6.50
  -1  17   9    8.80    7.20
   1  17  -9    8.90    5.20
   1 -17  -9   11.70    7.20
  -1 -17   9   15.30    6.80
   1  17  -8  178.78   12.30
  -1  17   8  157.78   14.20
   1 -17  -8  195.18   15.00
  -1 -17   8  169.28   14.10
  -1  17   7   34.60    9.00
   1  17  -7   39.20    7.80
   1 -17  -7   45.60    9.50
  -1 -17   7   34.30    8.60
  -1  17   6   72.69   10.50
   1  17  -6   94.89   10.70
  -1 -17   6   83.59   11.40
   1 -17  -6  108.59   13.40
   1  17  -5    3.50    4.90
  -1  17   5   -2.70    5.20
  -1 -17   5    1.30    5.30
   1 -17  -5    9.00    6.40
  -1  17   4   45.30    8.70
   1  17  -4   64.59    9.70
  -1 -17   4   78.99   12.10
   1 -17  -4   64.59   11.80
   1  17  -3    0.60    5.40
  -1  17   3    6.90    5.50
   1 -17  -3    4.80    6.10
  -1 -17   3    4.50    5.40
   1  17  -2   39.90    8.00
  -1 -17   2   39.50    8.10
   1 -17  -2   28.90    7.50
  -1  17   1   17.90    6.50
   1  17  -1   19.50    6.70
   1 -17  -1   10.50    5.60
  -1 -17   1    9.70    5.80
  -1  17   0   -0.30    5.00
   1  17   0    9.70    5.90
  -1 -17   0    2.40    5.10
   1 -17   0   11.70    6.20
   1  17   1   33.00    8.40
  -1  17  -1   22.50    7.00
   1 -17   1   37.80    8.70
  -1 -17  -1   39.00    8.40
   1  17   2   18.50   10.00
  -1  17  -2   16.10    6.30
  -1 -17  -2   20.60    6.50
   1 -17   2   12.60    6.80
  -1  17  -3    7.30    5.40
   1  17   3    0.80    5.70
   1 -17   3    3.20    8.70
  -1 -17  -3   -0.30    4.70
   1  17   4   48.50    9.10
  -1  17  -4   27.20    7.10
   1 -17   4   48.50    9.00
  -1 -17  -4   25.80    7.10
  -1  17  -5   -1.60    4.60
   1  17   5    1.90    5.80
   1 -17   5    7.30    5.70
  -1  17  -6   78.79   10.00
   1  17   6   91.69   12.60
   1 -17   6   99.59   13.00
  -1 -17  -6   87.19   12.20
   1  17   7   41.00    9.10
  -1  17  -7   55.29    8.70
  -1 -17  -7   66.49   10.90
   1 -17   7   45.20    9.40
   1  17   8    8.90    6.80
  -1  17  -8   19.20    6.10
   1 -17   8   17.20    7.90
  -1 -17  -8    9.00    6.40
  -1  17  -9   21.30    6.10
   1  17   9   11.90    7.60
   1 -17   9   17.40    6.70
  -1 -17  -9    6.80    6.00
   1  17  10    8.10    7.10
  -1  17 -10   12.40    5.70
   1 -17  10    3.10    6.50
  -1 -17 -10    1.10    5.60
   1  17  11   24.80    7.90
  -1  17 -11   31.80    6.50
   1 -17  11   26.60    8.40
  -1 -17 -11   15.80    7.20
   1  17  12  -10.70    6.40
  -1  17 -12   10.80    5.10
  -1 -17 -12   13.70    7.60
   1 -17  12   11.90    7.60
   1  17  13   -2.70    6.80
  -1 -17 -13    7.90    7.20
   1 -17  13    2.90    6.50
   1 -17  14   -8.60    6.10
   1  17  15    4.00    7.90
   1  17  15    1.70    7.70
  -1  18  15  -10.30    7.60
  -1  18  14   46.20   10.90
   1 -18 -14   23.70    9.40
  -1 -18  14   19.10    9.80
  -1  18  13    5.20    8.40
   1 -18 -13   13.90    8.10
  -1 -18  13    4.50    6.20
   1  18 -12   -5.10    5.10
  -1  18  12   -1.30    7.00
   1 -18 -12    3.00   10.00
   1  18 -11   -1.50    4.80
  -1  18  11    0.10    5.90
   1 -18 -11    5.60    6.80
  -1 -18  11   -2.70    5.10
   1  18 -10   13.30    5.90
  -1  18  10    9.60    7.00
   1 -18 -10   14.60    7.70
  -1 -18  10   14.20    7.20
   1  18  -9   40.30    7.70
  -1  18   9   47.00   10.20
  -1 -18   9   59.89   11.40
   1 -18  -9   46.90    9.90
  -1  18   8    0.30    6.30
   1  18  -8   -5.30    5.00
   1 -18  -8    4.30    6.10
  -1 -18   8   -1.80    5.40
  -1  18   7   13.00    6.90
   1  18  -7   14.00    6.60
  -1 -18   7   15.60    7.30
   1 -18  -7   21.60    7.70
  -1  18   6   12.10    6.90
   1  18  -6   28.70    7.60
  -1 -18   6   17.40    6.90
   1 -18  -6   24.40    7.70
   1  18  -5   15.40    6.40
  -1  18   5   21.10    7.30
   1 -18  -5   13.40    6.70
  -1 -18   5   16.90    7.00
  -1  18   4    5.10    5.70
   1  18  -4   -6.00    4.40
   1 -18  -4    7.70    5.90
  -1 -18   4   -1.80    4.40
   1  18  -3   26.70    8.20
  -1  18   3   14.60    6.50
  -1 -18   3   30.60    8.10
   1 -18  -3   18.80    7.20
  -1  18   2   10.60    6.50
  -1 -18   2   26.40    7.40
   1 -18  -2   18.30    6.60
   1  18  -1   12.60    6.80
  -1  18   1   14.80    6.70
   1 -18  -1   23.50    7.50
  -1 -18   1   24.50    7.30
   1  18   0   19.60    7.10
  -1  18   0    9.90    6.00
   1 -18   0   20.40    7.10
  -1 -18   0   15.10    6.90
  -1  18  -1  -11.00    4.30
   1  18   1   -0.50    5.70
  -1 -18  -1    6.20    6.20
   1 -18   1    0.90    5.30
   1  18   2    7.70    6.30
   1 -18   2    1.10    5.80
  -1 -18  -2   19.40    6.80
   1  18   3   28.50    7.90
  -1  18  -3   14.00    6.70
   1 -18   3   13.80    6.90
  -1 -18  -3   29.50    7.30
  -1  18  -4   -4.70    5.10
   1  18   4   -4.60    4.90
  -1 -18  -4    3.60    5.50
   1  18   5   53.09   10.20
  -1  18  -5   41.60    8.40
  -1 -18  -5   44.90    9.30
   1 -18   5   47.50   10.50
   1  18   6   43.70   10.20
  -1  18  -6   37.80    8.30
   1 -18   6   34.10    8.50
  -1 -18  -6   51.09   10.20
  -1  18  -7   79.29   10.20
   1  18   7   80.59   12.20
  -1 -18  -7   80.49   12.40
   1 -18   7   85.69   12.00
   1  18   8   11.00    7.40
  -1  18  -8   13.30    6.00
   1 -18   8   14.20    7.70
  -1 -18  -8    2.90    5.60
  -1  18  -9    0.00    5.30
   1  18   9    0.30    6.50
  -1 -18  -9   -4.10    5.50
   1 -18   9   20.50    8.10
  -1  18 -10   19.10    6.20
   1  18  10   36.30    9.70
   1 -18  10   57.29   12.20
   1  18  11   20.40    8.50
  -1  18 -11   26.40    6.70
  -1 -18 -11   21.00    8.10
   1 -18  11   22.10    9.10
   1  18  12   -5.80    7.80
  -1  18 -12   -3.80    5.50
  -1 -18 -12   -3.40    6.20
   1 -18  12    2.80    6.10
   1  18  13    0.30    6.90
   1 -18  13    3.10    6.20
  -1 -18 -13    2.70    7.10
   1  18  14   -1.50    7.30
  -1 -18 -14   -1.40    6.90
  -1  19  13   -4.60    7.70
  -1 -19  13    6.30    7.00
   1 -19 -13   -4.40    6.60
  -1  19  12   -2.70    7.50
   1  19 -12   -5.80    6.00
   1 -19 -12   -0.20    6.60
  -1 -19  12   -1.80    6.40
   1  19 -11    5.20    6.70
  -1  19  11   -9.00    7.20
   1 -19 -11    4.60    9.30
  -1 -19  11   10.70    7.90
  -1  19  10   -2.80    6.60
   1  19 -10    7.20    5.60
   1 -19 -10    5.30    7.00
  -1 -19  10   14.80    8.00
  -1  19   9   19.70    8.40
   1  19  -9    4.50    5.50
  -1 -19   9    5.60    6.80
   1 -19  -9   14.20    7.20
   1  19  -8  118.49   11.80
  -1  19   8  123.89   15.10
   1 -19  -8  142.69   13.80
  -1 -19   8  166.28   14.70
  -1  19   7    3.60    6.30
  -1 -19   7    4.30    6.60
   1 -19  -7    3.40    5.60
  -1  19   6   21.10    8.20
   1  19  -6    9.00    6.50
  -1 -19   6   20.40    8.60
   1 -19  -6   16.20    7.00
   1  19  -5   18.30    6.70
  -1  19   5   17.60    7.90
  -1 -19   5   25.70    8.10
   1 -19  -5   20.20    7.50
  -1  19   4   -0.10    5.50
   1  19  -4    3.00    5.60
   1 -19  -4    2.40    5.10
  -1 -19   4   -1.10    5.50
  -1  19   3    8.30    6.40
   1  19  -3    4.00    5.70
  -1 -19   3    6.80    5.90
   1 -19  -3   -2.30    5.40
  -1  19   2   -1.50    5.20
   1  19  -2    0.40    5.30
   1 -19  -2   -3.60    5.00
  -1 -19   2   -5.40    4.70
  -1  19   1    3.10    5.90
   1  19  -1    1.70    5.40
  -1 -19   1    4.60    5.90
   1 -19  -1    2.60    5.40
  -1  19   0   22.20    7.50
   1  19   0   26.50    8.10
   1 -19   0   17.60    7.50
  -1 -19   0   38.30    8.70
   1  19   1   12.00    6.70
  -1  19  -1   -5.90    4.80
  -1 -19  -1    1.90    5.40
   1 -19   1   -0.20    4.90
   1  19   2   14.00    6.90
  -1  19  -2   21.20    7.10
  -1 -19  -2    3.90    5.50
   1 -19   2    1.80    5.80
  -1  19  -3   -7.80    4.90
   1  19   3    0.80    5.40
  -1 -19  -3    1.60    5.20
   1 -19   3   -1.70    5.30
   1  19   4   10.30    7.00
  -1  19  -4   20.10    7.30
  -1 -19  -4   22.80    7.00
   1 -19   4   11.90    7.20
   1  19   5    0.40    5.70
  -1  19  -5   -8.20    4.70
  -1 -19  -5   10.10    6.90
   1 -19   5   -1.40    5.50
  -1  19  -6  219.38   17.40
   1  19   6  207.78   16.30
  -1 -19  -6  218.28   15.90
   1 -19   6  190.18   15.50
  -1  19  -7    6.10    6.80
   1  19   7   16.60    7.90
   1 -19   7    5.50    6.50
  -1 -19  -7   -0.40    5.60
  -1  19  -8    5.50    5.40
   1  19   8   -6.80    5.90
   1 -19   8   11.80    7.40
  -1 -19  -8    1.90    5.80
   1  19   9   -1.60    6.30
  -1  19  -9    2.00    6.00
   1 -19   9   11.90    7.40
  -1 -19  -9   -6.50    5.50
   1  19  10   48.30   13.00
  -1  19 -10   64.19    9.30
  -1 -19 -10   53.09   10.40
   1  19  11   -8.20    7.10
  -1  19 -11   16.90    6.60
   1 -19  11   21.50    8.70
   1  19  12    6.70    7.80
   1 -19  12    2.20    6.80
  -1 -19 -12  -10.60    5.10
   1  19  13   -6.90    7.50
  -1 -19 -13    8.00    7.50
  -1  20  12   -1.30    9.80
   1 -20 -12    5.20   11.30
  -1  20  11    2.70    8.00
   1  20 -11    8.40    7.20
   1 -20 -11    0.60    7.80
  -1 -20  11   10.50    7.80
   1  20 -10   14.70   11.50
  -1  20  10    5.20    8.20
   1 -20 -10    7.50    7.60
  -1 -20  10    2.90    6.50
  -1  20   9   13.20    8.10
   1  20  -9   10.30    6.40
   1 -20  -9   10.70    8.30
  -1 -20   9   11.90    8.10
  -1  20   8   17.90    9.30
   1  20  -8   30.10    8.40
   1 -20  -8   39.20   10.20
  -1 -20   8   36.50    9.60
   1  20  -7   22.40    7.70
  -1  20   7    3.40    7.30
   1 -20  -7   19.60    7.70
  -1 -20   7   16.30    8.40
   1  20  -6   10.80    6.90
  -1  20   6   16.20    8.10
  -1 -20   6   22.70    8.20
   1 -20  -6   19.00    7.80
   1  20  -5   31.40    8.40
  -1  20   5   34.70    9.70
  -1 -20   5   38.60    9.00
   1 -20  -5   34.00    9.00
   1  20  -4   13.90    6.50
  -1  20   4   23.70    8.00
  -1 -20   4   17.70    7.40
   1 -20  -4   26.60    8.30
  -1  20   3   54.89   10.40
   1  20  -3   44.60    9.70
   1 -20  -3   40.70    9.50
  -1 -20   3   39.40    9.30
   1  20  -2   12.40    7.00
  -1  20   2    3.00    6.00
  -1 -20   2   11.40    6.30
   1 -20  -2   30.10    8.40
   1  20  -1    7.40    6.80
  -1  20   1    8.50    6.80
   1 -20  -1    7.20    6.60
  -1 -20   1    9.90    6.20
   1  20   0   23.00    7.90
  -1  20   0   25.00    7.90
   1 -20   0   33.10    9.00
  -1 -20   0   23.80    8.00
  -1  20  -1   -7.70    5.30
   1  20   1    1.30    6.20
  -1 -20  -1   -3.90    4.80
   1 -20   1    1.50    5.10
   1  20   2   26.30    8.50
  -1  20  -2   32.80    8.30
   1 -20   2   35.00    8.80
  -1 -20  -2   33.10    8.50
   1  20   3   20.50    8.50
  -1  20  -3   30.80    8.10
   1 -20   3   30.60    8.60
  -1 -20  -3   39.50    8.90
  -1  20  -4   10.90    6.60
   1  20   4   -2.70    5.80
  -1 -20  -4   -1.80    5.80
   1 -20   4    2.90    6.60
  -1  20  -5   45.80    9.00
   1  20   5   76.29   12.30
  -1 -20  -5   80.69   12.50
   1 -20   5   62.19   11.10
  -1  20  -6   -9.40    5.00
   1  20   6    5.70    6.20
   1 -20   6    4.70    6.30
  -1 -20  -6   -2.50    5.20
  -1  20  -7   -4.40    5.20
   1  20   7   -8.80    5.70
  -1 -20  -7    2.00    5.70
   1 -20   7    4.40    6.70
  -1  20  -8    1.30    6.80
  -1 -20  -8   -2.40    5.60
   1 -20   8    3.90    6.80
   1  20   9   18.30    8.20
  -1  20  -9   24.30    7.60
  -1 -20  -9   17.00    8.00
   1 -20   9   31.80    9.40
   1  20  10   -4.20    7.40
   1 -20  10   10.80    7.50
  -1 -20 -10   15.20    7.50
  -1  20 -11   -6.50    6.70
   1  20  11    3.70    8.30
   1 -20  11    5.40    7.50
  -1 -20 -11    2.10    6.30
  -1 -20 -12    2.90    7.50
   1  21 -11   23.40    9.50
  -1  21  10   17.10   11.80
   1  21 -10    2.30    6.70
   1 -21 -10    2.20    7.10
  -1 -21  10   19.30    7.80
   1  21  -9   20.20    7.50
  -1  21   9    0.30    8.20
   1 -21  -9    8.90    7.70
  -1 -21   9   10.40    7.70
  -1  21   8    4.20    8.10
   1  21  -8    1.30    6.40
   1 -21  -8   -8.00    5.00
  -1 -21   8  -11.70    6.10
   1  21  -7    9.80    7.10
  -1  21   7   11.10    8.30
   1 -21  -7   33.20   12.40
  -1 -21   7   14.40    8.10
  -1  21   6    6.50   13.20
   1  21  -6    0.90    6.50
   1 -21  -6    7.70    6.80
  -1 -21   6    3.30    5.90
   1  21  -5   67.69   11.30
  -1  21   5  104.79   15.20
   1 -21  -5   70.19   11.90
  -1 -21   5   72.39   11.80
  -1  21   4   -1.60    6.00
   1  21  -4   -5.30    5.40
   1 -21  -4    3.30    6.00
  -1 -21   4    4.20    6.30
  -1  21   3   12.40    7.70
   1  21  -3    0.00    6.00
   1 -21  -3    7.40    6.60
  -1 -21   3   18.30    7.70
   1  21  -2    6.80    6.80
  -1  21   2   15.50    7.60
   1 -21  -2   10.90    7.30
  -1 -21   2   20.00    8.50
  -1  21   1   10.80    7.40
   1  21  -1   20.30    7.40
   1 -21  -1   20.20    7.90
  -1 -21   1   22.10    7.70
   1  21   0   12.30    6.70
  -1  21   0    4.30    6.40
   1 -21   0    7.00    6.90
  -1 -21   0   17.30    7.60
   1  21   1   13.80    7.20
  -1  21  -1   14.10    7.90
   1 -21   1    0.20    5.90
  -1 -21  -1   22.60    7.50
   1  21   2   17.90    8.30
  -1  21  -2   13.70    7.20
   1 -21   2    7.10    6.10
  -1 -21  -2   15.20    6.90
   1  21   3    3.90    6.80
  -1  21  -3   -2.30    6.10
   1 -21   3    3.30    6.30
  -1 -21  -3    4.80    5.70
  -1  21  -4    0.50    6.00
   1  21   4   -0.90    6.30
   1 -21   4   -3.10    5.30
  -1 -21  -4    6.80    6.20
  -1  21  -5   -4.30    5.50
   1  21   5   -1.50    6.80
   1 -21   5    4.10    6.50
  -1 -21  -5    3.50    5.80
   1  21   6    6.10    8.30
  -1  21  -6    8.10    7.00
   1 -21   6   -5.30    5.40
  -1 -21  -6    1.50    5.90
   1  21   7   20.70    8.90
  -1  21  -7   32.80    8.50
   1 -21   7   48.60   10.60
  -1 -21  -7   31.00    9.20
   1  21   8    5.20    7.10
  -1  21  -8   12.40    7.70
   1 -21   8   -8.50    5.80
   1  21   9  -15.30    7.40
  -1  21  -9   -4.70    6.40
  -1 -21  -9   -2.80    6.50
   1 -21   9   -4.30    6.00
  -1  21 -10    2.70    7.30
  -1 -21 -10   13.30    7.40
   1  22  -9   25.00    9.10
   1  22  -8   79.19   12.20
   1 -22  -8   54.49   11.70
  -1 -22   8   90.39   14.20
  -1  22   7   -7.50    6.70
   1  22  -7    7.50    7.10
   1 -22  -7    1.30    6.60
  -1 -22   7   18.50    7.70
   1  22  -6   13.70    7.70
  -1  22   6   10.30    7.70
   1 -22  -6   10.20    7.70
  -1 -22   6   14.20    8.40
   1  22  -5   15.20    7.80
  -1  22   5    3.00    7.50
   1 -22  -5   20.70    9.50
   1  22  -4    7.10    7.10
  -1  22   4   -2.40    6.70
   1 -22  -4   10.60   11.70
  -1 -22   4   16.40    8.10
  -1  22   3   -8.40    7.40
   1  22  -3   -3.70    6.10
  -1 -22   3  -11.20    4.60
   1 -22  -3    9.00    7.00
  -1  22   2   13.20   10.80
   1  22  -2   16.80    7.90
  -1 -22   2    8.60    6.50
   1 -22  -2    5.20    6.80
   1  22  -1   -5.90    5.60
  -1  22   1    2.60    6.80
  -1 -22   1    0.80    5.50
   1 -22  -1    0.60    6.00
   1  22   0  -12.50    5.10
  -1  22   0    1.20    6.60
  -1 -22   0   -2.70    5.70
   1 -22   0    1.10    6.60
  -1  22  -1  -13.90    5.60
   1  22   1    6.80    6.70
   1 -22   1   14.40    7.60
  -1 -22  -1    8.20    6.90
  -1  22  -2    1.70    6.80
  -1 -22  -2   -0.10    6.50
   1 -22   2    6.80    6.80
  -1  22  -3    7.50    7.00
   1  22   3    5.90    7.40
  -1 -22  -3   15.80    7.00
   1 -22   3   -2.20    9.10
   1  22   4   -2.10    6.30
  -1  22  -4   17.00    6.80
   1 -22   4   11.00    7.90
  -1 -22  -4   -2.00    5.80
  -1  22  -5    1.10    7.00
   1  22   5   -4.00    6.30
   1 -22   5    7.60    7.10
  -1 -22  -5   -5.50    9.10
   1  22   6   26.30    9.40
  -1  22  -6    6.90    7.70
   1 -22   6    6.60    7.60
  -1 -22  -6   15.00    7.60
   1  22   7    1.50    7.90
  -1  22  -7   -4.10    6.50
   1 -22   7   -1.00    6.00
  -1 -22  -7    9.60    7.20
  -1  22  -8   10.40    7.30
   1 -22   8   17.80   13.80
  -1 -22  -8    7.10    6.70
  -1  22  -9  -10.60    6.70
  -1 -22  -9  -11.80    6.10
   1  23  -7   -4.00    6.50
   1  23  -6    7.50    7.10
   1 -23  -6   11.60    8.50
  -1 -23   6    5.40    6.80
   1  23  -5   10.20    8.00
  -1 -23   5   21.20    8.90
   1 -23  -5   23.90    8.00
   1  23  -4   17.50   12.40
  -1  23   4   10.30    8.10
  -1 -23   4   16.90    7.50
   1 -23  -4    8.80    7.30
  -1  23   3    6.20    7.50
  -1 -23   3    9.90    6.90
   1 -23  -3    3.00    6.70
   1  23  -2  -17.50    6.20
  -1  23   2   22.90    8.90
   1 -23  -2   -2.40    6.80
  -1 -23   2    5.70    6.20
  -1  23   1    1.40    6.90
   1  23  -1    1.90    6.40
   1 -23  -1    4.40    6.60
  -1 -23   1   -4.80    5.50
  -1  23   0    4.10    7.50
   1  23   0    1.50    7.10
  -1 -23   0    5.70    6.60
   1 -23   0    6.20    6.60
  -1  23  -1    0.90    7.00
   1  23   1   -4.70    6.30
  -1 -23  -1    8.80    6.90
   1 -23   1    6.40    7.00
  -1  23  -2    8.10    9.90
   1  23   2   -9.50    6.40
   1 -23   2    0.60    5.80
  -1 -23  -2    2.40    5.60
   1  23   3    5.10    9.10
  -1 -23  -3   -3.10    6.20
   1 -23   3   17.60    8.60
  -1  23  -4   -1.00    8.20
   1  23   4    3.90    8.90
  -1 -23  -4    2.40    7.30
   1 -23   4   -1.70    7.30
  -1  23  -5    7.30    7.60
  -1 -23  -5    7.00    6.80
   1 -23   5   16.80    8.30
  -1  23  -6   10.20    8.00
  -1 -23  -6   14.00    7.70
  -1  23  -7   28.60    8.90
  -1 -23  -7   21.20   13.40
   1  24  -4    4.70    7.40
   1  24  -3   -0.90    6.90
  -1 -24   3    5.10    7.90
   1  24  -2   10.50    8.90
  -1 -24   2    1.10    6.40
   1  24  -1   -5.20    7.30
   1 -24  -1    8.80   10.10
  -1 -24   1    6.00    7.90
   1  24   0    9.50    9.60
  -1  24   0   17.30    9.00
  -1 -24   0   28.10    9.30
  -1  24  -1   13.60    8.30
  -1 -24  -1   23.60    8.80
  -1  24  -2    0.00    7.30
  -1 -24  -2    6.90    7.00
  -1  24  -3   -6.00    7.60
  -1 -24  -3   15.40    9.00
  -1  24  -4   35.50   10.80
  -2   0  21  -10.10    6.70
  -2   0  20   31.20   10.80
  -2   0  19   -0.80    6.40
  -2   0  18   21.90    8.40
  -2   0  17   -4.60    5.80
  -2   0  16  242.38   16.10
  -2   0  15    5.90    5.90
  -2   0  14 1529.35   44.90
  -2   0  13   -3.20    4.60
  -2   0  12    7.60    1.90
  -2   0  12    5.90    1.80
  -2   0  12    4.90    5.20
  -2   0  11    2.60    3.60
  -2   0  11   -0.40    3.90
  -2   0  11   -0.20    1.30
  -2   0  11   -0.80    1.40
  -2   0  10    2.30    3.60
  -2   0  10    2.90    3.40
  -2   0  10    7.40    1.70
  -2   0  10    6.20    1.70
  -2   0   9   -0.10    1.30
  -2   0   9    0.80    3.40
  -2   0   9   -1.50    1.30
  -2   0   9    0.00    2.70
  -2   0   8  982.30   23.30
  -2   0   8 1001.40   23.40
  -2   0   8 1011.80   28.20
  -2   0   8 1021.20   28.20
  -2   0   7    0.90    3.10
  -2   0   7   -1.80    1.50
  -2   0   7    0.60    1.60
  -2   0   6  180.38    8.20
  -2   0   6  172.98    5.80
  -2   0   6  184.08    5.90
  -2   0   5    0.10    1.10
  -2   0   5    1.40    1.20
  -2   0   5    1.20    2.00
  -2   0   4  283.87    8.00
  -2   0   4  301.47    8.00
  -2   0   4  305.97    9.60
  -2   0   3    0.80    1.50
  -2   0   3    2.80    1.80
  -2   0   3   -0.20    1.10
   2   0  -1   -0.20    0.70
  -2   0   1    0.80    0.50
  -2   0   1    1.00    0.70
   2   0  -1   -0.10    0.50
   2   0   0 1420.06   28.40
   2   0   0 1402.06   29.60
  -2   0   0 1241.58   28.30
  -2   0   0 1283.37   29.40
   2   0   1    0.70    1.10
  -2   0  -1    0.70    0.60
   2   0   1    0.00    0.90
  -2   0  -1    0.60    0.80
  -2   0  -3   -0.40    1.10
  -2   0  -3    1.60    1.60
   2   0   3   -0.10    1.80
   2   0   3    1.10    1.40
  -2   0  -4 4093.89   86.39
   2   0   4 4028.60   86.39
  -2   0  -4 4041.90   88.49
   2   0   4 4061.09   88.49
  -2   0  -5   -0.90    1.80
   2   0   5    1.80    1.30
  -2   0  -5    1.00    1.20
   2   0   5   -2.00    2.20
   2   0   6  118.59    7.20
  -2   0  -6  108.09    6.70
  -2   0  -6  108.59    4.40
   2   0   6  116.89    4.60
   2   0   7    0.60    1.70
  -2   0  -7    0.80    1.50
  -2   0  -7    0.40    3.00
   2   0   7   -2.20    3.60
  -2   0  -8  114.89    4.60
   2   0   8  117.69    8.10
   2   0   8  106.99    4.60
  -2   0  -8  107.69    7.50
  -2   0  -9    1.60    1.30
  -2   0  -9    2.20    2.90
   2   0   9    1.00    3.30
   2   0   9    2.20    1.60
  -2   0 -10    7.60    1.80
   2   0  10    3.00    3.90
  -2   0 -10    3.50    3.60
   2   0  10    3.40    1.60
   2   0  11   -2.20    1.40
   2   0  11   -4.30    4.20
  -2   0 -11    0.50    1.40
   2   0  12  206.88   13.00
   2   0  13   -2.60    4.70
   2   0  14   18.90    7.10
   2   0  15   -4.70    5.60
   2   0  16   92.19   11.90
   2   0  17   -0.10    6.00
   2   0  18    6.30    7.20
   2   0  19   10.40    8.00
   2   0  20   15.00    9.00
  -2   1  21    8.70    7.60
  -2  -1  21   -1.90    6.70
  -2   1  20    4.60    8.50
  -2  -1  20    0.00    7.30
  -2   1  19    5.00    7.10
  -2  -1  19   -7.00    5.40
  -2   1  18   10.10    7.40
  -2  -1  18   20.90    8.60
  -2   1  17   15.60    7.80
  -2  -1  17    7.40    6.50
  -2   1  16   29.60    8.00
  -2  -1  16   20.70    7.90
  -2   1  15    3.70    1.80
  -2   1  15    3.20    6.30
  -2   1  15    4.40    2.00
  -2  -1  15   10.50    6.80
  -2   1  14    2.20    2.00
  -2   1  14   13.10    6.30
  -2  -1  14    9.70    5.90
  -2   1  13    5.40    2.50
  -2   1  13    2.40    5.40
  -2   1  13    4.70    2.10
  -2  -1  13    3.20    5.70
  -2   1  12   60.29    8.50
  -2   1  12   55.99    3.90
  -2   1  12   60.39    4.20
  -2  -1  12   75.79    9.20
  -2   1  11   42.40    3.60
  -2   1  11   48.60    7.30
  -2   1  11   43.70    7.00
  -2   1  11   39.60    3.40
  -2  -1  11   50.59    7.50
  -2   1  10   75.79    4.40
  -2   1  10   73.89    7.10
  -2   1  10   71.39    4.20
   2   1 -10   74.29    6.70
  -2   1  10   74.99    7.00
  -2  -1  10   74.99    7.10
  -2  -1  10   75.99    3.00
  -2  -1  10   68.89    2.90
  -2   1   9  157.28    6.20
  -2   1   9  161.18    6.30
  -2   1   9  160.48    9.30
   2   1  -9  162.28    9.10
  -2   1   9  155.08   10.80
  -2  -1   9  170.78   10.70
  -2  -1   9  162.38    5.00
  -2   1   8  652.23   16.70
  -2   1   8  652.03   16.70
  -2   1   8  655.63   20.50
  -2   1   8  635.74   20.40
   2   1  -8  645.54   20.20
  -2  -1   8  654.33   15.30
  -2  -1   8  642.84   20.50
  -2   1   7   54.19    5.60
  -2   1   7   51.19    3.80
   2   1  -7   58.19    5.60
  -2   1   7   58.99    6.40
  -2   1   7   56.79    3.80
  -2  -1   7   52.29    2.90
  -2  -1   7   69.79    7.00
  -2   1   6  719.43   18.00
  -2   1   6  743.33   20.70
   2   1  -6  718.43   20.30
  -2   1   6  753.82   20.80
  -2  -1   6  722.53   16.80
  -2  -1   6  705.53   20.20
  -2   1   5  283.97    8.30
  -2   1   5  293.67   10.00
  -2   1   5  274.87    9.90
   2   1  -5  281.07    9.70
  -2  -1   5  264.57    7.30
  -2  -1   5  282.67    9.80
  -2   1   4  108.39    4.40
   2   1  -4   99.39    4.00
  -2   1   4  106.69    5.20
  -2   1   4  102.69    4.30
   2   1  -4  106.69    5.00
  -2  -1   4  100.69    3.60
  -2  -1   4  114.09    5.20
  -2   1   3  129.49    4.90
  -2   1   3  140.49    5.60
  -2   1   3  133.99    4.90
   2   1  -3  152.18    5.10
   2   1  -3  133.29    5.20
  -2  -1   3  143.19    4.50
  -2  -1   3  137.59    5.40
   2  -1  -3  139.09    5.70
  -2   1   2 1095.19   24.60
  -2   1   2 1080.89   24.60
   2   1  -2  994.40   24.50
  -2   1   2 1092.29   24.50
  -2  -1   2 1116.79   24.10
   2  -1  -2 1080.39   24.60
  -2   1   1    0.40    0.90
   2   1  -1    0.70    0.60
  -2   1   1    0.70    0.80
   2  -1  -1    1.10    1.00
  -2  -1   1    0.40    0.50
  -2  -1   1    0.40    0.80
   2  -1  -1    0.30    0.80
   2   1   0   15.00    2.00
  -2   1   0   13.50    1.50
  -2   1   0   11.00    1.20
   2  -1   0   11.10    1.20
  -2  -1   0    8.90    1.30
   2   1   1  646.44   15.50
   2   1   1  651.53   14.80
  -2   1  -1  638.34   15.30
   2   1   1  652.43   14.70
   2  -1   1  660.33   15.80
  -2  -1  -1  650.03   15.50
   2   1   2  886.01   20.80
  -2   1  -2  895.31   20.30
   2   1   2  904.21   20.90
  -2   1  -2  889.61   21.10
   2  -1   2  909.11   20.40
   2  -1   2  899.01   21.20
  -2   1  -3  488.25   11.90
  -2   1  -3  475.15   13.30
   2   1   3  484.35   12.60
   2   1   3  516.25   13.40
  -2  -1  -3  489.05   13.20
   2  -1   3  496.85   13.50
  -2  -1  -3  499.95   12.60
   2  -1   3  510.15   11.90
   2   1   4 4369.86   93.69
  -2   1  -4 4367.66   93.99
   2   1   4 4221.28   92.09
  -2   1  -4 4335.77   91.09
   2  -1   4 4309.67   93.79
  -2  -1  -4 4307.27   93.59
  -2  -1  -4 4312.37   91.99
   2  -1   4 4182.28   91.19
  -2   1  -5  363.66    9.40
   2   1   5  373.46   12.20
  -2   1  -5  381.26   12.40
   2   1   5  377.26   10.50
   2  -1   5  376.46    9.50
  -2  -1  -5  379.16   10.40
  -2  -1  -5  371.96   12.10
   2  -1   5  386.46   12.50
   2   1   6  404.66   11.30
  -2   1  -6  405.56   10.00
  -2   1  -6  412.86   13.80
   2   1   6  384.76   13.50
   2  -1   6  394.96   10.20
  -2  -1  -6  390.36   11.10
   2  -1   6  407.46   14.00
   2   1   7  621.24   19.10
  -2   1  -7  593.04   14.10
   2   1   7  601.54   15.70
  -2   1  -7  602.74   18.80
   2  -1   7  616.84   19.20
  -2  -1  -7  618.44   15.70
   2  -1   7  578.54   14.60
   2   1   8 1983.10   47.80
   2   1   8 1841.72   47.20
  -2   1  -8 1883.11   41.20
   2   1   8 1939.91   43.10
  -2   1  -8 1919.61   47.60
  -2  -1  -8 1889.11   43.00
   2  -1   8 1921.51   47.70
   2  -1   8 1884.81   41.30
   2   1   9  124.39    8.80
   2   1   9  130.39    8.50
  -2   1  -9  140.49    4.10
  -2   1  -9  140.29   10.10
   2   1   9  140.09    5.90
  -2  -1  -9  135.89    5.70
   2  -1   9  136.79    4.20
   2  -1   9  128.79    9.00
   2   1  10   52.49    7.10
   2   1  10   50.29    3.80
  -2   1 -10   54.19    7.30
   2   1  10   45.10    6.80
   2  -1  10   40.30    7.00
  -2  -1 -10   45.10    3.60
   2   1  11  221.18   12.50
   2   1  11  204.28    7.50
  -2  -1 -11  189.98    7.20
   2  -1  11  225.78   12.70
   2   1  12   33.70    7.30
   2   1  12   38.90    3.80
  -2  -1 -12   37.40    3.70
   2  -1  12   41.30    8.00
   2   1  13   24.80    3.10
   2   1  13   16.90    6.30
   2  -1  13   24.70    7.30
  -2  -1 -13   22.40    3.00
   2   1  14   64.29    9.90
   2   1  14   63.89    3.60
   2  -1  14   87.09   11.10
   2   1  15   26.40    9.50
   2  -1  15   33.30    8.60
   2   1  16    4.20    6.10
   2  -1  16    4.00    5.80
   2   1  17    6.20    6.90
   2  -1  17    3.40    7.00
   2   1  18    4.10    6.60
   2  -1  18    6.00    6.90
   2   1  19    8.20    7.00
   2  -1  19   15.70    8.30
   2   1  20   15.90    8.80
   2  -1  20    3.30    7.90
  -2   2  21   28.80    9.80
  -2  -2  21   -8.30    6.30
  -2   2  20   11.40    8.80
  -2  -2  20   -7.10    6.10
  -2   2  19   -4.50    6.70
  -2  -2  19    4.00    7.20
  -2   2  18   17.00    8.00
  -2  -2  18    5.40    6.40
  -2   2  17    4.80    6.40
  -2  -2  17    6.60    7.10
  -2   2  16   46.30    3.80
  -2   2  16   43.10    9.40
  -2   2  16   41.60    4.00
  -2  -2  16   34.00    8.30
  -2   2  15  113.59    6.20
  -2   2  15  121.59   11.90
  -2  -2  15  122.79   11.80
  -2   2  14  155.08    7.00
  -2   2  14  150.18    7.30
  -2   2  14  174.58   12.90
  -2  -2  14  173.78   13.10
  -2   2  13  676.33   18.20
  -2   2  13  639.04   24.30
  -2   2  13  641.64   17.90
  -2  -2  13  646.74   24.60
  -2   2  12  142.79    6.60
  -2   2  12  143.09   10.80
  -2   2  12  137.49    6.70
  -2  -2  12  142.09   11.00
   2   2 -11    8.90    3.90
  -2   2  11   13.50    2.90
  -2   2  11   11.10    4.50
  -2   2  11    7.60    4.30
  -2   2  11   11.20    2.70
  -2  -2  11    4.30    4.50
  -2   2  10    6.90    2.30
  -2   2  10   13.30    4.30
  -2   2  10    7.60    4.20
   2   2 -10    8.50    3.80
  -2  -2  10   10.30    4.50
  -2   2   9   23.60    5.00
   2   2  -9   20.30    4.60
  -2   2   9   18.00    3.00
   2  -2  -9   20.60    5.10
  -2   2   8    6.10    3.80
   2   2  -8    6.20    3.30
  -2   2   8    6.20    2.40
  -2   2   8    9.70    3.90
   2  -2  -8    7.70    2.30
  -2  -2   8    3.00    1.10
  -2  -2   8    7.70    4.10
  -2  -2   8    3.20    1.10
  -2   2   7   53.09    6.30
  -2   2   7   53.89    6.20
  -2   2   7   51.39    4.20
   2   2  -7   45.60    5.50
  -2  -2   7   43.60    2.40
  -2  -2   7   47.90    2.50
   2  -2  -7   49.30    4.10
  -2  -2   7   54.69    6.40
   2   2  -6   88.99    5.70
   2   2  -6   79.39    3.20
  -2   2   6   85.79    6.10
  -2   2   6   79.89    4.60
  -2  -2   6   78.89    5.90
   2  -2  -6   79.69    4.60
  -2  -2   6   82.79    3.20
   2   2  -5   44.90    4.00
  -2   2   5   48.60    4.20
  -2   2   5   47.50    3.50
   2   2  -5   48.40    2.60
   2  -2  -5   52.89    3.60
  -2  -2   5   50.49    2.50
   2  -2  -5   43.90    4.30
  -2  -2   5   49.50    4.30
  -2   2   4  462.05   13.40
   2   2  -4  442.46   12.80
  -2   2   4  449.36   12.40
  -2  -2   4  451.15   11.10
  -2  -2   4  452.35   12.90
   2  -2  -4  470.95   13.50
   2   2  -3   62.29    3.70
   2   2  -3   69.19    3.60
  -2   2   3   61.29    4.00
  -2   2   3   66.19    3.80
   2  -2  -3   64.39    4.00
  -2  -2   3   65.29    3.80
  -2  -2   3   61.79    3.00
   2  -2  -3   65.49    3.70
   2   2  -2  979.70   22.40
  -2   2   2  975.60   23.10
  -2   2   2  980.20   23.10
  -2  -2   2  974.40   22.50
   2  -2  -2  967.50   23.00
  -2  -2   2 1021.90   22.50
   2  -2  -2  957.30   23.10
   2   2  -1 1466.85   32.50
   2   2  -1 1514.75   33.40
  -2   2   1 1478.75   33.40
  -2   2   1 1507.85   33.60
  -2  -2   1 1481.95   32.50
  -2  -2   1 1494.65   33.30
   2  -2  -1 1543.75   33.50
   2  -2  -1 1477.85   33.50
   2   2   0 1166.98   25.90
  -2   2   0 1133.19   25.60
  -2   2   0 1124.19   25.70
   2   2   0 1106.69   24.60
  -2   2   0 1127.09   25.70
  -2  -2   0 1096.69   24.60
   2  -2   0 1145.69   25.60
  -2  -2   0 1113.39   25.80
   2   2   1  739.53   17.90
  -2   2  -1  748.13   17.40
   2   2   1  748.73   17.00
  -2   2  -1  723.03   17.70
  -2  -2  -1  737.83   17.00
   2  -2   1  736.73   17.80
  -2  -2  -1  730.03   17.80
  -2   2  -2  129.39    4.50
  -2   2  -2  130.09    5.40
   2   2   2  124.89    5.20
  -2  -2  -2  137.09    5.20
   2  -2   2  125.19    5.50
  -2  -2  -2  132.39    5.00
   2  -2   2  131.09    5.00
   2   2   3 2515.65   60.39
  -2   2  -3 2917.91   61.29
  -2   2  -3 2948.41   59.19
   2   2   3 2935.71   60.59
   2  -2   3 2333.07   59.39
   2  -2   3 2893.61   61.29
  -2   2  -4  111.59    5.70
   2   2   4  102.19    5.40
   2   2   4  108.89    5.00
   2   2   4  107.19    5.40
  -2   2  -4  112.39    3.70
   2  -2   4  108.39    3.70
   2  -2   4  111.39    5.80
  -2  -2  -4  102.59    4.70
   2   2   5    2.30    1.90
  -2   2  -5    8.40    1.30
   2   2   5    2.80    2.60
  -2   2  -5    2.40    2.50
   2   2   5    5.30    2.90
   2  -2   5    5.30    2.90
  -2  -2  -5    3.20    1.80
   2  -2   5    3.50    1.20
  -2   2  -6    4.50    3.10
   2   2   6   -0.20    3.00
   2   2   6    1.70    3.10
  -2   2  -6    2.30    1.10
   2   2   6    1.70    2.20
   2  -2   6   -0.30    1.10
   2  -2   6   -0.10    3.30
  -2  -2  -6    0.80    2.00
   2   2   7  181.48    9.30
   2   2   7  186.18    7.50
  -2   2  -7  196.98    9.60
   2   2   7  187.98    9.50
  -2  -2  -7  191.48    7.40
   2  -2   7  190.88    9.80
   2   2   8  433.76   12.90
  -2   2  -8  421.36   15.40
   2   2   8  436.76   15.70
   2   2   8  416.56   15.60
  -2  -2  -8  418.36   12.70
   2  -2   8  426.46   15.90
  -2   2  -9   18.20    5.20
   2   2   9   27.00    5.60
   2   2   9   20.00    5.00
   2   2   9   17.70    3.20
   2  -2   9   23.20    5.60
  -2   2 -10   91.19    7.70
   2   2  10  101.79    8.50
   2   2  10  112.19    6.00
   2   2  10   95.49    8.10
   2  -2  10  104.59    8.90
  -2  -2 -10  105.89    6.10
   2   2  11  261.97    9.50
   2   2  11  246.68   13.40
  -2  -2 -11  249.88    9.20
   2  -2  11  248.38   13.70
   2   2  12   10.50    5.50
   2   2  12    6.80    2.80
   2  -2  12    1.80    5.20
  -2  -2 -12    5.30    2.50
   2   2  13  219.18   13.70
   2   2  13  193.98    8.10
   2  -2  13  192.58   13.30
  -2  -2 -13  188.08    9.00
   2   2  14    3.80    5.70
   2   2  14   -0.10    2.30
   2  -2  14   -2.90    5.30
   2   2  15   52.99   11.00
   2   2  15   82.09    4.80
   2  -2  15   63.99   10.20
   2   2  16    7.30    6.80
   2  -2  16   39.30    9.20
   2   2  17    2.60    6.20
   2  -2  17   -3.30    5.10
   2   2  18    5.10    7.40
   2  -2  18    5.20    6.20
   2   2  19    1.50    6.90
   2  -2  19  -12.30    6.10
   2   2  20  -16.70    5.80
   2  -2  20    4.40    8.00
  -2   3  21   -8.10    6.80
  -2  -3  21   19.70    8.90
  -2   3  20    7.60    7.60
  -2  -3  20   -6.60    6.50
  -2   3  19    5.30    7.10
  -2  -3  19    4.50    6.30
  -2   3  18    3.70    1.90
  -2   3  18   -5.00    6.20
  -2   3  18   -0.50    2.20
  -2  -3  18   -5.90    5.70
  -2   3  17    0.70    2.60
  -2   3  17   -0.40    5.90
  -2   3  17    2.40    2.20
  -2  -3  17   -4.50    5.60
  -2   3  16   58.69    5.40
  -2   3  16   49.30    4.50
  -2   3  16   46.80    9.40
  -2  -3  16   52.29   10.50
  -2   3  15    1.10    5.60
  -2   3  15    1.90    2.90
  -2   3  15    4.10    2.80
  -2  -3  15   11.40    7.00
  -2   3  14   46.40    8.70
  -2   3  14   44.20    5.40
  -2   3  14   47.30    5.20
  -2  -3  14   43.30    8.60
  -2   3  13   76.89    9.70
  -2   3  13   79.79    6.10
  -2   3  13   78.09    5.80
  -2  -3  13  101.99   10.30
  -2   3  12  400.66   13.30
  -2   3  12  397.46   17.70
  -2  -3  12  381.46   17.30
  -2   3  11    1.00    4.20
  -2   3  11    2.10    2.60
   2   3 -11    0.60    3.70
   2  -3 -11    7.10    2.80
  -2  -3  11    0.20    4.00
  -2   3  10    8.40    4.00
  -2   3  10    6.20    4.10
   2   3 -10    8.20    3.60
  -2   3  10    6.50    2.70
   2  -3 -10    9.60    2.80
  -2  -3  10    0.30    4.00
  -2   3   9   38.70    6.10
  -2   3   9   46.20    4.40
   2   3  -9   55.39    6.80
  -2   3   9   38.10    6.40
  -2  -3   9   48.30    7.90
   2  -3  -9   41.50    4.60
  -2   3   8    8.40    3.80
  -2   3   8    8.50    2.70
  -2   3   8    3.00    3.70
   2   3  -8    2.90    2.90
   2  -3  -8    4.20    2.40
  -2  -3   8    2.10    3.40
  -2   3   7 2055.59   49.00
  -2   3   7 1970.90   46.20
   2   3  -7 1985.80   42.90
   2   3  -7 2047.60   48.40
   2  -3  -7 1941.31   46.10
  -2  -3   7 2004.70   48.50
   2  -3  -7 2016.90   49.00
  -2  -3   7 1975.00   43.00
  -2   3   6   14.10    4.00
   2   3  -6   15.60    3.50
  -2   3   6   16.30    3.10
   2  -3  -6   14.10    4.00
  -2  -3   6   16.60    2.00
  -2  -3   6   21.90    4.60
   2   3  -5  176.38    7.50
  -2   3   5  163.98    7.80
   2   3  -5  171.88    5.40
  -2   3   5  171.48    7.00
  -2  -3   5  169.08    5.40
  -2  -3   5  164.78    7.60
   2  -3  -5  164.28    7.80
   2   3  -4   31.90    3.20
   2   3  -4   41.90    2.60
  -2   3   4   36.70    4.00
  -2   3   4   37.60    3.30
  -2  -3   4   38.50    2.60
   2  -3  -4   37.90    3.30
   2  -3  -4   37.90    3.70
  -2  -3   4   37.50    3.70
  -2   3   3  146.09    6.00
   2   3  -3  133.39    5.50
   2   3  -3  139.49    5.00
  -2   3   3  134.69    6.00
   2  -3  -3  130.59    6.10
  -2  -3   3  140.29    5.00
  -2  -3   3  144.99    5.80
   2  -3  -3  139.39    5.80
  -2   3   2  427.56   12.10
  -2   3   2  435.66   12.20
   2   3  -2  420.46   11.40
  -2  -3   2  418.76   11.30
   2  -3  -2  435.96   12.20
   2  -3  -2  435.46   12.10
  -2  -3   2  428.46   11.50
  -2   3   1  598.14   15.40
   2   3  -1  614.84   15.30
  -2   3   1  586.64   15.40
  -2  -3   1  580.04   14.50
   2  -3  -1  594.64   15.40
   2  -3  -1  630.24   15.50
  -2  -3   1  578.94   15.00
   2   3   0 2532.75   54.29
  -2   3   0 2481.75   55.09
  -2   3   0 2505.25   55.29
   2   3   0 2561.64   55.39
  -2  -3   0 2518.65   55.19
   2  -3   0 2516.75   55.29
  -2  -3   0 2501.05   54.29
   2  -3   0 2481.65   55.09
   2   3   1  228.28    7.60
  -2   3  -1  216.68    7.00
  -2   3  -1  222.08    7.50
  -2  -3  -1  218.78    6.70
   2  -3   1  217.48    7.50
   2  -3   1  210.18    6.90
  -2  -3  -1  205.88    7.30
  -2   3  -2  809.62   20.40
  -2   3  -2  799.72   19.10
  -2   3  -2  799.52   19.10
   2   3   2  819.62   20.20
   2  -3   2  811.02   20.50
  -2  -3  -2  779.42   19.50
  -2  -3  -2  808.02   20.00
  -2   3  -3 1837.42   42.60
  -2   3  -3 1760.72   38.90
   2   3   3 1547.55   39.90
  -2   3  -3 1857.31   38.90
   2   3   3 1789.62   40.50
  -2  -3  -3 1753.92   40.30
  -2  -3  -3 1751.72   40.20
   2  -3   3 1798.92   41.00
  -2   3  -4   28.00    3.90
   2   3   4   20.50    2.90
  -2   3  -4   21.90    2.10
  -2   3  -4   29.20    2.10
   2  -3   4   24.20    3.70
  -2  -3  -4   27.60    3.70
   2   3   5    5.60    3.00
  -2   3  -5    6.90    3.10
   2   3   5   11.20    2.90
   2   3   5    5.10    3.00
  -2   3  -5    8.40    1.50
  -2   3  -5    6.00    2.30
   2  -3   5    6.00    3.30
  -2  -3  -5    4.10    2.40
  -2   3  -6  395.96   13.80
   2   3   6  389.36   12.40
   2   3   6  364.16   13.50
   2   3   6  402.66   13.80
  -2   3  -6  367.36    9.30
  -2   3  -6  391.96    9.40
  -2  -3  -6  393.76   12.20
   2  -3   6  390.76   14.10
   2   3   7  165.08    9.10
  -2   3  -7  143.89    8.40
   2   3   7  153.08    8.60
   2   3   7  153.28    7.30
   2  -3   7  153.88    9.20
  -2  -3  -7  152.08    7.00
   2   3   8  962.60   27.90
  -2   3  -8  976.00   28.00
   2   3   8  984.40   28.00
   2   3   8  973.90   25.30
   2  -3   8  970.90   30.50
  -2  -3  -8 1003.90   25.20
   2   3   9    8.80    4.10
  -2   3  -9   11.30    4.00
   2   3   9   14.70    3.30
  -2  -3  -9   12.50    3.00
   2  -3   9   16.30    4.90
  -2   3 -10  318.17   14.50
   2   3  10  337.57   11.80
   2   3  10  324.77   14.70
   2   3  10  337.97   14.80
   2  -3  10  331.07   15.20
  -2  -3 -10  335.87   11.60
   2   3  11  124.29    7.10
   2   3  11  107.29    9.40
  -2  -3 -11  109.79    6.50
   2  -3  11  123.29   10.30
   2   3  12    4.70    4.90
   2   3  12   12.60    3.60
   2  -3  12   14.40    6.10
  -2  -3 -12   12.60    3.30
   2   3  13   22.00    4.20
   2   3  13   31.70    7.60
   2  -3  13   24.20    6.90
  -2  -3 -13   27.00    4.40
   2   3  14    5.30    3.20
   2   3  14    3.50    6.00
  -2  -3 -14    3.60    2.80
   2  -3  14   -1.10    5.00
   2   3  15   -0.40    2.80
   2   3  15   -5.10    5.10
  -2  -3 -15    2.40    2.70
   2  -3  15    6.80    6.40
   2   3  16   46.70    4.60
   2   3  16   45.90    9.30
   2  -3  16   33.90    8.70
   2   3  17   26.10    3.40
   2   3  17   22.30    8.40
   2  -3  17   30.90    9.00
   2   3  18    7.40    7.40
   2  -3  18    1.60    6.90
   2   3  19    7.50    7.70
   2   3  20    0.40    7.60
   2  -3  20    5.60    6.80
  -2   4  21   -1.80   10.90
  -2   4  20    3.20   11.30
  -2  -4  20    6.40    8.00
  -2   4  19   -2.70    6.50
  -2   4  19   -4.50    3.90
  -2  -4  19   -3.80    6.70
  -2   4  18   99.99    6.90
  -2   4  18  101.59   13.80
  -2  -4  18   85.99   13.10
  -2   4  17   22.70    4.50
  -2   4  17   20.00    7.90
  -2   4  17   16.50    3.40
  -2  -4  17    9.60    6.70
  -2   4  16    2.70    2.60
  -2   4  16   -1.40    3.10
  -2   4  16    0.60    5.60
  -2  -4  16   -3.20    4.90
  -2   4  15  275.27   11.00
  -2   4  15  263.67   11.50
  -2   4  14    6.90    3.30
  -2   4  14    9.60    6.00
  -2   4  14   10.20    3.80
  -2  -4  14    1.90    5.70
  -2   4  13  342.97   17.50
  -2   4  13  348.87   13.10
  -2  -4  13  342.67   17.40
  -2   4  12  311.67   15.70
  -2   4  12  338.47   12.60
  -2  -4  12  329.47   16.30
   2  -4 -12  313.77   12.20
  -2   4  11   57.69    8.00
  -2   4  11   55.09    5.50
   2  -4 -11   55.39    5.90
  -2  -4  11   58.39    8.30
   2   4 -10    4.50    3.10
  -2   4  10    8.80    3.90
  -2   4  10    9.90    4.40
  -2   4  10   14.50    3.50
  -2  -4  10   10.30    4.80
   2  -4 -10   10.40    3.00
   2   4  -9    7.20    3.80
  -2   4   9    1.10    3.30
  -2   4   9    1.20    3.50
  -2   4   9    3.40    2.60
   2  -4  -9    3.40    2.60
  -2  -4   9   10.90    4.60
   2   4  -8   12.50    3.90
  -2   4   8    3.50    2.70
   2   4  -8    4.90    1.10
  -2   4   8    2.50    3.10
   2  -4  -8    9.60    4.10
   2  -4  -8    5.30    2.60
  -2  -4   8    6.50    4.10
  -2  -4   8    5.80    1.10
  -2   4   7    6.90    3.70
  -2   4   7    1.60    2.70
   2   4  -7    0.50    2.80
   2  -4  -7    3.10    3.60
  -2  -4   7    3.80    1.40
  -2  -4   7    6.40    3.80
   2  -4  -7    3.40    2.30
  -2   4   6  170.88    7.90
  -2   4   6  176.38    9.00
   2   4  -6  157.58    8.20
   2   4  -6  177.68    5.70
  -2  -4   6  172.38    5.70
  -2  -4   6  162.58    8.60
   2  -4  -6  150.88    8.80
   2   4  -5   55.69    4.80
  -2   4   5   50.69    5.10
   2   4  -5   61.79    3.50
  -2   4   5   55.79    4.80
  -2  -4   5   57.99    3.30
  -2  -4   5   57.89    5.30
   2  -4  -5   56.29    4.60
   2  -4  -5   53.29    5.20
   2   4  -4    1.10    1.40
  -2   4   4   -0.20    1.80
   2   4  -4    1.40    1.90
  -2   4   4    3.20    2.30
  -2  -4   4    2.70    2.30
   2  -4  -4    2.60    2.30
   2  -4  -4    1.60    1.80
  -2  -4   4    0.90    1.30
   2   4  -3 2205.88   50.79
   2   4  -3 2270.17   49.99
  -2   4   3 2246.48   51.79
  -2   4   3 2263.67   51.39
   2  -4  -3 2268.97   51.69
  -2  -4   3 2282.67   50.99
  -2  -4   3 2285.97   49.99
   2   4  -2 1342.77   30.60
  -2   4   2 1293.27   31.20
  -2   4   2 1324.27   31.30
  -2  -4   2 1275.77   30.40
   2  -4  -2 1349.86   31.50
   2  -4  -2 1310.67   31.30
  -2  -4   2 1304.47   30.60
  -2   4   1 2236.18   50.19
   2   4  -1 2268.17   49.99
  -2   4   1 2243.68   50.19
   2  -4  -1 2189.18   50.09
  -2  -4   1 2198.38   49.30
  -2  -4   1 2220.98   49.70
   2  -4  -1 2237.38   50.19
   2   4   0 3782.02   81.89
  -2   4   0 3852.51   81.99
  -2   4   0 3637.44   81.59
   2  -4   0 3692.83   81.59
   2  -4   0 3834.82   81.99
  -2  -4   0 3716.83   80.79
  -2  -4   0 3735.73   81.69
  -2   4  -1   74.39    4.50
   2   4   1   84.09    4.90
  -2   4  -1   86.49    4.40
   2  -4   1   80.09    4.60
   2  -4   1   83.39    4.20
  -2  -4  -1   74.19    3.90
  -2  -4  -1   79.89    4.50
   2   4   2  889.71   22.90
  -2   4  -2  891.91   21.80
   2  -4   2  932.71   21.90
  -2  -4  -2  924.01   22.30
  -2  -4  -2  887.51   22.90
   2  -4   2  919.31   23.20
  -2   4  -3  450.15   13.80
  -2   4  -3  459.65   12.10
   2   4   3  447.86   13.10
   2   4   3  449.56   13.50
   2  -4   3  436.96   12.00
   2  -4   3  461.15   14.00
  -2  -4  -3  462.95   14.50
  -2  -4  -3  440.76   13.10
   2   4   4  441.66   13.50
  -2   4  -4  424.86   11.40
  -2   4  -4  436.06   13.90
  -2   4  -4  426.56   11.40
   2   4   4  435.06   13.40
   2  -4   4  425.16   14.10
  -2  -4  -4  436.66   13.50
  -2  -4  -4  424.56   13.00
   2   4   5    4.20    2.90
  -2   4  -5    1.40    3.00
  -2   4  -5    4.70    1.80
   2   4   5   -2.30    2.90
  -2   4  -5    3.20    1.60
  -2  -4  -5    2.90    3.20
   2  -4   5    1.20    3.60
  -2  -4  -5    4.30    2.50
  -2   4  -6   13.90    1.90
  -2   4  -6   20.20    4.40
   2   4   6   11.90    3.60
  -2   4  -6   11.70    2.40
   2   4   6   18.10    4.50
   2  -4   6   21.50    4.80
   2   4   7    1.00    2.70
   2   4   7    2.10    3.50
   2   4   7    5.00    3.30
  -2   4  -7   -0.50    2.90
  -2   4  -7    2.70    1.10
   2  -4   7    3.80    3.80
  -2  -4  -7   -0.10    2.10
   2   4   8   76.29    6.70
  -2   4  -8   76.29    6.60
   2   4   8   76.09    5.80
   2   4   8   68.49    6.80
   2  -4   8   80.29    7.40
  -2  -4  -8   73.89    5.30
  -2   4  -9  161.98    9.80
   2   4   9  162.88   10.80
   2   4   9  164.78    8.30
   2   4   9  164.58   10.00
   2  -4   9  170.48   10.50
  -2  -4  -9  148.59    7.70
   2   4  10    5.40    4.10
   2   4  10   11.90    3.70
  -2   4 -10    3.70    4.00
   2   4  10   11.90    4.80
  -2  -4 -10    8.20    3.00
   2  -4  10   12.30    5.10
   2   4  11   36.80    5.30
   2   4  11   23.90    6.40
   2  -4  11   29.50    6.70
  -2  -4 -11   35.00    5.00
   2   4  12    3.20    4.90
   2   4  12    0.10    3.20
  -2  -4 -12    8.90    3.50
   2  -4  12    9.10    5.90
   2   4  13   52.69    8.90
   2   4  13   71.59    7.10
  -2  -4 -13   54.29    6.20
   2  -4  13   50.59    9.00
   2   4  14  181.08   13.80
   2   4  14  188.48    9.60
   2  -4  14  194.28   14.30
  -2  -4 -14  209.58    9.70
   2   4  15   -2.20    5.40
   2   4  15    1.10    3.30
   2  -4  15   -1.40    5.90
  -2  -4 -15   -3.80    3.00
   2   4  16   -0.50    5.70
   2   4  16    2.50    3.30
  -2  -4 -16   -2.40    2.90
   2  -4  16    1.80    5.90
   2   4  17    2.80    2.90
   2   4  17   10.90    6.70
   2  -4  17    2.50    5.60
   2   4  18   34.80    9.50
   2   4  18   48.20    4.50
   2  -4  18   30.30    7.70
   2   4  19   29.20   10.90
   2  -4  19    9.40    6.70
   2   4  20   20.90    9.20
   2  -4  20   22.40    8.90
  -2   5  20    9.80    8.40
  -2  -5  20    4.60    6.40
  -2   5  19   59.69    6.70
  -2   5  19   35.10    9.70
  -2  -5  19   29.60    8.70
  -2   5  18   36.80    9.70
  -2   5  18   25.10    5.30
  -2  -5  18   29.80    9.00
  -2   5  17  152.78    9.40
  -2   5  17  166.78    8.50
  -2   5  17  145.59   13.90
  -2  -5  17  161.48   14.50
  -2   5  16   46.50    9.30
  -2   5  16   38.90    6.40
  -2   5  16   55.29    5.60
  -2  -5  16   64.49   11.40
  -2   5  15   14.70    6.70
  -2   5  15   25.90    4.50
  -2   5  15   14.10    4.50
  -2  -5  15   16.90    7.30
  -2   5  14    0.20    5.00
  -2   5  14   -4.60    3.30
  -2  -5  14    3.80    6.00
  -2   5  13   11.50    4.40
  -2   5  13   20.00    6.70
   2  -5 -13   17.90    4.20
  -2  -5  13    4.80    5.90
  -2   5  12   58.29    9.30
  -2   5  12   54.49    6.30
  -2  -5  12   55.29    8.60
   2  -5 -12   51.99    6.40
  -2   5  11  122.89   10.00
  -2   5  11  103.19    7.50
  -2  -5  11  116.29   10.10
   2  -5 -11  128.19    7.70
  -2   5  10   22.20    5.80
  -2   5  10   22.40    4.30
  -2   5  10   16.50    5.50
   2   5 -10   16.20    4.90
   2  -5 -10   17.60    4.00
  -2  -5  10   20.60    6.10
   2   5  -9   18.80    4.40
  -2   5   9   20.60    4.20
  -2   5   9   12.70    4.40
   2  -5  -9   22.20    4.10
   2  -5  -9   14.50    4.90
  -2  -5   9   11.80    4.80
   2   5  -8  346.67    9.30
  -2   5   8  368.36   14.60
  -2   5   8  355.66   12.80
   2   5  -8  349.37   13.90
  -2  -5   8  349.27   14.20
  -2  -5   8  345.47    9.10
  -2   5   7    8.70    3.40
   2   5  -7    6.70    1.80
   2   5  -7    8.40    3.60
  -2   5   7    4.80    3.30
  -2  -5   7    4.90    1.70
   2  -5  -7    7.60    4.00
   2  -5  -7    5.30    2.90
  -2  -5   7    7.10    3.80
  -2   5   6   61.99    5.70
   2   5  -6   63.89    3.90
   2   5  -6   57.59    5.60
  -2   5   6   57.29    6.00
   2  -5  -6   57.29    5.90
   2  -5  -6   61.99    5.50
  -2  -5   6   60.69    3.70
  -2  -5   6   61.59    6.40
  -2   5   5  498.75   16.10
   2   5  -5  483.55   13.20
  -2   5   5  496.65   15.40
   2   5  -5  478.25   15.30
   2  -5  -5  499.85   15.40
   2  -5  -5  477.55   15.90
  -2  -5   5  480.65   15.60
  -2  -5   5  484.55   13.20
   2   5  -4  477.05   14.50
  -2   5   4  470.25   14.80
   2   5  -4  471.35   13.10
  -2   5   4  477.95   15.10
  -2  -5   4  470.75   13.10
  -2  -5   4  473.45   14.70
   2  -5  -4  483.25   15.40
   2  -5  -4  486.95   14.80
  -2   5   3  502.05   15.20
   2   5  -3  497.75   15.50
   2   5  -3  518.75   14.00
  -2   5   3  493.85   15.00
   2  -5  -3  497.65   15.30
  -2  -5   3  489.75   13.80
  -2  -5   3  497.55   14.60
   2  -5  -3  506.45   15.00
  -2   5   2  298.07   10.10
   2   5  -2  287.07    9.50
   2   5  -2  285.37    9.40
  -2   5   2  269.17    9.90
   2  -5  -2  291.97   10.20
   2  -5  -2  287.97   10.00
  -2  -5   2  277.17    9.20
  -2  -5   2  293.07    9.60
   2   5  -1    1.40    2.00
   2   5  -1    3.00    1.60
  -2   5   1    4.40    2.30
  -2   5   1    1.70    1.90
   2  -5  -1   -0.50    1.90
  -2  -5   1   -1.60    1.50
   2  -5  -1    2.10    2.10
  -2  -5   1   -0.70    1.50
   2   5   0  444.76   13.20
  -2   5   0  456.85   13.10
  -2   5   0  417.76   13.00
  -2  -5   0  425.06   14.00
   2  -5   0  444.26   14.30
   2  -5   0  450.95   13.40
  -2  -5   0  433.96   12.40
  -2   5  -1 1502.95   36.00
  -2   5  -1 1529.05   35.40
   2   5   1 1495.95   36.00
  -2  -5  -1 1507.15   35.10
   2  -5   1 1553.74   36.30
   2  -5   1 1498.25   35.30
  -2  -5  -1 1473.95   35.80
  -2   5  -2   77.79    5.10
   2   5   2   56.29    4.00
   2   5   2   66.49    5.00
  -2   5  -2   75.99    4.40
   2  -5   2   72.09    4.30
  -2  -5  -2   69.49    4.40
  -2  -5  -2   58.59    4.50
   2  -5   2   67.19    5.00
  -2   5  -3   74.79    4.40
   2   5   3   75.29    5.50
  -2   5  -3   88.59    5.90
   2   5   3   79.29    5.10
   2  -5   3   79.29    4.50
  -2  -5  -3   82.29    5.30
   2  -5   3   76.29    5.80
  -2  -5  -3   78.39    5.20
   2   5   4   30.30    4.70
   2   5   4   28.50    4.30
  -2   5  -4   27.10    4.40
  -2   5  -4   22.50    3.00
   2  -5   4   25.00    4.70
  -2  -5  -4   24.30    3.90
  -2  -5  -4   14.50    3.60
   2  -5   4   22.30    2.90
  -2   5  -5 1654.23   41.50
  -2   5  -5 1607.24   37.80
   2   5   5 1692.33   40.80
   2   5   5 1698.53   41.10
  -2   5  -5 1699.83   37.80
  -2  -5  -5 1645.24   41.00
  -2  -5  -5 1698.63   40.60
   2  -5   5 1740.73   42.10
  -2   5  -6  249.58   11.00
   2   5   6  256.97   10.50
  -2   5  -6  235.68    7.40
  -2   5  -6  248.98    7.50
   2   5   6  243.28   10.80
  -2  -5  -6  243.78   10.80
   2  -5   6  249.48   11.50
  -2  -5  -6  248.58   10.00
   2   5   7 1098.79   29.80
  -2   5  -7 1063.99   24.20
  -2   5  -7 1062.79   24.10
  -2   5  -7 1037.80   29.60
   2   5   7 1073.59   28.40
   2  -5   7 1071.49   30.50
  -2   5  -8   13.10    4.10
   2   5   8    8.50    3.40
   2   5   8    8.90    3.70
   2  -5   8    4.40    4.40
  -2  -5  -8    6.30    2.80
   2   5   9  271.87   13.00
  -2   5  -9  274.57   13.00
   2   5   9  273.97   11.50
   2   5   9  274.87   13.20
  -2  -5  -9  271.07   11.20
   2  -5   9  266.57   13.50
   2   5  10  248.88   11.20
   2   5  10  224.88   12.20
   2   5  10  221.08   12.70
  -2  -5 -10  246.98   10.60
   2  -5  10  236.88   13.30
   2   5  11    5.70    3.70
   2   5  11   -2.80    4.00
   2  -5  11    7.00    5.40
  -2  -5 -11   -0.20    2.70
   2   5  12   67.89    9.20
   2   5  12   60.39    7.00
   2  -5  12   87.29   11.00
  -2  -5 -12   57.79    6.10
   2   5  13   -2.20    4.50
   2   5  13    9.00    4.20
   2  -5  13    8.90    6.20
  -2  -5 -13    2.70    3.20
   2   5  14   24.90    5.20
   2   5  14   22.50    7.30
  -2  -5 -14   29.90    5.00
   2   5  15   -7.10    4.60
   2   5  15   -1.00    3.40
   2  -5  15    4.50    6.00
  -2  -5 -15    8.00    3.60
   2   5  16   13.80    4.80
   2   5  16   31.00    8.30
   2  -5  16   10.60    6.40
  -2  -5 -16   25.30    5.10
   2   5  17    6.00    3.90
   2   5  17    6.50    6.90
  -2  -5 -17   14.00    5.40
   2  -5  17   -5.60    4.90
   2   5  18   52.09    6.20
   2   5  18   41.20   10.30
   2  -5  19   -0.60    4.30
   2   5  20   -6.40    7.00
   2  -5  20  -10.20    6.10
  -2   6  20    4.10    8.00
  -2  -6  20   -2.00    6.70
  -2   6  19   21.00    5.40
  -2   6  19   27.60    9.80
  -2  -6  19    1.70    8.90
  -2   6  18    7.60    4.60
  -2   6  18   -5.80    5.90
  -2  -6  18    6.30    7.20
  -2   6  17   99.19    7.50
  -2   6  17  112.09   14.50
  -2   6  17  108.99    9.10
  -2  -6  17  100.49   12.80
  -2   6  16  132.99    8.60
  -2   6  16  138.19   13.20
  -2   6  16  150.58    9.90
  -2  -6  16  119.09   12.70
  -2   6  15   31.20    8.10
  -2   6  15   42.40    6.50
  -2  -6  15   37.70    9.30
  -2   6  14   57.79    9.80
  -2   6  14   70.49    7.80
  -2  -6  14   58.09    9.70
  -2   6  13    8.60    4.40
  -2   6  13    6.80    6.10
  -2  -6  13    0.50    5.50
   2  -6 -13    5.30    3.60
  -2   6  12   64.39   10.00
  -2  -6  12   59.09    9.60
   2  -6 -12   71.99    7.80
  -2   6  11   18.60    6.00
  -2   6  11   22.50    5.00
  -2  -6  11   28.00    7.10
   2  -6 -11   25.70    5.00
   2   6 -10   -1.00    3.30
  -2   6  10    0.10    3.00
  -2  -6  10   -0.60    4.20
   2  -6 -10    3.00    4.30
   2  -6 -10    0.60    2.90
   2   6  -9   37.20    2.50
   2   6  -9   31.60    5.70
  -2   6   9   35.70    6.00
  -2   6   9   35.60    5.30
  -2  -6   9   34.30    2.40
  -2  -6   9   51.99    7.70
   2  -6  -9   43.70    7.20
   2   6  -8    1.30    3.00
   2   6  -8    1.10    1.50
  -2   6   8    3.60    3.20
  -2  -6   8    3.00    3.60
   2  -6  -8    0.60    2.40
  -2  -6   8    5.00    1.60
   2  -6  -8    3.10    3.70
  -2   6   7   86.49    7.10
   2   6  -7   83.79    4.40
   2   6  -7   80.49    6.60
  -2   6   7   76.59    6.40
   2  -6  -7   75.49    7.10
  -2  -6   7   83.79    4.30
   2  -6  -7   85.99    6.40
  -2  -6   7   94.09    7.50
  -2   6   6   29.00    4.90
   2   6  -6   32.30    3.60
   2   6  -6   36.00    5.30
  -2   6   6   39.30    5.50
   2  -6  -6   28.30    4.60
   2  -6  -6   27.70    5.20
  -2  -6   6   24.60    3.20
  -2  -6   6   35.20    5.80
  -2   6   5    7.60    3.60
   2   6  -5    9.10    2.70
  -2   6   5    8.80    3.50
   2   6  -5    6.10    3.50
  -2  -6   5    5.50    2.40
  -2  -6   5    3.10    3.60
   2  -6  -5    6.80    3.30
   2  -6  -5    3.50    3.60
   2   6  -4   64.79    4.90
  -2   6   4   59.89    5.90
   2   6  -4   63.39    5.50
  -2   6   4   60.79    5.90
   2  -6  -4   75.49    5.90
   2  -6  -4   55.39    5.90
  -2  -6   4   59.09    5.70
  -2  -6   4   62.59    4.60
   2   6  -3 1217.58   29.80
   2   6  -3 1206.78   30.30
  -2   6   3 1269.27   31.30
  -2   6   3 1225.08   31.10
   2  -6  -3 1187.38   30.80
   2  -6  -3 1216.68   31.30
  -2  -6   3 1191.88   30.80
  -2  -6   3 1230.98   30.60
  -2   6   2  175.38    8.10
  -2   6   2  162.98    7.80
   2   6  -2  169.18    7.50
   2   6  -2  160.78    7.30
  -2  -6   2  181.08    7.40
  -2  -6   2  164.38    7.40
   2  -6  -2  172.08    7.90
   2  -6  -2  157.08    7.80
  -2   6   1  697.43   19.50
   2   6  -1  738.23   19.40
  -2   6   1  704.13   19.60
   2  -6  -1  671.73   19.50
  -2  -6   1  705.73   19.00
  -2  -6   1  678.53   18.70
   2  -6  -1  682.73   19.30
   2   6   0   10.00    3.20
  -2   6   0   12.20    3.30
  -2   6   0    8.80    2.70
  -2  -6   0    9.30    2.70
   2  -6   0    5.30    2.30
   2  -6   0   14.80    3.40
  -2  -6   0    7.10    2.50
  -2   6  -1   28.50    4.20
  -2   6  -1   28.80    3.80
   2   6   1   28.40    4.40
   2   6   1   20.20    3.70
  -2  -6  -1   26.90    3.80
   2  -6   1   29.60    4.20
  -2  -6  -1   28.60    3.90
   2  -6   1   31.20    3.90
   2   6   2  232.68    9.00
   2   6   2  231.78    9.70
  -2   6  -2  232.48    9.50
  -2   6  -2  231.98    8.80
   2  -6   2  222.68    9.70
  -2  -6  -2  236.18    9.50
  -2  -6  -2  225.08    8.90
   2  -6   2  238.88    8.90
   2   6   3 1195.78   30.00
  -2   6  -3 1176.88   29.00
   2   6   3 1232.88   31.00
  -2   6  -3 1238.08   31.10
   2  -6   3 1172.58   30.40
  -2  -6  -3 1179.38   30.10
   2  -6   3 1183.98   31.00
  -2  -6  -3 1167.68   30.50
  -2   6  -4 1185.18   30.40
   2   6   4 1121.39   29.80
   2   6   4 1119.19   29.30
  -2   6  -4 1139.69   27.60
  -2  -6  -4 1133.09   29.50
  -2  -6  -4 1160.18   29.60
   2  -6   4 1103.99   30.20
   2  -6   4 1119.09   27.50
  -2   6  -5  428.06   15.10
  -2   6  -5  404.66   12.20
   2   6   5  411.66   14.60
   2   6   5  439.16   14.80
   2  -6   5  432.46   15.60
  -2  -6  -5  428.76   14.80
  -2  -6  -5  432.76   14.50
   2  -6   5  419.76   12.20
   2   6   6    6.10    3.30
   2   6   6   -2.80    2.80
  -2   6  -6   -0.90    2.90
  -2   6  -6   -1.00    1.50
  -2   6  -6    0.00    1.70
  -2  -6  -6    4.10    3.30
  -2  -6  -6   -0.30    2.40
   2  -6   6   -1.60    3.50
  -2   6  -7    4.60    1.70
   2   6   7    9.20    3.70
  -2   6  -7    3.60    1.60
  -2   6  -7    4.40    3.60
   2   6   7    4.90    3.20
  -2  -6  -7    6.10    2.80
   2  -6   7    6.00    4.20
  -2  -6  -7    5.40    3.60
   2   6   8   47.00    7.70
  -2   6  -8   43.80    6.40
  -2   6  -8   43.80    2.70
  -2   6  -8   41.00    2.60
   2   6   8   47.60    6.10
   2  -6   8   47.40    6.80
   2   6   9  716.63   23.70
   2   6   9  727.73   22.20
  -2   6  -9  703.43   23.50
   2   6   9  671.43   23.40
   2  -6   9  743.83   24.70
  -2  -6  -9  695.43   21.60
   2   6  10   50.09    6.40
   2   6  10   47.70    7.70
  -2  -6 -10   40.70    5.70
   2  -6  10   46.00    7.90
   2   6  11   50.09    7.60
   2   6  11   50.79    8.40
   2  -6  11   40.70    7.90
  -2  -6 -11   54.99    6.50
   2   6  12    0.10    4.20
   2   6  12    3.80    5.30
  -2  -6 -12    2.70    3.20
   2  -6  12    6.60    5.90
   2   6  13    0.90    4.00
   2   6  13   -3.50    4.30
   2  -6  13    0.40    5.90
  -2  -6 -13   -0.30    4.10
   2   6  14    6.10    4.20
   2   6  14    7.20    6.30
  -2  -6 -14   10.70    5.00
   2  -6  14    0.30    6.00
   2   6  15   40.30    6.70
   2   6  15   35.40    8.90
   2  -6  15   36.80    9.50
  -2  -6 -15   35.10    6.20
   2   6  16   11.70    6.60
   2   6  16    3.70    4.50
  -2  -6 -16    2.90    4.70
   2  -6  16   -5.40    5.00
   2   6  17    3.70    6.70
   2   6  17   -9.70    3.70
   2  -6  17    1.50    6.50
   2   6  18    2.10    4.30
   2   6  18    1.80    6.70
   2  -6  18    9.00    6.10
   2   6  19    4.30    7.40
   2  -6  19   -2.90    4.30
   2   6  20   70.29   13.40
  -2   7  20   24.90    9.50
  -2  -7  20   22.70    8.90
  -2   7  19    4.60    4.80
  -2   7  19   -5.60    6.90
  -2  -7  19    6.20   10.40
  -2   7  18    6.30    7.10
  -2   7  18   13.50    5.60
  -2  -7  18    8.70    8.10
  -2   7  17    3.30    4.60
  -2   7  17    0.90    5.30
  -2  -7  17   -1.50    6.80
  -2   7  16    2.50    4.70
  -2   7  16    5.60    6.10
  -2  -7  16    5.20    7.20
  -2   7  15   48.00    9.80
  -2   7  15   46.40    7.20
   2  -7 -15   40.20    6.70
  -2  -7  15   43.20    9.70
  -2   7  14   -1.10    3.90
   2  -7 -14   11.80    4.10
  -2  -7  14    3.30    6.90
  -2   7  13   17.10    5.40
  -2   7  13   20.70    7.40
  -2  -7  13   11.50    6.50
   2  -7 -13   13.60    4.60
  -2   7  12  126.49   10.80
  -2   7  12  132.79    9.50
   2  -7 -12  128.99    9.10
  -2  -7  12  136.89   11.80
  -2   7  11  501.65   18.10
  -2  -7  11  469.95   19.80
   2  -7 -11  467.25   19.60
  -2   7  10  160.18    9.60
  -2  -7  10  143.49    4.70
   2  -7 -10  154.58   11.10
  -2  -7  10  150.88   11.00
   2   7  -9   22.60    2.70
  -2   7   9   16.00    4.80
   2   7  -9   22.90    5.10
  -2   7   9   17.40    4.80
   2  -7  -9   18.10    5.30
  -2  -7   9   17.50    2.40
  -2  -7   9   21.00    5.90
   2  -7  -9   11.40    3.80
  -2   7   8    7.60    3.90
   2   7  -8    2.70    3.30
   2   7  -8    7.50    2.20
  -2   7   8    7.90    3.50
  -2  -7   8    5.30    2.00
   2  -7  -8    5.00    3.10
  -2  -7   8    7.30    4.30
   2  -7  -8    5.30    3.60
   2   7  -7   47.50    6.50
  -2   7   7   37.30    5.60
  -2   7   7   45.90    6.60
   2   7  -7   39.30    3.70
   2  -7  -7   53.89    6.20
   2  -7  -7   41.30    6.30
  -2  -7   7   43.30    7.50
  -2  -7   7   38.60    3.50
  -2   7   6  113.39    7.50
   2   7  -6  101.29    5.60
   2   7  -6  108.69    7.30
  -2   7   6   99.99    7.30
   2  -7  -6  104.39    7.20
   2  -7  -6  111.59    8.10
  -2  -7   6   96.29    7.40
  -2   7   5   21.00    4.80
   2   7  -5   21.90    3.70
   2   7  -5   20.80    4.20
  -2   7   5   20.10    4.40
   2  -7  -5   17.90    4.60
   2  -7  -5   31.20    4.80
  -2  -7   5   23.40    3.40
  -2  -7   5   24.00    4.80
   2   7  -4  490.45   15.90
   2   7  -4  491.05   14.80
  -2   7   4  468.65   16.20
  -2   7   4  504.85   16.60
   2  -7  -4  511.75   16.40
  -2  -7   4  464.75   14.40
   2  -7  -4  473.25   16.50
  -2  -7   4  479.75   16.00
   2   7  -3 1107.49   29.10
  -2   7   3 1153.58   30.00
   2   7  -3 1119.99   28.60
  -2   7   3 1120.99   29.90
   2  -7  -3 1157.78   29.90
  -2  -7   3 1071.29   28.30
   2  -7  -3 1154.08   30.20
  -2  -7   3 1132.59   29.30
   2   7  -2  101.99    6.40
   2   7  -2   92.79    6.50
  -2   7   2  100.79    6.80
  -2   7   2   97.99    7.00
   2  -7  -2   92.89    6.50
  -2  -7   2   98.49    6.50
   2  -7  -2   99.39    7.00
  -2  -7   2   98.59    6.20
  -2   7   1  491.15   15.90
   2   7  -1  507.45   15.80
   2   7  -1  495.55   15.20
  -2   7   1  467.85   15.60
  -2  -7   1  476.15   15.10
   2  -7  -1  513.55   16.20
  -2  -7   1  531.85   15.80
   2  -7  -1  504.25   15.80
   2   7   0 1275.07   33.30
   2   7   0 1295.97   32.60
  -2   7   0 1380.46   33.80
  -2   7   0 1337.17   33.30
  -2  -7   0 1306.17   32.70
   2  -7   0 1326.67   33.70
   2  -7   0 1292.47   33.10
  -2  -7   0 1368.86   33.40
   2   7   1  351.66   12.10
   2   7   1  358.16   13.10
  -2   7  -1  355.96   12.50
  -2   7  -1  358.46   12.90
  -2  -7  -1  358.36   12.20
   2  -7   1  349.47   13.00
  -2  -7  -1  368.56   12.80
   2  -7   1  357.66   12.30
   2   7   2  562.64   16.70
   2   7   2  551.94   17.60
  -2   7  -2  549.54   17.40
  -2   7  -2  573.64   16.70
   2  -7   2  558.24   16.40
  -2  -7  -2  558.74   16.90
  -2  -7  -2  543.45   17.20
   2  -7   2  548.55   17.70
  -2   7  -3   18.80    4.30
   2   7   3   14.80    3.90
  -2   7  -3   13.50    3.40
   2   7   3    8.50    3.80
  -2  -7  -3   12.50    3.70
   2  -7   3   13.50    4.40
   2  -7   3   12.50    3.20
  -2  -7  -3    8.10    3.50
   2   7   4  429.96   14.70
  -2   7  -4  410.46   15.20
   2   7   4  425.06   15.30
  -2   7  -4  444.96   13.40
  -2  -7  -4  441.16   15.00
  -2  -7  -4  431.76   14.90
   2  -7   4  431.86   13.20
   2  -7   4  437.76   15.70
   2   7   5  274.27   11.80
  -2   7  -5  275.97   11.90
  -2   7  -5  268.07    9.40
   2   7   5  252.77   11.10
   2  -7   5  269.57   11.20
  -2  -7  -5  266.37   11.30
  -2  -7  -5  262.57   11.50
   2  -7   5  253.77   11.80
  -2   7  -6  288.47   12.60
   2   7   6  320.57   12.90
   2   7   6  314.37   12.80
  -2   7  -6  297.07    9.90
   2  -7   6  320.47   15.40
  -2  -7  -6  316.47   12.50
  -2  -7  -6  314.67   13.00
  -2   7  -7  115.89    5.20
  -2   7  -7  105.69    5.10
  -2   7  -7  102.39    7.80
   2   7   7  112.09    7.90
   2   7   7  114.89    7.90
  -2  -7  -7  105.69    7.30
   2  -7   7   95.89    8.20
  -2  -7  -7  130.09   15.30
  -2   7  -8  164.88    6.00
   2   7   8  157.98    9.50
  -2   7  -8  160.28   10.00
  -2   7  -8  157.38    5.80
   2   7   8  164.08    9.90
   2  -7   8  148.29   10.50
  -2  -7  -8  149.99    8.80
  -2  -7  -8  152.58    9.80
  -2   7  -9   34.40    2.70
   2   7   9   25.40    6.30
   2   7   9   35.70    6.30
  -2   7  -9   36.30    2.40
   2  -7   9   28.00    6.40
   2   7  10   59.39    8.40
   2   7  10   57.99    7.30
   2  -7  10   56.39    8.60
   2   7  11   66.99    9.40
   2   7  11   58.09    7.50
   2  -7  11   54.29    9.30
  -2  -7 -11   36.00    5.80
   2   7  12   14.80    6.20
   2   7  12   15.90    4.90
  -2  -7 -12   10.90    4.10
   2  -7  12   11.20    6.90
   2   7  13   70.79   10.10
   2   7  13   86.69    9.20
   2  -7  13   81.89   11.70
  -2  -7 -13   87.99    9.10
   2   7  14   54.99    7.70
   2   7  14   42.90   14.70
   2  -7  14   44.60    9.30
  -2  -7 -14   45.50    7.10
   2   7  15   18.40    7.10
   2   7  15   39.00    6.90
  -2  -7 -15   43.40    6.90
   2  -7  15   29.40    8.30
   2   7  16   26.40    8.40
   2   7  16   24.60    6.20
   2  -7  16   17.60    7.40
   2   7  17    1.10    6.50
   2   7  17    4.20    4.70
   2  -7  17   -4.00    5.70
   2   7  18    4.50    5.10
   2   7  18    3.80    6.70
   2  -7  18    7.80    6.40
   2   7  19    2.00    7.30
   2  -7  19   -0.30    4.70
  -2   8  20   -3.70    7.20
  -2  -8  20    1.00    7.80
  -2   8  19   26.50    6.90
  -2   8  19   17.70    8.90
  -2  -8  19   27.20    9.10
  -2   8  18    5.20    6.70
  -2   8  18   17.40    6.00
  -2  -8  18   -1.50    7.00
  -2   8  17    7.40    5.40
  -2   8  17   -1.90    5.60
  -2  -8  17   -1.50    6.90
  -2   8  16   10.70    5.40
  -2   8  16   15.50    7.80
  -2  -8  16   10.80    6.80
  -2   8  15   11.00    6.70
  -2   8  15   12.60    5.50
  -2  -8  15   12.60    7.00
  -2   8  14    0.80    5.30
  -2   8  14   -3.90    3.80
  -2  -8  14   -2.00    6.10
  -2   8  13    2.80    4.50
  -2   8  13   10.40    5.80
  -2  -8  13    5.30    6.10
  -2   8  12   17.80    5.50
  -2  -8  12   30.80    8.30
   2  -8 -12   14.30    4.90
  -2   8  11   72.69    8.70
   2  -8 -11   57.09    8.70
  -2  -8  11   46.30    8.50
   2   8 -10    5.10    1.90
  -2   8  10    9.10    4.70
   2  -8 -10   11.30    5.30
  -2  -8  10    6.10    5.40
  -2  -8  10    6.20    1.90
   2  -8 -10    9.20    4.00
   2   8  -9   97.79    5.10
   2   8  -9   96.89    8.20
  -2   8   9  113.89    8.50
   2  -8  -9   96.49    8.90
   2  -8  -9  105.59    8.00
  -2  -8   9  109.39    9.60
  -2  -8   9   90.59    4.90
  -2   8   8  233.18   12.40
  -2   8   8  241.88   11.80
   2   8  -8  240.38   11.90
   2   8  -8  245.08    8.80
   2  -8  -8  230.58   12.50
  -2  -8   8  228.38   12.20
  -2   8   7   20.80    5.70
  -2   8   7   29.30    5.60
   2   8  -7   27.30    3.70
  -2  -8   7   26.60    3.60
  -2  -8   7   25.40    5.50
   2  -8  -7   31.00    6.00
   2  -8  -7   36.20    5.70
   2   8  -6   82.89    6.60
  -2   8   6   92.19    7.30
   2   8  -6   85.89    5.70
  -2   8   6   87.79    7.30
   2  -8  -6  105.29    7.40
  -2  -8   6   82.89    7.30
   2  -8  -6   92.79    7.80
  -2  -8   6   78.59    5.30
  -2   8   5   90.59    7.30
   2   8  -5   82.79    5.90
  -2   8   5   81.19    6.60
   2   8  -5   98.59    6.90
   2  -8  -5   84.69    6.70
  -2  -8   5   82.89    5.60
  -2  -8   5   79.19    7.00
   2  -8  -5   88.69    7.30
   2   8  -4  318.57   11.80
   2   8  -4  306.77   12.30
  -2   8   4  306.87   12.80
  -2   8   4  323.37   13.20
  -2  -8   4  320.37   12.80
  -2  -8   4  321.67   11.50
   2  -8  -4  317.87   12.80
   2  -8  -4  330.17   13.30
  -2   8   3  161.38    8.90
   2   8  -3  157.98    8.50
   2   8  -3  156.48    8.20
  -2   8   3  172.58    9.30
   2  -8  -3  152.48    8.90
   2  -8  -3  155.28    8.70
  -2  -8   3  159.48    8.60
  -2  -8   3  157.98    8.00
   2   8  -2  515.95   16.30
   2   8  -2  515.15   16.40
  -2   8   2  489.55   16.70
  -2   8   2  485.45   16.80
  -2  -8   2  520.35   16.50
   2  -8  -2  510.75   17.10
   2  -8  -2  524.55   16.90
  -2  -8   2  485.65   15.90
   2   8  -1  319.17   12.50
  -2   8   1  309.67   12.40
  -2   8   1  325.07   12.70
   2   8  -1  325.07   12.10
   2  -8  -1  321.67   12.80
   2  -8  -1  312.17   12.20
  -2  -8   1  330.57   12.30
  -2  -8   1  339.07   12.20
   2   8   0  151.38    8.70
  -2   8   0  155.88    8.60
  -2   8   0  159.78    8.70
   2   8   0  174.68    8.30
   2  -8   0  150.68    8.20
  -2  -8   0  155.98    8.40
  -2  -8   0  161.18    8.10
   2  -8   0  155.48    8.50
  -2   8  -1  286.07   11.50
   2   8   1  294.77   11.30
  -2   8  -1  308.57   12.20
   2   8   1  286.27   12.10
   2  -8   1  299.67   11.50
  -2  -8  -1  297.27   11.90
  -2  -8  -1  282.47   11.20
   2  -8   1  288.27   11.90
  -2   8  -2   41.20    6.20
   2   8   2   27.80    4.90
   2   8   2   39.00    5.30
  -2   8  -2   35.60    4.90
  -2  -8  -2   34.00    5.10
   2  -8   2   29.60    5.20
  -2  -8  -2   44.00    5.80
   2  -8   2   38.40    5.20
  -2   8  -3  861.61   25.00
   2   8   3  862.11   24.10
   2   8   3  827.22   24.90
  -2   8  -3  861.11   23.40
  -2  -8  -3  861.01   24.80
   2  -8   3  841.32   23.20
   2  -8   3  869.81   25.40
  -2  -8  -3  890.21   24.50
   2   8   4  804.92   23.90
  -2   8  -4  757.42   21.50
   2   8   4  792.82   23.00
  -2   8  -4  781.62   23.70
   2  -8   4  777.92   21.60
   2  -8   4  795.72   24.10
  -2  -8  -4  818.52   23.70
  -2  -8  -4  796.62   23.40
   2   8   5  834.92   24.60
   2   8   5  860.31   25.30
  -2   8  -5  836.82   22.40
  -2   8  -5  815.92   25.10
   2  -8   5  853.51   22.50
  -2  -8  -5  850.01   24.80
   2  -8   5  853.71   27.50
  -2  -8  -5  844.62   24.90
  -2   8  -6  189.18   10.40
  -2   8  -6  197.78    8.10
   2   8   6  187.98   10.00
  -2  -8  -6  208.88   10.20
  -2  -8  -6  197.08   10.40
   2  -8   6  204.58   11.10
   2  -8   6  189.28    7.90
  -2   8  -7   15.40    3.00
  -2   8  -7   13.40    4.20
   2   8   7   15.20    4.60
  -2  -8  -7   14.10    4.60
  -2  -8  -7   10.90    3.90
   2  -8   7   13.60    5.20
  -2   8  -8   41.80    3.80
   2   8   8   56.39    7.40
  -2   8  -8   48.50    3.70
   2   8   8   37.70    6.20
   2  -8   8   47.60    7.40
  -2  -8  -8   44.70    6.30
  -2  -8  -8   44.50    7.00
  -2   8  -9   49.50    3.40
   2   8   9   53.39    7.10
  -2   8  -9   53.89    3.70
  -2  -8  -9   58.79    8.10
  -2  -8  -9   53.09    7.00
   2  -8   9   50.69    8.20
   2   8  10  689.03   22.90
   2  -8  10  721.73   25.50
  -2  -8 -10  578.54   21.10
   2   8  11   15.80    6.40
   2   8  11   15.00    5.50
   2  -8  11   20.20    7.10
  -2  -8 -11   23.90    5.20
   2   8  12    5.50    5.80
   2   8  12   11.40    5.20
  -2  -8 -12    6.70    3.90
   2  -8  12   11.10    6.70
   2   8  13    1.60    5.30
   2   8  13   -4.30    3.90
   2  -8  13   -0.50    6.70
   2   8  14    3.20    4.50
   2   8  14    3.70    5.80
   2  -8  14    3.50    6.50
   2   8  15   33.40    7.10
   2   8  15   28.10    7.50
   2  -8  15   19.20    7.70
   2   8  16   47.90    9.90
   2   8  16   63.89    9.00
   2  -8  16   46.10    9.60
   2   8  17    5.70    4.70
   2   8  17    1.70    6.50
   2  -8  17   -2.40    5.90
   2   8  18   43.40    7.60
   2   8  18   31.30   10.30
   2   8  19   15.90    8.90
   2   8  19    9.40    8.60
   2  -8  19   -1.80    5.30
  -2   9  19   17.80    8.30
  -2   9  19   45.50    8.60
  -2  -9  19   15.70    8.80
  -2   9  18   65.09    9.70
  -2   9  18   50.99   11.00
  -2  -9  18   56.79   11.80
  -2   9  17   13.20    7.90
  -2   9  17    7.60    5.90
  -2  -9  17    6.50    8.00
  -2   9  16    0.10    5.60
  -2   9  16    0.50    4.90
  -2  -9  16    8.80    7.60
  -2   9  15   -1.40    4.40
  -2   9  15    2.70    5.90
  -2  -9  15   -1.60    6.40
  -2   9  14   -8.10    4.60
  -2   9  14   -2.30    4.20
  -2  -9  14    4.30    6.30
  -2   9  13    2.60    6.60
  -2   9  13    9.00    5.10
  -2  -9  13    7.30    6.40
  -2   9  12   -3.80    4.00
  -2  -9  12    2.20    5.60
   2  -9 -12    2.00    5.00
   2   9 -11   81.29    3.90
  -2   9  11   85.69    9.30
  -2  -9  11   77.69    4.00
   2  -9 -11   98.49   11.70
  -2  -9  11  106.09   11.70
  -2   9  10  349.17   15.70
   2   9 -10  332.97   10.60
  -2  -9  10  338.57   10.50
   2  -9 -10  354.56   15.80
  -2  -9  10  342.07   16.90
   2  -9 -10  350.36   17.00
   2   9  -9    3.10    2.50
  -2   9   9    7.70    4.60
   2  -9  -9   -0.50    4.30
  -2  -9   9   11.50    5.40
  -2  -9   9    7.10    2.60
   2  -9  -9    9.80    4.30
   2   9  -8    2.90    2.50
  -2   9   8    1.20    3.70
   2   9  -8    1.30    3.30
   2  -9  -8    2.40    3.90
   2  -9  -8    0.10    3.10
  -2  -9   8    1.20    4.10
  -2  -9   8    1.70    2.00
   2   9  -7   74.09    5.60
  -2   9   7   76.49    7.40
   2   9  -7   78.39    8.60
  -2   9   7   75.89    7.30
   2  -9  -7   87.39    7.70
  -2  -9   7   71.49    5.30
  -2  -9   7   75.29    7.50
   2  -9  -7   74.39    7.00
  -2   9   6   13.00    4.30
  -2   9   6   19.00    4.70
   2   9  -6   13.30    3.40
   2   9  -6   17.30    4.90
   2  -9  -6   26.80    6.00
  -2  -9   6   20.60    3.70
  -2  -9   6    6.40    3.80
   2  -9  -6   19.50    5.20
   2   9  -5  524.55   16.40
  -2   9   5  505.45   18.10
   2   9  -5  506.95   17.50
  -2  -9   5  480.65   15.80
  -2  -9   5  503.35   17.90
   2  -9  -5  531.35   18.70
   2  -9  -5  501.05   18.00
   2   9  -4   31.80    5.00
  -2   9   4   35.90    5.80
   2   9  -4   40.50    5.90
   2  -9  -4   42.90    6.00
  -2  -9   4   37.30    6.00
  -2  -9   4   36.20    5.00
   2   9  -3   -2.20    2.90
  -2   9   3    5.80    3.40
   2   9  -3    0.50    3.00
  -2   9   3    0.00    3.40
   2  -9  -3   -4.70    2.50
  -2  -9   3   -2.30    2.20
  -2  -9   3    3.30    3.30
   2  -9  -3   -1.20    2.40
   2   9  -2   16.00    4.20
  -2   9   2    9.80    3.80
   2   9  -2   12.80    3.80
  -2   9   2   19.00    4.50
  -2  -9   2   17.00    4.20
   2  -9  -2   13.30    3.60
   2  -9  -2    7.40    3.70
  -2  -9   2   16.20    4.30
  -2   9   1   82.09    6.70
   2   9  -1   76.59    6.70
  -2   9   1   77.49    6.90
   2   9  -1   67.59    6.00
   2  -9  -1   67.89    6.00
  -2  -9   1   74.29    6.20
   2  -9  -1   67.59    6.50
  -2  -9   1   73.89    6.00
   2   9   0   30.70    4.90
   2   9   0   24.80    5.10
  -2   9   0   15.90    4.30
  -2   9   0   30.20    5.30
   2  -9   0   25.00    5.10
  -2  -9   0   27.90    4.90
   2  -9   0   21.50    4.50
  -2  -9   0   24.70    4.40
   2   9   1  688.93   20.70
   2   9   1  723.43   21.90
  -2   9  -1  665.43   20.80
  -2   9  -1  673.93   21.40
  -2  -9  -1  712.63   21.50
   2  -9   1  671.23   20.70
  -2  -9  -1  709.73   21.00
   2  -9   1  693.93   21.70
  -2   9  -2 2741.93   64.99
   2   9   2 2754.82   63.89
   2   9   2 2590.64   64.69
  -2   9  -2 2837.12   63.99
  -2  -9  -2 2673.23   63.89
  -2  -9  -2 2775.72   64.89
   2  -9   2 2730.83   65.19
   2  -9   2 2711.83   63.59
   2   9   3  598.74   22.40
  -2   9  -3  628.44   18.80
  -2   9  -3  601.34   20.10
   2   9   3  608.24   19.40
  -2  -9  -3  623.54   19.70
   2  -9   3  611.44   22.40
   2  -9   3  621.54   18.70
  -2  -9  -3  601.34   19.90
  -2   9  -4 1192.38   34.10
   2   9   4 1183.98   32.10
  -2   9  -4 1166.08   30.60
   2   9   4 1162.88   33.20
  -2  -9  -4 1188.18   32.30
   2  -9   4 1183.48   30.60
   2  -9   4 1194.58   33.20
  -2  -9  -4 1192.08   32.70
   2   9   5    3.10    3.20
   2   9   5    7.30    4.00
  -2   9  -5   10.00    3.20
  -2   9  -5   11.90    4.10
   2  -9   5    6.90    2.70
   2  -9   5    9.60    4.20
  -2  -9  -5    2.30    3.50
  -2   9  -6   14.60    4.40
   2   9   6   11.40    4.50
  -2   9  -6   14.90    3.40
  -2  -9  -6   11.10    4.10
   2  -9   6   14.50    3.30
   2  -9   6   15.40    5.40
  -2  -9  -6   13.60    4.70
   2   9   7  111.09    8.50
  -2   9  -7  121.49    6.60
   2   9   7  111.29    9.00
  -2   9  -7  119.39   10.20
  -2  -9  -7  108.09    8.10
  -2  -9  -7  105.79    8.60
   2  -9   7  115.49    6.30
   2  -9   7  112.19    9.20
  -2   9  -8  488.95   14.50
  -2   9  -8  485.45   14.30
   2   9   8  491.55   18.70
   2   9   8  476.95   18.60
  -2  -9  -8  486.65   18.20
  -2  -9  -8  474.95   18.90
   2  -9   8  464.75   19.40
  -2   9  -9    0.80    1.90
  -2   9  -9   -2.20    1.90
   2   9   9   -0.30    4.30
  -2  -9  -9    0.50    4.10
  -2  -9  -9    4.00    3.40
   2  -9   9   -3.60    4.70
   2   9  10   -1.50    4.30
  -2   9 -10    2.80    1.90
  -2   9 -10    2.60    1.80
   2  -9  10    4.00    5.40
  -2  -9 -10    5.60    4.60
   2   9  11   55.89    9.30
   2   9  11   74.99    9.60
   2  -9  11   57.09    9.70
   2   9  12   22.90    7.00
   2   9  12   40.30    7.40
   2  -9  12   37.70    8.70
   2   9  13   30.90    7.00
   2   9  13   25.00    9.10
   2  -9  13   24.00    8.10
   2   9  14   14.70    7.20
   2   9  14   16.00    5.90
   2  -9  14   16.40    7.90
   2   9  15   -3.80    4.50
   2   9  15   -2.60    5.60
   2  -9  15    0.10    6.00
   2   9  16   24.00    6.60
   2   9  16   17.50    7.80
   2  -9  16   10.50    7.20
   2   9  17  -11.80    4.50
   2   9  17    0.80    6.00
   2  -9  17   -2.60    5.60
   2   9  18   -2.60    5.20
   2  -9  18    0.50    5.70
   2   9  19   70.09   12.30
   2   9  19   65.89   10.40
  -2  10  19   13.70    8.10
  -2 -10  19   11.60    8.30
  -2  10  18   56.19    9.60
  -2  10  18   44.80   11.40
  -2 -10  18   34.30   11.60
  -2  10  17    7.70    6.20
  -2  10  17    9.00    7.00
  -2 -10  17   18.30    9.40
  -2  10  16   -8.30    4.50
  -2  10  16    1.80    6.80
  -2 -10  16   -3.40    6.70
  -2  10  15   -3.00    6.00
  -2  10  15   -2.60    4.90
  -2 -10  15    1.80    6.40
  -2  10  14    8.70    6.30
  -2  10  14    2.30    5.10
  -2 -10  14    8.40    6.80
  -2  10  13    0.30    4.60
  -2 -10  13    3.20    6.10
  -2  10  12    1.50    4.50
  -2 -10  12    6.10    5.80
   2 -10 -12    4.10    5.20
   2  10 -11    3.00    2.10
  -2  10  11    0.40    4.60
  -2 -10  11   -3.20    4.90
  -2 -10  11    0.80    1.90
   2 -10 -11   -9.90    4.00
   2  10 -10    5.80    2.80
  -2  10  10    6.60    5.20
  -2 -10  10    9.80    5.90
  -2 -10  10    6.10    2.50
   2 -10 -10    3.80    5.20
   2  10  -9    0.80    2.70
  -2  10   9    1.50    4.20
  -2 -10   9   -3.20    4.40
   2 -10  -9   -1.10    4.20
  -2 -10   9    1.80    2.30
   2  10  -8  176.18    8.50
  -2  10   8  177.08   11.20
  -2 -10   8  164.68   11.20
   2 -10  -8  156.08   11.20
  -2 -10   8  164.88    8.00
   2  10  -7   15.50    3.80
   2  10  -7   18.70    4.90
  -2  10   7   13.80    5.20
  -2 -10   7    5.30    4.40
  -2 -10   7   16.70    3.70
   2 -10  -7   11.50    5.40
   2 -10  -7   11.60    4.80
   2  10  -6   55.79    6.20
   2  10  -6   69.39    8.00
  -2  10   6   62.49    7.60
  -2  10   6   61.09    7.90
  -2 -10   6   58.79    5.50
   2 -10  -6   66.29    8.20
   2 -10  -6   77.99    7.20
  -2 -10   6   71.39    8.50
  -2  10   5   53.19    7.10
   2  10  -5   54.49    6.20
  -2  10   5   61.59    7.60
  -2 -10   5   45.50    6.40
   2 -10  -5   45.70    6.20
  -2 -10   5   47.60    5.60
   2 -10  -5   55.99    7.40
   2  10  -4   10.80    3.70
  -2  10   4   15.60    4.80
   2  10  -4   11.00    4.00
  -2  10   4   14.80    4.70
   2 -10  -4   15.70    4.20
  -2 -10   4   10.40    3.40
   2 -10  -4   10.50    4.30
   2  10  -3   19.30    4.60
   2  10  -3   23.50    4.60
  -2  10   3   16.80    4.60
   2 -10  -3   20.10    4.90
  -2 -10   3   23.20    4.90
  -2 -10   3   30.50    5.10
  -2  10   2   41.60    6.00
  -2  10   2   51.59    6.80
   2  10  -2   57.69    6.80
   2  10  -2   53.69    6.60
  -2 -10   2   45.80    6.20
   2 -10  -2   40.60    6.30
   2 -10  -2   53.39    7.00
  -2 -10   2   47.90    6.00
   2  10  -1  187.88    9.60
   2  10  -1  182.68   10.10
  -2  10   1  177.48    9.90
  -2 -10   1  189.98    9.60
   2 -10  -1  198.08   10.00
  -2 -10   1  189.38    9.70
   2 -10  -1  171.08   11.90
   2  10   0  108.29    9.20
   2  10   0  109.19    7.20
  -2  10   0   92.99    7.10
  -2  10   0  101.59    7.60
   2 -10   0  106.59    7.30
   2 -10   0  102.99   10.40
  -2 -10   0   96.59    7.20
  -2 -10   0   91.29    7.00
  -2  10  -1  106.59    7.90
   2  10   1  112.19    7.40
   2  10   1  112.89    8.40
  -2  10  -1  105.69    7.60
   2 -10   1   93.79    7.00
  -2 -10  -1  118.19    7.80
   2 -10   1  108.39    8.10
  -2 -10  -1   99.79    7.30
  -2  10  -2  217.58   12.50
   2  10   2  197.98   11.00
   2  10   2  205.08   10.10
  -2  10  -2  214.18   10.50
  -2 -10  -2  214.18   10.50
   2 -10   2  216.68   11.30
   2 -10   2  229.48   10.40
   2  10   3  287.67   12.20
  -2  10  -3  275.77   12.70
  -2  10  -3  269.97   11.60
   2  10   3  279.07   13.10
   2 -10   3  258.77   12.60
   2 -10   3  293.67   11.70
  -2 -10  -3  259.97   11.90
  -2 -10  -3  241.48   11.90
   2  10   4  824.52   25.50
  -2  10  -4  807.82   23.30
   2  10   4  809.82   24.50
  -2  10  -4  787.72   25.00
   2 -10   4  785.42   23.00
   2 -10   4  791.72   25.50
  -2 -10  -4  765.02   24.60
  -2  10  -5  166.78   10.40
   2  10   5  173.08   10.80
  -2  10  -5  178.58    8.90
  -2 -10  -5  176.78   10.10
   2 -10   5  175.58    8.60
   2 -10   5  158.48   10.30
  -2 -10  -5  162.68   10.00
   2  10   6   28.60    5.70
   2  10   6   22.10    5.80
  -2  10  -6   20.00    4.30
   2 -10   6   21.50    4.10
  -2 -10  -6   24.60    5.20
  -2 -10  -6   16.20    4.90
   2 -10   6   16.10    5.60
   2  10   7    0.10    4.20
   2  10   7    4.00    3.90
  -2  10  -7    2.30    2.90
   2 -10   7   -0.60    2.30
  -2 -10  -7    1.50    3.20
   2 -10   7   -2.00    4.30
  -2 -10  -7   -2.10    3.80
   2  10   8   17.30    5.70
  -2  10  -8   15.20    3.70
   2 -10   8   12.60    5.40
  -2 -10  -8   12.50    5.40
  -2  10  -9    3.70    2.70
  -2  10  -9    6.00    2.60
   2  10   9   -4.70    3.90
  -2 -10  -9   -2.20    4.50
   2 -10   9   -2.00    4.80
   2  10  10   84.49   10.00
  -2  10 -10   70.59    4.50
  -2  10 -10   71.19    4.80
   2 -10  10   63.39    9.80
  -2 -10 -10   95.09   11.40
  -2  10 -11   14.80    2.00
   2  10  11   22.20    6.60
  -2  10 -11   14.50    2.10
   2 -10  11   14.70    6.90
   2  10  12   84.49   10.50
   2  10  12   81.19   10.90
   2 -10  12   54.79    9.90
   2  10  13   28.00    8.50
   2  10  13   14.70    6.40
   2 -10  13   33.40    8.80
   2  10  14    0.40    4.70
   2  10  14   -1.70    6.20
   2 -10  14    1.70    5.90
   2  10  15   -2.80    5.20
   2  10  15   -0.60    5.50
   2 -10  15   -0.80    5.60
   2  10  16   64.79   11.20
   2  10  16   70.49   10.30
   2 -10  16   49.70   10.20
   2  10  17    3.60    5.80
   2  10  17    3.80    6.70
   2  10  18   30.80    9.80
   2  10  18   28.70    9.70
   2 -10  18    8.40    5.90
   2  10  19   11.20    9.40
   2  10  19   21.50    8.00
  -2  11  19    6.30    6.50
  -2  11  18   22.90    7.80
  -2  11  18   15.00    8.70
  -2 -11  18   20.50    8.80
  -2  11  17   32.10    8.20
  -2  11  17   15.70    8.00
  -2 -11  17   25.20    9.40
  -2  11  16   26.40    8.70
  -2 -11  16   23.80    8.50
  -2  11  15   -1.60    4.60
  -2  11  15   -6.20    5.50
  -2 -11  15   -1.40    6.70
  -2  11  14    1.50    5.10
  -2  11  14   11.80    6.50
  -2 -11  14    4.30    6.30
  -2  11  13    0.50    4.90
   2 -11 -13    5.90    6.30
  -2 -11  13   10.60    6.90
   2  11 -12   54.29    3.70
  -2  11  12   58.89    8.90
  -2 -11  12   47.20   10.90
  -2  11  11   -4.50    4.70
   2  11 -11    5.90    2.70
  -2 -11  11    5.40    2.40
  -2 -11  11    3.80    5.60
   2 -11 -11    5.40    5.60
  -2  11  10  106.79   11.70
   2  11 -10   83.99    6.10
  -2 -11  10   87.99    5.80
   2 -11 -10   99.29   10.40
  -2 -11  10  101.49   10.50
   2  11  -9  295.27   11.50
  -2  11   9  272.57   14.80
  -2 -11   9  278.97   11.10
   2 -11  -9  289.87   15.70
  -2 -11   9  260.87   14.80
  -2  11   8    3.90    4.90
   2  11  -8    0.10    2.90
  -2 -11   8    4.50    2.80
  -2 -11   8   -2.00    4.30
   2 -11  -8    8.90    5.00
  -2  11   7   16.10    5.70
   2  11  -7   14.60    4.30
  -2 -11   7   12.70    3.70
   2 -11  -7   17.30    6.40
  -2 -11   7   23.70    5.90
  -2  11   6   11.80    5.00
   2  11  -6    8.40    3.90
   2  11  -6    6.00    4.10
  -2 -11   6    8.00    3.30
  -2 -11   6    3.40    4.40
   2 -11  -6    5.10    4.80
   2  11  -5  104.49    8.40
  -2  11   5  114.49    9.40
  -2  11   5  125.59    9.00
   2  11  -5  131.69    8.50
   2 -11  -5  124.49    9.10
   2 -11  -5  121.39    9.30
  -2 -11   5  118.09    7.80
  -2 -11   5  121.49    9.20
   2  11  -4  303.57   13.00
  -2  11   4  320.07   14.30
   2  11  -4  300.87   13.50
  -2  11   4  303.77   14.20
  -2 -11   4  312.77   12.80
   2 -11  -4  326.17   14.20
  -2 -11   4  297.17   13.70
   2 -11  -4  306.47   14.20
  -2  11   3  189.78   11.00
  -2  11   3  178.08   10.50
   2 -11  -3  172.68   10.20
   2 -11  -3  195.88   11.00
  -2 -11   3  197.08   10.70
  -2 -11   3  170.38    9.50
   2  11  -2  567.94   19.10
   2  11  -2  539.35   19.20
  -2  11   2  564.34   19.90
  -2  11   2  565.44   20.00
   2 -11  -2  563.84   19.70
  -2 -11   2  540.85   19.30
   2 -11  -2  570.24   20.10
  -2 -11   2  554.34   18.90
   2  11  -1  301.77   12.80
  -2  11   1  284.27   13.10
  -2  11   1  311.57   13.70
   2  11  -1  272.07   12.90
   2 -11  -1  286.57   13.20
   2 -11  -1  291.87   12.90
   2  11   0  189.48    9.90
   2  11   0  191.88   10.80
  -2  11   0  184.58   10.30
  -2  11   0  165.58    9.90
   2 -11   0  140.29   12.70
  -2 -11   0  191.48   11.60
   2 -11   0  180.38   10.60
  -2 -11   0  195.88   10.20
   2  11   1   61.19    6.00
  -2  11  -1   68.89    6.60
  -2  11  -1   73.59    6.90
   2  11   1   76.49    7.60
   2 -11   1   60.79    7.40
  -2 -11  -1   67.69    6.60
   2 -11   1   62.49    6.90
   2  11   2  114.49    7.90
  -2  11  -2  116.19    8.50
   2  11   2  115.49    8.90
   2 -11   2  120.39    9.00
   2 -11   2  114.49    7.80
  -2 -11  -2  101.89    9.00
  -2 -11  -2  115.69    8.30
   2  11   3  822.12   26.60
  -2  11  -3  832.42   25.00
  -2  11  -3  837.42   26.40
   2 -11   3  848.02   26.80
   2 -11   3  883.51   25.10
  -2 -11  -3  843.22   25.90
  -2 -11  -3  807.62   26.00
   2  11   4  341.67   14.80
  -2  11  -4  336.67   15.20
   2  11   4  382.86   16.30
  -2  11  -4  378.36   14.40
  -2 -11  -4  353.96   15.30
   2 -11   4  374.26   16.30
   2 -11   4  369.96   14.10
  -2 -11  -4  364.06   15.30
   2  11   5  181.38   10.90
  -2  11  -5  210.48   10.20
   2  11   5  190.68   11.80
   2 -11   5  203.38    9.80
  -2 -11  -5  174.48   11.00
   2 -11   5  220.28   12.50
  -2  11  -6    6.60    3.70
   2  11   6    7.90    5.00
   2  11   6   10.20    4.20
  -2 -11  -6   12.70    5.30
   2 -11   6    4.00    5.10
   2 -11   6   16.60    3.90
  -2  11  -7  145.29    8.40
   2  11   7  149.99   11.30
   2 -11   7  148.19    8.00
  -2 -11  -7  162.78   11.00
   2 -11   7  140.59   11.10
  -2  11  -8  111.59    7.20
   2  11   8  111.39   10.10
  -2 -11  -8   98.89    9.50
   2 -11   8   91.09    9.70
  -2  11  -9   40.20    4.80
  -2  11  -9   44.30    5.20
   2  11   9   41.70    7.70
   2 -11   9   38.40    8.40
  -2 -11  -9   43.60    8.30
  -2  11 -10   59.59    5.20
   2  11  10   43.10    7.90
  -2  11 -10   52.99    4.60
  -2 -11 -10   90.29   11.40
   2 -11  10   62.39    9.70
   2  11  11    4.20    5.00
  -2  11 -11    2.60    2.00
  -2  11 -11   -2.20    1.80
  -2 -11 -11   -4.40    4.30
   2  11  12    6.60    5.60
   2 -11  12   -4.50    5.20
   2  11  13   -1.00    4.70
   2  11  13    6.60    6.20
   2 -11  13    3.70    6.30
   2  11  14    1.90    5.50
   2  11  14    4.20    5.80
   2 -11  14   -5.90    5.00
   2  11  15   39.00    8.90
   2  11  15   33.80    8.90
   2 -11  15   26.00    8.20
   2  11  16   33.30    9.20
   2  11  16    3.80    7.00
   2 -11  16    8.00    7.00
   2  11  17    0.10    6.80
   2  11  17   11.40    6.50
   2 -11  17    4.90    6.20
   2  11  18   24.90    9.50
   2  11  18   43.80    8.90
   2 -11  18   16.30    6.10
   2  11  19    8.30    6.40
  -2  12  19    2.40    6.90
  -2  12  18   26.30    8.40
  -2  12  18    9.10    8.10
  -2 -12  18   37.90   10.80
  -2  12  17   36.00    8.80
  -2  12  17   45.10   13.50
  -2 -12  17   36.00   13.20
  -2  12  16   41.60    9.00
  -2  12  16   62.19   12.00
  -2 -12  16   42.60   10.20
  -2  12  15   11.60    7.40
  -2  12  15   13.70    7.00
  -2 -12  15   13.30    7.50
  -2 -12  14    8.40    7.60
  -2  12  13   11.40    6.10
  -2 -12  13    4.50    5.60
   2 -12 -13   13.50    7.00
   2  12 -12    1.10    2.30
  -2  12  12    5.60    5.30
   2 -12 -12    2.10    5.90
  -2 -12  12    4.50    5.80
  -2 -12  12    3.80    2.30
   2  12 -11   50.39    5.40
  -2  12  11   41.80    8.40
   2 -12 -11   40.20    9.60
  -2 -12  11   36.70    8.50
  -2 -12  11   43.30    4.90
  -2  12  10    3.10    5.30
   2  12 -10    0.20    2.90
  -2 -12  10    2.60    2.70
  -2 -12  10   -4.60    4.40
   2 -12 -10   -3.90    5.00
  -2  12   9  354.86   17.50
   2  12  -9  361.86   13.80
  -2 -12   9  327.77   13.00
   2 -12  -9  386.96   18.50
  -2 -12   9  351.16   17.60
   2  12  -8  136.79    8.80
  -2  12   8  137.39   11.20
   2 -12  -8  119.59   10.80
  -2 -12   8  129.69    8.10
  -2 -12   8  138.79   11.30
   2  12  -7    4.90    4.00
  -2  12   7    0.30    4.30
  -2 -12   7    2.70    2.80
   2 -12  -7    7.20    5.30
  -2 -12   7   -1.40    4.50
  -2  12   6  137.89   10.60
  -2 -12   6  130.59    8.40
   2 -12  -6  119.49   10.20
  -2 -12   6  141.79   10.40
   2  12  -5  138.89   11.10
   2  12  -5  132.19    9.20
  -2  12   5  125.39   10.20
  -2 -12   5  118.49    8.30
   2 -12  -5  122.09   10.10
  -2 -12   5  113.49    9.50
   2  12  -4   66.09    8.20
   2  12  -4   69.69    7.90
  -2  12   4   54.59    7.60
  -2 -12   4   69.69    8.40
   2 -12  -4   61.49    8.30
  -2 -12   4   55.39    7.90
   2  12  -3    2.80    4.20
   2  12  -3    5.70    3.90
  -2  12   3    1.00    4.20
  -2  12   3    4.20    4.70
   2 -12  -3    0.30    4.00
  -2 -12   3   -0.20    4.10
  -2 -12   3    6.90    3.80
  -2  12   2  109.79    8.40
  -2  12   2  123.39    9.50
   2  12  -2  116.09    8.90
   2  12  -2  116.99    8.60
  -2 -12   2   89.59    8.00
   2 -12  -2  111.49    8.50
  -2 -12   2  115.69    8.30
   2 -12  -2  112.79    9.10
  -2  12   1   52.59    7.10
   2  12  -1   47.60    6.60
  -2  12   1   42.50    6.80
   2  12  -1   50.79    7.00
  -2 -12   1   66.89    8.00
  -2 -12   1   45.00    6.30
   2 -12  -1   60.39    7.50
   2 -12  -1   52.09    7.30
  -2  12   0   97.59    8.40
   2  12   0   72.99    7.00
  -2  12   0   94.79    7.90
   2  12   0   83.19    8.30
  -2 -12   0   91.69    7.70
   2 -12   0   82.89    7.50
  -2 -12   0   86.89    7.60
   2 -12   0   88.29    8.10
   2  12   1    4.20    4.50
  -2  12  -1   11.40    4.50
  -2  12  -1    4.00    3.90
   2  12   1    3.20    3.30
   2 -12   1   -1.60    3.50
  -2 -12  -1    2.60    2.60
   2 -12   1    3.30    3.00
  -2 -12  -1   -1.10    3.00
   2  12   2   47.30    7.20
   2  12   2   65.69    7.80
  -2  12  -2   64.49    9.30
  -2  12  -2   53.19    7.10
   2 -12   2   73.89    8.10
  -2 -12  -2   51.59    6.90
   2 -12   2   50.29    7.70
  -2  12  -3   73.89    7.30
   2  12   3   56.79    7.80
   2  12   3   83.19    7.40
   2 -12   3   80.89    8.40
  -2 -12  -3   79.99    7.80
   2 -12   3   70.39    6.80
   2  12   4  125.09    9.00
   2  12   4  134.29   10.50
  -2  12  -4  120.29    8.80
  -2 -12  -4  115.29    9.30
   2 -12   4  137.99   10.10
   2 -12   4  128.69   10.00
  -2  12  -5  631.24   23.30
   2  12   5  627.14   23.30
   2  12   5  624.94   23.30
   2 -12   5  623.44   23.30
   2 -12   5  591.44   20.10
  -2 -12  -5  641.34   22.60
  -2  12  -6  294.07   12.70
   2  12   6  267.57   14.90
   2 -12   6  278.57   12.10
   2 -12   6  290.57   15.40
  -2 -12  -6  274.17   14.40
  -2  12  -7  136.29    8.60
   2  12   7  129.09   10.90
   2 -12   7  131.09    8.10
  -2 -12  -7  142.49   10.90
   2 -12   7  135.99   11.30
  -2  12  -8   19.30    4.80
   2  12   8   19.40    6.60
   2 -12   8   25.70    4.40
  -2 -12  -8   25.10    7.00
   2 -12   8   29.90    7.80
   2  12   9  107.89   11.80
  -2  12  -9   94.09    6.50
  -2  12  -9  103.69    7.30
   2 -12   9  100.69   10.60
  -2 -12  -9   92.29    9.70
   2  12  10    0.20    5.10
  -2  12 -10    4.40    2.60
  -2 -12 -10    5.30    4.90
   2 -12  10    5.00    5.80
  -2  12 -11   95.29    5.80
  -2  12 -11   98.69    5.60
   2  12  11  110.09   12.30
  -2 -12 -11   90.29   11.60
   2 -12  11   99.89   12.40
   2  12  12  214.48   14.60
   2 -12  12  217.98   15.70
   2  12  13    5.10    6.40
   2  12  13   10.20    6.30
   2 -12  13   16.20    7.50
   2  12  14   -1.40    5.60
   2  12  14    4.80    6.10
   2 -12  14    9.20    6.50
   2  12  15    9.80    7.30
   2  12  15   18.40    7.70
   2 -12  15   14.60    7.10
   2  12  16    5.70    6.50
   2  12  16    8.60    6.60
   2  12  17   16.90    8.20
   2  12  17   -0.50    6.10
   2 -12  17    2.00    6.00
   2  12  18   20.50    8.50
   2  12  18   13.80    7.70
  -2  13  18    1.70    7.20
  -2  13  17    3.40    6.70
  -2  13  17   -7.70    5.70
  -2 -13  17    4.10    7.80
  -2  13  16    2.60    6.20
  -2  13  16   11.00    7.80
  -2 -13  16    9.50    7.80
  -2  13  15    5.50    6.80
  -2  13  15    1.10    5.90
  -2 -13  15   -3.80    5.70
  -2  13  14   -5.90    5.80
   2 -13 -14    5.20    6.60
  -2 -13  14   -5.60    5.60
   2  13 -13   36.50    3.30
  -2  13  13   33.80    8.20
   2  13 -13   40.30    3.60
  -2 -13  13   38.70    9.20
   2 -13 -13   32.20    8.90
   2  13 -12   23.30    3.90
  -2 -13  12    9.60    6.40
  -2 -13  12   18.10    3.70
   2 -13 -12   24.80    7.90
   2  13 -11   15.00    4.10
  -2  13  11   15.00    6.70
  -2 -13  11    9.90    3.00
   2 -13 -11    7.80    6.20
  -2 -13  11    6.40    5.60
  -2  13  10   29.50    7.20
   2  13 -10   34.80    5.40
  -2 -13  10   28.70    4.90
  -2 -13  10   24.40    7.50
   2 -13 -10   11.40    6.50
  -2  13   9  142.99   12.20
   2  13  -9  148.89    9.30
   2 -13  -9  142.89   12.10
  -2 -13   9  155.28   12.30
  -2 -13   9  134.39    8.30
   2  13  -8  114.39    8.60
  -2  13   8  120.99   11.40
   2 -13  -8  127.19   11.40
  -2 -13   8  103.09    7.70
  -2 -13   8  121.59   10.90
  -2  13   7   38.70    8.00
   2  13  -7   38.30    6.50
   2 -13  -7   34.50    7.60
  -2 -13   7   37.70    6.70
  -2 -13   7   25.50    6.80
  -2  13   6   18.70    6.40
   2  13  -6   17.00    5.30
   2 -13  -6   17.90    6.40
  -2 -13   6   18.20    4.60
  -2 -13   6   23.50    6.40
  -2  13   5    5.00    4.90
   2  13  -5    0.00    4.20
   2 -13  -5   -0.60    4.20
  -2 -13   5    6.00    4.40
  -2 -13   5   -5.00    2.60
  -2  13   4  100.09    9.60
   2  13  -4   92.09    8.70
   2 -13  -4  116.59    9.80
  -2 -13   4   87.29    8.80
  -2 -13   4   88.49    7.80
   2  13  -3    8.10    4.90
  -2  13   3    2.80    4.70
  -2 -13   3    3.00    3.40
   2 -13  -3    1.70    4.40
  -2 -13   3    8.50    4.90
   2  13  -2  146.79   10.50
   2  13  -2  161.18   10.20
  -2  13   2  150.08   10.80
  -2 -13   2  149.09   10.00
  -2 -13   2  158.88   10.60
   2 -13  -2  135.59   10.20
   2  13  -1    3.80    4.00
   2  13  -1   -1.30    3.90
  -2  13   1    3.20    4.10
   2 -13  -1    6.90    4.70
  -2 -13   1    3.20    4.00
   2  13   0    2.00    3.20
  -2  13   0    4.30    4.30
   2  13   0    4.20    4.50
   2 -13   0    0.70    4.10
  -2 -13   0    3.00    3.90
   2  13   1   15.50    5.70
   2  13   1   14.40    4.80
  -2  13  -1   18.70    5.50
   2 -13   1    3.00    4.40
   2 -13   1   18.10    5.40
  -2 -13  -1   19.80    5.60
   2  13   2   64.79    8.10
  -2  13  -2   79.39    8.90
   2  13   2   60.29    8.30
   2 -13   2   61.39    8.50
  -2 -13  -2   73.89    9.10
   2 -13   2   76.79    8.70
  -2  13  -3  187.58   11.20
   2  13   3  186.98   12.40
   2 -13   3  189.28   12.30
   2 -13   3  169.38   10.30
  -2 -13  -3  170.88   11.10
  -2  13  -4  565.44   20.50
   2  13   4  585.64   22.70
  -2 -13  -4  589.54   21.80
   2 -13   4  563.94   20.10
   2 -13   4  573.24   22.60
  -2  13  -5  400.56   16.10
   2  13   5  370.16   17.80
   2 -13   5  409.56   18.40
  -2 -13  -5  359.26   16.90
   2 -13   5  380.86   15.50
   2  13   6   25.80    6.90
  -2  13  -6   33.30    5.90
   2 -13   6   22.40    5.00
  -2 -13  -6   26.80    6.90
   2 -13   6   32.00    7.40
   2  13   7   88.39   11.30
  -2  13  -7   80.59    7.70
   2 -13   7   87.69    8.50
  -2 -13  -7   68.69    9.30
   2 -13   7   87.19   11.00
  -2  13  -8   -0.40    3.80
   2  13   8   -3.60    4.90
   2 -13   8   -0.30    5.00
   2 -13   8    1.20    2.80
  -2 -13  -8   -2.40    4.00
   2  13   9    0.10    4.90
  -2  13  -9    7.60    3.80
  -2 -13  -9    2.90    5.20
   2 -13   9    3.80    5.40
   2  13  10   39.00    8.40
  -2  13 -10   34.00    5.10
  -2  13 -10   42.70    5.30
  -2 -13 -10   25.60    7.70
   2 -13  10   16.20    6.80
  -2  13 -11    5.30    2.80
   2  13  11   -4.50    5.00
  -2  13 -11    0.00    2.90
   2 -13  11    5.30    5.60
  -2 -13 -11    4.20    5.30
  -2  13 -12   27.40    3.70
   2  13  12   25.10    7.50
  -2  13 -12   33.30    5.40
  -2 -13 -12   24.40    7.10
   2 -13  12   24.30    8.40
   2  13  13   50.89    9.90
   2  13  13   47.20   10.00
   2 -13  13   55.99   11.20
   2  13  14    2.20    6.00
   2  13  14   -0.40    5.60
   2 -13  14    2.60    6.30
   2  13  15    8.10    6.80
   2  13  15   24.40    8.20
   2 -13  15   10.50    7.80
   2  13  16    4.60    8.90
   2  13  16    4.90    6.20
   2 -13  16    7.40    7.90
   2  13  17  130.99   14.60
   2  13  17   96.79   14.30
   2 -13  17   95.59   15.80
   2  13  18   55.99   10.50
  -2  14  18   51.99   10.90
  -2  14  17   10.60    6.90
  -2  14  17   10.20    7.50
  -2 -14  17    5.00    7.70
  -2  14  16   46.30   11.30
  -2  14  16   62.99   11.40
  -2 -14  16   43.30   11.00
  -2  14  15   24.30    8.80
  -2 -14  15   30.30    9.10
  -2  14  14    3.40    6.30
  -2 -14  14   15.10    7.40
   2 -14 -14    4.10    7.10
   2  14 -13    2.50    3.10
  -2  14  13    4.60    6.10
   2  14 -13    4.50    2.50
  -2 -14  13   20.10    7.20
   2 -14 -13    9.70    7.50
   2  14 -12    0.40    2.90
  -2  14  12   -0.80    5.20
   2 -14 -12   -5.30    5.10
  -2 -14  12   -0.20    2.60
  -2 -14  12   -6.50    5.30
   2  14 -11    5.70    3.90
  -2  14  11    2.70    5.90
  -2 -14  11   10.60    6.50
  -2 -14  11   15.20    3.70
   2 -14 -11    6.60    5.90
   2  14 -10    0.10    3.60
  -2 -14  10   -5.40    4.50
   2 -14 -10   -0.70    5.20
  -2 -14  10    2.50    2.90
  -2  14   9    2.90    5.80
   2  14  -9   10.20    4.40
  -2 -14   9    6.70    3.30
  -2 -14   9   12.50    6.50
   2 -14  -9    8.80    9.40
   2  14  -8   79.49    8.70
  -2  14   8   60.39    9.40
  -2 -14   8   76.39   10.70
   2 -14  -8   60.69    9.60
  -2 -14   8   58.39    7.40
   2  14  -7  137.99   10.10
  -2  14   7  118.29   11.20
   2 -14  -7  144.89   11.90
  -2 -14   7  136.49   11.30
  -2 -14   7  131.79    9.10
   2  14  -6  152.18   10.60
  -2  14   6  149.59   12.00
   2 -14  -6  154.78   12.10
  -2 -14   6  147.79    9.70
  -2 -14   6  122.79   11.00
   2  14  -5   -3.20    4.20
  -2  14   5   -6.60    4.20
  -2 -14   5   -4.10    3.90
   2 -14  -5   -4.40    4.40
  -2  14   4    3.00    4.50
   2  14  -4    3.20    4.60
  -2 -14   4    1.20    4.30
   2 -14  -4    5.10    5.00
  -2  14   3   73.49    9.40
   2  14  -3   87.39    9.80
  -2 -14   3   76.09    9.70
   2 -14  -3   85.69   10.30
  -2  14   2  122.89   10.50
   2  14  -2  104.79    9.90
   2 -14  -2   92.09    9.50
  -2 -14   2  124.29    9.90
  -2  14   1    0.50    4.10
   2  14  -1    0.20    4.50
  -2 -14   1   -2.80    4.20
   2 -14  -1    1.00    4.30
  -2  14   0   22.50    6.50
   2  14   0   15.00    5.60
  -2 -14   0   21.00    6.10
   2 -14   0   15.50    6.10
  -2  14  -1   41.20    7.50
   2  14   1   40.10    7.30
   2 -14   1   48.30    8.80
  -2 -14  -1   40.30    7.00
  -2  14  -2   36.30    7.40
   2  14   2   17.20    6.40
  -2 -14  -2   32.90    7.10
   2 -14   2   38.20    7.50
  -2  14  -3  340.37   15.80
   2  14   3  344.87   17.20
   2 -14   3  340.37   16.90
  -2 -14  -3  333.37   16.00
  -2  14  -4   95.69    9.10
   2  14   4   73.09    9.70
   2 -14   4  101.59   10.10
  -2 -14  -4   78.79    9.70
  -2  14  -5  225.48   12.60
   2  14   5  196.18   13.90
  -2 -14  -5  243.38   13.80
   2 -14   5  223.68   12.00
   2 -14   5  236.08   14.50
  -2  14  -6   -3.60    3.70
   2  14   6    6.20    5.30
   2 -14   6    2.10    4.70
   2 -14   6    0.50    3.10
  -2 -14  -6    4.00    4.90
   2  14   7    9.00    6.10
  -2  14  -7    8.40    4.50
  -2 -14  -7    6.60    5.60
   2 -14   7   11.10    6.10
   2 -14   7   13.60    4.20
  -2  14  -8    8.40    4.50
   2  14   8   -3.80    5.30
   2 -14   8   22.80    4.90
  -2 -14  -8    6.50    5.50
   2  14   9   -2.10    5.60
  -2  14  -9    4.00    4.00
   2 -14   9   -4.50    5.30
  -2 -14  -9   -0.10    5.00
  -2  14 -10   12.10    3.80
  -2  14 -10    4.50    4.10
   2  14  10    4.20    5.70
   2 -14  10   14.70    6.70
  -2 -14 -10    3.20    5.30
   2  14  11   32.90    8.60
  -2  14 -11   43.00    5.70
  -2  14 -11   32.60    4.90
   2 -14  11   24.10    7.80
  -2 -14 -11   29.30    8.10
  -2  14 -12    7.20    3.00
  -2  14 -12    3.40    3.10
   2  14  12    5.60    6.80
   2 -14  12   14.10    7.40
  -2 -14 -12   10.10    6.30
   2  14  13   15.20    7.30
   2 -14  13    4.40    6.20
   2  14  14   19.20    7.60
   2  14  14    6.30    6.90
   2 -14  14   27.10    9.10
   2  14  15    2.40    6.50
   2  14  15    4.50    7.10
   2 -14  15    3.10    6.70
   2  14  16    0.50    6.50
   2  14  16   -9.00    6.30
   2 -14  16    5.90    7.40
   2  14  17   12.40    7.60
   2  14  17   14.30    8.40
  -2  15  17   -6.00    6.70
  -2  15  16    4.50    7.50
  -2  15  16   -1.00    6.60
  -2 -15  16   20.70    8.60
  -2  15  15   -2.40    6.80
  -2  15  14    3.30    7.30
   2 -15 -14   12.90    8.10
  -2 -15  14   10.40    7.20
   2  15 -13    4.90    3.20
  -2  15  13   -1.10    5.70
   2 -15 -13    9.00    6.80
  -2 -15  13    9.50    6.30
   2  15 -12    0.90    3.40
  -2  15  12   -8.80    5.10
  -2 -15  12    2.00    6.00
  -2 -15  12    4.50    3.00
   2 -15 -12    6.70    6.10
   2  15 -11   14.00    4.90
  -2  15  11   12.20    6.80
   2 -15 -11   20.60    7.60
  -2 -15  11    9.00    5.80
  -2 -15  11   10.60    6.70
   2  15 -10    2.20    4.00
  -2  15  10    7.50    6.30
   2 -15 -10    4.90    6.00
  -2 -15  10    5.40    3.40
  -2 -15  10    1.40    5.30
   2  15  -9    9.00    4.70
  -2  15   9   13.80    6.20
  -2 -15   9   10.80    4.10
   2 -15  -9    8.60    6.40
  -2 -15   9   13.20    6.80
   2  15  -8   29.60    6.30
  -2  15   8   27.30    9.10
  -2 -15   8   18.20    6.60
   2 -15  -8   23.50    8.50
  -2  15   7    1.50    5.80
   2  15  -7    6.90    4.80
   2 -15  -7    7.20    5.80
  -2 -15   7    0.30    4.80
   2  15  -6    4.60    4.80
  -2  15   6   -0.10    4.80
  -2 -15   6   -0.80    4.80
   2 -15  -6   -5.70    4.50
  -2  15   5   15.60    6.80
   2  15  -5    4.50    4.70
   2 -15  -5   11.90    5.80
  -2 -15   5    6.10    5.30
   2  15  -4    2.10    4.60
  -2  15   4    8.30    5.90
   2 -15  -4    9.20    5.90
  -2 -15   4   12.40    5.70
   2  15  -3  130.89   11.00
  -2  15   3  107.29   10.70
  -2 -15   3  123.19   10.70
   2 -15  -3  139.19   11.30
  -2  15   2  216.28   13.90
   2  15  -2  207.58   13.10
  -2 -15   2  195.08   12.60
   2 -15  -2  182.08   12.70
  -2  15   1   59.49    9.10
   2  15  -1   50.89    8.30
   2 -15  -1   47.80    8.30
  -2 -15   1   66.09    9.20
   2  15   0   39.80    7.80
  -2  15   0   25.40    7.10
  -2 -15   0   33.50    7.00
   2 -15   0   35.60    7.70
  -2  15  -1   79.19   10.20
   2  15   1  100.29   11.40
  -2 -15  -1   81.49    9.80
   2 -15   1   90.19   10.90
  -2  15  -2   67.69    8.90
   2  15   2   45.80    8.40
   2 -15   2   63.59    9.80
  -2 -15  -2   58.39    9.00
   2  15   3   14.50    6.20
  -2  15  -3    8.70    5.20
   2 -15   3    9.00    5.80
  -2 -15  -3    7.20    5.10
  -2  15  -4  161.08   11.50
   2  15   4  168.78   12.90
  -2 -15  -4  174.78   12.40
   2 -15   4  173.18   12.70
   2  15   5    3.50    5.50
  -2  15  -5   -3.30    4.30
   2 -15   5   -0.20    5.20
  -2 -15  -5   -1.30    4.10
   2  15   6   38.40    8.50
  -2  15  -6   51.69    7.60
   2 -15   6   40.70    8.70
  -2 -15  -6   40.40    8.30
  -2  15  -7   27.70    6.40
  -2 -15  -7   27.80    7.10
   2 -15   7   20.80    7.60
   2  15   8   -4.10    4.70
  -2  15  -8    6.50    4.60
  -2 -15  -8    4.90    4.90
   2 -15   8    1.20    5.10
   2 -15   8    4.70    3.20
   2  15   9    6.60    6.30
  -2  15  -9    5.60    4.40
   2 -15   9    1.30    5.10
  -2 -15  -9    1.30    5.50
  -2  15 -10    5.60    4.70
   2  15  10   -0.10    5.80
  -2 -15 -10   -5.30    4.50
   2 -15  10    6.30    6.10
  -2  15 -11   16.50    5.00
   2  15  11   20.60    7.20
  -2  15 -11   16.70    4.70
   2 -15  11   12.70    6.70
  -2 -15 -11   19.80    7.20
  -2  15 -12   -0.20    3.50
   2  15  12    3.50    6.30
   2 -15  12    4.30    6.40
  -2 -15 -12   -1.30    5.70
   2  15  13   82.19   12.70
  -2  15 -13   53.69    4.60
   2 -15  13   59.69   11.40
   2  15  14   -2.30    6.30
   2  15  14   -3.70    6.00
   2 -15  14    8.40   11.90
   2  15  15    6.90   10.30
   2  15  15   20.10    8.20
   2 -15  15    5.40    7.70
   2  15  16    0.30    7.20
   2  15  16    7.10    8.10
  -2 -16  16    5.20   11.50
  -2  16  15   11.60    8.30
  -2 -16  15    6.60    6.90
  -2  16  14    3.60    7.50
  -2 -16  14    6.10    7.20
   2  16 -13    3.10    3.80
  -2  16  13   -8.90    5.60
   2 -16 -13   -1.50    5.90
  -2 -16  13    4.90    6.20
  -2  16  12   12.40    7.20
   2  16 -12   18.50    5.00
  -2 -16  12    6.30    6.70
   2 -16 -12   20.30    8.20
   2  16 -11    1.50    4.20
  -2  16  11    2.50    6.10
  -2 -16  11    1.50    3.10
  -2 -16  11   10.00    6.50
   2 -16 -11    0.50    6.20
  -2  16  10  -10.00    5.00
   2  16 -10    4.00    4.50
   2 -16 -10    1.90    5.60
  -2 -16  10    1.20    5.70
  -2  16   9    4.70    6.20
   2  16  -9   16.20    5.50
  -2 -16   9   10.70    5.90
   2 -16  -9    7.90    6.30
  -2  16   8   28.40    8.50
   2  16  -8   32.80    7.20
   2 -16  -8   34.70    8.40
  -2 -16   8   16.50    7.00
   2  16  -7  349.17   16.60
  -2  16   7  352.56   19.10
   2 -16  -7  352.56   19.10
  -2  16   6   -1.10    5.10
   2  16  -6    0.40    4.40
  -2 -16   6    3.00    5.40
   2  16  -5   33.50    7.30
   2 -16  -5   33.20    7.80
  -2 -16   5   26.50    7.70
  -2  16   4    0.80    5.30
   2  16  -4   13.30    6.30
  -2 -16   4   10.40    6.00
   2 -16  -4   13.70    6.50
   2  16  -3    3.50    5.00
  -2  16   3    3.80    5.40
   2 -16  -3    6.50    5.30
  -2 -16   3   -1.30    4.50
  -2  16   2    0.50    4.90
   2  16  -2    0.40    4.70
  -2 -16   2   -0.10    4.30
   2 -16  -2   -1.10    4.70
   2  16  -1   32.80    7.60
  -2  16   1   28.40    7.50
  -2 -16   1   28.50    7.00
   2 -16  -1   34.60    7.80
  -2  16   0    7.30    5.50
   2  16   0   16.60    7.00
  -2 -16   0   22.80    6.50
   2 -16   0    8.10    5.40
   2  16   1    9.10    5.80
  -2  16  -1   11.00    5.60
   2 -16   1    6.90    5.30
  -2 -16  -1   14.20    5.90
  -2  16  -2  121.09   11.00
   2  16   2  101.79   11.40
  -2 -16  -2  107.19   10.40
   2 -16   2  121.29   11.20
   2  16   3   23.50    6.80
  -2  16  -3   31.30    6.80
   2 -16   3   39.50    8.30
  -2 -16  -3   24.10    6.80
   2  16   4    5.80    6.70
  -2  16  -4    7.30    5.20
  -2 -16  -4    1.20    5.00
   2 -16   4   -0.50    5.00
   2  16   5   35.20    8.40
  -2  16  -5   31.10    7.30
  -2 -16  -5   28.10    7.20
   2 -16   5   48.50   15.30
  -2  16  -6   40.30    7.50
   2  16   6   29.90    7.90
   2 -16   6   35.40    8.60
  -2 -16  -6   35.50    8.10
   2  16   7  157.58   13.70
  -2  16  -7  138.29   10.90
   2 -16   7  130.89   12.40
  -2 -16  -7  120.99   15.20
  -2  16  -8   -2.70    4.20
   2  16   8    0.80    5.40
  -2 -16  -8    5.30    5.70
   2 -16   8   -2.50    5.50
   2  16   9    2.30    5.60
  -2  16  -9    3.60    4.40
   2 -16   9    3.30    6.10
  -2 -16  -9   -5.40    4.80
   2  16  10    1.00    6.30
  -2  16 -10   12.00    5.10
  -2  16 -10    1.50    4.40
  -2 -16 -10   -2.80    4.80
   2 -16  10   12.40    7.10
   2  16  11    8.10    6.30
  -2  16 -11    1.90    4.00
   2 -16  11    3.90    6.20
  -2 -16 -11   12.40    6.80
  -2  16 -12    3.10    4.20
   2  16  12    5.60    6.70
   2 -16  12  -11.20    5.40
  -2 -16 -12    8.20    6.10
   2  16  13   43.20   10.20
  -2 -16 -13   43.80   10.00
   2  16  14   17.90   12.00
   2  16  14   20.00    8.00
   2 -16  14   11.20    8.50
   2  16  15   15.40    8.60
   2  16  15    4.10    7.80
   2 -16  15   15.10   14.60
   2  16  16   22.40    9.80
  -2  17  16   23.50    8.60
  -2  17  15    6.30    8.00
   2 -17 -15   -4.20    6.00
  -2 -17  15    1.50    7.70
  -2  17  14   -7.50    6.60
  -2 -17  14    2.80    7.30
   2 -17 -14   10.80    8.20
  -2  17  13   25.90    9.50
   2  17 -13   31.60    6.70
  -2 -17  13   21.00    8.80
  -2  17  12   56.29   11.30
   2  17 -12   88.39    9.20
  -2 -17  12   67.89   12.10
   2 -17 -12   78.09   13.20
  -2  17  11   11.40    7.60
   2  17 -11    4.90    4.80
   2 -17 -11   -0.50    5.80
  -2 -17  11   -1.10    5.20
  -2  17  10    6.20    6.60
   2  17 -10   16.40    5.60
  -2 -17  10   19.70    7.90
   2 -17 -10    9.90    7.20
   2  17  -9    2.10    4.60
  -2  17   9    2.80    6.60
  -2 -17   9   -0.60    5.40
   2 -17  -9   -2.80    5.50
  -2  17   8   -2.70    5.30
   2  17  -8   -0.30    4.70
  -2 -17   8    0.60    5.20
   2 -17  -8   -1.40    5.10
  -2  17   7   35.40    8.90
   2  17  -7   21.60    6.60
  -2 -17   7   31.20    8.40
   2 -17  -7   21.50    7.60
  -2  17   6   48.00    8.90
   2  17  -6   68.29    9.60
   2 -17  -6   59.39   10.40
  -2 -17   6   57.09    9.70
   2  17  -5    4.40    5.30
  -2  17   5   -0.60    5.10
   2 -17  -5   16.60    7.10
   2  17  -4    0.10    4.90
  -2  17   4    1.10    5.50
   2 -17  -4    4.10    5.30
  -2 -17   4   -0.10    4.80
   2  17  -3   49.50    8.80
  -2  17   3   51.09    9.70
  -2 -17   3   79.09   10.90
   2 -17  -3   60.59   14.30
   2  17  -2   10.40    6.10
  -2 -17   2    1.30    5.00
  -2  17   1   10.10    5.90
   2  17  -1    3.20    5.70
   2 -17  -1    5.10    6.30
  -2 -17   1    6.80    5.30
  -2  17   0   43.00    8.80
   2  17   0   55.39   10.00
   2 -17   0   61.59   11.00
  -2 -17   0   53.99    9.20
  -2  17  -1    9.00    5.80
  -2 -17  -1   14.10    5.80
  -2  17  -2   -0.90    5.20
   2  17   2   -4.00    4.60
   2 -17   2    4.20    6.10
  -2 -17  -2    1.10    5.00
  -2  17  -3    0.20    5.00
   2  17   3    1.80    5.20
  -2 -17  -3    9.30    5.50
   2 -17   3    4.10    5.60
   2  17   4   25.40    7.50
  -2  17  -4   36.80    7.90
  -2 -17  -4   30.30    7.70
   2 -17   4   38.40    8.40
   2  17   5   97.59   12.80
  -2  17  -5  110.29   11.70
   2 -17   5   92.79   11.90
  -2 -17  -5   89.69   12.90
  -2  17  -6    4.50    5.30
   2  17   6    4.00    6.40
  -2 -17  -6    4.50    6.00
   2 -17   6    2.90    6.00
  -2  17  -7   14.60    6.40
   2  17   7    2.90    5.90
  -2 -17  -7   11.10    6.60
   2 -17   7   20.30    7.40
   2  17   8   38.50    9.40
  -2  17  -8   38.80    7.20
   2 -17   8   36.20    8.80
  -2 -17  -8   38.30    9.10
   2  17   9    7.50    6.90
  -2  17  -9   -2.00    4.60
  -2 -17  -9   -0.70    5.10
   2 -17   9    3.70    6.00
  -2  17 -10   -4.00    4.70
   2  17  10   -0.90    6.80
  -2 -17 -10    8.10    6.20
   2 -17  10   -1.60    5.10
   2  17  11   -0.40    5.90
  -2  17 -11   10.80    5.20
   2 -17  11   11.10    6.60
  -2 -17 -11    0.20    5.50
   2  17  12   -0.20    6.80
  -2  17 -12   10.50    7.50
  -2 -17 -12    2.80    5.90
   2  17  13   -6.50    6.50
   2 -17  13    8.30    8.00
  -2 -17 -13    9.10    7.20
   2  17  14   55.69   15.00
   2 -17  14   43.80   11.20
   2  17  15   12.40    8.90
   2  17  15    5.20    8.10
  -2  18  15    5.90    9.20
  -2  18  14    8.20    8.60
   2 -18 -14   27.60    9.80
  -2 -18  14   27.10    9.30
  -2  18  13    8.00    9.00
   2 -18 -13   -2.90    6.30
  -2 -18  13    4.80    6.40
   2  18 -12   16.90    6.20
  -2  18  12   10.40    8.60
  -2 -18  12   24.80    9.00
   2  18 -11    7.90    5.10
  -2  18  11   -9.60    5.40
   2 -18 -11    7.10    6.40
  -2 -18  11   -3.70    5.50
   2  18 -10    4.80    5.40
  -2  18  10   23.00    8.70
  -2 -18  10   18.90    7.30
   2 -18 -10    1.20    6.30
   2  18  -9    1.20    4.70
  -2  18   9    6.50    6.90
   2 -18  -9    8.50    6.90
  -2 -18   9    5.80    6.40
  -2  18   8  137.39   13.70
   2  18  -8  137.69   11.80
  -2 -18   8  129.89   12.90
   2 -18  -8  135.99   13.30
   2  18  -7   -0.80    4.90
  -2  18   7   -4.10    6.20
  -2 -18   7   17.40    7.50
   2 -18  -7   -0.50    5.90
  -2  18   6    5.60    5.90
   2  18  -6    9.60    6.30
   2 -18  -6    7.70    6.10
  -2 -18   6   11.60    6.10
  -2  18   5   39.00    8.60
   2  18  -5   48.30    8.70
   2 -18  -5   35.90    8.90
  -2 -18   5   33.90    8.10
   2  18  -4   23.00    7.10
  -2  18   4   37.70    8.90
   2 -18  -4   39.40    8.80
  -2 -18   4   37.80    8.50
  -2  18   3   12.40    6.30
   2 -18  -3    7.50    5.90
  -2 -18   3    9.20    5.90
   2  18  -2   24.90    7.60
  -2  18   2    5.40    5.70
   2 -18  -2   13.40    7.00
  -2 -18   2   16.30    8.80
  -2  18   1   75.89   10.90
   2  18  -1   96.79   11.80
   2 -18  -1   75.39   11.10
  -2  18   0    6.00    5.70
   2  18   0    5.70    6.10
   2 -18   0    6.70    5.80
  -2  18  -1   40.20    8.40
   2  18   1   50.39   10.10
   2 -18   1   46.50    9.30
   2  18   2   44.00    8.90
   2 -18   2   56.39   10.50
   2  18   3   -1.70    5.30
  -2  18  -3    8.40    6.00
  -2 -18  -3    1.80    4.90
   2 -18   3   -1.90    5.10
   2  18   4  216.58   15.90
  -2  18  -4  203.08   14.10
   2 -18   4  179.58   14.50
  -2 -18  -4  197.88   14.40
  -2  18  -5    1.60    5.40
   2  18   5    1.20    6.00
   2 -18   5    0.10    5.80
  -2 -18  -5    5.70    5.70
   2  18   6   20.70    8.50
  -2  18  -6   18.00    6.70
   2 -18   6   19.30    7.40
  -2 -18  -6   23.50    7.50
   2  18   7   12.20    7.30
  -2  18  -7    8.40    6.00
  -2 -18  -7   20.10    7.60
   2 -18   7   19.40    7.70
   2  18   8    6.00    6.20
  -2  18  -8   -3.70    4.60
   2 -18   8    1.50    5.70
  -2 -18  -8    4.60    5.70
  -2  18  -9   -0.30    4.80
   2  18   9  -13.30    5.10
  -2 -18  -9   -3.70    5.30
   2 -18   9   14.60    6.80
   2  18  10   -3.30    6.30
  -2  18 -10    2.70    4.90
   2 -18  10    7.70    5.90
  -2 -18 -10    0.70    5.60
  -2  18 -11   -3.40    5.10
   2  18  11    9.50    7.30
  -2 -18 -11   -4.50    5.30
   2 -18  11   17.20   13.50
  -2  18 -12   40.80    7.90
  -2 -18 -12   19.30    8.70
   2 -18  12   17.30    7.90
   2  18  13    6.20    8.00
  -2 -18 -13    4.70    7.00
   2 -18  13   13.40    7.00
   2  18  14   -1.50    8.00
  -2  19  13  -10.40    7.10
  -2 -19  13   -4.00    5.70
   2 -19 -13    5.00    8.30
  -2  19  12    9.00    8.20
   2  19 -12   30.10    7.40
   2 -19 -12   11.30    7.00
  -2 -19  12    9.50    7.70
   2  19 -11    3.00    5.50
  -2  19  11   -3.10    8.60
   2 -19 -11   11.80    7.30
  -2  19  10    4.20    7.10
  -2 -19  10   15.20    7.70
   2 -19 -10    6.80    6.50
   2  19  -9   29.80    7.50
  -2  19   9   37.90    9.90
   2 -19  -9   19.80    7.40
  -2 -19   9   38.40    9.40
   2  19  -8    3.90    6.40
  -2  19   8    3.60    6.30
   2 -19  -8    9.40    6.40
  -2 -19   8    4.30    6.10
   2  19  -7    3.90    6.90
  -2  19   7    7.00    7.60
  -2 -19   7    5.20    6.20
   2 -19  -7   -6.20    5.10
   2  19  -6   19.20    7.00
  -2  19   6    5.60    6.10
   2 -19  -6   13.20    7.50
  -2 -19   6   19.20    7.70
   2  19  -5   17.60    7.00
  -2  19   5   26.80    8.30
  -2 -19   5   25.30    7.80
   2 -19  -5   36.70    9.30
  -2  19   4    8.50    7.10
   2  19  -4   12.20    6.60
   2 -19  -4    4.80    5.90
  -2 -19   4   21.50    7.90
   2  19  -3    5.40    5.90
  -2  19   3   12.30    6.90
   2 -19  -3    3.20    5.70
  -2 -19   3   10.50    6.20
   2  19  -2    6.90    6.10
  -2  19   2    0.30    5.80
  -2 -19   2    1.30    5.40
   2 -19  -2   11.00    7.10
   2  19  -1   12.20    6.60
  -2  19   1   34.90    8.40
  -2 -19   1   39.10    8.70
   2 -19  -1   32.40    8.80
   2  19   0    2.00    5.50
  -2  19   0   -6.80    5.20
   2 -19   0    4.00    5.60
  -2 -19   0    6.30    5.50
  -2  19  -1    0.50    5.50
   2  19   1   17.40    7.30
   2 -19   1   14.10    6.20
  -2 -19  -1    3.80    5.60
   2  19   2   81.89   11.90
  -2  19  -2  114.89   13.20
  -2 -19  -2  128.89   12.00
   2 -19   2  116.49   14.10
   2  19   3   12.10    6.70
  -2  19  -3   -0.60    5.60
  -2 -19  -3    1.70    5.20
   2 -19   3    0.00    5.70
   2  19   4   13.80    7.20
  -2  19  -4    3.00    5.60
   2 -19   4   11.60    6.50
  -2 -19  -4   17.20    7.40
  -2  19  -5    2.20    5.30
   2  19   5    9.90    6.60
  -2 -19  -5    2.80    5.80
   2 -19   5    7.60    6.30
   2  19   6    1.80    6.20
  -2  19  -6   10.60    7.30
   2 -19   6    6.20    6.70
  -2 -19  -6   18.40    7.20
   2  19   7   39.80   10.00
  -2  19  -7   28.50   11.40
   2 -19   7   39.30    9.50
  -2 -19  -7   48.10   10.00
  -2  19  -8   13.70    6.40
   2  19   8   -4.30    6.20
  -2 -19  -8    4.20    5.70
   2 -19   8   -6.90    5.30
   2  19   9    1.10    6.90
  -2  19  -9    5.20    6.00
   2 -19   9   -0.30    6.10
  -2 -19  -9    4.80    6.00
  -2  19 -10   23.30    7.60
   2 -19  10   12.70    8.00
  -2 -19 -10    2.90    6.20
   2  19  11   16.50    8.80
  -2  19 -11   10.60    7.10
  -2 -19 -11   20.10   12.40
   2 -19  11   10.50    6.60
   2  19  12    1.10    7.80
  -2 -19 -12    6.70    6.70
   2 -19  12    9.40    8.60
   2  19  13   13.20    9.30
  -2 -19 -13    8.40    7.50
  -2  20  12   -0.30    9.90
  -2 -20  12    7.50    7.20
  -2  20  11   24.30    9.20
   2  20 -11    6.40    7.40
  -2 -20  11   20.90    8.10
   2 -20 -11   15.40    8.20
  -2  20  10   16.40    8.30
   2  20 -10   22.60    7.40
   2 -20 -10   14.40    8.20
  -2 -20  10    1.60    7.10
  -2  20   9   -6.70    6.60
   2  20  -9   -1.60    5.30
  -2 -20   9    4.70    6.10
   2  20  -8   37.10    8.40
  -2  20   8   30.60   10.40
   2 -20  -8   38.80   10.00
  -2 -20   8   19.60    7.90
  -2  20   7    1.40    6.60
   2  20  -7   -3.50    5.10
   2 -20  -7    4.00    6.20
  -2 -20   7    0.10    5.70
   2  20  -6   -1.20    6.00
  -2  20   6   -1.10    6.50
  -2 -20   6   -4.00    5.30
   2 -20  -6    9.00    7.10
   2  20  -5    0.00    5.80
  -2  20   5    9.00    7.10
  -2 -20   5   15.10    7.20
   2 -20  -5   18.90    7.90
  -2  20   4   20.80    8.00
   2  20  -4   10.10    6.70
   2 -20  -4   -1.10    5.20
  -2 -20   4   -4.80    4.90
   2  20  -3    1.00    5.50
  -2  20   3    0.00    5.80
  -2 -20   3    1.20    5.90
   2 -20  -3    3.60    6.00
   2  20  -2   11.90    6.80
  -2  20   2   17.10    7.90
   2 -20  -2   27.30    8.20
  -2 -20   2   12.20    6.20
  -2  20   1   -0.50    5.90
   2  20  -1    2.80    6.20
  -2 -20   1   -0.70    5.60
   2 -20  -1    2.40    5.40
   2  20   0   22.80    7.60
  -2  20   0   16.00    6.80
  -2 -20   0   16.20    7.20
   2 -20   0   14.50    7.40
  -2  20  -1   12.60    7.20
   2  20   1   16.30    7.20
  -2 -20  -1   28.20    7.70
   2 -20   1   28.70    8.20
   2  20   2    0.50    5.90
  -2  20  -2   -5.10    5.40
   2 -20   2    2.80    5.70
  -2 -20  -2    0.70    5.40
   2  20   3    2.20    5.70
  -2  20  -3    4.00    5.80
  -2 -20  -3   -4.30    4.80
   2 -20   3   -3.10    5.00
  -2  20  -4   37.80    8.90
   2  20   4   24.80    8.10
   2 -20   4   35.30    9.50
  -2 -20  -4   32.30    8.30
  -2  20  -5   77.69   11.10
   2  20   5   67.49   11.70
  -2 -20  -5   68.49   11.20
   2 -20   5   86.99   12.40
   2  20   6   -0.70    6.80
  -2  20  -6   -2.20    5.70
  -2 -20  -6    5.10    5.90
   2 -20   6    9.60    6.90
  -2  20  -7   -2.10    5.50
   2  20   7   -7.40    6.10
   2 -20   7   14.60    8.30
  -2 -20  -7    5.30    6.20
  -2  20  -8    0.90    5.70
   2  20   8  -11.90   10.00
  -2 -20  -8    8.00    6.30
   2  20   9   -5.10    6.80
  -2  20  -9   -3.50    5.70
   2 -20   9   -1.90    6.50
  -2 -20  -9    6.60    6.80
   2  20  10   -9.60    6.70
  -2 -20 -10    1.60    7.50
   2 -20  10    8.10    7.10
   2  20  11  -13.90    7.00
  -2  20 -11   -4.00    7.30
  -2 -20 -11    7.00    6.70
  -2 -20 -12    8.70    6.90
   2  21 -11    7.40    7.90
  -2  21  10   -0.30    9.80
   2  21 -10   16.50    7.30
  -2 -21  10   11.50    7.80
   2 -21 -10   -7.60    6.60
   2  21  -9   -0.10    6.60
  -2  21   9   -2.00    7.20
   2 -21  -9   -5.20    5.70
  -2 -21   9   -2.50    6.10
  -2  21   8   45.50   10.90
   2  21  -8   27.10    7.90
   2 -21  -8   46.30   10.60
  -2  21   7   40.40   10.90
   2  21  -7   37.80    8.90
  -2 -21   7   50.19   10.40
   2  21  -6   44.00    9.90
   2 -21  -6   43.90   10.20
  -2 -21   6   39.50    9.40
   2  21  -5   -7.60    5.40
  -2  21   5   -1.80    6.80
   2 -21  -5    3.50    6.20
  -2 -21   5   -1.30    5.10
  -2  21   4    9.80    7.20
   2  21  -4   -2.60    5.70
   2 -21  -4   -2.90    5.30
  -2 -21   4    9.30    6.40
   2  21  -3   10.10    7.50
  -2  21   3   -3.70    5.60
   2 -21  -3   13.20    6.60
  -2 -21   3   -0.40    5.10
  -2  21   2    3.00    6.20
   2  21  -2    0.70    6.50
   2 -21  -2    5.10    6.20
  -2 -21   2   10.10    6.30
  -2  21   1   34.50    9.60
   2  21  -1   23.40    8.70
  -2 -21   1   28.50    8.40
   2 -21  -1   39.40    9.80
  -2  21   0    5.20    6.30
   2  21   0    2.70    6.30
   2 -21   0   -1.90    5.50
  -2 -21   0    1.50    6.00
  -2  21  -1   -2.50    5.90
   2  21   1   -1.30    6.00
  -2 -21  -1    5.90    6.00
   2 -21   1   -4.40    5.50
  -2  21  -2   47.40    9.90
   2  21   2   25.80    8.70
  -2 -21  -2   35.40    8.80
   2 -21   2   52.59   10.60
  -2  21  -3   11.10    7.40
   2  21   3    3.30    6.90
   2 -21   3    6.40    7.20
  -2 -21  -3   13.10    7.10
   2  21   4    9.60    8.40
  -2  21  -4   16.30    7.80
  -2 -21  -4   33.70    9.00
   2 -21   4   26.30    8.90
  -2  21  -5   -5.00    5.80
  -2 -21  -5    3.70    5.90
   2 -21   5   -3.30    6.20
   2  21   6    1.60    7.10
  -2  21  -6    7.20    7.10
  -2 -21  -6    9.00    5.90
   2  21   7   -3.70    6.90
  -2  21  -7   12.00    7.10
   2 -21   7    5.20    6.60
  -2 -21  -7    7.20    6.40
  -2  21  -8   16.90    7.60
   2  21   8   15.10    8.10
   2 -21   8   17.50    8.50
   2  21   9   10.60    9.50
  -2  21  -9   25.30    8.90
   2 -21   9   35.80   10.50
  -2 -21  -9   22.00    8.30
  -2  21 -10    9.60    8.30
  -2 -21 -10   12.20    6.80
   2  22 -10    1.20    7.20
   2  22  -9   24.30    8.60
  -2 -22   9   14.50    8.10
   2  22  -8   13.50    7.50
  -2 -22   8    2.90    6.70
   2 -22  -8   -7.00    5.80
   2  22  -7   41.00    9.00
  -2  22   7   34.50   11.30
  -2 -22   7   49.20   10.30
   2 -22  -7   35.50   10.20
  -2  22   6   35.70   10.20
   2  22  -6   16.60    7.80
  -2 -22   6   10.70    8.70
   2 -22  -6   22.20    8.20
  -2  22   5    9.40    8.20
   2  22  -5   23.60    8.50
   2 -22  -5    5.40    6.90
  -2 -22   5   11.90    8.00
   2  22  -4   55.39   10.50
  -2  22   4   24.90    9.20
   2 -22  -4   52.29   17.70
  -2 -22   4   35.00    9.20
   2  22  -3    8.30    7.10
  -2  22   3   -4.80    7.80
   2 -22  -3    9.60   11.90
  -2 -22   3    1.50    5.60
   2  22  -2   10.40    7.40
  -2  22   2  -12.80    9.40
  -2 -22   2    4.40    6.20
   2 -22  -2    0.10    6.40
   2  22  -1    0.00    5.90
  -2  22   1   11.20    7.50
   2 -22  -1    5.00    7.10
  -2 -22   1   12.30    6.70
   2  22   0    5.30    7.10
  -2  22   0    8.80    7.50
  -2 -22   0   -0.60    6.10
   2 -22   0    5.50    6.30
   2  22   1   -0.90    7.00
  -2  22  -1   -0.40    6.30
   2 -22   1    4.00    6.50
  -2 -22  -1   -4.20    5.20
  -2  22  -2    8.00    7.20
   2  22   2   -5.10   11.10
  -2 -22  -2   13.70    6.90
  -2  22  -3   32.10    9.10
   2  22   3   16.80    8.20
   2 -22   3   24.60    9.60
  -2 -22  -3   32.50    9.20
   2  22   4    4.60    7.00
  -2  22  -4   -1.20    5.90
   2 -22   4    6.90    6.30
  -2 -22  -4   -0.90    5.80
  -2  22  -5    1.30    6.30
   2  22   5    8.80    8.00
   2 -22   5    1.10    6.20
  -2 -22  -5   -1.10    6.20
   2  22   6   -8.70    6.00
  -2  22  -6    6.30    7.00
   2 -22   6    4.70    7.00
   2  22   7    1.80   12.20
  -2  22  -7   21.20    8.00
  -2 -22  -7   25.80    8.20
   2 -22   7   11.70    7.70
  -2  22  -8    9.00    8.10
  -2 -22  -8    7.00    6.90
  -2  22  -9   11.90    8.20
  -2 -22  -9    3.90    7.20
   2  23  -7   -0.30    7.10
  -2 -23   7   -4.40    6.70
   2  23  -6   22.80    8.80
  -2 -23   6   28.00    9.40
   2 -23  -6   52.39   18.10
   2  23  -5   11.90   10.00
   2 -23  -5   11.30    8.30
  -2 -23   5   17.80    7.90
  -2  23   4    7.70    8.60
   2 -23  -4    0.00    6.80
  -2 -23   4    3.70    6.20
   2  23  -3   15.60    8.50
  -2  23   3  -11.40    6.30
  -2 -23   3   19.40    7.80
   2 -23  -3    3.30    6.80
  -2  23   2   22.40    9.20
   2  23  -2   28.60    9.00
   2 -23  -2   29.60    8.90
  -2 -23   2   16.30    8.30
   2  23  -1   -0.70    7.20
  -2  23   1  -15.20    5.40
  -2 -23   1   14.40   12.20
   2 -23  -1   12.80    7.60
  -2  23   0    9.20    7.60
   2  23   0  -10.20    6.10
   2 -23   0   -2.70    5.70
   2  23   1   -3.00    6.80
  -2  23  -1   18.10    8.80
   2 -23   1   15.60    8.20
  -2  23  -2   19.10    9.30
   2  23   2    4.60    8.10
   2 -23   2    8.40    7.20
  -2 -23  -2  -10.10    5.00
   2  23   3    0.90    7.30
   2 -23   3    6.90    7.20
  -2 -23  -3   16.30    8.00
   2  23   4   -1.70    8.80
  -2  23  -4   10.30   11.90
  -2 -23  -4    2.30    6.10
   2 -23   4    9.60    7.70
  -2  23  -5    5.70    7.70
  -2 -23  -5   -3.50    5.90
  -2  23  -6   18.60    8.70
  -2 -23  -6    8.30    6.70
  -2  23  -7  -15.60    6.40
  -2 -23  -7    4.30    7.10
   2  24  -4    0.70    7.50
  -2 -24   4   14.60   10.80
   2  24  -3   11.90    7.80
  -2 -24   3   26.50    8.70
   2  24  -2   22.20    8.70
  -2 -24   2   -0.10    6.30
   2  24  -1   -2.40    6.30
  -2 -24   1    9.80    6.80
  -2  24   0   -4.90    7.40
  -2 -24   0   12.10    7.20
  -2  24  -1   42.90   11.10
  -2 -24  -1   32.20    8.90
  -2  24  -2   11.00    8.60
  -2 -24  -2   -6.70    5.70
  -2  24  -3    5.80    8.00
  -2 -24  -3   15.30    8.20
  -2  24  -4    2.30    7.70
  -2 -24  -4    9.90    7.80
  -3   0  21    4.50    7.80
  -3   0  19    3.00    6.60
  -3   0  18  238.78   17.20
  -3   0  17   -1.40    5.80
  -3   0  16  107.99   12.70
  -3   0  15   10.60    6.40
  -3   0  14   60.39    9.80
  -3   0  14   64.69    3.40
  -3   0  13   -0.80    1.60
  -3   0  13    1.20    1.80
  -3   0  13    1.50    5.10
  -3   0  12   25.40    3.00
  -3   0  12   14.90    5.60
  -3   0  12   24.60    3.00
  -3   0  11   -1.50    3.90
  -3   0  11    0.20    1.60
  -3   0  11    2.20    3.50
  -3   0  11   -0.40    1.50
  -3   0  10    1.00    3.40
  -3   0  10    7.60    2.00
  -3   0  10    3.20    3.10
  -3   0  10    3.40    1.80
  -3   0   9   -0.30    1.50
  -3   0   9    1.00    3.30
  -3   0   9   -2.30    2.70
  -3   0   9    0.30    1.60
  -3   0   8  315.77    9.60
  -3   0   8  329.37   13.00
  -3   0   8  322.47   12.80
  -3   0   8  316.17    9.50
  -3   0   7    0.30    1.80
  -3   0   7    0.00    1.90
  -3   0   7   -0.70    3.00
  -3   0   7    1.10    3.10
  -3   0   6 4125.19   90.79
  -3   0   6 4324.47   93.69
  -3   0   6 4272.07   93.69
  -3   0   6 4177.08   90.89
  -3   0   5   -0.20    1.10
  -3   0   5   -0.20    1.70
  -3   0   5   -2.60    1.60
  -3   0   4  289.27    9.30
  -3   0   4  289.47    8.50
   3   0  -4  286.77    8.50
  -3   0   4  302.07    9.40
  -3   0   3    0.80    1.60
  -3   0   3   -0.20    1.30
   3   0  -3    1.40    1.50
  -3   0   3    1.90    1.70
  -3   0   2  147.59    4.90
  -3   0   2  160.88    5.50
   3   0  -2  152.38    5.50
   3   0  -1    1.70    1.60
   3   0  -1   -0.30    0.80
  -3   0   1   -0.10    0.80
  -3   0   1   -2.00    1.10
  -3   0   0  950.50   22.00
   3   0   0  937.21   20.40
  -3   0   0  927.31   20.40
   3   0   0  944.61   22.00
  -3   0  -1    0.80    1.10
  -3   0  -1   -1.20    1.40
   3   0   1   -0.40    1.20
   3   0   1    0.50    1.50
   3   0   2  920.41   21.60
  -3   0  -2  909.01   21.40
   3   0   2  922.81   21.40
  -3   0  -3    0.30    1.60
  -3   0  -3    1.40    1.30
   3   0   3    0.80    1.60
   3   0   3   -0.70    1.20
   3   0   4   93.49    5.20
  -3   0  -4   98.69    4.30
  -3   0  -4   93.19    5.00
   3   0   4   94.99    4.30
   3   0   5    0.30    2.80
  -3   0  -5    1.50    1.60
   3   0   5   -1.00    1.50
  -3   0  -5    0.10    2.20
  -3   0  -6 5515.55  120.79
   3   0   6 5555.04  120.69
  -3   0  -6 5473.85  117.39
   3   0   6 5459.65  117.49
   3   0   7    0.50    1.70
  -3   0  -7   -1.90    2.50
  -3   0  -7   -1.20    1.60
   3   0   7    1.20    3.60
   3   0   8   30.30    3.30
  -3   0  -8   28.60    2.90
  -3   0  -8   30.80    4.90
   3   0   8   31.30    5.80
  -3   0  -9    1.10    1.60
   3   0   9    6.70    4.00
   3   0   9    1.30    1.70
   3   0  10  242.08   12.50
  -3   0 -10  220.88    7.30
   3   0  10  219.48    7.40
  -3   0 -10  211.38   11.60
   3   0  11    2.00    4.80
  -3   0 -11   -0.80    1.40
   3   0  11    1.50    1.80
   3   0  12    2.00    5.50
   3   0  12    7.70    2.00
  -3   0 -12    2.80    1.80
   3   0  13   -6.70    4.40
   3   0  14    3.90    5.60
   3   0  15   -1.60    5.30
   3   0  16   34.70    8.60
   3   0  17   -1.60    5.80
   3   0  18   59.39   12.20
   3   0  19    4.20    7.40
   3   0  20   -6.80    7.30
  -3   1  21   12.20    8.40
  -3  -1  21   29.80   10.50
  -3   1  20    7.90   12.70
  -3  -1  20   -0.90   11.80
  -3   1  19    5.60    6.90
  -3  -1  19   23.30    8.50
  -3   1  18   16.50    7.90
  -3  -1  18    7.60    7.10
  -3   1  17    9.70    7.10
  -3  -1  17    5.30    6.80
  -3   1  16   25.00    7.60
  -3  -1  16   32.20    9.00
  -3   1  15 1117.59   37.10
  -3   1  15 1128.99   26.80
  -3   1  15 1132.39   26.90
  -3  -1  15 1178.28   37.60
  -3   1  14  115.79    5.70
  -3   1  14  121.09    6.00
  -3   1  14  121.39   11.70
  -3  -1  14  104.39   10.90
  -3   1  13    0.70    2.30
  -3   1  13    2.20    2.30
  -3   1  13    3.00    4.90
  -3  -1  13    4.80    5.50
  -3   1  12   23.70    6.30
  -3   1  12   24.00    3.30
  -3   1  12   18.90    4.70
  -3  -1  12   23.40    6.40
  -3  -1  12   22.50    2.20
  -3   1  11    9.30    2.60
  -3   1  11    9.80    4.30
  -3   1  11    6.80    2.30
  -3   1  11    6.10    4.40
  -3  -1  11    4.70    1.60
  -3  -1  11    1.20    4.30
  -3  -1  11    3.30    3.40
  -3  -1  11    8.00    1.70
  -3   1  10    4.50    3.40
  -3   1  10   -1.00    1.70
  -3   1  10    1.20    1.80
  -3   1  10    0.80    3.30
  -3  -1  10   -1.90    3.50
  -3  -1  10   -0.80    1.30
  -3  -1  10    1.30    1.40
  -3   1   9   12.30    2.50
  -3   1   9   12.70    4.00
  -3   1   9    9.30    4.50
   3   1  -9    4.50    3.10
  -3   1   9    9.20    2.30
  -3  -1   9    3.30    3.70
  -3  -1   9   10.10    2.00
  -3  -1   9   10.70    2.00
  -3   1   8  391.76   14.50
  -3   1   8  379.06   11.40
  -3   1   8  385.66   11.60
  -3   1   8  393.16   14.60
   3   1  -8  377.66   14.10
  -3  -1   8  372.06   10.50
  -3  -1   8  391.26   10.50
  -3  -1   8  396.76   14.70
  -3   1   7   30.80    5.10
  -3   1   7   32.60    3.70
  -3   1   7   22.30    3.10
  -3   1   7   39.50    5.60
   3   1  -7   30.60    4.90
  -3  -1   7   27.10    4.70
  -3  -1   7   26.60    2.80
  -3  -1   7   32.60    3.10
   3   1  -6  208.88    8.60
  -3   1   6  187.48    8.70
  -3   1   6  184.38    8.50
   3   1  -6  191.58    6.40
  -3   1   6  181.98    6.90
  -3   1   6  186.28    7.00
  -3  -1   6  190.58    6.30
  -3  -1   6  186.68    8.50
   3   1  -5   39.70    2.80
  -3   1   5   40.10    3.90
  -3   1   5   36.70    3.80
   3   1  -5   38.70    4.10
  -3   1   5   37.50    3.00
  -3   1   5   44.80    3.30
  -3  -1   5   37.70    2.70
  -3  -1   5   42.00    3.90
  -3   1   4 1473.65   34.10
   3   1  -4 1485.85   33.50
   3   1  -4 1495.85   34.60
  -3   1   4 1483.95   34.00
  -3   1   4 1493.15   35.00
  -3  -1   4 1508.75   34.70
   3  -1  -4 1507.95   35.00
  -3  -1   4 1491.65   33.50
  -3   1   3 7404.36  157.98
   3  -1  -3 7476.65  158.08
   3   1  -2  594.94   14.40
  -3   1   2  621.44   15.50
   3   1  -2  628.84   15.30
  -3   1   2  617.54   15.10
   3  -1  -2  642.94   15.60
   3  -1  -2  612.94   15.10
  -3  -1   2  593.94   15.00
  -3  -1   2  599.04   15.20
  -3   1   1   65.19    3.50
  -3   1   1   64.89    2.90
   3   1  -1   69.59    3.70
  -3  -1   1   67.79    3.60
   3  -1  -1   65.09    3.60
  -3  -1   1   70.49    2.20
   3   1   0 4184.48   89.69
  -3   1   0 4217.88   89.59
  -3   1   0 4113.69   88.59
  -3  -1   0 4012.90   89.49
   3  -1   0 4224.28   89.59
   3  -1   0 4326.97   88.79
  -3   1  -1  179.88    5.80
   3   1   1  179.08    5.10
  -3   1  -1  174.58    6.00
   3   1   1  190.68    6.50
  -3  -1  -1  190.48    6.40
   3  -1   1  179.68    6.10
   3  -1   1  185.28    5.80
   3   1   2  367.66   10.50
   3   1   2  377.46    9.90
  -3   1  -2  367.86   10.30
   3  -1   2  371.76   10.10
  -3  -1  -2  360.36    9.80
  -3  -1  -2  354.06   10.30
   3  -1   2  390.36   10.70
  -3   1  -3  378.86   11.20
   3   1   3  397.26   11.10
   3   1   3  386.36   10.90
  -3   1  -3  400.26   10.40
   3  -1   3  407.36   11.40
  -3  -1  -3  380.26   11.00
   3  -1   3  369.36   10.30
   3   1   4   46.90    3.40
  -3   1  -4   41.50    2.70
   3   1   4   49.60    3.90
  -3  -1  -4   45.70    3.20
  -3  -1  -4   43.60    3.60
   3  -1   4   45.50    2.90
   3  -1   4   38.70    3.90
   3   1   5   57.89    4.10
  -3   1  -5   59.09    3.40
   3   1   5   60.39    5.00
  -3   1  -5   57.19    4.70
  -3  -1  -5   61.59    4.80
  -3  -1  -5   60.29    4.00
   3  -1   5   57.99    3.50
   3  -1   5   61.89    5.30
   3   1   6   23.90    4.60
  -3   1  -6   22.90    2.70
   3   1   6   23.70    3.30
  -3   1  -6   29.50    4.90
   3  -1   6   21.40    2.70
  -3  -1  -6   26.50    3.40
  -3  -1  -6   31.70    5.00
   3  -1   6   29.90    5.30
   3   1   7   24.90    5.00
  -3   1  -7   25.40    2.60
   3   1   7   23.20    3.30
  -3   1  -7   23.80    4.40
  -3  -1  -7   19.80    4.20
   3  -1   7   23.00    4.70
  -3  -1  -7   25.80    3.20
   3  -1   7   28.30    2.80
  -3   1  -8  192.78    9.90
   3   1   8  203.98    7.60
  -3   1  -8  205.78    6.30
   3   1   8  182.98   10.00
  -3  -1  -8  192.78    7.20
   3  -1   8  190.58    6.30
   3  -1   8  194.48   10.30
  -3   1  -9   92.89    3.90
  -3   1  -9  149.19   16.70
   3   1   9  103.09    5.30
   3   1   9   82.09    8.10
   3   1   9  109.19    8.10
   3  -1   9   91.99    7.80
   3  -1   9   94.79    4.00
  -3  -1  -9   89.69    4.80
   3   1  10   18.70    3.20
   3   1  10   13.90    5.20
  -3   1 -10   19.90    4.90
  -3   1 -10   20.20    2.10
   3   1  10   14.30    4.60
   3  -1  10   21.10    5.60
  -3  -1 -10   19.50    3.00
   3  -1  10   22.20    2.40
   3   1  11   62.79    4.60
   3   1  11   66.49    8.90
  -3  -1 -11   63.99    4.40
   3  -1  11   73.79    8.80
   3   1  12   -3.20    4.60
   3   1  12    4.00    2.30
   3  -1  12    0.40    4.80
  -3  -1 -12   -0.70    2.00
   3   1  13   -1.60    4.90
   3   1  13    0.10    2.10
  -3  -1 -13    1.60    2.10
   3  -1  13   -6.00    4.50
   3   1  14    1.30    1.90
   3   1  14    3.90    5.90
  -3  -1 -14    6.00    2.00
   3  -1  14   -3.80    4.90
   3   1  15   89.29   11.90
   3  -1  15   68.59   10.40
   3   1  16   -4.60    6.00
   3  -1  16   -1.50    5.70
   3   1  17    3.90    6.30
   3  -1  17    5.70    6.70
   3   1  18   -5.70    6.30
   3  -1  18   -1.70    6.50
   3   1  19    7.30    8.70
   3  -1  19  -13.00    5.80
   3   1  20   22.10    9.70
   3  -1  20   -6.30    7.20
  -3   2  21    1.10    7.90
  -3  -2  21    2.80    8.00
  -3   2  20    7.80    9.00
  -3  -2  20   -4.90    8.60
  -3   2  19   14.20    7.70
  -3  -2  19    5.10    7.20
  -3   2  18   -1.40    6.60
  -3  -2  18   -2.60    6.10
  -3   2  17   31.90    8.50
  -3   2  17   28.30    3.10
  -3   2  17   21.10    3.10
  -3  -2  17   28.50    8.60
  -3   2  16   18.70    7.00
  -3   2  16   15.30    4.40
  -3   2  16   14.50    3.30
  -3  -2  16    4.50    6.10
  -3   2  15   49.10    4.50
  -3   2  15   51.89    9.20
  -3   2  15   47.10    4.80
  -3  -2  15   74.89   11.00
  -3   2  14  103.99   10.80
  -3   2  14   98.79    6.30
  -3   2  14  100.69    5.90
  -3  -2  14  105.19   11.10
  -3   2  13   -1.90    2.10
  -3   2  13    0.60    2.60
  -3   2  13    0.50    4.90
  -3  -2  13   13.90    6.10
  -3   2  12   -2.40    2.20
  -3   2  12   -0.30    2.00
  -3   2  12   -0.70    3.80
  -3  -2  12    5.20    4.80
  -3   2  11   33.40    6.30
   3   2 -11   60.79    7.80
  -3   2  11   46.40    4.40
  -3   2  11   47.80    7.20
  -3   2  11   44.80    4.10
  -3  -2  11   47.70    7.50
  -3   2  10    9.60    2.60
  -3   2  10    2.60    3.60
  -3   2  10    5.40    2.30
  -3   2  10    2.40    3.80
   3   2 -10    5.40    3.30
  -3  -2  10    4.70    4.10
  -3  -2  10    6.00    1.40
  -3   2   9   67.09    6.50
   3   2  -9   56.59    5.80
  -3   2   9   71.49    4.80
  -3   2   9   64.29    4.60
  -3  -2   9   63.19    3.10
  -3  -2   9   62.39    3.20
  -3  -2   9   71.49    7.00
  -3   2   8  181.58    9.60
  -3   2   8  177.68    7.40
  -3   2   8  167.08    9.50
  -3   2   8  173.78    7.30
   3   2  -8  176.08    9.20
  -3  -2   8  168.48    5.70
  -3  -2   8  173.58    9.50
  -3  -2   8  170.88    5.70
  -3   2   7   13.40    3.00
  -3   2   7   11.40    4.20
   3   2  -7   13.00    2.20
  -3   2   7    9.50    3.90
   3   2  -7   17.60    3.90
  -3  -2   7   19.60    2.50
  -3  -2   7   12.60    4.00
  -3   2   6  199.48    7.70
   3   2  -6  208.88    6.60
  -3   2   6  208.68    9.30
  -3   2   6  190.48    7.70
   3   2  -6  195.78    8.60
   3  -2  -6  214.68    9.30
  -3  -2   6  216.58    9.10
  -3  -2   6  198.78    6.50
  -3   2   5 1098.99   26.60
   3   2  -5 1109.19   25.30
  -3   2   5 1100.39   27.80
  -3   2   5 1102.29   26.50
   3   2  -5 1089.29   27.20
  -3  -2   5 1052.49   25.20
  -3  -2   5 1106.99   27.30
   3  -2  -5 1114.49   27.90
   3   2  -4   29.60    3.20
  -3   2   4   32.60    3.90
   3   2  -4   25.30    2.40
  -3   2   4   28.80    3.20
  -3   2   4   27.40    3.10
   3  -2  -4   28.70    3.60
  -3  -2   4   25.50    2.40
  -3  -2   4   30.10    3.40
   3   2  -3 1412.26   31.60
  -3   2   3 1378.16   32.20
  -3   2   3 1400.26   32.50
  -3   2   3 1384.06   32.30
  -3  -2   3 1371.26   31.60
  -3  -2   3 1351.16   31.50
   3  -2  -3 1422.96   32.60
  -3   2   2    4.10    1.90
  -3   2   2    0.80    1.60
   3   2  -2    3.50    1.60
  -3   2   2    0.40    1.50
   3   2  -2    4.10    1.40
  -3  -2   2    3.00    1.60
   3  -2  -2    3.60    1.90
  -3  -2   2    4.30    1.80
  -3   2   1    2.50    1.70
   3   2  -1    8.10    1.20
   3   2  -1    8.90    2.30
  -3   2   1    5.20    1.80
   3  -2  -1    6.60    1.90
  -3  -2   1    8.70    2.10
  -3  -2   1    7.00    1.20
  -3   2   0  268.37    7.90
   3   2   0  261.97    6.50
   3   2   0  281.97    8.60
  -3   2   0  263.77    8.20
  -3  -2   0  268.57    8.40
   3  -2   0  275.07    8.00
  -3  -2   0  265.47    6.50
   3  -2   0  283.07    8.40
  -3   2  -1   69.49    3.70
   3   2   1   84.49    4.60
   3   2   1   81.39    3.20
  -3   2  -1   80.49    4.20
  -3  -2  -1   82.29    3.20
  -3  -2  -1   79.99    4.40
   3  -2   1   80.19    4.10
   3  -2   1   74.59    4.10
  -3   2  -2   28.30    2.70
  -3   2  -2   41.90    4.00
   3   2   2   39.30    3.50
   3   2   2   35.00    2.70
   3  -2   2   43.80    4.20
   3  -2   2   39.40    3.10
  -3  -2  -2   37.20    3.20
   3   2   3  281.37    8.70
  -3   2  -3  275.77    9.10
  -3   2  -3  278.97    8.00
   3   2   3  267.87    8.80
   3  -2   3  275.47    8.00
   3  -2   3  270.57    9.20
  -3  -2  -3  258.47    8.60
   3   2   4  160.28    7.10
   3   2   4  200.08    7.70
  -3   2  -4  213.08    6.40
  -3   2  -4  200.48    8.00
   3   2   4  205.08    7.50
   3  -2   4  203.98    8.20
   3  -2   4  201.88    6.40
   3   2   5  306.77   10.90
  -3   2  -5  299.37    8.50
   3   2   5  313.17   10.10
  -3   2  -5  305.67   11.10
   3   2   5  305.77   10.90
   3  -2   5  291.27    8.50
  -3  -2  -5  305.07    9.90
   3  -2   5  306.97   11.30
   3   2   6   42.10    5.50
  -3   2  -6   41.60    3.00
  -3   2  -6   44.90    5.40
   3   2   6   50.19    4.80
   3   2   6   44.40    5.30
   3  -2   6   36.70    2.90
  -3  -2  -6   47.20    4.10
   3  -2   6   45.70    6.00
   3   2   7  155.28    7.10
  -3   2  -7  148.79    5.00
  -3   2  -7  148.79    8.50
   3   2   7  148.59    8.30
   3   2   7  147.89    8.40
   3  -2   7  163.58    9.10
   3  -2   7  149.79    5.10
  -3   2  -8  166.98    9.30
  -3   2  -8  158.78    5.10
   3   2   8  167.08    7.30
   3   2   8  182.08    9.50
   3   2   8  164.58    9.30
   3  -2   8  171.48   10.00
  -3  -2  -8  164.88    7.10
  -3   2  -9  435.16   16.60
   3   2   9  449.76   13.60
  -3   2  -9  429.46   10.40
   3   2   9  446.76   18.80
   3   2   9  441.56   16.80
   3  -2   9  433.76   10.50
   3  -2   9  467.05   17.30
  -3  -2  -9  444.96   13.40
   3   2  10   38.00    6.60
   3   2  10   38.80    4.50
  -3   2 -10   36.50    6.00
   3   2  10   35.20    6.60
   3  -2  10   28.00    6.50
  -3  -2 -10   42.90    4.10
   3   2  11   51.79    5.20
   3   2  11   41.80    7.40
   3  -2  11   49.20    7.80
  -3  -2 -11   46.30    4.80
   3   2  12   11.40    6.10
   3   2  12    4.40    2.80
  -3  -2 -12    6.50    2.70
   3  -2  12    9.00    5.50
   3   2  13    5.50    3.00
   3   2  13    5.90    5.40
  -3  -2 -13    2.50    2.70
   3  -2  13    9.50    5.80
   3   2  14   -1.10    5.50
   3   2  14    2.60    2.50
  -3  -2 -14    9.60    3.10
   3  -2  14   18.70    7.30
   3   2  15   10.50    6.70
   3   2  15    8.30    2.60
   3  -2  15    7.20    6.20
  -3  -2 -15   10.60    3.00
   3   2  16   52.29    9.90
   3  -2  16   53.79   10.10
   3   2  17    7.80    6.60
   3  -2  17    0.80    6.40
   3   2  18   15.50    8.30
   3  -2  18   -8.40    5.50
   3   2  19   11.50    8.60
   3   2  20    2.00    8.50
   3  -2  20    8.40    7.60
  -3   3  21   -5.30    6.30
  -3  -3  21   -4.10    7.00
  -3   3  20   39.60   10.50
  -3  -3  20   19.90    8.80
  -3   3  19    3.30    7.20
  -3  -3  19   14.90    7.90
  -3   3  18   52.99   10.20
  -3   3  18   52.89    4.70
  -3  -3  18   38.80    9.10
  -3   3  17    6.20    6.60
  -3   3  17    2.90    3.00
  -3   3  17   11.90    2.90
  -3  -3  17    2.70    6.60
  -3   3  16   54.99    4.90
  -3   3  16   53.29   10.00
  -3   3  16   65.59    5.90
  -3  -3  16   65.49   10.80
  -3   3  15    7.70    2.90
  -3   3  15    5.80    5.70
  -3   3  15    5.10    3.30
  -3  -3  15    8.30    6.70
  -3   3  14  451.15   15.00
  -3   3  14  473.45   21.10
  -3   3  14  481.55   15.40
  -3  -3  14  478.85   21.20
  -3   3  13  162.98   12.20
  -3   3  13  169.08    8.40
  -3   3  13  161.58    8.00
  -3  -3  13  163.18   12.30
  -3   3  12   97.19    9.60
  -3   3  12   93.39    6.20
  -3   3  12  102.79    6.60
  -3  -3  12  106.69    9.60
   3   3 -11   31.00    5.80
  -3   3  11   27.30    4.10
  -3   3  11   38.30    4.70
  -3   3  11   21.50    5.70
  -3  -3  11   21.00    5.70
   3   3 -10    5.00    3.20
  -3   3  10    3.40    2.70
  -3   3  10   -0.30    3.30
  -3   3  10    5.50    4.00
  -3  -3  10    7.20    4.00
  -3   3   9   13.10    4.30
  -3   3   9   15.90    4.40
  -3   3   9   11.00    3.00
   3   3  -9   11.90    3.80
  -3  -3   9   15.20    1.80
   3   3  -8   38.20    2.60
  -3   3   8   40.20    6.10
   3   3  -8   24.70    4.60
  -3   3   8   41.60    4.60
  -3   3   8   39.80    5.80
   3  -3  -8   42.20    4.80
  -3  -3   8   35.70    2.70
  -3  -3   8   53.99    6.70
   3   3  -7   29.10    4.70
  -3   3   7   42.50    6.20
   3   3  -7   28.70    2.70
  -3   3   7   33.90    4.30
  -3  -3   7   34.50    5.20
   3  -3  -7   34.50    4.40
  -3  -3   7   31.60    2.90
   3  -3  -7   33.60    5.30
  -3   3   6  135.69    6.80
  -3   3   6  142.19    7.70
   3   3  -6  133.69    7.30
   3   3  -6  140.29    5.30
  -3  -3   6  149.79    7.90
   3  -3  -6  133.69    7.90
  -3  -3   6  135.49    5.40
   3   3  -5  992.10   23.10
  -3   3   5  996.90   25.80
   3   3  -5  967.30   24.90
  -3   3   5  947.81   24.60
   3  -3  -5  990.80   26.20
  -3  -3   5 1012.60   25.20
  -3  -3   5  929.61   23.00
   3  -3  -5  995.90   25.90
  -3   3   4  487.05   14.80
   3   3  -4  512.45   14.20
  -3   3   4  524.85   14.70
   3   3  -4  518.75   13.40
   3  -3  -4  510.25   14.70
  -3  -3   4  528.05   14.40
   3  -3  -4  517.25   15.10
  -3  -3   4  509.95   13.40
  -3   3   3  675.73   17.90
   3   3  -3  698.63   17.00
  -3   3   3  689.03   17.90
  -3  -3   3  640.64   16.70
   3  -3  -3  681.83   17.80
  -3  -3   3  657.03   16.90
   3  -3  -3  658.23   17.80
  -3   3   2  238.28    8.10
   3   3  -2  231.18    6.90
  -3   3   2  229.68    7.80
   3   3  -2  213.88    7.50
  -3  -3   2  221.18    6.90
   3  -3  -2  235.18    8.00
   3  -3  -2  228.18    7.90
  -3  -3   2  210.18    7.40
   3   3  -1 7029.20  144.49
  -3   3   1 6574.44  144.19
  -3   3   1 6664.83  144.49
   3  -3  -1 6815.32  144.29
  -3   3   0  527.05   14.10
  -3   3   0  525.95   14.20
  -3   3   0  511.75   13.90
   3   3   0  537.25   14.60
   3   3   0  508.25   12.60
  -3  -3   0  541.25   14.50
   3  -3   0  537.35   14.10
  -3  -3   0  512.45   13.20
  -3   3  -1 1533.05   35.70
  -3   3  -1 1579.94   36.10
  -3   3  -1 1586.14   35.80
   3   3   1 1569.94   34.70
   3   3   1 1561.64   36.40
   3  -3   1 1575.84   36.10
  -3  -3  -1 1542.95   34.70
  -3  -3  -1 1588.04   36.30
   3   3   2  400.26   10.70
  -3   3  -2  389.86   10.90
   3   3   2  389.46   11.70
  -3   3  -2  389.66   11.60
  -3  -3  -2  400.26   11.70
  -3  -3  -2  375.26   10.60
   3  -3   2  386.56   11.70
  -3   3  -3   12.00    2.00
   3   3   3    6.00    1.70
  -3   3  -3   13.50    2.90
  -3   3  -3   14.20    2.20
   3   3   3   18.10    3.10
  -3  -3  -3   15.00    2.50
   3  -3   3   15.80    3.20
  -3  -3  -3   12.70    2.40
   3   3   4  161.78    7.10
  -3   3  -4  155.68    5.80
   3   3   4  167.08    7.20
  -3   3  -4  173.88    7.60
  -3   3  -4  169.58    5.80
   3  -3   4  162.28    7.80
  -3   3  -5  432.96   14.30
   3   3   5  428.36   13.90
  -3   3  -5  434.26   11.40
   3   3   5  443.06   14.10
  -3   3  -5  439.06   11.50
   3   3   5  437.46   13.50
   3  -3   5  420.66   14.50
  -3   3  -6   19.80    2.40
   3   3   6   16.40    4.00
   3   3   6   18.50    3.60
  -3   3  -6   15.60    3.90
  -3   3  -6   23.60    2.50
   3   3   6   12.70    4.10
   3  -3   6   15.10    4.50
  -3  -3  -6   15.80    3.30
   3   3   7    0.20    2.60
   3   3   7    1.40    2.90
  -3   3  -7    1.00    1.30
  -3   3  -7    0.40    1.20
   3   3   7   -0.60    2.90
  -3   3  -7    3.90    3.00
   3  -3   7    1.60    3.40
  -3  -3  -7   -0.60    2.10
   3   3   8  524.15   15.90
   3   3   8  515.35   17.80
   3   3   8  530.75   18.00
  -3   3  -8  520.55   12.20
  -3   3  -8  515.65   18.10
  -3   3  -8  498.35   12.20
   3  -3   8  521.55   20.80
  -3  -3  -8  533.95   15.60
   3   3   9  130.59    7.20
  -3   3  -9  117.19    8.50
   3   3   9  120.69    8.70
   3  -3   9  132.09    9.40
  -3  -3  -9  121.99    6.60
   3   3  10   68.99    5.80
   3   3  10   61.09    7.80
   3   3  10   75.39    8.50
  -3   3 -10   67.19    8.00
   3  -3  10   77.29    9.00
  -3  -3 -10   61.59    5.20
   3   3  11   31.10    6.60
   3   3  11   21.60    4.20
   3  -3  11   19.50    6.50
  -3  -3 -11   23.70    4.10
   3   3  12   94.59   11.00
   3   3  12   87.79    6.70
   3  -3  12  104.19   10.20
  -3  -3 -12   99.29    6.50
   3   3  13   57.59    6.00
   3   3  13   54.99    9.20
  -3  -3 -13   52.29    5.10
   3  -3  13   31.90    7.50
   3   3  14    4.60    5.60
   3   3  14    1.80    3.10
   3  -3  14    6.80    5.50
  -3  -3 -14    2.40    2.80
   3   3  15   15.60    3.80
   3   3  15   15.60    6.60
  -3  -3 -15   14.80    3.60
   3  -3  15    6.80    6.40
   3   3  16    2.50    6.60
   3   3  16    2.40    2.80
   3  -3  16    3.70    6.30
  -3  -3 -16    4.30    2.80
   3   3  17   -7.50    5.80
   3   3  17    5.10    2.40
   3  -3  17    6.70    7.20
   3   3  18   -0.40    6.30
   3  -3  18    2.90    5.40
   3  -3  19    0.30    4.30
   3   3  20    0.90    7.30
   3  -3  20   -4.90    6.10
  -3   4  21    5.30    9.50
  -3  -4  21   15.00    8.50
  -3   4  20   17.70    8.70
  -3  -4  20   33.50   10.20
  -3   4  19   17.80    8.30
  -3   4  19   26.50    4.30
  -3  -4  19   36.10    9.80
  -3   4  18   15.20    4.20
  -3   4  18   10.90    7.40
  -3  -4  18   -2.30    6.10
  -3   4  17   48.30   10.20
  -3   4  17   58.99    5.20
  -3   4  17   54.29    6.30
  -3  -4  17   35.50    8.80
  -3   4  16   54.19    9.60
  -3   4  16   51.29    6.40
  -3   4  16   51.49    5.00
  -3  -4  16   27.10    8.00
  -3   4  15   75.89    6.00
  -3   4  15   67.69    6.60
  -3  -4  15   87.29   13.30
  -3   4  14    5.30    5.60
  -3   4  14    0.90    2.50
  -3   4  14    1.90    3.40
  -3  -4  14   -2.00    5.50
  -3   4  13  145.49   11.70
  -3   4  13  147.69    8.60
  -3   4  13  150.98    8.30
  -3  -4  13  147.39   12.10
  -3   4  12  173.68    9.00
  -3   4  12  186.48   12.40
  -3  -4  12  173.38   12.10
  -3   4  11   32.40    6.70
  -3   4  11   35.00    5.00
  -3  -4  11   45.40    7.60
  -3   4  10   -1.20    3.50
  -3   4  10    1.50    2.60
  -3   4  10   -1.40    3.20
   3   4 -10   -2.60    2.70
  -3  -4  10   -6.50    3.40
   3  -4 -10   -0.20    2.20
  -3   4   9   -2.30    2.20
   3   4  -9    1.00    2.60
  -3   4   9    1.50    3.60
  -3  -4   9    0.60    1.10
   3  -4  -9    0.90    2.30
  -3  -4   9    1.50    3.60
  -3   4   8  193.48   10.10
   3   4  -8  181.38    6.00
  -3   4   8  199.58    8.90
   3   4  -8  192.18    9.60
   3  -4  -8  188.08    8.60
  -3  -4   8  177.88    5.90
  -3  -4   8  180.18    9.80
   3  -4  -8  187.78   10.10
   3   4  -7  456.15   12.10
  -3   4   7  446.26   14.60
   3   4  -7  448.46   15.40
  -3   4   7  494.85   16.60
  -3  -4   7  460.65   12.10
   3  -4  -7  462.45   16.40
  -3  -4   7  437.26   15.50
  -3   4   6 1623.64   40.40
   3   4  -6 1640.94   36.70
  -3   4   6 1609.94   39.00
   3   4  -6 1589.74   39.50
   3  -4  -6 1666.63   40.80
  -3  -4   6 1609.04   36.60
   3  -4  -6 1625.84   39.10
  -3  -4   6 1580.94   39.60
  -3   4   5 2586.54   58.99
   3   4  -5 2507.55   58.69
   3   4  -5 2604.84   56.99
  -3   4   5 2599.04   59.89
   3  -4  -5 2677.63   60.19
  -3  -4   5 2616.64   59.09
   3  -4  -5 2565.54   58.89
  -3  -4   5 2512.65   56.79
   3   4  -4   92.19    4.80
  -3   4   4  109.39    6.10
  -3   4   4   98.59    5.80
  -3  -4   4  109.09    5.70
  -3  -4   4   96.99    4.70
   3  -4  -4  105.89    5.80
   3  -4  -4   95.89    6.00
  -3   4   3  195.28    7.70
   3   4  -3  184.08    6.90
  -3   4   3  170.98    7.40
  -3  -4   3  176.08    6.90
  -3  -4   3  189.18    6.80
   3  -4  -3  185.68    7.80
   3  -4  -3  183.88    7.50
  -3   4   2  547.85   16.40
   3   4  -2  539.05   14.70
  -3   4   2  517.55   15.00
   3   4  -2  530.25   13.80
  -3  -4   2  530.95   13.90
   3  -4  -2  520.65   15.00
  -3  -4   2  514.55   14.40
   3   4  -1  152.38    5.60
  -3   4   1  165.58    6.80
  -3   4   1  166.98    6.70
   3   4  -1  163.48    6.70
   3  -4  -1  172.68    6.90
  -3  -4   1  161.78    5.70
  -3  -4   1  166.68    6.60
   3  -4  -1  164.88    6.70
   3   4   0  138.69    5.00
  -3   4   0  133.69    6.00
  -3   4   0  131.59    5.90
   3   4   0  138.39    6.20
   3  -4   0  139.59    6.10
   3  -4   0  127.39    5.80
  -3  -4   0  134.19    6.00
  -3  -4   0  131.59    4.90
  -3   4  -1  615.64   17.00
   3   4   1  650.63   16.30
   3   4   1  651.53   17.80
  -3   4  -1  681.13   17.80
   3  -4   1  669.03   17.20
  -3  -4  -1  656.03   16.30
   3  -4   1  658.83   17.70
   3   4   2  522.25   14.90
   3   4   2  505.15   13.60
  -3   4  -2  503.05   14.70
  -3   4  -2  496.85   13.80
  -3  -4  -2  507.75   14.60
  -3  -4  -2  492.85   13.60
   3  -4   2  517.15   14.90
  -3   4  -3   17.40    3.30
  -3   4  -3   20.60    2.70
  -3   4  -3   16.90    2.70
   3   4   3   21.60    3.50
  -3  -4  -3   13.80    2.70
  -3  -4  -3   21.00    3.40
   3  -4   3   20.70    3.90
   3   4   4 3227.08   73.69
  -3   4  -4 3328.17   74.39
  -3   4  -4 3280.17   71.59
  -3   4  -4 3280.87   71.69
  -3  -4  -4 3316.77   73.49
   3  -4   4 3343.47   74.59
  -3  -4  -4 3276.27   73.49
  -3   4  -5  281.57   11.20
  -3   4  -5  300.57    8.80
  -3   4  -5  278.07    8.70
   3   4   5  283.07   10.90
   3   4   5  291.17   11.00
   3  -4   5  291.37   11.80
  -3  -4  -5  284.67   10.50
  -3  -4  -5  290.77   11.10
  -3   4  -6   15.60    4.30
  -3   4  -6   13.00    2.10
   3   4   6   11.10    3.30
   3   4   6   10.50    3.60
  -3   4  -6   10.50    2.10
   3   4   6   16.70    3.80
   3  -4   6    7.40    3.90
  -3   4  -7  278.77    7.80
  -3   4  -7  268.07    7.70
   3   4   7  280.07   11.80
  -3   4  -7  264.27   11.70
   3   4   7  289.77   11.00
   3   4   7  286.07   12.00
   3  -4   7  280.47   12.40
  -3  -4  -7  274.07   10.50
   3   4   8  177.68    8.50
  -3   4  -8  158.98    5.00
  -3   4  -8  162.08    4.90
   3   4   8  167.08    9.50
   3   4   8  178.08    9.60
  -3  -4  -8  174.28    8.10
   3  -4   8  161.08    9.90
   3   4   9  265.37   12.90
   3   4   9  288.57   13.20
  -3   4  -9  267.77   12.90
   3   4   9  275.57   11.20
   3  -4   9  297.77   13.80
  -3  -4  -9  252.77   10.50
   3   4  10    2.70    3.50
   3   4  10    0.00    3.40
   3   4  10    0.60    3.00
  -3  -4 -10    0.40    2.40
   3  -4  10    3.60    4.70
   3   4  11    4.10    4.50
   3   4  11    4.70    3.60
  -3  -4 -11   10.70    3.60
   3  -4  11   20.00    6.70
   3   4  12   22.20    4.90
   3   4  12   23.70    6.80
   3  -4  12   17.20    6.60
  -3  -4 -12   23.00    4.30
   3   4  13    4.40    3.50
   3   4  13   -1.80    5.00
   3  -4  13   -1.70    5.50
  -3  -4 -13    0.20    2.70
   3   4  14   14.00    7.10
   3   4  14   12.70    4.20
  -3  -4 -14    8.90    3.70
   3  -4  14   18.00    8.80
   3   4  15   -3.80    5.70
   3   4  15   -1.50    3.00
  -3  -4 -15   -0.10    3.00
   3  -4  15   -1.30    5.70
   3   4  16    0.60    3.10
   3   4  16    7.30    6.60
  -3  -4 -16   -0.20    3.30
   3  -4  16   -7.30    5.20
   3   4  17   17.80    8.00
   3   4  17   10.90    3.70
   3  -4  17   -0.30    5.30
  -3  -4 -17   13.00    4.40
   3   4  18    0.80    2.70
   3   4  18   -1.00    6.50
   3  -4  18   -3.40    4.70
   3  -4  19    3.10    4.60
   3   4  20   10.10    8.30
   3  -4  20   -3.50    6.20
  -3   5  20   -2.50    7.20
  -3  -5  20   -0.80    7.40
  -3   5  19    7.40    6.80
  -3   5  19    1.40    3.80
  -3  -5  19    5.90    6.90
  -3   5  18   21.40    6.50
  -3   5  18   11.80    7.80
  -3  -5  18   27.30    8.70
  -3   5  17  340.07   20.00
  -3   5  17  329.67   13.00
  -3  -5  17  324.17   19.60
  -3   5  16  131.69    8.00
  -3   5  16  112.59   11.80
  -3  -5  16  128.89   12.60
  -3   5  15   56.89    6.50
  -3   5  15   56.39   10.20
  -3   5  15   40.70    8.70
  -3  -5  15   32.00   11.00
  -3   5  14   85.39   11.60
  -3   5  14   62.89    6.20
  -3   5  14   72.69    7.00
  -3  -5  14   66.09   10.00
  -3   5  13   41.90    6.10
  -3   5  13   53.49    9.20
  -3  -5  13   54.29    9.40
  -3   5  12   68.99    9.60
  -3   5  12   67.19    7.20
  -3  -5  12   80.49    9.90
   3  -5 -12   63.79    6.30
  -3   5  11   57.29    6.40
  -3   5  11   57.49    8.60
  -3  -5  11   55.19    8.10
   3  -5 -11   53.69    6.20
   3   5 -10   81.79    9.10
  -3   5  10   59.29    8.60
  -3   5  10   50.49    5.90
   3  -5 -10   54.69    5.50
  -3  -5  10   61.19    8.00
   3   5  -9    1.00    1.30
  -3   5   9   -0.50    2.50
  -3   5   9    0.30    3.40
   3  -5  -9    2.10    3.80
   3  -5  -9    1.90    2.70
  -3  -5   9    6.90    4.30
  -3  -5   9   -0.70    1.20
   3   5  -8  127.89    5.00
  -3   5   8  112.79    7.20
   3   5  -8  119.89    7.80
  -3   5   8  120.99    8.30
  -3  -5   8  111.89    8.10
  -3  -5   8  122.59    4.90
   3  -5  -8  123.09   10.00
  -3   5   7   67.29    5.90
   3   5  -7   59.69    3.90
  -3   5   7   62.89    6.00
   3   5  -7   68.59    5.90
   3  -5  -7   57.59    7.00
  -3  -5   7   57.49    3.80
   3  -5  -7   66.99    5.60
  -3  -5   7   69.79    6.60
   3   5  -6   87.69    6.30
  -3   5   6   83.29    6.70
  -3   5   6   86.79    6.60
   3   5  -6   83.99    4.80
   3  -5  -6   88.79    6.30
  -3  -5   6   77.59    6.60
  -3  -5   6   83.89    4.70
   3  -5  -6   87.79    7.20
   3   5  -5  793.02   20.00
  -3   5   5  761.92   22.30
  -3   5   5  773.72   21.80
   3   5  -5  766.02   21.40
  -3  -5   5  784.62   19.90
   3  -5  -5  786.52   21.90
  -3  -5   5  809.52   21.90
   3  -5  -5  783.32   22.60
   3   5  -4   74.89    4.90
  -3   5   4   85.19    6.00
   3   5  -4   82.09    5.30
  -3   5   4   85.49    5.90
   3  -5  -4   75.99    5.60
  -3  -5   4   74.59    5.50
  -3  -5   4   82.99    4.90
   3  -5  -4   78.79    6.10
   3   5  -3   64.99    4.50
  -3   5   3   76.59    5.30
  -3   5   3   62.49    5.10
  -3  -5   3   63.99    4.30
   3  -5  -3   70.19    5.30
  -3  -5   3   60.49    4.50
   3  -5  -3   59.79    4.80
   3   5  -2  482.75   14.00
  -3   5   2  481.65   14.50
  -3   5   2  476.85   14.70
   3  -5  -2  499.65   14.80
   3  -5  -2  479.65   14.50
  -3  -5   2  479.15   13.50
  -3   5   1  382.26   12.30
   3   5  -1  380.86   11.10
  -3   5   1  368.56   12.10
   3   5  -1  389.76   12.20
  -3  -5   1  387.36   12.00
  -3  -5   1  374.06   11.10
   3  -5  -1  392.96   12.40
   3  -5  -1  402.76   12.40
  -3   5   0  890.71   22.90
   3   5   0  893.61   21.70
   3   5   0  904.81   23.20
  -3   5   0  871.81   23.00
  -3  -5   0  904.11   23.10
  -3  -5   0  892.11   21.70
   3  -5   0  876.51   23.10
   3  -5   0  872.91   22.80
   3   5   1  548.15   16.00
  -3   5  -1  544.55   15.30
   3   5   1  528.25   14.50
  -3   5  -1  551.54   15.90
   3  -5   1  533.15   15.90
  -3  -5  -1  542.95   14.60
  -3  -5  -1  539.35   15.80
  -3   5  -2  144.79    7.10
  -3   5  -2  144.69    6.40
   3   5   2  140.09    7.10
  -3  -5  -2  139.19    6.10
   3  -5   2  130.09    6.90
  -3  -5  -2  139.29    6.90
   3  -5   2  131.79    6.10
   3   5   3    0.00    2.70
  -3   5  -3   -0.30    2.70
   3   5   3    0.60    0.60
  -3   5  -3   -1.30    1.80
  -3   5  -3    2.90    2.20
  -3  -5  -3   -1.00    2.40
   3  -5   3   -2.10    2.70
  -3  -5  -3   -2.20    2.10
   3   5   4 1373.06   34.00
  -3   5  -4 1333.07   31.70
  -3   5  -4 1338.17   34.20
  -3   5  -4 1368.66   31.70
   3  -5   4 1305.27   34.30
  -3  -5  -4 1356.06   33.70
  -3  -5  -4 1363.86   33.40
   3   5   5    9.70    3.50
  -3   5  -5    8.30    2.40
   3   5   5    7.30    3.50
  -3   5  -5    8.20    3.50
  -3   5  -5   11.50    2.40
  -3  -5  -5   15.60    3.80
   3  -5   5    9.60    4.40
  -3  -5  -5   10.00    3.20
  -3   5  -6   60.79    3.70
   3   5   6   52.19    5.50
  -3   5  -6   62.39    3.70
   3   5   6   56.29    5.70
  -3   5  -6   56.39    5.70
  -3  -5  -6   54.99    6.20
   3  -5   6   69.09    7.50
  -3  -5  -6   60.79    5.40
   3   5   7  174.08    9.30
  -3   5  -7  167.18    9.30
  -3   5  -7  176.78    6.00
  -3   5  -7  172.78    5.90
   3   5   7  172.38    9.40
   3   5   7  169.88    8.80
   3   5   8   27.60    5.20
  -3   5  -8   31.50    2.30
   3   5   8   47.80    5.70
  -3   5  -8   40.30    2.50
  -3   5  -8   29.10    5.30
  -3  -5  -8   48.10    5.50
   3  -5   8   31.10    6.00
   3   5   9  123.09    8.00
   3   5   9  126.49    9.30
   3   5   9  139.89    9.20
  -3   5  -9  142.99    9.30
   3  -5   9  127.89    9.80
  -3  -5  -9  122.29    7.50
   3   5  10   53.99    7.60
   3   5  10   64.69    7.10
   3   5  10   75.19    8.90
  -3  -5 -10   53.79    5.70
   3  -5  10   58.79    8.60
   3   5  11   20.60    6.10
   3   5  11   11.30    4.20
  -3  -5 -11   13.40    3.80
   3  -5  11   14.30    6.50
   3   5  12   49.10    6.60
   3   5  12   35.90    7.40
  -3  -5 -12   49.40    6.00
   3  -5  12   35.70    8.10
   3   5  13   -6.30    3.20
   3   5  13   -1.60    4.80
   3  -5  13    0.20    5.70
  -3  -5 -13    2.30    3.00
   3   5  14   46.50    7.10
   3   5  14   62.09    9.70
  -3  -5 -14   66.59    6.60
   3  -5  14   57.89   10.10
   3   5  15   -4.00    4.10
   3   5  15   -1.00    5.90
  -3  -5 -15    5.90    3.70
   3  -5  15   -2.70    5.50
   3   5  16   51.69   10.50
   3   5  16   47.20    8.10
   3  -5  16   51.49    9.80
  -3  -5 -16   60.29    7.10
   3   5  17   -2.20    6.10
   3   5  17    6.40    4.00
   3  -5  17   -3.90    5.70
   3   5  18   -1.40    7.00
   3   5  18   12.20    4.20
   3  -5  18   -3.50    4.60
   3   5  19    3.10    7.60
   3  -5  19    0.40    4.30
   3   5  20    6.60    8.60
  -3   6  20    5.60    7.90
  -3  -6  20   -5.30    6.60
  -3   6  19    7.60    4.70
  -3   6  19    0.30    6.20
  -3  -6  19    3.30    7.50
  -3   6  18    0.10    6.10
  -3   6  18    4.40    4.50
  -3  -6  18   -1.90    6.30
  -3   6  17   28.10    4.70
  -3   6  17   17.90    5.60
  -3   6  17   12.00    7.10
  -3  -6  17   15.00    8.10
  -3   6  16   30.70    6.10
  -3   6  16   36.80    5.40
  -3  -6  16   23.20    8.30
  -3   6  15   60.79    7.50
  -3   6  15   59.49   10.50
  -3   6  15   70.69    6.70
  -3  -6  15   38.20    8.70
  -3   6  14   48.40    6.90
  -3   6  14   32.20    7.70
  -3  -6  14   51.09    9.70
  -3   6  13   40.50    6.40
  -3   6  13   30.90    7.40
  -3  -6  13   40.00    8.70
  -3   6  12  174.78   12.60
  -3   6  12  178.78   10.20
  -3  -6  12  142.29   11.50
   3  -6 -12  158.88    9.50
  -3   6  11   25.10    5.70
   3  -6 -11   33.00    5.60
  -3  -6  11   28.90    6.60
  -3   6  10   64.49    6.50
   3   6 -10   70.29    8.60
   3   6 -10   65.09    3.20
   3  -6 -10   74.79    9.30
   3  -6 -10   59.79    6.20
  -3  -6  10   61.09    3.10
  -3  -6  10   76.29    9.00
  -3   6   9   10.30    3.90
   3   6  -9   11.10    4.30
   3   6  -9    6.80    1.90
  -3   6   9   11.20    3.90
  -3  -6   9    8.00    4.30
   3  -6  -9    8.70    4.60
   3  -6  -9    2.20    1.80
  -3  -6   9    8.20    1.90
  -3   6   8    2.90    3.50
  -3   6   8   -1.40    2.60
   3   6  -8   -0.30    2.60
   3   6  -8    0.30    1.60
   3  -6  -8    0.30    3.60
   3  -6  -8   -1.20    2.40
  -3  -6   8   -0.10    1.50
  -3   6   7  137.79    8.70
   3   6  -7  152.28    8.50
   3   6  -7  158.28    6.50
  -3   6   7  157.58    8.60
   3  -6  -7  161.58    8.50
  -3  -6   7  157.78    6.40
  -3  -6   7  148.29    9.00
   3  -6  -7  163.88    9.70
   3   6  -6  160.48    6.80
  -3   6   6  161.48    9.00
  -3   6   6  174.18    8.90
   3   6  -6  149.49    8.20
  -3  -6   6  152.88    6.60
   3  -6  -6  152.28    9.10
  -3  -6   6  152.38    8.70
   3  -6  -6  152.28    8.30
  -3   6   5  355.36   13.40
   3   6  -5  341.27   12.50
  -3   6   5  342.37   13.00
   3   6  -5  359.96   11.40
   3  -6  -5  341.97   12.90
  -3  -6   5  352.16   12.90
   3  -6  -5  367.86   13.90
  -3   6   4 1102.79   29.30
   3   6  -4 1104.89   27.50
  -3   6   4 1103.69   29.20
   3   6  -4 1074.39   28.10
   3  -6  -4 1096.49   29.50
  -3  -6   4 1089.49   27.30
  -3  -6   4 1105.29   28.50
   3  -6  -4 1143.59   29.30
  -3   6   3  220.68    9.70
  -3   6   3  208.68    9.30
   3   6  -3  227.08    9.00
   3   6  -3  217.18    8.80
  -3  -6   3  222.08    9.00
  -3  -6   3  224.58    8.80
   3  -6  -3  231.88    9.80
   3  -6  -3  238.78   10.10
  -3   6   2  239.48    9.90
  -3   6   2  231.68    9.70
   3   6  -2  246.88    9.50
   3  -6  -2  232.98    9.80
  -3  -6   2  248.48    9.00
  -3  -6   2  230.68    9.10
   3  -6  -2  259.77   10.10
  -3   6   1  497.95   15.40
   3   6  -1  494.95   15.30
  -3   6   1  521.45   15.60
   3  -6  -1  509.45   15.50
  -3  -6   1  485.15   14.90
   3  -6  -1  491.15   15.30
  -3  -6   1  466.25   14.10
  -3   6   0  114.69    6.50
  -3   6   0  107.39    6.40
   3   6   0  114.19    6.80
  -3  -6   0  121.89    6.60
   3  -6   0  104.09    6.20
   3  -6   0  124.59    6.90
  -3  -6   0  121.29    5.80
   3   6   1 1064.09   27.50
  -3   6  -1 1041.80   27.30
  -3   6  -1 1034.10   26.70
  -3  -6  -1 1041.50   25.90
  -3  -6  -1 1036.90   27.10
   3  -6   1 1040.90   26.60
   3  -6   1 1052.99   27.50
  -3   6  -2  792.82   22.20
  -3   6  -2  786.22   21.20
   3   6   2  808.02   22.50
   3  -6   2  789.52   21.10
  -3  -6  -2  781.12   22.00
  -3  -6  -2  792.32   21.10
   3  -6   2  807.42   22.50
  -3   6  -3  660.03   18.20
   3   6   3  648.34   19.80
  -3   6  -3  680.63   19.90
   3  -6   3  665.63   18.20
  -3  -6  -3  666.53   19.60
   3  -6   3  668.13   20.10
  -3  -6  -3  657.03   18.80
   3   6   4   12.00    3.40
  -3   6  -4   11.40    3.20
  -3   6  -4    9.70    2.90
   3   6   4   11.30    3.90
  -3   6  -4    8.90    3.90
  -3  -6  -4    8.70    3.50
   3  -6   4   12.10    4.30
  -3  -6  -4   10.80    3.30
  -3   6  -5   97.59    5.20
  -3   6  -5   95.39    5.30
   3   6   5   95.79    7.20
   3   6   5   91.29    6.50
  -3   6  -5   96.89    7.10
  -3  -6  -5   93.99    6.70
   3  -6   5   95.49    7.60
  -3  -6  -5   97.09    6.70
  -3   6  -6    5.20    2.10
   3   6   6    5.70    3.10
  -3   6  -6    5.80    2.10
   3   6   6    6.70    3.30
  -3   6  -6   14.50    4.20
  -3  -6  -6    1.10    3.00
   3  -6   6    9.40    4.50
  -3  -6  -6    6.40    3.20
   3   6   7   17.50    4.50
   3   6   7   24.60    4.70
  -3   6  -7   25.70    2.80
  -3   6  -7   24.60    2.90
  -3  -6  -7   23.40    4.20
   3  -6   7   35.60    6.30
  -3  -6  -7   22.50    5.00
  -3   6  -8  158.88    9.60
  -3   6  -8  169.78    5.80
   3   6   8  166.58   10.90
   3   6   8  170.08    9.40
  -3   6  -8  160.78    5.60
   3   6   8  156.08    9.70
   3  -6   8  143.09    9.80
   3   6   9   -4.10    3.80
   3   6   9   -4.50    2.90
   3   6   9   -2.10    3.10
  -3   6  -9    1.40    1.10
  -3  -6  -9   -1.90    2.40
   3  -6   9   -6.10    4.00
   3   6  10    9.00    4.20
   3   6  10    0.70    4.20
  -3  -6 -10    1.00    2.90
   3  -6  10   -3.30    4.70
   3   6  11    7.30    5.00
   3   6  11    6.00    5.00
  -3  -6 -11   10.60    4.10
   3  -6  11    3.50    5.10
   3   6  12    5.50    4.20
   3   6  12    0.80    4.80
  -3  -6 -12    7.00    4.70
   3  -6  12   -4.20    5.10
   3   6  13    0.90    3.80
   3   6  13   -3.30    4.70
  -3  -6 -13    7.90    3.90
   3  -6  13   -0.90    5.40
   3   6  14   32.50    9.20
   3   6  14   29.70    5.90
  -3  -6 -14   35.20    5.70
   3  -6  14   26.80    8.00
   3   6  15    5.70    6.10
   3   6  15    4.80    4.10
   3  -6  15   -4.00    5.20
  -3  -6 -15    1.10    4.10
   3   6  16   -0.40    5.70
   3   6  16   -6.60    3.70
   3  -6  16    0.00    6.20
  -3  -6 -16   -7.80    4.30
   3   6  17   29.50    8.80
   3   6  17   37.70    6.20
   3  -6  17   10.00    6.50
   3   6  18   -4.10    6.20
   3   6  18   12.00    4.80
   3  -6  18   -8.80    3.40
   3   6  19    7.70    7.80
   3  -6  19   -5.30    5.90
   3   6  20   -1.30    8.60
  -3   7  20   17.20    8.60
  -3  -7  20   -4.30    7.50
  -3   7  19    7.70   14.10
  -3   7  19   -0.60    4.90
  -3   7  18   -1.00    4.70
  -3   7  18   -3.80    5.20
  -3  -7  18   -1.20    6.90
  -3   7  17   28.40    8.40
  -3   7  17   38.90    6.90
  -3  -7  17   19.30    8.10
  -3   7  16    9.80    7.50
  -3   7  16   13.30    5.10
  -3  -7  16   12.60    7.50
  -3   7  15   58.59    7.80
  -3   7  15   47.70    9.20
  -3  -7  15   44.90    9.50
  -3   7  14    6.30    4.40
   3  -7 -14    1.40    3.60
  -3  -7  14   -3.30    5.10
  -3   7  13    1.90    4.10
  -3   7  13    3.70    5.30
   3  -7 -13    8.80    3.80
  -3  -7  13    5.00    5.90
  -3   7  12  182.58   13.10
  -3   7  12  178.38   10.70
  -3  -7  12  175.68   13.00
   3  -7 -12  170.88   10.40
  -3   7  11   -2.70    3.80
   3  -7 -11    8.30    5.40
   3  -7 -11    8.20    3.80
  -3  -7  11    8.40    5.60
  -3   7  10  199.88   10.80
   3   7 -10  204.28    6.70
  -3  -7  10  209.58    6.80
   3  -7 -10  202.48   12.40
  -3  -7  10  220.18   12.70
   3  -7 -10  159.28   10.80
   3   7  -9   -2.70    2.80
  -3   7   9   -0.60    3.00
   3   7  -9   -1.00    1.60
  -3   7   9    1.00    4.00
   3  -7  -9    5.80    4.40
   3  -7  -9   -1.80    2.50
  -3  -7   9    1.80    4.30
  -3  -7   9    2.90    1.80
  -3   7   8    3.40    3.40
   3   7  -8    1.70    1.90
  -3   7   8   -5.20    2.70
  -3  -7   8   -0.10    1.80
   3  -7  -8    0.40    3.30
  -3  -7   8    0.70    3.90
   3  -7  -8    4.20    2.90
  -3   7   7    1.30    2.90
   3   7  -7   12.90    3.90
   3   7  -7    7.40    2.50
   3  -7  -7   10.80    3.50
  -3  -7   7    8.00    2.60
   3  -7  -7    8.10    4.00
  -3  -7   7    7.50    4.00
   3   7  -6  169.58    8.70
  -3   7   6  157.48    8.80
  -3   7   6  139.39    8.80
   3   7  -6  166.88    7.40
  -3  -7   6  154.58    7.00
  -3  -7   6  152.08    8.90
   3  -7  -6  152.18    8.70
   3  -7  -6  163.18    9.60
   3   7  -5    5.90    3.20
   3   7  -5    0.70    2.40
  -3   7   5    3.80    3.30
  -3   7   5   -1.00    3.10
   3  -7  -5   -0.30    2.80
  -3  -7   5    0.10    3.30
   3  -7  -5    4.80    3.60
  -3  -7   5    4.40    2.50
   3   7  -4    3.60    3.00
  -3   7   4    2.90    3.10
  -3   7   4   -0.80    3.40
   3   7  -4    4.40    2.90
  -3  -7   4    0.10    2.40
   3  -7  -4    1.60    3.30
   3  -7  -4   -3.60    2.40
  -3  -7   4   -0.40    2.90
  -3   7   3  152.18    8.70
   3   7  -3  161.18    8.00
   3   7  -3  177.28    8.30
  -3   7   3  151.78    8.60
   3  -7  -3  176.58    9.20
  -3  -7   3  163.48    8.20
  -3  -7   3  172.68    8.00
   3  -7  -3  153.58    8.40
   3   7  -2  164.08    8.40
  -3   7   2  173.48    8.90
   3   7  -2  153.28    7.60
  -3   7   2  171.38    8.70
  -3  -7   2  160.48    7.90
   3  -7  -2  158.78    8.40
   3  -7  -2  165.08    8.80
  -3  -7   2  177.98    8.30
  -3   7   1   46.10    5.90
   3   7  -1   46.10    5.40
  -3   7   1   43.60    5.60
  -3  -7   1   43.00    4.70
   3  -7  -1   57.29    6.30
  -3  -7   1   54.99    5.80
   3  -7  -1   52.39    6.40
   3   7   0  363.36   13.30
  -3   7   0  361.06   13.20
  -3   7   0  386.46   13.20
  -3  -7   0  367.66   13.00
   3  -7   0  360.66   12.80
  -3  -7   0  358.96   12.10
   3  -7   0  351.06   13.20
   3   7   1  951.70   25.90
  -3   7  -1  948.81   25.20
  -3   7  -1  908.91   25.60
  -3  -7  -1  930.51   25.50
  -3  -7  -1  949.51   24.50
   3  -7   1  912.81   25.80
   3  -7   1  944.81   25.00
  -3   7  -2   29.50    5.00
   3   7   2   24.00    4.90
  -3   7  -2   22.50    4.10
   3  -7   2   28.10    4.30
  -3  -7  -2   28.60    4.50
  -3  -7  -2   24.70    4.30
   3  -7   2   26.80    5.20
   3   7   3    1.90    2.60
  -3   7  -3    3.20    2.80
   3   7   3   -3.00    3.30
  -3   7  -3    4.60    3.50
  -3  -7  -3   -2.00    2.50
  -3  -7  -3    2.30    2.70
   3  -7   3    1.80    3.60
   3  -7   3   -1.00    2.30
   3   7   4   80.19    6.00
  -3   7  -4   71.99    6.70
  -3   7  -4   76.09    5.40
   3   7   4   89.79    7.10
  -3  -7  -4   72.69    6.20
   3  -7   4   81.79    7.20
   3  -7   4   74.69    5.20
  -3  -7  -4   85.59    6.50
  -3   7  -5    6.40    2.50
   3   7   5    6.10    3.20
   3   7   5    3.60    3.20
  -3   7  -5    1.60    3.00
  -3   7  -5    5.40    2.30
   3  -7   5    3.50    3.50
  -3  -7  -5    4.20    3.20
  -3  -7  -5    4.40    3.00
  -3   7  -6  230.98    8.50
   3   7   6  228.48   11.00
  -3   7  -6  222.98   12.60
   3   7   6  227.48   10.60
   3  -7   6  236.28   11.80
  -3  -7  -6  227.78   10.60
  -3  -7  -6  214.98   10.50
   3   7   7   34.00    5.60
  -3   7  -7   43.60    3.60
  -3   7  -7   46.40    3.90
  -3   7  -7   43.10    6.20
   3   7   7   38.10    5.60
  -3  -7  -7   37.10    5.30
   3  -7   7   45.00    7.10
  -3  -7  -7   48.90    8.00
  -3   7  -8    0.10    3.00
  -3   7  -8    0.80    1.80
  -3   7  -8    2.20    1.70
   3   7   8   -0.50    3.10
  -3  -7  -8   -2.20    2.50
  -3  -7  -8    5.60    4.00
   3  -7   8   -2.50    4.40
   3   7   9  152.08   10.50
   3   7   9  147.49    9.90
   3   7   9  151.88    9.80
  -3   7  -9  140.69    5.20
  -3   7  -9  148.19    5.40
   3  -7   9  153.68   11.30
   3   7  10   17.40    5.90
   3   7  10   14.80    5.00
  -3  -7 -10   10.70    4.30
   3  -7  10   15.60    6.50
   3   7  11   26.50    7.30
   3   7  11   19.90    5.50
   3  -7  11   28.80    7.80
  -3  -7 -11   28.30    5.40
   3   7  12    3.20    4.60
   3   7  12    2.50    5.20
   3  -7  12    8.30    5.80
  -3  -7 -12    6.50    3.60
   3   7  13   77.69   10.50
   3   7  13   80.79    9.30
   3  -7  13  102.79   18.80
  -3  -7 -13  101.49    8.30
   3   7  14    4.50    7.00
   3   7  14    4.40    4.70
   3  -7  14    8.80    6.60
  -3  -7 -14    4.50    4.00
   3   7  15    9.30    6.20
   3   7  15    4.00    5.10
   3  -7  15    4.30    6.10
   3   7  16    5.70    6.20
   3   7  16    8.30    5.00
   3  -7  16    3.40    6.00
   3   7  17   13.30    7.00
   3   7  17   -2.00    4.70
   3  -7  17   13.10    6.70
   3   7  18   -7.30    4.10
   3   7  18    2.50    7.20
   3  -7  18   -1.30    5.70
   3   7  19   -1.20    7.20
   3  -7  19   12.30    8.00
  -3   8  20   -6.80    6.80
  -3  -8  20    4.30    8.00
  -3   8  19   -1.40    5.00
  -3   8  19   -3.60    5.60
  -3  -8  19    0.00    7.80
  -3   8  18   10.80    6.90
  -3   8  18   19.20    6.30
  -3  -8  18   28.50    9.50
  -3   8  17   69.89   11.40
  -3   8  17  117.29   10.00
  -3  -8  17   81.99   12.70
  -3   8  16   49.60   10.30
  -3   8  16   30.20    6.70
  -3  -8  16   30.80    9.10
  -3   8  15    6.30    4.90
  -3   8  15   -2.40    5.80
  -3  -8  15   -1.20    6.20
  -3   8  14   13.60    5.30
  -3   8  14   25.80    7.90
  -3   8  13   10.90    5.00
  -3   8  13   13.90    6.80
  -3  -8  13    7.30    6.20
  -3   8  12  178.48   11.20
   3  -8 -12  117.89    9.10
  -3  -8  12  170.68   13.00
   3   8 -11  357.56    9.70
  -3   8  11  373.86   15.80
   3  -8 -11  339.07   15.00
  -3  -8  11  325.87    9.60
   3  -8 -11  372.46   17.80
  -3  -8  11  364.36   17.40
   3   8 -10  205.78    7.40
  -3   8  10  184.28   11.00
   3  -8 -10  189.78   12.50
  -3  -8  10  195.98    7.20
  -3  -8  10  207.38   12.80
   3  -8 -10  201.28   11.10
  -3   8   9   10.90    4.50
   3   8  -9   18.30    3.10
   3   8  -9   25.30    5.50
   3  -8  -9   19.90    4.40
  -3  -8   9   15.20    5.90
   3  -8  -9    8.70    4.80
  -3   8   8   59.19    7.80
   3   8  -8   64.39    7.80
  -3   8   8   66.79    7.70
   3   8  -8   49.70    4.50
   3  -8  -8   59.09    7.70
   3  -8  -8   67.99    8.50
  -3  -8   8   50.09    7.30
  -3  -8   8   44.40    4.10
  -3   8   7   49.00    6.70
  -3   8   7   43.70    6.70
   3   8  -7   51.99    6.60
   3   8  -7   45.10    4.80
   3  -8  -7   44.00    6.90
  -3  -8   7   36.70    6.30
  -3  -8   7   40.30    4.10
   3  -8  -7   40.80    6.00
  -3   8   6  605.94   25.70
   3   8  -6  539.75   18.60
   3   8  -6  606.64   17.50
   3  -8  -6  594.64   20.30
  -3  -8   6  575.64   19.40
   3  -8  -6  552.94   19.20
  -3  -8   6  611.34   17.30
  -3   8   5    9.50    3.80
   3   8  -5   15.60    4.00
   3   8  -5   10.80    3.20
  -3   8   5   10.90    4.30
   3  -8  -5    6.40    4.20
  -3  -8   5   10.70    3.00
   3  -8  -5   11.20    3.90
  -3  -8   5    3.20    3.40
  -3   8   4  652.33   21.00
  -3   8   4  706.83   21.50
   3   8  -4  657.13   19.70
   3   8  -4  673.53   20.20
   3  -8  -4  641.14   20.70
  -3  -8   4  672.23   20.40
  -3  -8   4  678.43   19.50
   3  -8  -4  708.13   21.70
  -3   8   3  179.68    9.60
   3   8  -3  208.78    9.40
   3   8  -3  187.38    9.30
  -3   8   3  187.48    9.80
   3  -8  -3  199.88    9.80
   3  -8  -3  198.78   10.10
  -3  -8   3  182.88    8.70
  -3  -8   3  173.28    9.00
  -3   8   2   62.69    6.50
   3   8  -2   58.49    6.00
   3   8  -2   61.19    5.60
  -3   8   2   62.19    5.70
   3  -8  -2   81.09    6.80
  -3  -8   2   65.69    5.70
  -3  -8   2   61.49    5.70
   3  -8  -2   69.59    6.20
   3   8  -1    1.10    2.80
  -3   8   1    3.60    3.30
  -3   8   1    2.40    3.50
   3   8  -1    1.90    3.20
  -3  -8   1   -0.30    2.80
  -3  -8   1   -0.70    2.70
   3  -8  -1   -2.80    3.30
   3  -8  -1   -2.00    2.50
   3   8   0  256.17   11.40
  -3   8   0  271.17   11.40
  -3   8   0  263.87   11.40
  -3  -8   0  271.57   11.20
   3  -8   0  276.37   11.20
   3  -8   0  252.97   11.50
  -3  -8   0  279.37   10.70
  -3   8  -1  545.65   18.00
   3   8   1  540.15   18.10
  -3   8  -1  540.85   17.40
   3  -8   1  575.14   17.50
   3  -8   1  547.55   18.00
  -3  -8  -1  545.55   16.80
  -3   8  -2   88.19    7.10
   3   8   2   87.19    7.30
  -3   8  -2   76.69    6.10
   3   8   2   75.89    5.70
   3  -8   2   80.79    6.00
  -3  -8  -2   71.19    5.90
  -3  -8  -2   72.79    6.40
   3  -8   2   67.49    6.60
   3   8   3  572.94   19.20
  -3   8  -3  585.74   17.70
  -3   8  -3  583.54   19.20
   3   8   3  594.04   18.10
   3  -8   3  577.94   17.50
  -3  -8  -3  595.54   18.20
  -3  -8  -3  560.14   18.70
   3  -8   3  592.74   19.50
   3   8   4  100.59    7.00
  -3   8  -4  109.99    6.50
  -3   8  -4  135.29    8.40
   3   8   4  108.49    8.00
   3  -8   4   99.99    8.70
  -3  -8  -4  107.19    7.30
  -3  -8  -4  112.39    7.30
   3  -8   4   94.69    6.10
  -3   8  -5   46.70    4.70
   3   8   5   39.20    6.80
   3   8   5   59.19    6.60
  -3  -8  -5   53.49    5.70
   3  -8   5   51.29    5.30
   3  -8   5   52.49    6.90
  -3  -8  -5   46.90    6.00
   3   8   6  488.35   17.20
   3   8   6  503.55   18.00
  -3   8  -6  479.05   14.80
  -3   8  -6  527.85   18.50
  -3   8  -6  491.85   14.80
  -3  -8  -6  491.45   17.50
   3  -8   6  503.05   18.60
  -3  -8  -6  499.15   17.60
  -3   8  -7   72.79    7.20
  -3   8  -7   69.89    5.00
  -3   8  -7   77.29    4.80
   3   8   7   74.89    7.60
   3  -8   7   86.49    8.40
  -3  -8  -7   96.19   11.10
  -3  -8  -7   83.39    7.30
   3   8   8   72.99    7.30
  -3   8  -8   78.89    4.90
   3   8   8   82.09    8.00
  -3   8  -8   77.79    4.70
  -3  -8  -8   78.09    7.00
  -3  -8  -8   71.79    8.10
   3  -8   8   84.99   10.10
  -3   8  -9    1.80    2.10
   3   8   9   10.80    4.90
   3   8   9    4.20    4.50
  -3   8  -9    4.10    1.90
   3  -8   9    5.90    5.30
  -3  -8  -9   11.00    4.30
  -3   8 -10   44.90    2.90
   3   8  10   45.50    7.60
  -3   8 -10   43.90    2.70
   3   8  10   39.10    6.90
   3  -8  10   41.20    8.00
  -3  -8 -10   42.90    6.30
   3   8  11   24.80    6.20
   3   8  11   34.70    7.70
   3  -8  11   29.10    8.20
  -3  -8 -11   31.50    5.80
   3   8  12   25.90    7.40
   3   8  12   29.20    6.60
   3  -8  12   27.90    8.20
   3   8  13    1.60    4.90
   3   8  13    6.40    4.70
   3  -8  13   -2.60    5.80
   3   8  14    7.10    5.30
   3   8  14    3.10    5.50
   3  -8  14   -1.60    6.20
   3   8  15    1.60    4.80
   3   8  15   -0.80    5.00
   3  -8  15    6.80    6.30
   3   8  16    4.20    6.20
   3   8  16   23.20    6.70
   3  -8  16   10.40    6.90
   3   8  17   -8.40    5.20
   3   8  17    5.30    5.40
   3  -8  17    1.90    5.60
   3   8  18   44.10    7.40
   3   8  18   58.19   12.70
   3  -8  18   20.20    6.40
   3   8  19   12.30    8.90
   3  -8  19   15.30    8.10
  -3   9  19   -6.80    5.20
  -3   9  19   13.90    6.20
  -3  -9  19   -0.90    7.80
  -3   9  18   49.40    8.70
  -3   9  18   44.70   10.30
  -3  -9  18   28.40    9.60
  -3   9  17    6.80    6.70
  -3   9  17    3.20    5.40
  -3  -9  17    3.90    7.50
  -3   9  16   95.69   11.00
  -3   9  16   94.09   13.00
  -3  -9  16   80.19   12.50
  -3   9  15   81.99   10.00
  -3   9  15   61.49   11.60
  -3  -9  15   68.59   11.70
  -3   9  14   28.50    8.10
  -3   9  14   24.20    6.40
  -3  -9  14   23.90    8.20
  -3   9  13    2.00    4.40
  -3  -9  13    9.50    6.90
  -3   9  12  112.49    9.90
   3  -9 -12  102.59   10.80
  -3  -9  12  110.99   11.50
  -3   9  11   53.99    8.00
   3   9 -11   40.50    3.50
   3  -9 -11   44.90    8.60
  -3  -9  11   43.60    3.60
  -3  -9  11   51.29    9.20
  -3   9  10  337.87   15.40
   3   9 -10  314.87   10.50
  -3  -9  10  315.57   16.10
   3  -9 -10  327.47   18.70
   3  -9 -10  310.97   16.10
  -3  -9  10  294.57   10.30
   3   9  -9  205.48    8.50
  -3   9   9  179.38   11.20
   3  -9  -9  190.48   12.30
   3  -9  -9  194.18   11.20
  -3  -9   9  189.18   12.10
  -3  -9   9  183.58    8.00
   3   9  -8   18.40    5.30
  -3   9   8   12.90    4.80
   3   9  -8   12.00    3.30
   3  -9  -8   18.80    4.90
  -3  -9   8   11.70    5.20
   3  -9  -8   19.30    5.70
  -3  -9   8   11.60    3.20
  -3   9   7  127.49    8.90
   3   9  -7  108.69    6.60
  -3   9   7  125.89    9.10
   3   9  -7  109.79    8.00
   3  -9  -7   99.99    8.80
  -3  -9   7   90.79    6.10
   3  -9  -7  120.69    8.50
  -3  -9   7  100.09    8.30
  -3   9   6    7.20    3.70
  -3   9   6   10.10    4.20
   3   9  -6    8.20    3.20
   3   9  -6    5.50    3.30
   3  -9  -6    7.60    4.20
  -3  -9   6   11.00    3.00
   3  -9  -6   12.30    4.10
  -3  -9   6    6.90    4.40
   3   9  -5   22.90    4.40
   3   9  -5   32.20    5.50
  -3   9   5   24.10    5.80
  -3   9   5   30.30    5.80
  -3  -9   5   29.30    4.70
   3  -9  -5   23.40    5.10
  -3  -9   5   31.10    5.70
   3   9  -4  319.97   12.40
   3   9  -4  328.07   12.80
  -3   9   4  324.27   13.50
  -3   9   4  308.67   14.80
  -3  -9   4  319.37   12.10
  -3  -9   4  308.57   12.80
   3  -9  -4  334.57   14.10
   3  -9  -4  301.97   13.10
  -3   9   3  232.98   11.40
   3   9  -3  214.08   10.10
   3   9  -3  224.48   10.40
  -3   9   3  229.88   11.00
  -3  -9   3  216.48   10.00
   3  -9  -3  220.08   11.20
  -3  -9   3  232.48   10.50
   3  -9  -3  211.48   10.60
   3   9  -2  313.87   12.40
   3   9  -2  328.07   13.10
  -3   9   2  326.97   13.40
  -3   9   2  341.47   13.70
   3  -9  -2  325.07   13.60
   3  -9  -2  338.77   13.40
  -3  -9   2  323.37   12.60
  -3  -9   2  326.27   12.70
  -3   9   1   73.09    7.80
   3   9  -1   61.39    5.60
  -3   9   1   57.49    6.00
   3   9  -1   58.89    6.20
   3  -9  -1   61.09    6.00
  -3  -9   1   76.29    7.60
   3  -9  -1   63.79    7.30
  -3  -9   1   58.59    6.20
   3   9   0   66.39    5.60
  -3   9   0   62.79    6.20
   3   9   0   73.39    6.80
  -3   9   0   69.79    6.40
  -3  -9   0   63.29    5.80
  -3  -9   0   66.09    6.10
   3  -9   0   64.29    6.50
   3  -9   0   64.29    5.90
   3   9   1  310.07   13.30
   3   9   1  316.27   12.10
  -3   9  -1  310.07   12.90
  -3   9  -1  323.37   12.80
   3  -9   1  327.17   12.70
  -3  -9  -1  329.97   13.00
   3  -9   1  303.57   13.10
  -3  -9  -1  329.17   12.40
   3   9   2 1332.57   34.20
  -3   9  -2 1320.57   35.60
   3   9   2 1277.67   36.50
  -3   9  -2 1315.07   34.40
  -3  -9  -2 1363.86   34.60
  -3  -9  -2 1304.47   35.20
   3  -9   2 1357.26   34.50
   3  -9   2 1332.97   36.10
   3   9   3  337.07   12.80
  -3   9  -3  287.57   13.10
  -3   9  -3  337.27   12.60
   3   9   3  347.67   15.60
  -3  -9  -3  325.07   13.50
   3  -9   3  319.97   12.20
  -3  -9  -3  323.97   12.90
   3  -9   3  326.87   13.90
   3   9   4   22.60    5.50
  -3   9  -4   44.00    6.80
  -3   9  -4   27.10    4.40
   3   9   4   27.80    4.90
   3  -9   4   23.00    5.20
  -3  -9  -4   25.80    5.00
   3  -9   4   40.10    5.20
   3   9   5   13.80    4.90
   3   9   5   14.20    4.10
  -3   9  -5   14.20    3.50
  -3   9  -5   11.40    4.20
  -3  -9  -5   13.40    4.20
   3  -9   5    9.70    4.30
  -3  -9  -5   12.10    4.40
   3  -9   5   14.60    3.40
  -3   9  -6   96.49    6.30
  -3   9  -6   90.49    8.00
   3   9   6  101.89    8.50
   3   9   6  108.99    7.90
   3  -9   6  107.89    8.90
  -3  -9  -6   99.29    7.80
  -3  -9  -6  107.29    8.10
   3   9   7   38.90    6.60
   3   9   7   32.20    6.00
  -3   9  -7   29.80    4.00
  -3   9  -7   40.90    4.80
  -3  -9  -7   36.20    6.30
   3  -9   7   25.70    6.10
  -3  -9  -7   33.10    5.40
  -3   9  -8   10.70    2.70
   3   9   8   14.40    4.70
   3   9   8    5.80    4.60
  -3   9  -8    7.70    2.80
   3  -9   8   14.00    5.70
  -3  -9  -8    8.70    4.20
  -3  -9  -8   15.50    5.40
   3   9   9  124.29   10.00
  -3   9  -9  114.19    6.00
   3  -9   9  100.79   10.30
  -3  -9  -9   98.09    9.90
  -3  -9  -9  137.69   10.20
  -3   9 -10    1.30    1.60
  -3   9 -10    4.30    2.10
   3   9  10   -5.60    4.00
   3  -9  10    1.30    5.20
   3   9  11  122.29   11.10
   3   9  11  102.69    9.90
   3  -9  11  114.19   13.30
   3   9  12    4.20    5.00
   3   9  12    0.40    5.30
   3   9  13   30.70    7.10
   3   9  13   28.00   12.10
   3  -9  13   30.10    8.30
   3   9  14   42.20    9.20
   3   9  14   28.20    7.20
   3  -9  14   30.10    8.60
   3   9  15   10.40    6.70
   3   9  15   11.40    5.80
   3  -9  15   12.20    7.20
   3   9  16   -2.60    5.70
   3   9  16    0.80    5.50
   3  -9  16    1.20    5.90
   3   9  17   -1.60    6.60
   3   9  17   -2.60    5.20
   3  -9  17    6.50    6.60
   3   9  18   -3.70    5.50
   3   9  18    5.30    9.00
   3  -9  18    5.00    6.10
   3   9  19   14.40    8.90
  -3  10  19   20.70    9.10
  -3  10  19   25.70    8.90
  -3 -10  19   13.00    8.80
  -3  10  18  109.89   17.20
  -3  10  18  128.89   14.90
  -3  10  17   88.49   10.70
  -3  10  17   78.19   12.50
  -3 -10  17   80.69   13.40
  -3  10  16   90.19   10.80
  -3  10  16   64.19   11.80
  -3 -10  16   87.49   13.30
  -3  10  15    0.30    5.20
  -3  10  15   -8.00    5.90
  -3 -10  15    1.80    7.20
  -3  10  14    0.60    4.60
  -3  10  14    5.00    6.20
  -3 -10  14    1.70    6.30
  -3  10  13   23.20    6.60
   3 -10 -13   29.70    8.50
  -3  10  12   15.50    6.00
   3  10 -12    9.60    2.10
  -3 -10  12    9.90    2.20
  -3 -10  12    2.30    6.10
   3 -10 -12    7.50    6.00
  -3  10  11   61.09    8.30
   3  10 -11   52.69    4.40
  -3 -10  11   58.59    9.80
   3 -10 -11   56.09    9.30
  -3 -10  11   47.40    4.20
  -3  10  10   49.90    8.20
   3  10 -10   51.29    4.90
  -3 -10  10   45.70    4.50
   3 -10 -10   41.60    7.90
  -3 -10  10   55.39    9.20
  -3  10   9   -6.20    4.00
   3  10  -9    1.00    2.80
  -3 -10   9    2.70    2.40
  -3 -10   9   -7.00    4.00
   3 -10  -9    5.30    5.10
   3  10  -8    9.20    3.50
  -3  10   8    7.60    4.70
  -3 -10   8   12.30    5.10
   3 -10  -8   13.10    5.80
  -3 -10   8   10.30    3.20
  -3  10   7   32.00    6.60
   3  10  -7   57.59    7.70
   3  10  -7   42.40    5.50
  -3 -10   7   56.29    6.00
   3 -10  -7   43.20    7.30
   3 -10  -7   49.80    7.10
  -3 -10   7   56.69    8.00
   3  10  -6  547.65   19.20
   3  10  -6  533.65   17.60
  -3  10   6  537.85   19.90
  -3  10   6  547.25   20.00
   3 -10  -6  580.54   20.80
   3 -10  -6  549.35   19.80
  -3 -10   6  531.55   17.40
  -3 -10   6  540.85   19.60
   3  10  -5  105.69    7.40
  -3  10   5  108.59    8.50
   3  10  -5  133.49    8.40
  -3  10   5  109.09    8.70
  -3 -10   5   98.79    8.00
   3 -10  -5  112.19    8.80
   3 -10  -5  113.69    8.30
  -3 -10   5  117.59    7.30
  -3  10   4    1.60    3.10
  -3  10   4    7.10    4.00
   3  10  -4    1.30    2.80
   3  10  -4    8.60    3.60
  -3 -10   4   12.20    3.60
   3 -10  -4    5.60    3.70
   3 -10  -4    7.50    3.30
  -3 -10   4    5.90    3.50
  -3  10   3   92.49    7.70
  -3  10   3   77.69    6.90
   3  10  -3   75.39    6.80
   3  10  -3   79.09    6.70
  -3 -10   3   73.59    6.30
   3 -10  -3   76.89    6.80
   3 -10  -3   75.09    6.90
  -3 -10   3   76.99    6.60
   3  10  -2  121.39    7.70
   3  10  -2  120.39    8.30
  -3  10   2  113.39    8.50
  -3 -10   2  121.39    7.70
  -3 -10   2  118.29    7.80
   3 -10  -2  138.99   10.10
   3 -10  -2  121.69    8.50
   3  10  -1   10.10    3.40
  -3  10   1    4.50    3.60
   3  10  -1    2.40    3.50
  -3  10   1    4.40    4.30
   3 -10  -1   11.70    4.00
  -3 -10   1    9.50    3.60
  -3 -10   1    9.80    3.60
   3 -10  -1    8.90    3.60
   3  10   0   63.69    6.80
   3  10   0   62.09    8.50
  -3  10   0   47.10    6.50
  -3  10   0   69.69    9.00
   3 -10   0   68.49    7.40
  -3 -10   0   58.79    6.60
  -3 -10   0   55.59    5.70
   3 -10   0   59.89    7.20
  -3  10  -1  458.95   16.50
   3  10   1  452.25   15.90
   3  10   1  475.75   17.40
   3 -10   1  458.55   17.10
   3 -10   1  447.86   16.20
  -3 -10  -1  443.66   15.80
   3  10   2   72.09    6.30
  -3  10  -2   93.49    7.60
   3  10   2   99.79    8.20
  -3  10  -2  101.89    7.40
  -3 -10  -2   84.69    6.80
  -3 -10  -2   87.29    7.10
   3 -10   2   86.29    7.40
   3 -10   2   92.49    6.80
  -3  10  -3    2.60    3.60
   3  10   3    0.50    3.80
   3  10   3   -0.70    2.70
  -3  10  -3    5.10    3.50
   3 -10   3    0.10    3.40
   3 -10   3    4.10    2.80
  -3 -10  -3    5.70    3.30
  -3 -10  -3    3.70    3.40
  -3  10  -4   70.29    6.40
   3  10   4   77.39    6.60
  -3  10  -4   74.39    7.30
   3  10   4   76.29    7.80
   3 -10   4   69.89    6.00
  -3 -10  -4   72.39    6.80
  -3 -10  -4   67.49    6.80
   3 -10   4   86.39    9.60
   3  10   5   85.19    8.30
   3  10   5   85.99    8.30
  -3  10  -5   73.49    7.60
  -3  10  -5   81.29    6.50
  -3 -10  -5   85.09    7.40
  -3 -10  -5   91.99    7.60
   3 -10   5   94.19    8.50
   3 -10   5   87.49    6.40
   3  10   6  297.47   14.40
   3  10   6  276.57   13.10
  -3  10  -6  322.07   12.00
  -3 -10  -6  286.07   13.70
   3 -10   6  290.87   14.50
  -3 -10  -6  284.97   13.50
   3 -10   6  289.77   11.50
  -3  10  -7    8.90    3.10
  -3  10  -7   13.00    3.70
   3  10   7    5.80    4.50
   3  10   7   14.10    5.30
  -3 -10  -7   16.80    5.30
   3 -10   7   11.70    5.20
  -3  10  -8   -1.30    2.40
  -3  10  -8    0.80    2.20
   3  10   8   -5.40    3.90
  -3 -10  -8   -4.60    3.80
   3 -10   8   -3.50    3.90
  -3  10  -9   22.40    3.60
   3  10   9   28.80    7.10
  -3  10  -9   21.40    3.80
   3 -10   9   18.60    6.70
  -3 -10  -9   17.50    5.80
  -3  10 -10   21.30    3.40
   3  10  10   16.40    6.00
  -3  10 -10   15.70    4.60
  -3 -10 -10   17.10    5.90
   3 -10  10   11.20    5.90
   3  10  11   23.00    7.40
  -3  10 -11   26.00    2.60
  -3  10 -11   26.80    2.80
   3  10  11   25.30    6.60
   3 -10  11   29.10    7.90
   3  10  12   11.10    5.40
   3  10  12   28.10    7.60
   3 -10  12   20.20    7.40
   3  10  13   10.70    6.70
   3  10  13    2.20    5.50
   3 -10  13   18.30    7.20
   3  10  14    9.40    6.80
   3  10  14    2.60    5.20
   3 -10  14   -1.10    5.50
   3  10  15    8.70    5.60
   3  10  15   -5.30    5.60
   3 -10  15   -4.90    5.00
   3  10  16   14.90    7.50
   3  10  16    1.60    5.80
   3 -10  16    3.10    5.50
   3  10  17   -3.50    5.70
   3  10  17   -1.60    5.70
   3 -10  17   20.50    6.70
   3  10  18   30.10   10.10
   3  10  18   43.80   14.70
  -3  11  20   -8.40    8.40
  -3  11  19   35.40    8.60
  -3 -11  19    8.60    8.00
  -3  11  18    5.00    7.10
  -3  11  18    1.30    6.20
  -3 -11  18   -6.90    6.60
  -3  11  17    3.90    5.70
  -3  11  17    2.00    7.10
  -3 -11  17   17.40    8.50
  -3  11  16   -0.70    6.10
  -3 -11  16   -1.30    6.40
  -3  11  15    2.80    5.50
  -3  11  15   -1.40    5.30
  -3 -11  15   -5.40    5.20
  -3  11  14    7.70    5.40
  -3 -11  14    6.10    6.50
  -3  11  13   89.99   11.10
   3 -11 -13   78.09   11.50
  -3 -11  13   63.59   10.60
  -3  11  12    5.40    5.10
   3  11 -12    8.50    2.60
  -3 -11  12    7.40    6.10
   3 -11 -12   16.80    7.80
   3  11 -11   -1.00    2.30
  -3  11  11    0.60    5.00
  -3 -11  11   -2.70    2.10
   3 -11 -11    0.10    5.00
  -3 -11  11    2.70    5.40
  -3  11  10   34.10    7.80
   3  11 -10   47.20    5.50
  -3 -11  10   44.40    5.20
   3 -11 -10   50.99    9.10
  -3 -11  10   34.90    7.90
   3  11  -9   46.90    5.80
  -3  11   9   41.60    7.70
   3 -11  -9   50.49    8.90
  -3 -11   9   47.70    8.00
  -3 -11   9   50.89    5.80
  -3  11   8   18.60    5.90
   3  11  -8    1.60    3.00
  -3 -11   8   -4.90    4.10
  -3 -11   8    1.40    2.70
   3 -11  -8    1.80    4.90
   3  11  -7   -0.90    3.10
  -3  11   7   -7.60    3.50
  -3 -11   7    0.30    4.30
   3 -11  -7    6.80    5.10
  -3 -11   7    2.80    2.80
   3  11  -6  173.98    9.80
  -3  11   6  189.28   11.60
   3  11  -6  181.68   10.80
  -3 -11   6  192.08    9.60
   3 -11  -6  185.68   11.70
  -3 -11   6  182.28   11.20
   3  11  -5  113.69    8.50
  -3  11   5   89.29    8.50
   3  11  -5   88.09    7.50
  -3 -11   5   76.19    7.70
   3 -11  -5   85.09    8.30
  -3 -11   5   80.39    6.70
   3 -11  -5  106.39    9.90
  -3  11   4   51.99    7.20
  -3  11   4   55.29    8.00
  -3 -11   4   42.80    6.40
   3 -11  -4   61.99    7.60
   3 -11  -4   47.10    7.10
  -3 -11   4   57.79    7.00
  -3  11   3    2.00    3.00
   3  11  -3    2.10    3.10
  -3  11   3   -3.60    3.30
   3  11  -3    1.40    3.40
  -3 -11   3    1.80    3.20
   3 -11  -3    2.60    3.60
   3 -11  -3    1.00    3.00
  -3 -11   3    2.80    3.00
  -3  11   2   42.70    6.50
   3  11  -2   46.10    6.40
   3  11  -2   21.10    4.90
  -3  11   2   33.10    5.90
   3 -11  -2   35.40    6.50
  -3 -11   2   26.80    6.00
   3 -11  -2   30.40    5.30
  -3  11   1   -1.40    3.30
  -3  11   1    4.80    3.50
   3  11  -1    4.80    3.40
   3  11  -1    4.60    3.80
   3 -11  -1   -0.40    2.80
   3 -11  -1    1.70    3.20
  -3 -11   1    1.80    3.10
  -3 -11   1   -0.90    2.90
  -3  11   0   22.70    5.50
   3  11   0    7.20    3.70
   3  11   0   13.70    5.10
  -3  11   0    8.90    4.00
   3 -11   0   18.90    5.20
   3 -11   0   15.40    4.30
  -3 -11   0   13.80    4.20
  -3 -11   0   19.00    4.40
   3  11   1   50.19    6.50
  -3  11  -1   58.79    7.30
   3  11   1   44.20    6.60
  -3  11  -1   40.90    6.40
  -3 -11  -1   49.40    6.50
  -3 -11  -1   57.29    7.10
   3 -11   1   58.09    7.60
  -3  11  -2   75.09    7.40
   3  11   2   59.49    6.20
  -3  11  -2   65.69    7.20
   3  11   2   80.29    9.00
   3 -11   2   72.89    6.50
  -3 -11  -2   58.29    7.80
   3 -11   2   84.49    9.40
  -3 -11  -2   71.69    6.90
   3  11   3   -2.80    3.90
  -3  11  -3    0.00    3.60
  -3  11  -3   -0.80    3.70
   3  11   3    0.70    3.00
   3 -11   3    0.10    3.60
   3 -11   3    0.60    2.90
  -3 -11  -3    2.30    2.70
  -3 -11  -3   -1.70    3.10
   3  11   4   42.80    7.30
   3  11   4   23.50    5.80
  -3  11  -4   39.90    5.80
  -3 -11  -4   48.60    6.80
   3 -11   4   53.39    6.30
   3 -11   4   44.90    7.30
  -3  11  -5  143.29    8.50
   3  11   5  113.49    9.70
   3  11   5  115.59    8.80
  -3 -11  -5  109.19    8.70
   3 -11   5  102.79    7.40
   3 -11   5  114.59    9.70
   3  11   6  447.66   17.50
  -3  11  -6  459.85   15.90
   3  11   6  440.56   18.70
  -3 -11  -6  456.05   18.10
   3 -11   6  432.96   18.80
   3 -11   6  436.56   15.50
   3  11   7   21.30    5.90
  -3  11  -7   22.30    4.70
  -3 -11  -7   24.70    6.40
   3 -11   7   20.60    6.60
   3  11   8    0.60    4.90
  -3  11  -8   -0.30    2.60
  -3  11  -8   -0.20    2.80
   3 -11   8   -0.80    5.00
  -3 -11  -8    6.20    5.00
  -3  11  -9   56.99    5.90
  -3  11  -9   50.99    4.80
   3  11   9   57.89    8.70
  -3 -11  -9   43.60    7.70
   3 -11   9   45.30    8.60
  -3  11 -10   13.40    3.50
  -3  11 -10    8.10    2.70
   3  11  10    9.10    5.30
  -3 -11 -10   12.60    5.80
   3 -11  10    6.60    6.20
  -3  11 -11   -1.80    2.10
  -3  11 -11    1.60    1.90
   3  11  11   -0.10    4.80
   3 -11  11    5.90    5.50
   3  11  12   -0.70    5.00
   3  11  12    3.80    9.10
   3 -11  12   -3.40    4.80
   3  11  13   43.60    9.80
   3  11  13   29.80    7.80
   3 -11  13   40.60    8.90
   3  11  14   16.20    6.80
   3  11  14   16.60    7.70
   3 -11  14   10.80    6.70
   3  11  15    9.40    6.60
   3 -11  15    9.00    6.70
   3  11  16   31.30    9.30
   3  11  16   25.40    7.60
   3 -11  16   12.90    6.60
   3  11  17    9.80    6.80
   3  11  17   11.10   10.90
   3 -11  17    0.50    5.30
   3  11  18   26.80    7.80
   3  11  18   23.80    9.30
  -3  12  19   37.30    9.10
  -3  12  18   18.40    8.50
  -3  12  18   23.70    8.10
  -3 -12  18   24.60    9.70
  -3  12  17   13.00    6.40
  -3  12  17    7.20    8.80
  -3 -12  17   23.90   14.30
  -3  12  16   14.80    6.90
  -3  12  16    8.80    6.80
  -3 -12  16   15.90    8.40
  -3  12  15   -1.90    5.20
  -3  12  15   -3.80    5.60
  -3 -12  15    7.60    6.90
   3 -12 -14   -3.00    5.70
  -3 -12  14    5.70    7.00
  -3  12  13   23.40    7.00
   3  12 -13   38.20    3.20
  -3 -12  13   38.50    8.90
   3 -12 -13   21.50    7.50
  -3  12  12   28.80    7.30
   3  12 -12   38.40    4.50
  -3 -12  12   34.40    4.40
   3 -12 -12   35.10    8.50
  -3 -12  12   25.80    7.30
  -3  12  11  142.99   11.90
   3  12 -11  130.39    7.50
  -3 -12  11  121.69    7.10
  -3 -12  11  134.99   11.90
   3  12 -10   23.30    4.90
  -3  12  10   13.70    5.90
  -3 -12  10   29.60    7.50
  -3 -12  10   31.50    4.60
   3 -12 -10   28.00    7.40
   3  12  -9  343.77   13.70
  -3  12   9  347.47   17.30
   3 -12  -9  355.76   18.00
  -3 -12   9  358.16   17.50
  -3 -12   9  339.17   13.30
  -3  12   8   42.10    7.80
   3  12  -8   23.10    5.00
  -3 -12   8   40.50    8.00
  -3 -12   8   28.00    5.10
   3 -12  -8   38.40    7.90
  -3  12   7   31.20    7.00
  -3 -12   7   31.60    5.30
   3 -12  -7   16.70    5.90
  -3 -12   7   28.10    6.70
   3  12  -6   90.09    7.90
  -3  12   6   87.99   10.10
   3 -12  -6  101.29   11.20
  -3 -12   6   84.49    9.60
  -3 -12   6   80.89    7.10
  -3  12   5  176.48   11.80
   3  12  -5  174.68   10.80
   3  12  -5  154.68   10.10
  -3 -12   5  181.58   11.40
   3 -12  -5  190.48   12.00
  -3 -12   5  180.88   11.30
   3  12  -4   47.00    6.70
  -3  12   4   40.40    7.10
   3  12  -4   60.89    8.20
  -3 -12   4   53.29    7.50
   3 -12  -4   52.59    8.10
  -3 -12   4   65.49    7.70
   3  12  -3   15.60    5.00
   3  12  -3   25.90    5.60
  -3  12   3   11.30    5.20
   3 -12  -3   23.10    5.50
  -3 -12   3   15.20    4.40
  -3 -12   3   22.70    5.60
   3  12  -2   28.90    5.70
  -3  12   2   27.70    5.90
   3  12  -2   27.70    5.60
  -3 -12   2   37.10    6.30
   3 -12  -2   41.20    7.10
  -3 -12   2   30.60    5.80
   3 -12  -2   45.40    8.20
  -3  12   1   86.09   10.80
   3  12  -1   53.29    8.00
  -3  12   1   76.49    8.80
   3  12  -1   67.69    8.30
   3 -12  -1   66.59    8.10
  -3 -12   1   71.69    8.10
  -3 -12   1   55.69    6.80
   3 -12  -1   70.99    8.30
   3  12   0  230.48   15.70
  -3  12   0  237.08   12.30
  -3  12   0  225.38   13.80
   3  12   0  218.18   12.40
   3 -12   0  210.78   11.60
   3 -12   0  229.38   12.50
  -3 -12   0  228.18   11.60
  -3 -12   0  218.48   11.70
   3  12   1   90.49    9.80
   3  12   1   83.69    9.60
  -3  12  -1   71.29    8.30
   3 -12   1   66.79    7.10
  -3 -12  -1   90.39    8.80
  -3 -12  -1   81.79    7.40
   3 -12   1   85.49    8.40
  -3  12  -2   18.20    5.00
   3  12   2   15.70    5.20
   3  12   2   13.30    4.40
  -3 -12  -2   17.30    4.80
   3 -12   2   16.80    4.40
   3 -12   2   25.30    6.10
   3  12   3   23.40    6.00
   3  12   3   28.20    5.80
  -3  12  -3   22.50    5.40
   3 -12   3   19.80    5.90
  -3 -12  -3   22.00    5.20
   3 -12   3   22.50    5.00
   3  12   4   -2.00    3.30
   3  12   4    0.90    4.50
  -3  12  -4   -2.20    3.30
   3 -12   4   -2.60    4.20
  -3 -12  -4   -1.20    3.60
  -3  12  -5  203.38   11.00
   3  12   5  215.48   13.20
   3  12   5  199.38   11.50
   3 -12   5  207.98   10.60
  -3 -12  -5  195.68   11.80
   3 -12   5  199.08   12.80
   3  12   6  385.56   17.90
  -3  12  -6  352.76   20.90
   3 -12   6  381.46   18.00
   3 -12   6  381.46   14.70
  -3 -12  -6  401.56   17.20
   3  12   7    3.80    4.80
  -3  12  -7   19.50    4.80
  -3 -12  -7   12.10    5.40
   3 -12   7   22.10    4.60
   3 -12   7   22.00    6.60
  -3  12  -8   90.39    7.20
  -3  12  -8   96.29    6.90
   3  12   8   79.99   10.00
   3 -12   8   97.19   11.60
  -3 -12  -8   94.99    9.60
  -3  12  -9    3.20    3.40
   3  12   9    8.60    5.80
  -3  12  -9    3.40    2.70
   3 -12   9   -4.20    4.60
  -3 -12  -9    2.30    4.80
  -3  12 -10    1.30    2.90
  -3  12 -10    2.20    2.40
   3  12  10    0.90    5.00
  -3 -12 -10    6.30    5.00
   3 -12  10    1.30    6.10
  -3  12 -11   31.10    4.10
  -3  12 -11   27.60    3.80
   3  12  11   32.40    8.10
  -3 -12 -11   29.50    7.60
   3 -12  11   12.70    6.60
  -3  12 -12   10.70    2.20
   3  12  12   10.00    6.20
   3  12  12   12.30    6.20
   3 -12  12   26.90    8.10
   3  12  13   -0.90    5.90
   3 -12  13   -1.40    5.50
   3  12  14   20.30    7.20
   3  12  14   27.40    8.60
   3 -12  14   29.40    9.20
   3  12  15    3.00    6.10
   3  12  15  -11.20    5.40
   3 -12  15   -6.90    5.00
   3  12  16    3.00    7.50
   3  12  16    0.20    6.00
   3 -12  16   10.20    7.10
   3  12  17   15.30    7.80
   3  12  17   31.60    9.20
   3 -12  17    6.20    4.90
   3  12  18    7.00    6.60
   3  12  18  -10.80    6.20
  -3  13  18   13.60    7.20
  -3 -13  18   -6.90    7.00
  -3  13  17    5.60    7.10
  -3  13  17   -6.90    5.80
  -3 -13  17   -2.50    6.90
  -3  13  16    2.90    6.30
  -3  13  16    5.60    6.20
  -3 -13  16   -2.30    6.60
  -3  13  15    3.60    6.30
  -3 -13  15   -2.30    6.00
  -3  13  14   90.09   12.00
   3 -13 -14   76.59   12.60
  -3 -13  14   69.89   11.20
   3  13 -13    4.70    2.40
  -3  13  13   -4.90    4.50
  -3 -13  13    0.30    5.80
  -3 -13  13    4.50    2.30
   3 -13 -13    3.80    6.30
   3  13 -12   10.10    3.30
  -3 -13  12    1.10    5.80
   3 -13 -12   12.70    7.00
  -3 -13  12    1.60    2.80
   3  13 -11  293.57   11.90
  -3  13  11  296.77   16.60
  -3 -13  11  265.27   24.40
   3 -13 -11  255.07   16.50
  -3 -13  11  254.87   11.00
   3  13 -10   18.60    4.70
  -3  13  10   18.40    6.70
  -3 -13  10    8.50    6.10
  -3 -13  10   16.70    4.10
  -3  13   9   10.10    5.80
   3  13  -9   12.70    5.10
  -3 -13   9   11.30    3.60
   3 -13  -9    6.30    6.20
  -3 -13   9    5.00    5.20
  -3  13   8   61.99    9.30
   3  13  -8   72.29    8.00
  -3 -13   8   65.19    8.50
  -3 -13   8   74.89   10.40
   3 -13  -8   72.89   10.20
  -3  13   7   49.30    8.60
   3  13  -7   33.30    6.10
   3 -13  -7   57.69    9.60
  -3 -13   7   43.90    6.40
  -3 -13   7   41.40    8.10
   3  13  -6   -2.50    3.70
  -3  13   6   -1.10    4.30
  -3 -13   6    0.10    4.40
   3 -13  -6   -1.40    4.40
  -3 -13   6   -3.80    2.90
   3  13  -5   15.10    5.30
  -3  13   5   28.80    7.30
  -3 -13   5    8.70    4.10
  -3 -13   5   16.40    5.70
   3 -13  -5   12.70    5.30
  -3  13   4    0.30    4.10
   3  13  -4   -1.10    3.80
  -3 -13   4   -0.40    3.50
   3 -13  -4    0.10    4.10
  -3 -13   4   -1.50    3.90
   3  13  -3   -4.10    3.20
  -3  13   3    2.50    4.40
   3  13  -3    1.10    4.20
   3 -13  -3    2.90    4.70
  -3 -13   3    2.90    4.30
  -3 -13   3    6.10    3.50
   3  13  -2  364.06   15.70
   3  13  -2  357.76   16.30
  -3  13   2  392.66   17.20
  -3 -13   2  366.16   16.00
   3 -13  -2  359.56   16.80
  -3  13   1   24.80    6.20
   3  13  -1   20.90    5.40
   3  13  -1   18.50    5.30
   3 -13  -1   12.70    5.40
  -3 -13   1   16.40    5.50
   3  13   0    2.10    3.40
   3  13   0    9.50    5.00
  -3  13   0   -0.70    4.20
  -3 -13   0    8.10    4.40
   3 -13   0    1.00    4.10
  -3  13  -1  243.38   13.00
   3  13   1  243.38   12.40
   3  13   1  224.68   13.30
  -3 -13  -1  257.57   12.80
   3 -13   1  248.88   13.70
  -3  13  -2   27.40    6.00
   3  13   2   24.00    6.70
   3  13   2   26.60    5.60
   3 -13   2   26.90    5.50
   3 -13   2   31.30    6.90
  -3 -13  -2   25.10    6.10
  -3  13  -3   61.69    7.70
   3  13   3   67.49    9.50
   3  13   3   52.29    7.20
   3 -13   3   74.59    8.60
   3 -13   3   66.39    9.50
  -3 -13  -3   59.49    8.30
  -3  13  -4   33.50    6.30
   3  13   4   29.80    7.40
  -3 -13  -4   50.59    8.10
   3 -13   4   37.80    6.30
   3 -13   4   57.49    9.00
  -3  13  -5   76.79    7.80
   3  13   5   74.09   10.30
  -3 -13  -5   60.09    8.40
   3 -13   5   51.59    6.90
   3 -13   5   72.29    9.90
   3  13   6   48.70    8.30
  -3  13  -6   68.09    8.00
  -3 -13  -6   58.39    8.50
   3 -13   6   69.99    7.90
   3 -13   6   62.79    9.80
   3  13   7   12.40    6.00
  -3  13  -7   18.20    5.00
  -3 -13  -7   19.20    6.40
   3 -13   7   18.40    6.70
   3  13   8   19.10    6.90
  -3  13  -8   18.50    4.10
   3 -13   8    6.90    5.60
  -3 -13  -8   18.80    6.30
   3  13   9    6.70    5.90
  -3  13  -9    7.70    3.10
  -3  13  -9    5.50    3.80
   3 -13   9    2.30    6.30
  -3 -13  -9    5.10    5.10
  -3  13 -10    7.20    3.20
   3  13  10    2.80    5.70
  -3  13 -10   11.10    4.00
  -3 -13 -10    6.30    5.50
   3 -13  10    3.50    5.40
  -3  13 -11    6.20    3.00
  -3  13 -11    4.80    3.40
   3 -13  11   -4.20    4.80
  -3 -13 -11   -8.30    3.60
  -3  13 -12    5.40    2.60
   3  13  12   11.50    6.60
   3 -13  12   13.60    6.90
   3  13  13   16.70    7.20
   3  13  13   23.90    8.30
   3 -13  13   11.30    6.90
   3  13  14    4.30    6.20
   3  13  14   -8.40    5.30
   3 -13  14   25.10    8.50
   3  13  15   11.80    7.40
   3  13  15    9.60    7.20
   3  13  16   -5.40    5.30
   3  13  16    6.50   10.80
   3 -13  16    4.30    7.10
   3  13  17    7.70    8.30
   3  13  17   14.20    7.40
  -3  14  18   45.40    9.80
  -3  14  17   -1.00    6.80
  -3  14  17   -3.80    7.30
  -3 -14  17    6.60    8.00
  -3  14  16    9.30    7.00
  -3  14  16   17.60    7.80
  -3 -14  16    4.20   10.70
  -3  14  15   10.20    7.50
  -3 -14  15    0.20    6.10
  -3  14  14   59.19   10.70
   3 -14 -14   42.50    9.80
  -3 -14  14   42.50    9.60
  -3  14  13   -6.50    5.10
   3  14 -13    3.80    2.80
   3 -14 -13    3.40    5.70
  -3 -14  13    2.10    5.90
  -3 -14  13    5.10    2.60
   3  14 -12   -0.80    2.90
  -3  14  12  -10.30    4.50
   3 -14 -12   -4.30    5.70
  -3 -14  12    6.30    2.90
  -3 -14  12   -2.20    4.80
  -3  14  11    4.90    5.80
  -3 -14  11   14.10    3.60
   3 -14 -11    5.90    6.00
  -3 -14  11   18.20    6.90
   3  14 -10   -0.40    3.60
  -3  14  10   13.80    8.60
   3 -14 -10   11.50    6.40
  -3 -14  10    1.30    2.90
  -3  14   9   -8.40    5.00
   3  14  -9   -4.20    3.50
  -3 -14   9   -2.20    2.80
   3 -14  -9    6.80    8.50
  -3 -14   9   -4.10    4.50
   3  14  -8   14.40    5.20
  -3  14   8    2.10    5.30
  -3 -14   8    6.60    5.40
   3 -14  -8   14.70    6.10
  -3 -14   8    9.00    4.10
  -3  14   7  108.39   10.90
   3  14  -7   91.19    9.00
   3 -14  -7  123.89   11.40
  -3 -14   7  106.69    8.40
  -3 -14   7  107.49   10.40
  -3  14   6   -4.20    4.60
   3  14  -6    1.90    4.10
  -3 -14   6    1.00    4.40
  -3 -14   6   17.30    6.10
   3 -14  -6   -0.80    4.80
  -3  14   5    2.30    4.90
   3  14  -5   -2.90    4.10
  -3 -14   5    0.10    4.40
   3 -14  -5   -5.70    4.00
   3  14  -4   -6.00    3.70
  -3  14   4   -0.70    4.70
  -3 -14   4   -2.00    4.20
   3 -14  -4    3.90    4.80
   3  14  -3   21.50    6.20
  -3  14   3   10.90    5.60
   3 -14  -3   14.80    6.20
  -3 -14   3   23.80    6.20
   3  14  -2    6.40    5.00
  -3  14   2    8.20    5.70
   3 -14  -2   17.70    6.00
  -3 -14   2   13.30    5.30
   3  14  -1    0.50    4.50
  -3  14   1    5.10    4.80
  -3 -14   1    3.90    4.30
   3 -14  -1    6.00    4.60
   3  14   0   35.70    7.20
  -3  14   0   40.60    7.40
  -3 -14   0   46.00    7.50
   3 -14   0   54.59    8.70
   3  14   1   50.19    8.10
  -3  14  -1   47.00    7.80
  -3 -14  -1   43.80    7.20
   3 -14   1   44.50    8.00
   3  14   2  190.18   13.00
  -3  14  -2  177.58   11.70
  -3 -14  -2  183.88   11.70
   3 -14   2  188.08   12.80
   3  14   3   36.50    8.00
  -3  14  -3   25.70    6.10
   3 -14   3   25.60    6.80
  -3 -14  -3   43.70    7.60
  -3  14  -4   59.99    8.40
   3  14   4   69.89   10.00
  -3 -14  -4   58.79    8.50
   3 -14   4   66.49    9.90
   3  14   5  265.47   15.70
  -3  14  -5  252.97   13.50
   3 -14   5  252.97   15.10
   3 -14   5  271.57   15.10
  -3 -14  -5  252.27   14.20
  -3  14  -6   48.60    7.40
   3  14   6   48.40    9.00
   3 -14   6   49.70    6.90
   3 -14   6   38.40    7.90
  -3 -14  -6   54.19    8.70
   3  14   7   28.80    7.20
  -3  14  -7   36.40    6.40
   3 -14   7   56.99    9.60
  -3 -14  -7   45.30    8.50
   3 -14   7   45.90    6.30
   3  14   8    8.10    5.80
  -3  14  -8    6.80    4.30
   3 -14   8   10.00    6.50
  -3 -14  -8   17.50    6.30
  -3  14  -9    5.10    4.00
  -3  14  -9    5.00    3.90
   3  14   9   -7.00    7.00
   3 -14   9   -2.70    5.40
  -3 -14  -9    0.90    4.90
   3  14  10    6.20    6.00
  -3  14 -10    7.20    4.30
  -3  14 -10    6.60    3.40
   3 -14  10    6.10    6.00
  -3 -14 -10    9.50    6.50
  -3  14 -11   23.10    4.20
  -3  14 -11   23.40    4.90
   3  14  11   26.50    8.10
  -3 -14 -11   13.50    6.80
   3 -14  11   23.90    8.40
  -3  14 -12   14.00    3.70
   3  14  12    7.90    6.80
  -3  14 -12   13.00    3.50
  -3 -14 -12    3.90    5.70
   3 -14  12    4.90    6.10
   3  14  13   -4.50    5.20
   3  14  13    7.10    6.50
   3 -14  13    2.60    6.60
   3  14  14   66.89   11.60
   3  14  14   69.09   12.80
   3 -14  14   77.99   12.50
   3  14  15   12.00    8.10
   3  14  15   17.30    7.50
   3 -14  15   28.30   10.20
   3  14  16   -1.00    7.60
   3  14  16   -9.20    5.80
   3 -14  16   14.00    8.30
   3  14  17   16.40    8.80
   3  14  17   18.00    8.70
  -3  15  17   12.70    7.70
  -3  15  16   -7.60    6.20
  -3  15  16   -7.30    6.50
  -3 -15  16    3.00    7.90
  -3  15  15    4.00    7.20
  -3 -15  15    8.20    7.60
   3 -15 -15    4.40    8.90
  -3  15  14    8.30    7.10
   3  15 -14    6.00    3.70
   3 -15 -14    3.60    6.80
  -3 -15  14   -0.40    6.60
   3  15 -13   20.70    4.50
  -3  15  13   22.60    8.00
   3 -15 -13   22.00    8.30
  -3 -15  13   24.30    8.00
  -3  15  12   55.79   10.20
   3 -15 -12   51.99   10.50
  -3 -15  12   44.00    5.40
  -3 -15  12   44.30    9.60
  -3  15  11    9.20    6.70
   3  15 -11    3.00    4.10
  -3 -15  11   17.60    4.00
  -3 -15  11    5.90    6.20
   3 -15 -11   -2.50    5.70
  -3  15  10   52.49   10.10
   3  15 -10   60.99    7.80
   3 -15 -10   52.49   10.00
  -3 -15  10   51.09    9.60
  -3 -15  10   62.29    6.50
  -3  15   9   27.50    7.90
   3  15  -9   26.60    6.00
  -3 -15   9   26.90   12.50
  -3 -15   9   18.20    5.30
   3 -15  -9   30.00    8.20
  -3  15   8   36.20    8.60
   3  15  -8   19.30    5.70
  -3 -15   8    7.30    5.30
   3 -15  -8    9.00    6.10
  -3  15   7  183.78   15.50
   3  15  -7  200.38   12.30
  -3 -15   7  204.98   13.90
   3 -15  -7  180.48   14.00
   3  15  -6   31.90    6.80
  -3  15   6   34.60    7.90
   3 -15  -6   49.80    9.40
  -3 -15   6   40.30    8.40
  -3  15   5   20.10    6.60
   3  15  -5   25.40    6.70
   3 -15  -5   23.30    6.80
  -3 -15   5   20.90    6.40
   3  15  -4   46.70    8.10
  -3  15   4   50.09    8.70
  -3 -15   4   46.10    8.40
   3 -15  -4   50.09    8.70
   3  15  -3   -0.50    4.60
  -3  15   3    1.30    4.70
  -3 -15   3    3.60    4.80
   3 -15  -3   -0.90    4.80
  -3  15   2   45.20    8.30
   3  15  -2   43.00    7.70
   3 -15  -2   42.30    8.50
  -3 -15   2   47.00    8.00
  -3  15   1   41.00    7.90
   3  15  -1   46.00    8.00
   3 -15  -1   37.00    7.70
  -3 -15   1   41.80    7.70
  -3  15   0  103.39   10.20
   3  15   0  132.09   11.10
   3 -15   0  124.19   10.90
  -3 -15   0  119.79   10.10
   3  15   1   61.49    9.30
  -3  15  -1   84.69   10.40
   3 -15   1   71.79   10.30
  -3 -15  -1   79.49    9.70
   3  15   2    9.00    6.00
[truncated: 1,385,958 more chars]
