# Supplementary material for: Synthesis, Structure and Photochemistry of Dibenzylidenecyclobutanones
Source: Molecules. 2022 Nov 5;27(21):7602. doi: 10.3390/molecules27217602 (PMC9653593; doi:10.3390/molecules27217602)
Supplement: Supplementary file 1 [file molecules-27-07602-s001.zip › 2_anti.cif]

data_p21c
_audit_creation_date               2022-03-30
_audit_creation_method
;
Olex2 1.3
(compiled 2020.11.12 svn.r5f609507 for OlexSys, GUI svn.r6408)
;
_shelx_SHELXL_version_number       '2014/7'
_audit_contact_author_address      ?
_audit_contact_author_email        ?
_audit_contact_author_name         ''
_audit_contact_author_phone        ?
_publ_contact_author_id_orcid      ?
_publ_section_references
;
Dolomanov, O.V., Bourhis, L.J., Gildea, R.J, Howard, J.A.K. & Puschmann, H.
 (2009), J. Appl. Cryst. 42, 339-341.

Sheldrick, G.M. (2015). Acta Cryst. A71, 3-8.

Sheldrick, G.M. (2015). Acta Cryst. C71, 3-8.
;
_chemical_name_common              ?
_chemical_name_systematic          ?
_chemical_formula_moiety           'C23 H24 O5'
_chemical_formula_sum              'C23 H24 O5'
_chemical_formula_weight           380.42
_chemical_melting_point            ?
loop_
  _atom_type_symbol
  _atom_type_description
  _atom_type_scat_dispersion_real
  _atom_type_scat_dispersion_imag
  _atom_type_scat_source
 'C' 'C' 0.0033 0.0016 'International Tables Vol C Tables 4.2.6.8 and 6.1.1.4'
 'H' 'H' 0.0000 0.0000 'International Tables Vol C Tables 4.2.6.8 and 6.1.1.4'
 'O' 'O' 0.0106 0.0060 'International Tables Vol C Tables 4.2.6.8 and 6.1.1.4'

_shelx_space_group_comment
;
The symmetry employed for this shelxl refinement is uniquely defined
by the following loop, which should always be used as a source of
symmetry information in preference to the above space-group names.
They are only intended as comments.
;
_space_group_crystal_system        'monoclinic'
_space_group_IT_number             14
_space_group_name_H-M_alt          'P 1 21/c 1'
_space_group_name_Hall             '-P 2ybc'
loop_
  _space_group_symop_operation_xyz
 'x, y, z'
 '-x, y+1/2, -z+1/2'
 '-x, -y, -z'
 'x, -y-1/2, z-1/2'

_cell_length_a                     8.7902(4)
_cell_length_b                     14.5194(8)
_cell_length_c                     15.0411(8)
_cell_angle_alpha                  90
_cell_angle_beta                   95.027(2)
_cell_angle_gamma                  90
_cell_volume                       1912.29(17)
_cell_formula_units_Z              4
_cell_measurement_reflns_used      5138
_cell_measurement_temperature      150
_cell_measurement_theta_max        26.302
_cell_measurement_theta_min        2.716
_shelx_estimated_absorpt_T_max     0.999
_shelx_estimated_absorpt_T_min     0.959
_exptl_absorpt_coefficient_mu      0.092
_exptl_absorpt_correction_T_max    0.9705
_exptl_absorpt_correction_T_min    0.7915
_exptl_absorpt_correction_type     multi-scan
_exptl_absorpt_process_details    
 'SADABS-2016/2 (Bruker,2016/2) was used for absorption correction. wR2(int) was 0.0801 before and 0.0486 after correction. The Ratio of minimum to maximum transmission is 0.8156. The \l/2 correction factor is Not present.'
_exptl_absorpt_special_details     ?
_exptl_crystal_colour              yellow
_exptl_crystal_colour_primary      yellow
_exptl_crystal_density_diffrn      1.321
_exptl_crystal_density_meas        .
_exptl_crystal_density_method      ?
_exptl_crystal_description         needle
_exptl_crystal_F_000               808
_exptl_crystal_size_max            0.46
_exptl_crystal_size_mid            0.02
_exptl_crystal_size_min            0.01
_exptl_transmission_factor_max     ?
_exptl_transmission_factor_min     ?
_diffrn_reflns_av_R_equivalents    0.0544
_diffrn_reflns_av_unetI/netI       0.0437
_diffrn_reflns_Laue_measured_fraction_full  0.999
_diffrn_reflns_Laue_measured_fraction_max  0.996
_diffrn_reflns_limit_h_max         10
_diffrn_reflns_limit_h_min         -10
_diffrn_reflns_limit_k_max         18
_diffrn_reflns_limit_k_min         -18
_diffrn_reflns_limit_l_max         18
_diffrn_reflns_limit_l_min         -18
_diffrn_reflns_number              17719
_diffrn_reflns_point_group_measured_fraction_full  0.999
_diffrn_reflns_point_group_measured_fraction_max  0.996
_diffrn_reflns_theta_full          25.242
_diffrn_reflns_theta_max           26.394
_diffrn_reflns_theta_min           2.326
_diffrn_ambient_temperature        150
_diffrn_detector_area_resol_mean   ?
_diffrn_measured_fraction_theta_full  0.999
_diffrn_measured_fraction_theta_max  0.996
_diffrn_measurement_device_type    'CCD area detector'
_diffrn_measurement_method         'phi and omega scans'
_diffrn_radiation_monochromator    graphite
_diffrn_radiation_type             MoK\a
_diffrn_radiation_wavelength       0.71073
_diffrn_source                     ?
_diffrn_source_current             30.0
_diffrn_source_power               1.5
_diffrn_source_voltage             50.0
_reflns_Friedel_coverage           0.000
_reflns_Friedel_fraction_full      .
_reflns_Friedel_fraction_max       .
_reflns_number_gt                  2960
_reflns_number_total               3899
_reflns_special_details
;
 Reflections were merged by SHELXL according to the crystal
 class for the calculation of statistics and refinement.
 
 _reflns_Friedel_fraction is defined as the number of unique
 Friedel pairs measured divided by the number that would be
 possible theoretically, ignoring centric projections and
 systematic absences.
;
_reflns_threshold_expression       'I > 2\s(I)'
_computing_cell_refinement         'SAINT V8.38A (Bruker, 2018)'
_computing_data_collection         ?
_computing_data_reduction          'SAINT V8.38A (Bruker, 2018)'
_computing_molecular_graphics      'Olex2 1.3 (Dolomanov et al., 2009)'
_computing_publication_material    'Olex2 1.3 (Dolomanov et al., 2009)'
_computing_structure_refinement    'SHELXL 2014/7 (Sheldrick, 2015)'
_computing_structure_solution      'SHELXT 2014/5 (Sheldrick, 2014)'
_refine_diff_density_max           0.182
_refine_diff_density_min           -0.253
_refine_diff_density_rms           0.046
_refine_ls_extinction_coef         .
_refine_ls_extinction_method       none
_refine_ls_goodness_of_fit_ref     1.043
_refine_ls_hydrogen_treatment      mixed
_refine_ls_matrix_type             full
_refine_ls_number_parameters       273
_refine_ls_number_reflns           3899
_refine_ls_number_restraints       0
_refine_ls_R_factor_all            0.0703
_refine_ls_R_factor_gt             0.0496
_refine_ls_restrained_S_all        1.043
_refine_ls_shift/su_max            0.001
_refine_ls_shift/su_mean           0.000
_refine_ls_structure_factor_coef   Fsqd
_refine_ls_weighting_details      
 'w=1/[\s^2^(Fo^2^)+(0.0369P)^2^+1.0860P] where P=(Fo^2^+2Fc^2^)/3'
_refine_ls_weighting_scheme        calc
_refine_ls_wR_factor_gt            0.1013
_refine_ls_wR_factor_ref           0.1094
_refine_special_details            ?
_olex2_refinement_description
;
1. Fixed Uiso
 At 1.2 times of:
  All C(H) groups
 At 1.5 times of:
  All C(H,H,H) groups
2.a Aromatic/amide H refined with riding coordinates:
 C6(H6), C6A(H6A), C8(H8), C8A(H8A), C9(H9), C9A(H9A), C12(H12), C12A(H12A)
2.b Idealised Me refined as rotating group:
 C13(H13A,H13B,H13C), C13A(H13D,H13E,H13F), C14(H14A,H14B,H14C), C14A(H14D,
 H14E,H14F)
;
_atom_sites_solution_hydrogens     mixed
_atom_sites_solution_primary       dual
_atom_sites_solution_secondary     ?
loop_
  _atom_site_label
  _atom_site_type_symbol
  _atom_site_fract_x
  _atom_site_fract_y
  _atom_site_fract_z
  _atom_site_U_iso_or_equiv
  _atom_site_adp_type
  _atom_site_occupancy
  _atom_site_site_symmetry_order
  _atom_site_calc_flag
  _atom_site_refinement_flags_posn
  _atom_site_refinement_flags_adp
  _atom_site_refinement_flags_occupancy
  _atom_site_disorder_assembly
  _atom_site_disorder_group
 O1 O 0.26175(14) 0.45177(9) 0.55100(9) 0.0275(3) Uani 1 1 d . . . . .
 O2 O 1.11176(14) 0.40993(10) 0.86122(9) 0.0274(3) Uani 1 1 d . . . . .
 O2A O -0.52489(15) 0.11675(9) 0.56048(9) 0.0292(3) Uani 1 1 d . . . . .
 O3 O 1.06404(14) 0.51874(9) 0.72745(8) 0.0251(3) Uani 1 1 d . . . . .
 O3A O -0.51892(14) 0.26602(9) 0.46958(9) 0.0250(3) Uani 1 1 d . . . . .
 C1 C 0.2718(2) 0.38899(13) 0.60624(12) 0.0213(4) Uani 1 1 d . . . . .
 C2 C 0.4060(2) 0.36879(13) 0.66968(12) 0.0208(4) Uani 1 1 d . . . . .
 C3 C 0.3702(2) 0.28878(14) 0.72717(13) 0.0249(4) Uani 1 1 d . . . . .
 C4 C 0.2121(2) 0.25217(15) 0.68975(14) 0.0255(4) Uani 1 1 d . . . . .
 C5 C 0.1517(2) 0.32029(13) 0.62026(12) 0.0205(4) Uani 1 1 d . . . . .
 C6 C 0.5353(2) 0.41705(13) 0.66738(12) 0.0208(4) Uani 1 1 d . . . . .
 H6 H 0.5319 0.4633 0.6226 0.025 Uiso 1 1 calc R U . . .
 C6A C 0.0132(2) 0.32688(13) 0.57523(12) 0.0212(4) Uani 1 1 d . . . . .
 H6A H 0.0011 0.3785 0.5364 0.025 Uiso 1 1 calc R U . . .
 C7 C 0.6806(2) 0.41080(12) 0.72188(12) 0.0195(4) Uani 1 1 d . . . . .
 C7A C -0.1214(2) 0.26853(12) 0.57576(11) 0.0192(4) Uani 1 1 d . . . . .
 C8 C 0.7080(2) 0.35440(13) 0.79654(12) 0.0226(4) Uani 1 1 d . . . . .
 H8 H 0.6283 0.3164 0.8146 0.027 Uiso 1 1 calc R U . . .
 C8A C -0.1263(2) 0.18549(13) 0.62180(12) 0.0230(4) Uani 1 1 d . . . . .
 H8A H -0.0374 0.1644 0.6563 0.028 Uiso 1 1 calc R U . . .
 C9 C 0.8497(2) 0.35304(13) 0.84479(12) 0.0233(4) Uani 1 1 d . . . . .
 H9 H 0.8660 0.3141 0.8955 0.028 Uiso 1 1 calc R U . . .
 C9A C -0.2587(2) 0.13300(13) 0.61827(12) 0.0244(4) Uani 1 1 d . . . . .
 H9A H -0.2599 0.0768 0.6506 0.029 Uiso 1 1 calc R U . . .
 C10 C 0.9677(2) 0.40766(13) 0.82011(12) 0.0205(4) Uani 1 1 d . . . . .
 C10A C -0.3887(2) 0.16222(13) 0.56799(12) 0.0216(4) Uani 1 1 d . . . . .
 C11 C 0.9416(2) 0.46644(12) 0.74579(12) 0.0195(4) Uani 1 1 d . . . . .
 C11A C -0.3860(2) 0.24468(13) 0.51932(12) 0.0198(4) Uani 1 1 d . . . . .
 C12 C 0.8008(2) 0.46695(12) 0.69776(12) 0.0198(4) Uani 1 1 d . . . . .
 H12 H 0.7845 0.5061 0.6472 0.024 Uiso 1 1 calc R U . . .
 C12A C -0.2548(2) 0.29723(13) 0.52449(11) 0.0200(4) Uani 1 1 d . . . . .
 H12A H -0.2544 0.3539 0.4929 0.024 Uiso 1 1 calc R U . . .
 C13 C 1.1424(2) 0.35177(16) 0.93733(14) 0.0364(5) Uani 1 1 d . . . . .
 H13A H 1.1199 0.2877 0.9204 0.055 Uiso 1 1 calc R U . . .
 H13B H 1.0782 0.3704 0.9843 0.055 Uiso 1 1 calc R U . . .
 H13C H 1.2503 0.3573 0.9595 0.055 Uiso 1 1 calc R U . . .
 C13A C -0.5370(3) 0.03627(15) 0.61406(15) 0.0372(5) Uani 1 1 d . . . . .
 H13D H -0.4626 -0.0097 0.5980 0.056 Uiso 1 1 calc R U . . .
 H13E H -0.6403 0.0108 0.6038 0.056 Uiso 1 1 calc R U . . .
 H13F H -0.5165 0.0525 0.6772 0.056 Uiso 1 1 calc R U . . .
 C14 C 1.0418(2) 0.58093(14) 0.65440(13) 0.0289(5) Uani 1 1 d . . . . .
 H14A H 1.0178 0.5462 0.5991 0.043 Uiso 1 1 calc R U . . .
 H14B H 1.1352 0.6168 0.6498 0.043 Uiso 1 1 calc R U . . .
 H14C H 0.9572 0.6227 0.6640 0.043 Uiso 1 1 calc R U . . .
 C14A C -0.5204(2) 0.35025(13) 0.42078(13) 0.0268(4) Uani 1 1 d . . . . .
 H14D H -0.4433 0.3477 0.3776 0.040 Uiso 1 1 calc R U . . .
 H14E H -0.4974 0.4016 0.4621 0.040 Uiso 1 1 calc R U . . .
 H14F H -0.6215 0.3594 0.3891 0.040 Uiso 1 1 calc R U . . .
 H3A H 0.448(2) 0.2403(14) 0.7279(13) 0.025(5) Uiso 1 1 d . . . . .
 H4A H 0.140(2) 0.2483(15) 0.7364(15) 0.035(6) Uiso 1 1 d . . . . .
 H4B H 0.221(2) 0.1920(15) 0.6629(14) 0.030(6) Uiso 1 1 d . . . . .
 H3B H 0.372(2) 0.3100(14) 0.7902(14) 0.031(6) Uiso 1 1 d . . . . .

loop_
  _atom_site_aniso_label
  _atom_site_aniso_U_11
  _atom_site_aniso_U_22
  _atom_site_aniso_U_33
  _atom_site_aniso_U_23
  _atom_site_aniso_U_13
  _atom_site_aniso_U_12
 O1 0.0211(7) 0.0314(8) 0.0296(7) 0.0096(6) -0.0005(6) -0.0010(6)
 O2 0.0180(7) 0.0356(8) 0.0273(7) 0.0086(6) -0.0044(6) -0.0044(6)
 O2A 0.0207(7) 0.0275(7) 0.0380(8) 0.0102(6) -0.0052(6) -0.0071(6)
 O3 0.0211(7) 0.0307(8) 0.0232(7) 0.0062(6) 0.0002(5) -0.0088(6)
 O3A 0.0190(7) 0.0241(7) 0.0302(7) 0.0069(6) -0.0073(6) -0.0006(6)
 C1 0.0183(9) 0.0242(10) 0.0214(9) 0.0004(8) 0.0026(8) 0.0014(8)
 C2 0.0190(9) 0.0234(10) 0.0200(9) -0.0008(7) 0.0010(7) 0.0015(8)
 C3 0.0196(10) 0.0296(11) 0.0250(10) 0.0046(9) -0.0018(8) -0.0030(9)
 C4 0.0195(10) 0.0280(11) 0.0285(11) 0.0055(9) -0.0016(8) -0.0019(9)
 C5 0.0178(9) 0.0233(10) 0.0205(9) -0.0012(7) 0.0022(7) 0.0001(8)
 C6 0.0210(9) 0.0207(9) 0.0207(9) 0.0010(7) 0.0014(7) 0.0017(8)
 C6A 0.0224(10) 0.0243(10) 0.0171(9) 0.0012(7) 0.0028(7) 0.0006(8)
 C7 0.0170(9) 0.0201(9) 0.0217(9) -0.0009(7) 0.0024(7) 0.0002(8)
 C7A 0.0175(9) 0.0219(9) 0.0183(9) -0.0025(7) 0.0020(7) 0.0000(8)
 C8 0.0178(9) 0.0250(10) 0.0249(10) 0.0019(8) 0.0019(8) -0.0041(8)
 C8A 0.0174(9) 0.0255(10) 0.0253(10) 0.0019(8) -0.0029(8) 0.0018(8)
 C9 0.0222(10) 0.0259(10) 0.0216(9) 0.0047(8) 0.0004(8) -0.0012(8)
 C9A 0.0242(10) 0.0214(10) 0.0269(10) 0.0054(8) -0.0012(8) -0.0004(8)
 C10 0.0172(9) 0.0246(10) 0.0192(9) -0.0014(8) -0.0020(7) -0.0008(8)
 C10A 0.0181(9) 0.0230(10) 0.0236(10) -0.0005(8) 0.0006(8) -0.0033(8)
 C11 0.0191(9) 0.0203(9) 0.0196(9) -0.0026(7) 0.0045(7) -0.0037(7)
 C11A 0.0164(9) 0.0235(9) 0.0192(9) -0.0014(7) -0.0001(7) 0.0023(8)
 C12 0.0210(9) 0.0194(9) 0.0190(9) 0.0002(7) 0.0013(7) 0.0003(8)
 C12A 0.0207(9) 0.0207(9) 0.0187(9) 0.0011(7) 0.0022(7) 0.0018(8)
 C13 0.0254(11) 0.0493(14) 0.0327(11) 0.0159(10) -0.0082(9) -0.0040(10)
 C13A 0.0300(12) 0.0344(12) 0.0459(13) 0.0139(10) -0.0036(10) -0.0115(10)
 C14 0.0289(11) 0.0299(11) 0.0284(10) 0.0071(9) 0.0058(9) -0.0056(9)
 C14A 0.0258(10) 0.0250(10) 0.0285(10) 0.0041(8) -0.0047(8) 0.0022(8)

_geom_special_details
;
 All esds (except the esd in the dihedral angle between two l.s. planes)
 are estimated using the full covariance matrix.  The cell esds are taken
 into account individually in the estimation of esds in distances, angles
 and torsion angles; correlations between esds in cell parameters are only
 used when they are defined by crystal symmetry.  An approximate (isotropic)
 treatment of cell esds is used for estimating esds involving l.s. planes.
;
loop_
  _geom_bond_atom_site_label_1
  _geom_bond_atom_site_label_2
  _geom_bond_distance
  _geom_bond_site_symmetry_2
  _geom_bond_publ_flag
 O1 C1 1.231(2) . ?
 O2 C10 1.360(2) . ?
 O2 C13 1.429(2) . ?
 O2A C10A 1.363(2) . ?
 O2A C13A 1.429(2) . ?
 O3 C11 1.365(2) . ?
 O3 C14 1.422(2) . ?
 O3A C11A 1.367(2) . ?
 O3A C14A 1.426(2) . ?
 C1 C2 1.481(3) . ?
 C1 C5 1.481(3) . ?
 C2 C3 1.498(3) . ?
 C2 C6 1.338(3) . ?
 C3 C4 1.547(3) . ?
 C3 H3A 0.98(2) . ?
 C3 H3B 1.00(2) . ?
 C4 C5 1.502(3) . ?
 C4 H4A 0.99(2) . ?
 C4 H4B 0.97(2) . ?
 C5 C6A 1.343(3) . ?
 C6 H6 0.9500 . ?
 C6 C7 1.459(2) . ?
 C6A H6A 0.9500 . ?
 C6A C7A 1.456(2) . ?
 C7 C8 1.394(2) . ?
 C7 C12 1.407(3) . ?
 C7A C8A 1.393(3) . ?
 C7A C12A 1.409(2) . ?
 C8 H8 0.9500 . ?
 C8 C9 1.386(3) . ?
 C8A H8A 0.9500 . ?
 C8A C9A 1.389(3) . ?
 C9 H9 0.9500 . ?
 C9 C10 1.381(3) . ?
 C9A H9A 0.9500 . ?
 C9A C10A 1.381(3) . ?
 C10 C11 1.409(3) . ?
 C10A C11A 1.405(3) . ?
 C11 C12 1.377(3) . ?
 C11A C12A 1.379(3) . ?
 C12 H12 0.9500 . ?
 C12A H12A 0.9500 . ?
 C13 H13A 0.9800 . ?
 C13 H13B 0.9800 . ?
 C13 H13C 0.9800 . ?
 C13A H13D 0.9800 . ?
 C13A H13E 0.9800 . ?
 C13A H13F 0.9800 . ?
 C14 H14A 0.9800 . ?
 C14 H14B 0.9800 . ?
 C14 H14C 0.9800 . ?
 C14A H14D 0.9800 . ?
 C14A H14E 0.9800 . ?
 C14A H14F 0.9800 . ?

loop_
  _geom_angle_atom_site_label_1
  _geom_angle_atom_site_label_2
  _geom_angle_atom_site_label_3
  _geom_angle
  _geom_angle_site_symmetry_1
  _geom_angle_site_symmetry_3
  _geom_angle_publ_flag
 C10 O2 C13 116.91(15) . . ?
 C10A O2A C13A 117.25(15) . . ?
 C11 O3 C14 116.87(14) . . ?
 C11A O3A C14A 116.42(14) . . ?
 O1 C1 C2 125.97(17) . . ?
 O1 C1 C5 125.81(17) . . ?
 C2 C1 C5 108.23(15) . . ?
 C1 C2 C3 109.24(15) . . ?
 C6 C2 C1 120.70(17) . . ?
 C6 C2 C3 130.01(17) . . ?
 C2 C3 C4 106.50(16) . . ?
 C2 C3 H3A 112.6(12) . . ?
 C2 C3 H3B 108.9(12) . . ?
 C4 C3 H3A 111.0(12) . . ?
 C4 C3 H3B 112.8(12) . . ?
 H3A C3 H3B 105.2(17) . . ?
 C3 C4 H4A 111.8(13) . . ?
 C3 C4 H4B 110.9(13) . . ?
 C5 C4 C3 106.17(16) . . ?
 C5 C4 H4A 108.9(13) . . ?
 C5 C4 H4B 109.9(12) . . ?
 H4A C4 H4B 109.1(18) . . ?
 C1 C5 C4 109.25(15) . . ?
 C6A C5 C1 120.38(17) . . ?
 C6A C5 C4 130.34(17) . . ?
 C2 C6 H6 114.5 . . ?
 C2 C6 C7 131.04(17) . . ?
 C7 C6 H6 114.5 . . ?
 C5 C6A H6A 114.5 . . ?
 C5 C6A C7A 131.03(17) . . ?
 C7A C6A H6A 114.5 . . ?
 C8 C7 C6 124.76(17) . . ?
 C8 C7 C12 117.90(16) . . ?
 C12 C7 C6 117.34(16) . . ?
 C8A C7A C6A 124.55(16) . . ?
 C8A C7A C12A 117.87(17) . . ?
 C12A C7A C6A 117.57(16) . . ?
 C7 C8 H8 119.5 . . ?
 C9 C8 C7 120.92(17) . . ?
 C9 C8 H8 119.5 . . ?
 C7A C8A H8A 119.4 . . ?
 C9A C8A C7A 121.24(17) . . ?
 C9A C8A H8A 119.4 . . ?
 C8 C9 H9 119.6 . . ?
 C10 C9 C8 120.83(17) . . ?
 C10 C9 H9 119.6 . . ?
 C8A C9A H9A 119.9 . . ?
 C10A C9A C8A 120.20(17) . . ?
 C10A C9A H9A 119.9 . . ?
 O2 C10 C9 125.62(16) . . ?
 O2 C10 C11 115.21(16) . . ?
 C9 C10 C11 119.17(16) . . ?
 O2A C10A C9A 125.11(16) . . ?
 O2A C10A C11A 115.13(16) . . ?
 C9A C10A C11A 119.76(17) . . ?
 O3 C11 C10 114.92(15) . . ?
 O3 C11 C12 125.39(16) . . ?
 C12 C11 C10 119.69(16) . . ?
 O3A C11A C10A 115.20(16) . . ?
 O3A C11A C12A 125.17(16) . . ?
 C12A C11A C10A 119.63(16) . . ?
 C7 C12 H12 119.3 . . ?
 C11 C12 C7 121.48(17) . . ?
 C11 C12 H12 119.3 . . ?
 C7A C12A H12A 119.4 . . ?
 C11A C12A C7A 121.27(17) . . ?
 C11A C12A H12A 119.4 . . ?
 O2 C13 H13A 109.5 . . ?
 O2 C13 H13B 109.5 . . ?
 O2 C13 H13C 109.5 . . ?
 H13A C13 H13B 109.5 . . ?
 H13A C13 H13C 109.5 . . ?
 H13B C13 H13C 109.5 . . ?
 O2A C13A H13D 109.5 . . ?
 O2A C13A H13E 109.5 . . ?
 O2A C13A H13F 109.5 . . ?
 H13D C13A H13E 109.5 . . ?
 H13D C13A H13F 109.5 . . ?
 H13E C13A H13F 109.5 . . ?
 O3 C14 H14A 109.5 . . ?
 O3 C14 H14B 109.5 . . ?
 O3 C14 H14C 109.5 . . ?
 H14A C14 H14B 109.5 . . ?
 H14A C14 H14C 109.5 . . ?
 H14B C14 H14C 109.5 . . ?
 O3A C14A H14D 109.5 . . ?
 O3A C14A H14E 109.5 . . ?
 O3A C14A H14F 109.5 . . ?
 H14D C14A H14E 109.5 . . ?
 H14D C14A H14F 109.5 . . ?
 H14E C14A H14F 109.5 . . ?

loop_
  _geom_torsion_atom_site_label_1
  _geom_torsion_atom_site_label_2
  _geom_torsion_atom_site_label_3
  _geom_torsion_atom_site_label_4
  _geom_torsion
  _geom_torsion_site_symmetry_1
  _geom_torsion_site_symmetry_2
  _geom_torsion_site_symmetry_3
  _geom_torsion_site_symmetry_4
  _geom_torsion_publ_flag
 O1 C1 C2 C3 178.27(18) . . . . ?
 O1 C1 C2 C6 -4.0(3) . . . . ?
 O1 C1 C5 C4 176.56(18) . . . . ?
 O1 C1 C5 C6A -5.0(3) . . . . ?
 O2 C10 C11 O3 -1.6(2) . . . . ?
 O2 C10 C11 C12 177.86(16) . . . . ?
 O2A C10A C11A O3A -1.7(2) . . . . ?
 O2A C10A C11A C12A 178.14(16) . . . . ?
 O3 C11 C12 C7 -179.70(16) . . . . ?
 O3A C11A C12A C7A -178.27(17) . . . . ?
 C1 C2 C3 C4 6.2(2) . . . . ?
 C1 C2 C6 C7 179.75(18) . . . . ?
 C1 C5 C6A C7A 178.87(17) . . . . ?
 C2 C1 C5 C4 -3.1(2) . . . . ?
 C2 C1 C5 C6A 175.36(17) . . . . ?
 C2 C3 C4 C5 -7.9(2) . . . . ?
 C2 C6 C7 C8 -6.2(3) . . . . ?
 C2 C6 C7 C12 174.71(19) . . . . ?
 C3 C2 C6 C7 -3.1(3) . . . . ?
 C3 C4 C5 C1 6.8(2) . . . . ?
 C3 C4 C5 C6A -171.45(19) . . . . ?
 C4 C5 C6A C7A -3.0(3) . . . . ?
 C5 C1 C2 C3 -2.1(2) . . . . ?
 C5 C1 C2 C6 175.65(17) . . . . ?
 C5 C6A C7A C8A -5.4(3) . . . . ?
 C5 C6A C7A C12A 176.03(19) . . . . ?
 C6 C2 C3 C4 -171.2(2) . . . . ?
 C6 C7 C8 C9 -179.74(18) . . . . ?
 C6 C7 C12 C11 179.34(17) . . . . ?
 C6A C7A C8A C9A -179.25(17) . . . . ?
 C6A C7A C12A C11A 178.16(16) . . . . ?
 C7 C8 C9 C10 0.0(3) . . . . ?
 C7A C8A C9A C10A 0.5(3) . . . . ?
 C8 C7 C12 C11 0.2(3) . . . . ?
 C8 C9 C10 O2 -178.25(18) . . . . ?
 C8 C9 C10 C11 1.1(3) . . . . ?
 C8A C7A C12A C11A -0.5(3) . . . . ?
 C8A C9A C10A O2A -179.33(18) . . . . ?
 C8A C9A C10A C11A 0.9(3) . . . . ?
 C9 C10 C11 O3 178.98(16) . . . . ?
 C9 C10 C11 C12 -1.6(3) . . . . ?
 C9A C10A C11A O3A 178.05(17) . . . . ?
 C9A C10A C11A C12A -2.1(3) . . . . ?
 C10 C11 C12 C7 0.9(3) . . . . ?
 C10A C11A C12A C7A 1.9(3) . . . . ?
 C12 C7 C8 C9 -0.7(3) . . . . ?
 C12A C7A C8A C9A -0.7(3) . . . . ?
 C13 O2 C10 C9 -1.1(3) . . . . ?
 C13 O2 C10 C11 179.55(17) . . . . ?
 C13A O2A C10A C9A 4.9(3) . . . . ?
 C13A O2A C10A C11A -175.30(17) . . . . ?
 C14 O3 C11 C10 -178.38(16) . . . . ?
 C14 O3 C11 C12 2.2(3) . . . . ?
 C14A O3A C11A C10A 178.87(16) . . . . ?
 C14A O3A C11A C12A -1.0(3) . . . . ?

_shelx_res_file
;
    p21c.res created by SHELXL-2014/7

TITL p21c_a.res in P2(1)/c
REM Old TITL P21c in P2(1)/c
REM SHELXT solution in P2(1)/c
REM R1 0.138, Rweak 0.008, Alpha 0.028, Orientation as input
REM Formula found by SHELXT: C23 O5
CELL 0.71073 8.7902 14.5194 15.0411 90 95.027 90
ZERR 4 0.0004 0.0008 0.0008 0 0.002 0
LATT 1
SYMM -X,0.5+Y,0.5-Z
SFAC C H O
UNIT 92 96 20

L.S. 4 0 0
PLAN  12
SIZE 0.46 0.02 0.01
TEMP -123.15
CONF
BOND $H
list 4
MORE -1
fmap 2 53
acta
OMIT -2 58
OMIT 0 1 1
OMIT 7 0 0
REM <olex2.extras>
REM <HklSrc "%.\\P21c.hkl">
REM </olex2.extras>

WGHT    0.036900    1.086000
FVAR       0.52628
O1    3    0.261750    0.451769    0.550999    11.00000    0.02112    0.03141 =
         0.02957    0.00956   -0.00054   -0.00095
O2    3    1.111764    0.409931    0.861223    11.00000    0.01804    0.03562 =
         0.02732    0.00860   -0.00436   -0.00439
O2A   3   -0.524887    0.116747    0.560483    11.00000    0.02068    0.02751 =
         0.03799    0.01018   -0.00523   -0.00714
O3    3    1.064038    0.518744    0.727454    11.00000    0.02106    0.03067 =
         0.02319    0.00621    0.00017   -0.00879
O3A   3   -0.518920    0.266023    0.469582    11.00000    0.01905    0.02409 =
         0.03020    0.00692   -0.00731   -0.00058
C1    1    0.271764    0.388988    0.606243    11.00000    0.01832    0.02425 =
         0.02137    0.00041    0.00258    0.00135
C2    1    0.406047    0.368788    0.669680    11.00000    0.01899    0.02341 =
         0.02003   -0.00076    0.00100    0.00153
C3    1    0.370219    0.288777    0.727169    11.00000    0.01960    0.02956 =
         0.02497    0.00464   -0.00180   -0.00296
C4    1    0.212068    0.252171    0.689754    11.00000    0.01953    0.02796 =
         0.02849    0.00551   -0.00158   -0.00195
C5    1    0.151664    0.320288    0.620265    11.00000    0.01781    0.02328 =
         0.02054   -0.00125    0.00215    0.00012
C6    1    0.535338    0.417055    0.667382    11.00000    0.02100    0.02073 =
         0.02070    0.00102    0.00135    0.00173
AFIX  43
H6    2    0.531918    0.463311    0.622581    11.00000   -1.20000
AFIX   0
C6A   1    0.013242    0.326883    0.575228    11.00000    0.02239    0.02429 =
         0.01709    0.00117    0.00279    0.00065
AFIX  43
H6A   2    0.001093    0.378452    0.536381    11.00000   -1.20000
AFIX   0
C7    1    0.680607    0.410804    0.721884    11.00000    0.01699    0.02007 =
         0.02166   -0.00094    0.00244    0.00016
C7A   1   -0.121362    0.268529    0.575756    11.00000    0.01747    0.02189 =
         0.01826   -0.00253    0.00196   -0.00001
C8    1    0.707953    0.354402    0.796535    11.00000    0.01784    0.02504 =
         0.02493    0.00193    0.00187   -0.00409
AFIX  43
H8    2    0.628322    0.316352    0.814616    11.00000   -1.20000
AFIX   0
C8A   1   -0.126289    0.185491    0.621800    11.00000    0.01741    0.02551 =
         0.02531    0.00193   -0.00289    0.00175
AFIX  43
H8A   2   -0.037376    0.164379    0.656263    11.00000   -1.20000
AFIX   0
C9    1    0.849740    0.353041    0.844786    11.00000    0.02215    0.02594 =
         0.02164    0.00468    0.00036   -0.00122
AFIX  43
H9    2    0.866016    0.314061    0.895455    11.00000   -1.20000
AFIX   0
C9A   1   -0.258718    0.132996    0.618269    11.00000    0.02422    0.02142 =
         0.02691    0.00544   -0.00124   -0.00042
AFIX  43
H9A   2   -0.259887    0.076799    0.650550    11.00000   -1.20000
AFIX   0
C10   1    0.967653    0.407656    0.820108    11.00000    0.01716    0.02460 =
         0.01916   -0.00145   -0.00199   -0.00075
C10A  1   -0.388700    0.162224    0.567987    11.00000    0.01813    0.02296 =
         0.02356   -0.00045    0.00062   -0.00335
C11   1    0.941630    0.466436    0.745790    11.00000    0.01909    0.02026 =
         0.01957   -0.00264    0.00451   -0.00367
C11A  1   -0.385981    0.244682    0.519319    11.00000    0.01635    0.02353 =
         0.01916   -0.00135   -0.00014    0.00227
C12   1    0.800810    0.466951    0.697759    11.00000    0.02098    0.01938 =
         0.01899    0.00021    0.00133    0.00032
AFIX  43
H12   2    0.784482    0.506093    0.647212    11.00000   -1.20000
AFIX   0
C12A  1   -0.254794    0.297231    0.524489    11.00000    0.02070    0.02068 =
         0.01866    0.00113    0.00216    0.00180
AFIX  43
H12A  2   -0.254386    0.353864    0.492880    11.00000   -1.20000
AFIX   0
C13   1    1.142432    0.351767    0.937328    11.00000    0.02542    0.04928 =
         0.03266    0.01592   -0.00820   -0.00399
AFIX 137
H13A  2    1.119853    0.287704    0.920420    11.00000   -1.50000
H13B  2    1.078220    0.370450    0.984264    11.00000   -1.50000
H13C  2    1.250254    0.357259    0.959492    11.00000   -1.50000
AFIX   0
C13A  1   -0.537017    0.036269    0.614063    11.00000    0.02995    0.03442 =
         0.04586    0.01392   -0.00360   -0.01154
AFIX 137
H13D  2   -0.462568   -0.009713    0.597964    11.00000   -1.50000
H13E  2   -0.640304    0.010800    0.603762    11.00000   -1.50000
H13F  2   -0.516500    0.052518    0.677214    11.00000   -1.50000
AFIX   0
C14   1    1.041814    0.580933    0.654402    11.00000    0.02887    0.02994 =
         0.02835    0.00711    0.00575   -0.00559
AFIX 137
H14A  2    1.017757    0.546162    0.599111    11.00000   -1.50000
H14B  2    1.135208    0.616823    0.649764    11.00000   -1.50000
H14C  2    0.957166    0.622662    0.664000    11.00000   -1.50000
AFIX   0
C14A  1   -0.520381    0.350253    0.420775    11.00000    0.02577    0.02504 =
         0.02849    0.00413   -0.00468    0.00224
AFIX 137
H14D  2   -0.443256    0.347695    0.377575    11.00000   -1.50000
H14E  2   -0.497397    0.401564    0.462112    11.00000   -1.50000
H14F  2   -0.621492    0.359391    0.389094    11.00000   -1.50000
AFIX   0
H3A   2    0.447595    0.240275    0.727930    11.00000    0.02513
H4A   2    0.140339    0.248281    0.736417    11.00000    0.03511
H4B   2    0.221294    0.191983    0.662871    11.00000    0.03050
H3B   2    0.371581    0.310030    0.790247    11.00000    0.03087
HKLF 4

REM  p21c_a.res in P2(1)/c
REM R1 =  0.0496 for    2960 Fo > 4sig(Fo)  and  0.0703 for all    3899 data
REM    273 parameters refined using      0 restraints

END

WGHT      0.0368      1.0871

REM Highest difference peak  0.182,  deepest hole -0.253,  1-sigma level  0.046
Q1    1   0.4586  0.4136  0.7005  11.00000  0.05    0.18
Q2    1   0.7108  0.3557  0.7417  11.00000  0.05    0.18
Q3    1   0.9424  0.4593  0.7994  11.00000  0.05    0.16
Q4    1   1.1371  0.6198  0.6954  11.00000  0.05    0.16
Q5    1   0.4706  0.3604  0.6481  11.00000  0.05    0.16
Q6    1   0.1536  0.2955  0.6659  11.00000  0.05    0.16
Q7    1   0.2172  0.3399  0.5986  11.00000  0.05    0.16
Q8    1   0.9437  0.5858  0.6025  11.00000  0.05    0.16
Q9    1   1.2441  0.3937  0.9751  11.00000  0.05    0.16
Q10   1  -0.3758  0.1844  0.5229  11.00000  0.05    0.16
Q11   1   0.6354  0.3916  0.6827  11.00000  0.05    0.15
Q12   1  -0.1800  0.2760  0.5459  11.00000  0.05    0.15
;
_shelx_res_checksum                52232
_shelx_hkl_file
;
  -1   0   0    3.80    1.00
   1   0   0    2.30    0.80
   1   0   0    2.30    0.80
  -2   0   0  882.41   23.60
   2   0   0  895.51   23.50
   2   0   0  881.81   23.60
  -3   0   0  935.91   25.30
   3   0   0  941.51   25.20
   3   0   0  889.61   25.20
  -4   0   0  363.86   12.70
   4   0   0  374.56   12.70
   4   0   0  375.66   12.80
  -5   0   0  479.25   15.90
   5   0   0  472.25   15.70
   5   0   0  466.75   15.70
  -6   0   0    2.40    2.60
  -6   0   0    4.80    3.30
   6   0   0    3.90    3.00
   6   0   0    1.00    2.90
  -7   0   0   40.40    5.30
  -7   0   0   40.50    5.90
   7   0   0   50.69    6.00
  -8   0   0  402.36   15.90
  -8   0   0  425.26   16.90
   8   0   0  445.06   16.80
   8   0   0  414.36   16.70
  -9   0   0  174.48   11.10
   9   0   0  173.38   11.30
 -10   0   0   26.70    6.10
  10   0   0   23.70    5.90
  10  -1   0   26.60    6.00
 -10   1   0   34.20    6.90
   9  -1   0    7.60    4.80
  -9   1   0   13.20    5.60
   8  -1   0  116.79    9.20
   8  -1   0  141.69    9.40
  -8   1   0  130.89    9.40
  -8   1   0  133.59    8.00
   7  -1   0  108.89    8.00
   7  -1   0  112.09    8.20
  -7   1   0  107.69    6.90
  -7   1   0  121.89    9.80
   6  -1   0   24.80    4.60
   6  -1   0   23.30    4.20
  -6   1   0   35.30    4.10
  -6   1   0   25.60    4.30
   5  -1   0   19.40    3.60
   5  -1   0   24.50    4.40
  -5   1   0   26.30    3.50
  -5   1   0   21.90    4.20
   4  -1   0  681.93   21.20
   4  -1   0  706.63   20.50
  -4   1   0  742.33   20.60
  -4   1   0  702.43   21.20
   3  -1   0   30.50    3.10
   3  -1   0   34.10    3.60
  -3   1   0   33.40    3.00
  -3   1   0   36.70    3.90
   2  -1   0    9.70    1.70
   2  -1   0   11.80    2.50
  -2   1   0    7.00    2.00
  -2   1   0    8.80    1.60
   1  -1   0  121.79    3.60
   1  -1   0  125.19    4.30
  -1  -1   0  129.49    4.00
  -1  -1   0  128.59    4.40
   1   1   0  128.19    4.80
   1   1   0  120.09    3.90
  -2  -1   0   13.60    2.30
  -2  -1   0   12.90    2.20
   2   1   0   12.20    2.10
   2   1   0   11.10    2.30
  -3  -1   0   34.80    3.60
  -3  -1   0   36.70    3.40
   3   1   0   32.30    3.30
   3   1   0   32.10    3.70
  -4  -1   0  707.23   20.90
  -4  -1   0  709.53   20.70
   4   1   0  689.83   21.50
   4   1   0  687.63   20.90
  -5  -1   0   29.80    4.20
  -5  -1   0   22.40    4.00
   5   1   0   22.40    3.80
   5   1   0   23.90    4.20
  -6  -1   0   21.30    4.10
  -6  -1   0   24.40    4.10
   6   1   0   32.20    4.80
   6   1   0   24.70    4.10
  -7  -1   0  103.69    7.80
   7   1   0   96.39    8.00
   7   1   0  100.09    7.30
  -8  -1   0  138.09    9.60
   8   1   0  138.29    9.80
  -9  -1   0    6.80    4.40
   9   1   0   10.30    5.30
   9   1   0   11.20    4.30
 -10  -1   0   40.00    6.70
  10   1   0   31.90    6.60
  10  -2   0   28.90    6.50
 -10   2   0   63.19    8.80
   9  -2   0    1.90    4.10
  -9   2   0   -0.80    2.60
  -9   2   0    1.10    4.20
   8  -2   0  480.75   19.80
   8  -2   0  479.65   19.30
  -8   2   0  484.05   16.90
  -8   2   0  512.75   19.40
   7  -2   0   62.09    7.10
   7  -2   0   52.79    5.90
  -7   2   0   47.30    6.20
  -7   2   0   57.39    5.20
   6  -2   0  142.59    7.40
   6  -2   0  138.99    8.40
  -6   2   0  129.89    8.20
  -6   2   0  134.19    6.60
   5  -2   0  122.79    6.40
   5  -2   0  120.99    7.40
  -5   2   0  109.19    5.70
  -5   2   0  115.59    7.10
   4  -2   0  734.63   20.60
   4  -2   0  694.73   21.90
  -4   2   0  738.43   21.90
  -4   2   0  716.63   20.10
   3  -2   0  327.37   11.50
   3  -2   0  313.17    9.70
  -3   2   0  312.47    9.50
  -3   2   0  336.57   11.30
   2  -2   0  253.97    7.30
   2  -2   0  266.37    8.90
   2  -2   0  245.18    7.40
  -2   2   0  248.88    8.60
   1  -2   0  623.34   16.00
   1  -2   0  624.84   17.10
  -1   2   0  614.44   16.00
  -1   2   0  635.04   17.20
   0  -2   0  384.46   10.50
   0  -2   0  392.66   10.60
   0   2   0  373.66   10.50
  -1  -2   0  659.73   17.90
   1   2   0  629.54   18.10
   1   2   0  720.23   17.50
  -2  -2   0  265.97    8.20
  -2  -2   0  271.37    9.10
   2   2   0  264.17    8.10
   2   2   0  269.27    9.20
  -3  -2   0  316.97   10.40
  -3  -2   0  327.17   11.10
   3   2   0  319.67   10.10
   3   2   0  330.57   11.30
  -4  -2   0  756.42   21.60
  -4  -2   0  729.93   22.20
   4   2   0  721.73   21.00
   4   2   0  745.23   22.40
  -5  -2   0  112.09    6.70
  -5  -2   0   99.79    6.70
   5   2   0  108.99    7.30
   5   2   0  121.39    6.30
  -6  -2   0  126.39    7.60
  -6  -2   0  131.29    7.90
   6   2   0  126.39    7.00
   6   2   0  124.09    9.70
  -7  -2   0   76.79    7.10
  -7  -2   0   65.59    6.70
   7   2   0   54.99    6.90
   7   2   0   76.49    6.30
  -8  -2   0  514.35   20.20
   8   2   0  499.65   19.60
   8   2   0  494.85   17.70
  -9  -2   0    0.60    4.30
   9   2   0   -4.90    4.00
   9   2   0    0.50    3.30
 -10  -2   0   50.69    7.40
  10   2   0   40.20    7.50
  10  -3   0    0.80    4.80
 -10   3   0    1.40    4.80
   9  -3   0    2.10    4.40
  -9   3   0   10.60    4.80
   8  -3   0    0.80    3.90
  -8   3   0    1.20    4.40
   7  -3   0  850.71   28.40
   7  -3   0  868.21   26.00
  -7   3   0  855.41   25.30
  -7   3   0  916.11   28.50
   6  -3   0  518.35   16.60
   6  -3   0  506.25   18.60
  -6   3   0  518.95   15.90
   5  -3   0   88.79    6.70
   5  -3   0   78.59    5.10
  -5   3   0   77.49    6.30
   4  -3   0   69.49    4.50
   4  -3   0   56.09    5.70
  -4   3   0   64.09    5.80
   3  -3   0   11.10    1.90
   3  -3   0    5.30    2.50
   3  -3   0    8.60    1.70
  -3   3   0    9.50    3.20
   2  -3   0    6.10    1.90
   2  -3   0    5.30    1.30
  -2   3   0    2.40    1.70
   1  -3   0    2.80    1.70
   1  -3   0    0.30    1.20
  -1   3   0    0.10    1.40
  -1   3   0    2.30    1.70
   0  -3   0   -0.50    1.80
   0  -3   0   -1.80    1.50
   0   3   0    0.30    1.60
   0   3   0   -0.70    1.40
  -1  -3   0    3.90    2.00
  -1  -3   0    1.40    1.50
   1   3   0   -1.50    1.40
   1   3   0    1.20    1.90
  -2  -3   0    3.60    1.80
  -2  -3   0    7.50    4.20
   2   3   0    6.90    1.70
   2   3   0    7.90    2.40
  -3  -3   0    7.10    2.50
  -3  -3   0    6.30    2.50
   3   3   0   11.20    3.10
   3   3   0   10.80    2.30
  -4  -3   0   61.19    5.20
  -4  -3   0   62.09    6.00
   4   3   0   70.59    6.40
   4   3   0   69.29    4.70
  -5  -3   0   80.29    6.20
  -5  -3   0   88.79    6.00
   5   3   0   82.29    5.10
   5   3   0   76.49    6.60
  -6  -3   0  446.66   19.40
  -6  -3   0  483.55   16.60
   6   3   0  511.95   15.90
   6   3   0  483.25   17.70
  -7  -3   0  886.61   27.30
  -7  -3   0  856.01   28.40
   7   3   0  905.81   28.90
   7   3   0  907.41   26.50
  -8  -3   0    7.90    5.20
   8   3   0    1.20    4.40
   8   3   0    4.70    3.60
  -9  -3   0    8.50    4.60
   9   3   0    7.10    3.70
   9   3   0    5.60    4.70
 -10  -3   0    9.70    4.80
  10   3   0   -3.40    5.40
  10  -4   0   -4.90    4.00
  10  -4   0   -2.20    2.80
 -10   4   0   -1.10    4.60
   9  -4   0    5.10    6.70
   9  -4   0    2.20    3.30
  -9   4   0    2.30    4.70
   8  -4   0   31.80    4.10
   8  -4   0   44.40    5.80
  -8   4   0   34.20    6.70
   7  -4   0  490.05   19.80
   7  -4   0  540.15   17.40
   7  -4   0  525.75   16.40
  -7   4   0  542.55   20.00
   6  -4   0   42.10    5.60
   6  -4   0   46.00    4.00
   6  -4   0   45.20    4.80
  -6   4   0   54.09    6.30
   5  -4   0  101.39    5.40
   5  -4   0  103.89    7.30
   5  -4   0  107.69    5.10
  -5   4   0   99.29    7.10
   4  -4   0   30.20    3.40
   4  -4   0   28.90    4.30
   4  -4   0   25.60    2.90
  -4   4   0   31.30    4.80
   3  -4   0   47.40    3.30
   3  -4   0   52.19    5.50
   3  -4   0   59.79    3.40
  -3   4   0   54.59    5.40
   2  -4   0   -1.30    1.90
   2  -4   0    1.00    1.10
  -2   4   0   -0.70    1.10
  -2   4   0    0.30    2.00
   1  -4   0   24.60    2.50
   1  -4   0   34.70    3.90
  -1   4   0   27.40    2.40
  -1   4   0   34.10    3.50
   0  -4   0  934.61   25.00
   0  -4   0  924.61   25.30
   0   4   0  952.10   25.30
   0   4   0  929.51   25.00
  -1  -4   0   31.50    3.10
  -1  -4   0   31.20    3.50
   1   4   0   36.20    3.60
  -2  -4   0   -0.20    2.10
  -2  -4   0    0.90    1.90
   2   4   0    0.70    2.00
   2   4   0    0.10    1.30
  -3  -4   0   55.99    4.60
   3   4   0   63.09    4.10
   3   4   0   55.29    5.80
  -4  -4   0   22.10    4.00
  -4  -4   0   35.50    4.10
   4   4   0   39.10    5.30
  -5  -4   0  112.09    6.50
  -5  -4   0  114.29    7.50
   5   4   0  111.99    5.80
   5   4   0  115.69   12.20
  -6  -4   0   56.59    6.10
  -6  -4   0   52.59    5.80
   6   4   0   52.09    4.70
   6   4   0   62.29    7.10
  -7  -4   0  536.55   18.80
   7   4   0  558.34   17.90
   7   4   0  536.45   20.60
  -8  -4   0   31.90    5.90
   8   4   0   27.90    4.50
  -9  -4   0   10.20    4.60
   9   4   0   12.60    5.50
   9   4   0    3.50    3.30
 -10  -4   0    2.10    4.30
  10   4   0    7.10    5.10
  10  -5   0   10.60    4.60
 -10   5   0   23.40    6.40
   9  -5   0    1.90    4.20
   9  -5   0   11.90    3.00
  -9   5   0   -6.20    3.60
   8  -5   0    3.80    3.70
   8  -5   0   11.30    3.00
  -8   5   0    8.90    5.30
   7  -5   0  104.49    6.80
   7  -5   0  102.29    5.70
  -7   5   0  115.19    9.00
   6  -5   0  152.78    9.70
   6  -5   0  155.48    6.50
   6  -5   0  161.78    7.30
  -6   5   0  159.38    9.60
   5  -5   0    1.90    2.70
   5  -5   0    3.20    2.00
   5  -5   0    1.90    1.90
  -5   5   0    0.20    2.50
   4  -5   0   29.20    3.10
   4  -5   0   28.40    2.90
   4  -5   0   27.20    4.20
  -4   5   0   38.40    5.80
   3  -5   0 1083.99   28.60
   3  -5   0 1091.99   31.90
  -3   5   0 1134.79   31.80
   2  -5   0  198.58    6.70
   2  -5   0  196.38    8.70
  -2   5   0  208.08    8.80
  -2   5   0  195.38    6.50
   1  -5   0  103.69    5.70
   1  -5   0   98.29    4.60
  -1   5   0   98.69    5.40
  -1   5   0   99.59    4.40
   0  -5   0    0.10    2.40
   0  -5   0   -0.80    1.70
   0   5   0   -1.40    1.90
   0   5   0    0.00    1.80
  -1  -5   0   97.99    5.00
  -1  -5   0   77.49    4.60
  -1  -5   0  102.19    5.50
   1   5   0  102.79    5.60
  -2  -5   0  204.68    8.90
  -2  -5   0  191.58    7.60
   2   5   0  207.88    7.50
   2   5   0  207.58    8.90
  -3  -5   0 1147.79   30.90
  -3  -5   0 1115.49   32.60
   3   5   0 1140.29   32.60
   3   5   0 1135.89   31.30
  -4  -5   0   22.20    4.00
  -4  -5   0   36.80    4.10
   4   5   0   49.20    6.00
   4   5   0   28.50    3.20
  -5  -5   0    3.60    3.30
  -5  -5   0   -3.60    2.30
   5   5   0    0.30    2.00
   5   5   0    0.60    2.90
  -6  -5   0  150.48    9.50
  -6  -5   0  150.48    8.40
   6   5   0  143.39    9.70
   6   5   0  161.88    7.40
  -7  -5   0   99.19    7.90
   7   5   0  122.49    9.80
   7   5   0  111.19    6.70
  -8  -5   0   12.70    5.00
   8   5   0   15.40    3.50
   8   5   0    1.20    4.50
  -9  -5   0    2.60    4.50
   9   5   0   -3.30    4.30
   9   5   0    3.00    3.00
 -10  -5   0   15.60    4.90
  10   5   0   14.50    3.50
  10   5   0   17.90    6.10
  10  -6   0   22.00    4.70
 -10   6   0    7.50    5.60
   9  -6   0   67.89    4.90
   9  -6   0   53.89    6.00
  -9   6   0   59.19    8.10
   8  -6   0    0.00    2.20
   8  -6   0   -3.10    3.20
  -8   6   0   -2.10    3.50
   7  -6   0   66.69    4.50
   7  -6   0   55.99    5.40
  -7   6   0   63.59    8.40
   6  -6   0    0.90    2.50
   6  -6   0    1.00    2.70
  -6   6   0   -0.10    3.00
   5  -6   0   96.09    4.60
   5  -6   0   92.39    7.60
   5  -6   0  105.29    5.00
  -5   6   0   97.29    7.50
   4  -6   0  137.19    8.40
   4  -6   0  126.29    5.10
   4  -6   0  137.19    5.40
  -4   6   0  132.29   10.90
   3  -6   0    0.20    2.80
   3  -6   0   -1.90    1.70
  -3   6   0   -0.70    1.60
  -3   6   0   -0.40    2.70
   2  -6   0   76.89    4.50
  -2   6   0   86.99    6.20
  -2   6   0   79.29    4.30
   1  -6   0  236.28    8.60
   1  -6   0  248.48   10.00
  -1   6   0  237.78    9.70
  -1   6   0  244.68    8.50
   0  -6   0   47.50    4.50
   0  -6   0   35.00    3.90
   0   6   0   41.70    4.10
   0   6   0   36.60    4.20
  -1  -6   0  230.78    9.00
  -1  -6   0  237.88    9.70
  -1  -6   0  236.18    9.10
   1   6   0  239.18    9.60
  -2  -6   0   88.89    6.70
  -2  -6   0   90.49    5.60
   2   6   0   89.99    6.80
  -3  -6   0    1.10    2.60
  -3  -6   0    2.80    3.10
   3   6   0   -0.50    1.80
   3   6   0   -2.90    2.90
  -4  -6   0  143.89    7.00
  -4  -6   0  139.49    8.50
   4   6   0  138.59    6.30
   4   6   0  153.78    9.00
  -5  -6   0  100.09    7.80
  -5  -6   0  103.19    6.40
   5   6   0   97.79    7.90
   5   6   0  111.79    5.70
  -6  -6   0   -2.00    3.10
   6   6   0    2.80    3.80
   6   6   0    3.30    2.40
  -7  -6   0   61.69    6.70
   7   6   0   62.39    7.90
   7   6   0   57.59    5.20
  -8  -6   0    0.00    4.30
   8   6   0    2.40    4.50
   8   6   0   -0.90    2.70
  -9  -6   0   60.39    7.50
   9   6   0   41.00    7.70
   9   6   0   58.79    5.80
 -10  -6   0   20.60    5.30
  10   6   0   12.50    6.00
 -10   7   0   13.70    6.30
   9  -7   0   58.79    6.10
   9  -7   0   72.19    4.50
  -9   7   0   57.79    8.60
   8  -7   0   63.99    4.40
   8  -7   0   52.09    5.60
  -8   7   0   77.69    9.80
   7  -7   0   15.20    2.60
   7  -7   0    7.90    3.10
  -7   7   0    8.60    4.20
   6  -7   0    8.30    2.70
   6  -7   0    5.80    2.30
  -6   7   0    5.90    3.90
   5  -7   0   74.99    4.00
   5  -7   0   77.49    4.40
   5  -7   0   65.89    7.10
  -5   7   0   73.29    7.00
   4  -7   0   13.30    2.20
   4  -7   0   13.40    2.10
   4  -7   0   13.40    4.20
  -4   7   0   17.30    4.30
   3  -7   0   66.59    6.10
   3  -7   0   63.79    3.90
  -3   7   0   58.09    3.50
  -3   7   0   66.99    6.10
   2  -7   0  192.98    9.70
   2  -7   0  215.18    7.80
  -2   7   0  212.88    9.60
  -2   7   0  199.58    7.40
   1  -7   0   86.19    6.60
   1  -7   0   93.29    5.70
  -1   7   0   86.69    5.20
  -1   7   0   84.19    6.20
   0  -7   0   -0.30    3.10
   0  -7   0    1.40    2.80
   0   7   0   -0.40    2.50
   0   7   0    2.50    2.80
  -1  -7   0   85.49    6.00
  -1  -7   0  100.59    6.20
  -1  -7   0   90.59    6.80
   1   7   0   82.09    6.30
  -2  -7   0  220.98   10.20
  -2  -7   0  220.48    9.00
   2   7   0  217.38   10.10
  -3  -7   0   60.99    6.10
  -3  -7   0   65.59    5.10
   3   7   0   68.59    6.40
  -4  -7   0   20.50    3.60
  -4  -7   0    6.70    3.20
   4   7   0   11.10    2.50
   4   7   0   17.20    4.40
  -5  -7   0   66.09    5.80
   5   7   0   68.79    4.70
   5   7   0   63.59    7.20
  -6  -7   0    7.10    3.80
   6   7   0    8.30    2.70
   6   7   0    3.90    4.10
  -7  -7   0   19.90    5.00
   7   7   0    8.70    3.00
   7   7   0   13.50    5.00
  -8  -7   0   71.89    8.40
   8   7   0   63.59    5.40
   8   7   0   64.19    8.60
  -9  -7   0   79.69    8.20
   9   7   0   64.99    8.90
   9   7   0   58.49    5.40
  10   7   0   22.90    7.00
  -9   8   0   29.70    7.50
  -8   8   0    0.90    4.60
  -7   8   0   32.60    6.50
  -6   8   0    5.00    4.00
   5  -8   0   13.30    2.40
   5  -8   0   19.00    2.70
  -5   8   0   21.00    4.70
   4  -8   0   15.80    2.50
   4  -8   0   14.60    4.00
   3  -8   0  111.29    7.60
   3  -8   0  111.39    5.20
  -3   8   0  108.09    7.40
  -3   8   0  100.69    4.80
   2  -8   0   30.20    3.50
   2  -8   0   18.60    3.80
  -2   8   0   37.60    5.30
  -2   8   0   22.90    2.80
   1  -8   0  413.66   15.20
   1  -8   0  401.56   13.50
  -1   8   0  418.46   14.80
  -1   8   0  406.36   13.20
   0  -8   0  285.17   11.10
   0  -8   0  272.27   11.30
   0   8   0  275.47   10.60
  -1  -8   0  410.86   14.10
  -1  -8   0  389.66   14.50
  -1  -8   0  409.66   14.30
   1   8   0  409.46   14.40
  -2  -8   0   40.30    4.70
  -2  -8   0   43.10    5.60
   2   8   0   40.20    5.30
  -3  -8   0   86.49    8.20
  -3  -8   0  108.49    6.50
  -3  -8   0  110.89    6.30
   3   8   0  114.49    7.80
  -4  -8   0   11.90    4.40
  -4  -8   0   20.70    4.00
   4   8   0   23.60    5.00
  -5  -8   0   22.70    4.30
   5   8   0   18.00    3.30
   5   8   0   20.10    5.00
  -6  -8   0    8.70    4.00
   6   8   0    0.50    4.00
   6   8   0    5.20    2.70
  -7  -8   0   54.09    6.60
   7   8   0   40.10    7.10
   7   8   0   38.10    4.50
  -8  -8   0  -12.60    6.50
   8   8   0    2.50    2.50
   8   8   0    2.40    4.70
  -9  -8   0   29.40    6.10
   9   8   0   19.50    6.40
   9   8   0   27.40    4.10
  -9   9   0   50.89    8.70
  -8   9   0   31.60    7.10
  -7   9   0  120.09   10.10
  -6   9   0   61.69    7.80
   5  -9   0  178.58    6.90
   5  -9   0  170.58    6.70
  -5   9   0  176.68   10.90
   4  -9   0  113.69    6.70
  -4   9   0  119.09    8.60
  -4   9   0  116.19    5.30
   3  -9   0    7.60    2.40
   3  -9   0    6.80    3.50
  -3   9   0    9.30    2.20
  -3   9   0    5.90    4.00
   2  -9   0  199.28    8.20
  -2   9   0  204.18   10.00
  -2   9   0  196.28    7.80
   1  -9   0   19.30    3.50
   1  -9   0   19.60    4.50
  -1   9   0   18.30    3.30
  -1   9   0   19.20    4.20
   0  -9   0    2.60    3.10
   0  -9   0   -2.60    2.30
   0   9   0    1.50    2.40
  -1  -9   0   18.50    3.70
  -1  -9   0   16.50    3.90
  -1  -9   0   14.60    3.90
   1   9   0   20.50    4.10
  -2  -9   0  200.48    9.20
  -2  -9   0  220.88   12.00
   2   9   0  204.68   10.20
  -3  -9   0   -0.20    2.80
  -3  -9   0    3.40    2.80
  -3  -9   0    3.00    2.90
   3   9   0    1.90    3.30
  -4  -9   0  127.19    7.60
  -4  -9   0  116.79    7.10
   4   9   0  123.39    9.00
  -5  -9   0  178.68    9.30
   5   9   0  162.88   10.80
  -6  -9   0   65.99    6.80
   6   9   0   63.49    8.20
   6   9   0   53.69    5.20
  -7  -9   0   92.29   10.40
   7   9   0  102.59    6.40
   7   9   0  106.69   10.20
  -8  -9   0   51.09    7.10
   8   9   0   52.19    8.50
  -9  -9   0   63.39    7.60
   9   9   0   54.49    8.50
   9   9   0   81.59    6.70
  -9  10   0   26.50    7.60
  -8  10   0   -7.40    4.30
  -7  10   0    3.30    4.60
  -6  10   0   -3.00    3.40
   5 -10   0   50.39    4.00
   5 -10   0   51.09    4.80
  -5  10   0   65.99    8.30
   4 -10   0   13.70    2.90
  -4  10   0    8.60    4.00
  -4  10   0   10.30    2.40
   3 -10   0   78.99    5.40
  -3  10   0   81.99    4.90
  -3  10   0   67.29    7.00
   2 -10   0   27.30    4.00
   2 -10   0   21.20    5.10
  -2  10   0   28.40    3.60
  -2  10   0   23.60    4.40
   1 -10   0  119.79    8.30
   1 -10   0  131.09    7.50
  -1  10   0  127.39    6.80
  -1  10   0  127.39    7.90
   0 -10   0  148.89    8.30
   0 -10   0  143.59    8.80
   0 -10   0  102.59   12.90
   0  10   0  172.28    8.20
  -1 -10   0  129.69    7.90
  -1 -10   0  127.49    8.20
  -1 -10   0  110.89    8.50
   1  10   0  144.69    8.30
  -2 -10   0   49.70    5.60
  -2 -10   0   32.50    5.60
  -2 -10   0   28.50    4.30
   2  10   0   37.60    5.40
  -3 -10   0   85.19    6.40
  -3 -10   0   91.09    6.80
   3  10   0   79.39    7.60
  -4 -10   0    8.00    4.10
  -4 -10   0    7.30    3.50
   4  10   0    7.40    4.60
  -5 -10   0   49.20    5.50
  -5 -10   0   52.89    6.40
   5  10   0   59.79    8.10
  -6 -10   0    1.00    4.80
   6  10   0    0.90    4.50
  -7 -10   0    8.10    4.60
   7  10   0    7.00    4.90
  -8 -10   0   -2.80    4.40
   8  10   0    0.00    4.30
  -9 -10   0   38.90    6.50
   9  10   0   34.00    7.40
  -8  11   0   12.80    5.50
  -7  11   0   11.70    4.90
  -6  11   0   23.50    6.70
   5 -11   0   51.49    4.10
   5 -11   0   49.70    4.80
  -5  11   0   37.60    6.70
   4 -11   0    9.50    3.10
  -4  11   0   10.50    2.60
  -4  11   0    9.30    4.80
   3 -11   0   56.99    5.30
  -3  11   0   44.40    4.50
  -3  11   0   61.59    7.10
   2 -11   0  374.56   13.60
  -2  11   0  387.66   15.80
  -2  11   0  365.16   12.90
   1 -11   0   -1.30    3.40
   1 -11   0    1.50    3.90
  -1  11   0   -2.20    3.00
  -1  11   0    1.40    2.60
   0 -11   0   -0.80    3.60
   0 -11   0   -4.30    3.10
   0 -11   0    0.90    3.70
   0  11   0   -2.00    3.60
  -1 -11   0   -2.40    3.60
  -1 -11   0   -2.10    3.20
  -1 -11   0    4.40    3.40
   1  11   0   -0.90    3.10
  -2 -11   0  438.06   18.30
  -2 -11   0  391.66   15.20
  -2 -11   0  377.86   15.40
   2  11   0  403.56   16.20
  -3 -11   0   38.10    8.70
  -3 -11   0   64.49    6.60
   3  11   0   63.79    7.20
  -4 -11   0    3.90    4.10
   4  11   0    6.60    4.80
  -5 -11   0   51.79    9.70
  -5 -11   0   60.79    6.90
   5  11   0   46.40    7.10
  -6 -11   0   29.00    5.50
  -6 -11   0   21.90    4.70
   6  11   0   13.20    8.70
  -7 -11   0   17.00    5.10
  -7 -11   0   16.70    3.90
   7  11   0   11.30    5.10
  -8 -11   0   25.40    6.10
  -8 -11   0   24.70    5.50
   8  11   0   12.30    5.50
  -8  12   0   -3.00    4.60
  -7  12   0    1.00    3.80
  -6  12   0   91.39    9.20
   5 -12   0   -0.50    2.50
  -5  12   0    5.10    4.10
   4 -12   0   78.89    5.90
  -4  12   0   77.09    5.10
  -4  12   0   76.89    8.30
   3 -12   0    6.30    3.40
  -3  12   0    2.40    3.20
  -3  12   0    1.70    2.50
   2 -12   0  136.19    8.20
  -2  12   0  122.09    8.90
  -2  12   0  127.59    7.10
   1 -12   0   78.79    7.10
   0 -12   0   23.00    5.40
   0 -12   0   19.40    5.10
   0  12   0   24.90    4.50
  -1 -12   0   73.59    7.80
  -1 -12   0   81.39    7.70
  -1 -12   0   78.79    7.60
   1  12   0   80.09    7.30
  -2 -12   0  158.18    9.60
  -2 -12   0  131.19    8.90
   2  12   0  143.39    9.70
  -3 -12   0    1.40    4.10
  -3 -12   0    9.20    3.60
   3  12   0    4.30    4.00
  -4 -12   0   89.49    8.00
  -4 -12   0   73.99    7.00
   4  12   0   87.39    8.80
  -5 -12   0    4.60    3.50
  -5 -12   0   -4.30    4.00
   5  12   0    1.40    4.40
  -6 -12   0   99.89    7.40
  -6 -12   0  103.49    8.70
   6  12   0   93.69    9.90
  -7 -12   0    7.70    4.40
  -7 -12   0   -0.40    4.60
   7  12   0   -3.10    3.90
  -8 -12   0   -0.80    4.60
   8  12   0    1.80    4.60
  -7  13   0    4.40    5.10
  -6  13   0   80.99    9.30
  -5  13   0    3.00    4.60
   4 -13   0   14.30    3.90
  -4  13   0   12.80    5.30
  -4  13   0    9.30    2.70
   3 -13   0  225.78   10.20
  -3  13   0  213.08   12.30
  -3  13   0  224.68    9.40
   2 -13   0   98.49    7.70
  -2  13   0   93.69    8.20
   1 -13   0    2.40    4.20
   1 -13   0    7.60    5.70
  -1  13   0    0.10    3.20
   0 -13   0   -3.10    3.90
   0 -13   0   -0.50    4.00
   0  13   0   -2.10    3.00
  -1 -13   0    8.40    5.00
   1  13   0    3.10    3.70
  -2 -13   0  103.09    8.80
   2  13   0  109.29    8.80
  -3 -13   0  236.68   12.20
   3  13   0  239.78   13.10
  -4 -13   0    7.20    4.80
   4  13   0    6.40    4.90
  -5 -13   0    7.60    4.80
   5  13   0    1.10    4.00
  -6 -13   0   85.59    8.60
   6  13   0   90.09    9.80
  -7 -13   0    3.20    4.60
   7  13   0    5.90    5.10
  -6  14   0    1.80    4.30
  -5  14   0   12.30    5.40
   4 -14   0   11.60    4.00
  -4  14   0    9.80    4.40
  -4  14   0   12.20    2.90
   3 -14   0    8.00    4.10
  -3  14   0    9.60    4.00
  -3  14   0    3.00    6.00
   2 -14   0    0.70    4.00
  -2  14   0    8.80    3.50
   1 -14   0   24.20    6.80
   1 -14   0   13.10    4.90
  -1  14   0   27.90    4.80
   0 -14   0   57.59    8.00
   0  14   0   71.19    7.10
  -1 -14   0   28.00    6.40
   1  14   0   32.30    6.00
  -2 -14   0    7.30    4.80
   2  14   0    6.30    4.20
  -3 -14   0   11.50    4.80
   3  14   0   10.90    4.90
  -4 -14   0   14.70    5.20
   4  14   0   22.60    5.90
  -5 -14   0   20.60    5.50
   5  14   0   22.00    6.20
  -6 -14   0   -3.00    3.90
   6  14   0    0.50    4.00
  -6  15   0    2.20    4.90
   5 -15   0  105.29    6.60
  -5  15   0  114.29   10.60
   4 -15   0   -1.50    3.60
  -4  15   0   13.80    3.00
  -4  15   0    5.70    4.40
   3 -15   0   13.90    4.70
  -3  15   0   21.10    3.90
   2 -15   0    5.50    4.30
  -2  15   0    7.00    3.10
   1 -15   0  131.59   11.10
  -1  15   0  122.49    8.40
   0 -15   0    0.90    4.60
   0  15   0    1.20    3.20
  -1 -15   0  132.89   11.20
   1  15   0  132.09    9.60
  -2 -15   0   -3.30    4.60
   2  15   0    2.60    4.00
  -3 -15   0   24.20    6.00
   3  15   0   11.00    5.10
  -4 -15   0   15.30    5.70
   4  15   0   10.40    4.90
  -5 -15   0  132.89   10.60
   5  15   0  144.09   11.50
  -6 -15   0   12.80    5.50
   6  15   0    3.90    4.60
  -5  16   0   13.40    6.20
   4 -16   0   -8.60    4.00
  -4  16   0    7.80    3.70
  -4  16   0    0.90    4.00
   3 -16   0    7.20    4.40
  -3  16   0   10.50    3.50
   2 -16   0   16.20    6.50
  -2  16   0   25.10    4.50
   1 -16   0    6.20    5.20
  -1  16   0    5.60    3.60
   0 -16   0   96.69   10.20
   0  16   0   68.09    7.40
  -1 -16   0    1.10    7.10
   1  16   0    7.40    4.10
  -2 -16   0   28.20    6.90
   2  16   0   35.90    6.60
  -3 -16   0   12.90    5.50
   3  16   0    7.30    4.60
  -4 -16   0    4.10    5.50
   4  16   0    1.70    4.50
  -5 -16   0   28.70    6.70
   5  16   0   11.70    5.60
   3 -17   0    6.00    6.60
  -3  17   0    6.60    3.40
   2 -17   0    3.50    6.50
  -2  17   0    6.90    3.10
   1 -17   0   16.50    6.40
  -1  17   0   19.40    4.70
   0 -17   0    0.80    5.80
   0  17   0    4.00    3.90
  -1 -17   0   27.90    7.10
   1  17   0   12.50    4.80
  -2 -17   0   -4.30    5.10
   2  17   0   -3.40    3.40
  -3 -17   0   12.20    6.10
   3  17   0   10.30    4.90
   1 -18   0    5.90    6.60
  -1  18   0   16.00    4.50
   0 -18   0  171.78   14.60
   0  18   0  147.79   10.20
  -1 -18   0   12.00    6.50
   1  18   0    8.30    4.10
  -1 -18   1   72.19   10.60
   0  18  -1   75.39    8.00
   0 -18   1   60.99   10.30
   3  17  -1   17.30    5.30
  -3 -17   1   12.50    6.00
   2  17  -1    1.30    3.80
  -2 -17   1    1.70    5.60
   1  17  -1  181.18   11.50
  -1 -17   1  183.58   13.30
   0  17  -1   14.40    4.40
   0 -17   1   16.50    7.50
  -1  17  -1   -1.50    3.30
   1 -17   1   -8.80    4.20
  -2  17  -1    9.20    3.70
   2 -17   1    1.50    5.60
  -3  17  -1    0.10    3.30
   3 -17   1    2.40    6.10
   5  16  -1    9.90    5.20
  -5 -16   1   15.10    6.50
   4  16  -1    3.20    4.30
  -4 -16   1   10.10    5.70
   3  16  -1   16.50    5.20
  -3 -16   1   12.20    5.90
   2  16  -1   -6.30    3.20
  -2 -16   1    0.10    9.20
   1  16  -1   12.10    4.50
  -1 -16   1   18.00    6.20
   0  16  -1   -1.40    3.40
   0 -16   1   -7.30    5.30
  -1  16  -1  220.18   11.20
   1 -16   1  207.68   13.90
  -2  16  -1    4.60    3.50
   2 -16   1    0.80    4.80
  -3  16  -1    0.40    3.10
   3 -16   1   -0.10    5.30
  -4  16  -1   31.10    4.30
   4 -16   1   23.40    5.40
   6  15  -1    0.50    4.40
  -6 -15   1    4.60    5.10
   5  15  -1   70.29    9.70
  -5 -15   1   78.59    9.30
   4  15  -1   14.60    5.20
  -4 -15   1   21.20    6.00
   3  15  -1   59.39    8.00
  -3 -15   1   66.49    8.00
   2  15  -1    3.20    3.80
  -2 -15   1   -0.80    4.90
   1  15  -1    2.50    3.80
  -1 -15   1    3.30    5.20
   0  15  -1   11.60    4.30
   0 -15   1    2.60    5.50
  -1  15  -1   55.39    6.50
   1 -15   1   61.69   13.40
  -2  15  -1    6.90    3.50
   2 -15   1    1.70    5.40
  -3  15  -1    2.00    3.30
   3 -15   1   -0.50    3.80
  -4  15  -1   19.30    3.80
   4 -15   1   33.60    8.00
  -5  15  -1    0.20    2.60
  -5  15  -1    1.20    4.00
   5 -15   1    4.30    3.70
  -6  15  -1   39.60    7.90
   6  14  -1    1.60    4.60
  -6 -14   1    2.20    4.60
   5  14  -1   64.99    9.00
  -5 -14   1   69.39    8.50
   4  14  -1   15.80    5.20
  -4 -14   1   31.10    6.50
   3  14  -1   32.30    6.30
  -3 -14   1   36.80    6.70
   2  14  -1   28.40    6.00
  -2 -14   1   32.30    6.40
   1  14  -1   49.80    6.60
  -1 -14   1   46.20    7.40
   0  14  -1   34.60    5.50
   0 -14   1   26.30    5.90
  -1  14  -1    4.30    3.60
   1 -14   1   -0.20    4.50
  -2  14  -1  102.49    7.20
   2 -14   1  112.09   11.00
   2 -14   1   83.89    8.00
  -3  14  -1    5.80    3.00
   3 -14   1    2.70    4.00
  -4  14  -1   15.70    5.10
  -4  14  -1   17.90    3.80
   4 -14   1   17.70    4.50
  -5  14  -1    3.10    4.20
   5 -14   1    3.70    3.50
  -6  14  -1   80.89    9.70
   7  13  -1   18.20    6.30
  -7 -13   1   24.60    6.10
   6  13  -1  313.97   16.70
  -6 -13   1  290.77   14.50
   5  13  -1   20.00    6.30
  -5 -13   1   24.10    6.10
   4  13  -1   33.90    6.60
  -4 -13   1   32.70    6.30
   3  13  -1   62.69    7.90
  -3 -13   1   69.09    7.90
   2  13  -1  471.15   18.50
  -2 -13   1  445.96   18.20
   1  13  -1  161.18   10.00
  -1 -13   1  146.59   10.40
   0  13  -1    3.30    3.00
   0 -13   1    4.50    4.20
  -1  13  -1   19.50    4.30
   1 -13   1   15.60    4.80
   1 -13   1   19.30    6.90
  -2  13  -1  197.48    9.30
   2 -13   1  163.48   11.70
  -3  13  -1  191.28    8.90
  -3  13  -1  174.98   11.20
   3 -13   1  177.78    9.50
  -4  13  -1   31.20    7.10
  -4  13  -1   34.80    4.20
   4 -13   1   35.10    4.90
  -5  13  -1  125.39   10.70
   5 -13   1  137.79    7.50
  -6  13  -1   12.90    5.40
   6 -13   1   13.50    3.20
  -7  13  -1   36.20    8.20
   8  12  -1   25.50    6.90
  -8 -12   1   27.90    6.60
   7  12  -1   -0.70    3.80
  -7 -12   1    0.50    5.00
   6  12  -1    2.50    4.50
  -6 -12   1   16.00    5.00
   5  12  -1  138.59   10.60
  -5 -12   1  124.69    9.90
   4  12  -1    5.40    4.60
  -4 -12   1    2.40    4.30
  -4 -12   1    7.00    4.10
   3  12  -1    9.60    4.30
  -3 -12   1    4.10    3.80
  -3 -12   1    8.30    4.60
   2  12  -1  101.59    8.50
  -2 -12   1  111.89    8.90
   1  12  -1   -0.20    3.20
  -1 -12   1    6.20    4.40
   0  12  -1    2.40    3.20
   0 -12   1    1.40    4.20
   0 -12   1    4.40    4.30
  -1  12  -1   15.20    3.80
   1 -12   1   13.50    4.90
  -2  12  -1  120.39    7.20
   2 -12   1  115.69    7.80
  -3  12  -1   10.60    4.40
  -3  12  -1   13.90    3.20
   3 -12   1   10.70    3.80
  -4  12  -1  122.39    9.70
  -4  12  -1  109.19    6.40
   4 -12   1  110.49    6.80
  -5  12  -1   20.00    5.30
   5 -12   1   21.90    3.60
  -6  12  -1    0.70    4.60
   6 -12   1    3.30    2.70
   6 -12   1    9.50    2.70
  -7  12  -1   16.60    5.50
  -8  12  -1   19.00    6.80
   8  11  -1   27.70    6.90
  -8 -11   1   34.40    6.70
   7  11  -1   24.30    6.30
  -7 -11   1   32.90    6.20
   6  11  -1    0.30    7.00
  -6 -11   1    3.10    4.50
   5  11  -1   10.50    5.10
  -5 -11   1   16.00    4.30
  -5 -11   1   11.20    4.80
   4  11  -1    1.50    4.10
  -4 -11   1   -0.20    3.30
  -4 -11   1    4.60    4.20
   3  11  -1  157.68   10.00
  -3 -11   1  154.08    9.20
  -3 -11   1  118.79    8.00
   2  11  -1  238.78   11.80
  -2 -11   1  225.78   11.30
  -2 -11   1  255.97   11.90
   1  11  -1   50.69    6.00
  -1 -11   1   31.00    5.40
  -1 -11   1   46.40    6.50
  -1 -11   1   37.00    5.80
   0  11  -1   30.20    4.80
   0 -11   1   29.40    4.90
   0 -11   1   26.40    5.10
   0 -11   1   32.60    8.00
  -1  11  -1    1.70    2.90
   1 -11   1    3.00    3.40
  -2  11  -1  376.96   13.20
  -2  11  -1  384.76   15.60
   2 -11   1  349.07   13.50
  -3  11  -1    4.10    2.60
  -3  11  -1   15.50    4.60
   3 -11   1   10.20    3.40
  -4  11  -1    1.00    2.40
  -4  11  -1    2.80    4.20
   4 -11   1   -2.40    2.50
  -5  11  -1   64.29    8.20
   5 -11   1   72.69    5.10
  -6  11  -1   63.29    9.60
   6 -11   1   85.49    5.50
   6 -11   1   82.39    5.00
  -7  11  -1    6.30    5.00
  -8  11  -1    9.00    5.80
   9  10  -1   -4.90    4.40
  -9 -10   1   -2.40    5.40
   8  10  -1   -0.50    4.20
  -8 -10   1   -0.90    4.90
   7  10  -1    5.40    3.00
   7  10  -1    2.90    4.50
  -7 -10   1    0.40    4.30
   6  10  -1   38.00    5.00
   6  10  -1   34.30    6.50
  -6 -10   1   34.70    5.90
   5  10  -1    4.30    4.30
  -5 -10   1    4.20    4.00
   4  10  -1  118.79    9.20
  -4 -10   1  106.49    8.10
  -4 -10   1  113.49    7.60
   3  10  -1   72.59    7.10
  -3 -10   1   64.99    6.50
   2  10  -1   12.50    4.10
  -2 -10   1    9.50    3.90
  -2 -10   1    5.10    3.40
  -2 -10   1    1.70    3.60
   1  10  -1   12.60    3.70
  -1 -10   1   11.90    3.90
  -1 -10   1   15.70    5.10
   0  10  -1    5.70    3.00
   0 -10   1    7.40    3.70
   0 -10   1    6.30    2.60
   0 -10   1    7.80    3.50
  -1  10  -1    0.70    2.40
   1 -10   1   -1.00    2.70
   1 -10   1   -2.00    2.70
  -2  10  -1  280.27   10.50
  -2  10  -1  285.87   12.70
   2 -10   1  287.17   13.30
   2 -10   1  283.97   11.00
  -3  10  -1   12.50    2.90
  -3  10  -1   20.00    4.90
   3 -10   1   16.10    3.50
  -4  10  -1   17.00    3.10
  -4  10  -1   15.30    4.30
   4 -10   1   16.80    3.30
  -5  10  -1  179.18   11.20
   5 -10   1  192.58    8.10
   5 -10   1  188.58    7.70
  -6  10  -1   10.90    4.40
   6 -10   1    8.60    3.00
   6 -10   1   15.20    2.80
  -7  10  -1   -1.10    7.10
  -8  10  -1   -2.30    4.40
  -9  10  -1   27.40    7.00
   9   9  -1   24.40    6.80
  -9  -9   1   32.00    6.80
   8   9  -1   -0.70    4.40
   8   9  -1   -2.40    2.40
  -8  -9   1   -0.20    4.80
   7   9  -1    3.20    4.60
   7   9  -1    7.50    3.20
  -7  -9   1    3.90    4.60
   6   9  -1    5.00    4.40
   6   9  -1    2.20    2.80
  -6  -9   1   -0.30    3.80
   5   9  -1   -0.10    2.50
   5   9  -1   -3.00    3.30
  -5  -9   1   -1.70    3.90
   4   9  -1   83.79    7.80
  -4  -9   1   80.59    6.90
   3   9  -1    2.10    3.20
  -3  -9   1   -1.60    3.30
  -3  -9   1    1.90    1.20
  -3  -9   1    2.90    3.20
   2   9  -1   55.09    5.90
  -2  -9   1   45.30    5.20
  -2  -9   1   46.20    5.40
   1   9  -1    2.60    2.90
  -1  -9   1    0.30    2.70
  -1  -9   1    7.60    3.50
  -1  -9   1    1.50    3.20
   0   9  -1    0.90    2.60
   0  -9   1    1.90    2.70
   0  -9   1    1.00    2.10
   0  -9   1    1.00    3.30
  -1   9  -1   52.49    5.40
  -1   9  -1   54.89    4.80
   1  -9   1   52.29    5.00
   1  -9   1   59.29    6.00
  -2   9  -1   -3.40    2.50
  -2   9  -1    3.50    2.10
   2  -9   1    2.40    2.50
   2  -9   1    0.70    2.40
  -3   9  -1    6.50    3.20
  -3   9  -1    7.90    2.30
   3  -9   1    3.00    3.00
   3  -9   1   13.00    3.00
  -4   9  -1  134.49    8.90
  -4   9  -1  112.89    5.80
   4  -9   1  118.59    5.90
  -5   9  -1   28.30    5.70
   5  -9   1   32.50    3.80
   5  -9   1   36.70    3.80
  -6   9  -1   25.10    5.60
   6  -9   1   15.50    2.90
   6  -9   1   19.60    3.60
  -7   9  -1   10.40    5.00
   7  -9   1    8.20    3.40
   7  -9   1   15.70    2.90
  -8   9  -1   -4.90    4.00
   8  -9   1   -7.80    3.00
  -9   9  -1   -3.30    4.50
   9   8  -1   95.89   10.20
   9   8  -1  116.39   10.00
  -9  -8   1   81.59    9.20
   8   8  -1   37.70    4.60
   8   8  -1   27.90    6.30
  -8  -8   1   45.20    6.90
   7   8  -1  123.29   10.30
  -7  -8   1  118.19    8.90
   6   8  -1   31.60    6.20
   6   8  -1   39.50    4.70
  -6  -8   1   45.60    6.20
   5   8  -1   54.29    7.10
   5   8  -1   56.29    4.90
  -5  -8   1   60.99    6.40
   4   8  -1   -0.50    3.10
   4   8  -1    3.30    2.30
  -4  -8   1    1.70    3.30
  -4  -8   1    1.20    3.20
   3   8  -1   89.09    7.10
  -3  -8   1   84.99    6.20
  -3  -8   1   90.09    7.40
   2   8  -1  207.78   10.00
  -2  -8   1  203.58   10.20
  -2  -8   1  208.38    9.30
  -2  -8   1  207.88    9.30
   1   8  -1   45.80    5.20
  -1  -8   1   38.90    5.00
  -1  -8   1   38.90    5.10
  -1  -8   1   41.40    4.90
   0   8  -1  184.38    8.40
   0  -8   1  175.88    8.50
   0  -8   1  190.18    9.10
   0  -8   1  172.48    8.90
  -1   8  -1  519.05   16.40
  -1   8  -1  544.65   17.90
   1  -8   1  531.65   16.80
   1  -8   1  541.25   18.30
  -2   8  -1   42.20    3.90
   2  -8   1   42.70    4.20
   2  -8   1   27.20    4.20
  -3   8  -1   19.10    2.70
  -3   8  -1   27.30    4.40
   3  -8   1   14.30    3.20
   3  -8   1   22.40    2.80
  -4   8  -1   52.89    6.10
  -4   8  -1   56.59    4.10
   4  -8   1   57.49    4.20
  -5   8  -1   61.29    7.10
   5  -8   1   61.49    4.40
   5  -8   1   62.69    4.70
  -6   8  -1    9.80    4.10
   6  -8   1    8.00    2.50
   6  -8   1    5.40    2.90
  -7   8  -1   14.20    5.40
   7  -8   1   14.70    2.80
   7  -8   1    9.10    3.50
  -8   8  -1    5.60    4.50
   8  -8   1   -0.80    3.50
   8  -8   1   13.40    2.50
  -9   8  -1   -7.60    5.00
   9  -8   1   -0.90    3.50
  10   7  -1   95.29   10.40
 -10  -7   1   91.49    9.70
   9   7  -1   -0.70    4.60
   9   7  -1    5.70    2.80
  -9  -7   1   16.30    5.40
   8   7  -1   35.40    4.70
   8   7  -1   28.40    6.60
  -8  -7   1   27.70    6.00
   7   7  -1    0.90    4.30
   7   7  -1    2.60    2.80
   6   7  -1   -0.20    3.80
   6   7  -1    3.80    2.70
  -6  -7   1   -0.40    3.70
   5   7  -1  268.27   12.70
   5   7  -1  241.98    9.80
  -5  -7   1  253.27   10.90
   4   7  -1   65.29    6.50
   4   7  -1   70.89    4.80
  -4  -7   1   63.99    6.40
  -4  -7   1   73.19    5.90
   3   7  -1  122.59    6.30
   3   7  -1  129.39    8.20
  -3  -7   1  127.29    7.00
  -3  -7   1  129.09    8.10
   2   7  -1   34.00    5.10
  -2  -7   1   23.40    4.40
  -2  -7   1   23.00    3.90
   1   7  -1   12.70    3.60
  -1  -7   1   10.30    3.50
  -1  -7   1    7.20    3.20
  -1  -7   1    7.50    3.30
   0   7  -1  658.53   20.10
   0  -7   1  695.73   21.00
   0  -7   1  659.03   20.60
   0  -7   1  688.23   20.40
  -1   7  -1   78.49    6.00
  -1   7  -1   74.59    5.10
   1  -7   1   70.69    6.10
   1  -7   1   75.29    5.40
  -2   7  -1  205.98    7.80
  -2   7  -1  205.68    9.50
   2  -7   1  210.48    9.90
   2  -7   1  211.28    8.00
  -3   7  -1    5.80    3.00
  -3   7  -1    5.70    2.00
   3  -7   1    7.30    3.50
   3  -7   1    5.70    2.60
  -4   7  -1   50.69    5.90
   4  -7   1   53.79    3.90
   4  -7   1   53.49    5.90
  -5   7  -1    3.70    3.20
   5  -7   1    7.20    3.40
   5  -7   1    5.60    2.20
   5  -7   1    8.90    2.60
  -6   7  -1    0.50    3.60
   6  -7   1    4.50    2.80
   6  -7   1    0.20    2.20
  -7   7  -1   21.40    5.70
   7  -7   1   23.70    4.30
   7  -7   1   24.80    3.30
  -8   7  -1   16.80    5.40
   8  -7   1   17.60    4.40
   8  -7   1   29.00    3.70
  -9   7  -1   16.60    7.10
   9  -7   1   32.40    5.20
   9  -7   1   50.59    4.70
 -10   7  -1   13.50    6.40
  10   6  -1    6.50    5.20
 -10  -6   1   17.60    5.80
   9   6  -1   17.30    6.00
   9   6  -1   13.90    3.30
  -9  -6   1   19.70    5.60
   8   6  -1   41.00    7.10
   8   6  -1   44.40    5.10
  -8  -6   1   43.30    6.80
   7   6  -1  143.79    7.90
   7   6  -1  152.78   10.70
  -7  -6   1  159.88    9.80
   6   6  -1   34.80    6.10
   6   6  -1   33.80    4.30
  -6  -6   1   30.00    5.20
   5   6  -1  117.09    8.40
   5   6  -1  134.49    6.70
  -5  -6   1  127.09    8.50
  -5  -6   1  127.69    7.50
   4   6  -1   47.40    4.10
   4   6  -1   47.70    5.70
  -4  -6   1   45.90    4.90
  -4  -6   1   34.80    4.50
   3   6  -1   62.79    4.50
   3   6  -1   62.29    6.30
  -3  -6   1   63.09    6.20
  -3  -6   1   61.99    5.50
   2   6  -1  117.69    7.30
   2   6  -1  114.59    6.00
  -2  -6   1  106.19    7.40
  -2  -6   1  112.89    6.40
   1   6  -1   19.60    3.80
  -1  -6   1   18.60    3.70
  -1  -6   1   16.00    3.60
  -1  -6   1   25.30    4.10
   0   6  -1   -1.00    2.30
   0  -6   1   -0.10    2.90
   0  -6   1    1.80    2.70
   0  -6   1   -1.20    2.40
  -1   6  -1   65.09    5.40
  -1   6  -1   64.79    4.60
   1  -6   1   75.39    8.00
   1  -6   1   64.79    5.30
  -2   6  -1    0.10    2.20
  -2   6  -1    4.30    3.30
   2  -6   1    2.70    2.30
   2  -6   1    1.40    2.50
  -3   6  -1    9.90    2.30
  -3   6  -1    7.30    3.10
   3  -6   1    7.60    2.20
   3  -6   1    3.90    2.90
  -4   6  -1    1.00    2.90
   4  -6   1    0.00    2.30
   4  -6   1    3.20    1.90
   4  -6   1    0.00    1.90
  -5   6  -1    0.20    2.90
   5  -6   1    5.10    2.30
   5  -6   1    2.40    2.90
   5  -6   1    3.60    2.10
  -6   6  -1    3.40    3.80
   6  -6   1   11.00    2.60
   6  -6   1    8.20    4.20
   6  -6   1    6.10    2.90
  -7   6  -1   36.90    5.90
   7  -6   1   47.90    4.60
   7  -6   1   45.30    5.20
  -8   6  -1    4.50    4.50
   8  -6   1   -4.20    3.40
   8  -6   1    8.10    3.00
  -9   6  -1    2.20    5.30
   9  -6   1   13.40    3.10
   9  -6   1    8.80    4.40
 -10   6  -1   -1.70    4.70
  10  -6   1   13.00    5.00
  10   5  -1    2.30    4.90
 -10  -5   1    2.60    5.40
   9   5  -1   47.20    5.40
   9   5  -1   37.00    7.00
  -9  -5   1   42.90    7.20
   8   5  -1   34.70    5.30
   8   5  -1   28.00    6.20
  -8  -5   1   29.40    6.30
   7   5  -1  109.59    7.00
   7   5  -1  105.99    9.20
  -7  -5   1  107.69    8.50
   6   5  -1   43.70    6.30
   6   5  -1   31.70    4.20
  -6  -5   1   34.10    5.30
  -6  -5   1   28.90    5.30
   5   5  -1  118.79    8.10
   5   5  -1  126.39    6.40
  -5  -5   1  123.29    7.30
  -5  -5   1  109.59    9.10
   4   5  -1  313.67   10.90
   4   5  -1  300.17   12.50
  -4  -5   1  312.17   12.60
  -4  -5   1  302.37   11.30
   3   5  -1    0.50    3.30
   3   5  -1   -0.60    2.20
  -3  -5   1   -2.60    2.80
  -3  -5   1    1.70    3.00
   2   5  -1   51.59    5.20
   2   5  -1   31.30    3.50
  -2  -5   1   50.39    5.20
  -2  -5   1   42.50    4.30
   1   5  -1  135.99    6.50
  -1  -5   1  130.19    6.40
  -1  -5   1  130.69    6.10
   0   5  -1  452.35   14.20
   0  -5   1  485.45   14.50
   0  -5   1  482.35   14.70
   0  -5   1  479.25   14.60
  -1   5  -1   62.89    4.60
  -1   5  -1   59.59    3.80
   1  -5   1   55.29    4.30
   1  -5   1   57.49    3.70
  -2   5  -1  148.09    6.00
  -2   5  -1  159.58    7.60
   2  -5   1  156.68    6.00
   2  -5   1  161.88    7.80
  -3   5  -1  650.03   18.60
  -3   5  -1  676.33   21.00
   3  -5   1  685.13   18.70
   3  -5   1  678.43   21.20
  -4   5  -1   30.30    5.00
   4  -5   1   19.70    2.80
   4  -5   1   21.80    4.40
   4  -5   1   18.20    2.70
  -5   5  -1    6.60    4.10
   5  -5   1    9.40    2.60
   5  -5   1    3.70    3.10
   5  -5   1    8.90    2.30
  -6   5  -1    2.90    3.30
   6  -5   1   -0.80    2.60
   6  -5   1    3.20    2.30
   6  -5   1   -0.10    3.10
  -7   5  -1  156.18   10.00
   7  -5   1  148.99    8.30
   7  -5   1  143.99    7.10
  -8   5  -1   51.59    7.10
   8  -5   1   55.39    5.10
   8  -5   1   54.59    6.30
  -9   5  -1    4.80    4.60
   9  -5   1   15.30    4.90
   9  -5   1    3.80    4.30
 -10   5  -1   -1.30    8.10
  10  -5   1    1.50    4.60
  10   4  -1    5.60    5.20
 -10  -4   1   20.70    5.80
   9   4  -1   57.59    8.10
   9   4  -1   68.09    6.50
  -9  -4   1   54.89    7.80
   8   4  -1   45.80    6.40
   8   4  -1   37.60    6.70
  -8  -4   1   40.80    6.60
   7   4  -1   77.99    8.00
   7   4  -1   69.39    6.20
  -7  -4   1   60.49    7.20
   6   4  -1   43.60    4.80
   6   4  -1   44.30    6.10
  -6  -4   1   40.20    5.40
  -6  -4   1   48.30    6.40
   5   4  -1  220.08    8.90
   5   4  -1  216.88   10.70
  -5  -4   1  230.38    9.80
  -5  -4   1  216.48   10.30
   4   4  -1   29.90    4.80
   4   4  -1   22.20    3.40
  -4  -4   1   15.20    3.60
  -4  -4   1   18.60    3.80
   3   4  -1 1077.69   30.60
   3   4  -1 1113.69   31.20
  -3  -4   1 1096.19   31.10
  -3  -4   1 1101.39   30.10
   2   4  -1    2.30    1.70
   2   4  -1    1.50    2.30
  -2  -4   1    2.80    2.30
  -2  -4   1   -1.10    2.00
   1   4  -1   24.30    2.60
  -1  -4   1   21.70    2.70
  -1  -4   1   17.40    2.70
   0   4  -1   46.30    3.60
   0  -4   1   54.29    3.80
   0  -4   1   42.80    3.50
   0  -4   1   57.19    4.00
  -1   4  -1   36.20    3.60
  -1   4  -1   33.30    2.80
   1  -4   1   28.60    2.70
  -2   4  -1   24.60    2.60
  -2   4  -1   28.60    3.40
   2  -4   1   23.80    3.00
   2  -4   1   27.20    2.60
  -3   4  -1 1956.10   51.69
   3  -4   1 1940.71   51.89
   3  -4   1 1933.71   49.60
   3  -4   1 1937.41   49.80
  -4   4  -1  278.17   11.30
   4  -4   1  286.07    9.60
   4  -4   1  266.27   11.40
   4  -4   1  278.97    9.20
  -5   4  -1    0.10    2.70
   5  -4   1    2.20    3.20
   5  -4   1   -3.00    1.70
   5  -4   1   -0.80    2.00
  -6   4  -1    2.50    3.40
   6  -4   1   10.10    2.90
   6  -4   1    6.30    3.00
  -7   4  -1  189.68   10.60
   7  -4   1  185.98   10.90
   7  -4   1  163.28    9.10
   7  -4   1  159.08    7.90
  -8   4  -1    2.90    4.10
   8  -4   1   11.00    4.60
   8  -4   1   10.30    3.30
  -9   4  -1    7.70    4.90
   9  -4   1   18.60    3.70
   9  -4   1   11.00    5.00
 -10   4  -1   21.60    6.10
  10  -4   1   12.80    5.40
  10   3  -1    6.30    5.00
 -10  -3   1   12.40    5.20
   9   3  -1   33.30    5.40
   9   3  -1   40.90    6.80
  -9  -3   1   30.60    6.60
   8   3  -1    7.90    3.60
   8   3  -1    2.70    4.40
  -8  -3   1    4.40    4.40
   7   3  -1   53.59    5.80
   7   3  -1   65.89    7.50
  -7  -3   1   55.39    6.90
  -7  -3   1   59.99    6.70
   6   3  -1  169.78    9.70
   6   3  -1  167.68    8.30
  -6  -3   1  177.78    9.30
  -6  -3   1  208.38   11.20
   5   3  -1   44.60    5.50
   5   3  -1   39.70    4.30
  -5  -3   1   37.60    5.10
  -5  -3   1   44.20    5.00
   4   3  -1   -2.70    2.40
   4   3  -1    0.20    3.10
  -4  -3   1    3.90    3.00
  -4  -3   1    3.20    2.90
   3   3  -1  134.89    6.00
   3   3  -1  133.39    7.00
  -3  -3   1  143.19    7.00
  -3  -3   1  137.89    6.50
   2   3  -1  346.67   11.30
   2   3  -1  342.17   10.40
  -2  -3   1  322.67   14.50
  -2  -3   1  340.77   10.70
   1   3  -1   36.20    3.50
  -1  -3   1   28.60    3.30
   0   3  -1   83.19    4.20
   0  -3   1   84.09    4.20
   0  -3   1   85.99    4.40
   0  -3   1   88.29    4.40
  -1   3  -1  881.41   23.40
  -1   3  -1  902.21   24.20
   1  -3   1  891.51   23.40
   1  -3   1  905.31   24.30
  -2   3  -1  621.74   16.90
  -2   3  -1  632.14   18.10
   2  -3   1  613.84   16.80
  -3   3  -1   23.80    3.50
   3  -3   1   21.20    2.50
   3  -3   1   24.30    2.80
   3  -3   1   28.50    4.10
  -4   3  -1  981.80   27.70
   4  -3   1  963.10   26.20
   4  -3   1  908.51   26.80
   4  -3   1  943.61   27.80
  -5   3  -1   95.79    6.50
   5  -3   1   83.69    4.90
   5  -3   1   81.19    6.30
   5  -3   1   85.99    5.50
  -6   3  -1    0.40    2.90
   6  -3   1    1.80    2.90
   6  -3   1    6.60    3.80
  -7   3  -1   29.00    5.30
   7  -3   1   27.50    5.80
   7  -3   1   26.50    4.80
  -8   3  -1    2.40    4.40
   8  -3   1    2.70    4.20
  -9   3  -1    2.40    4.30
   9  -3   1   -1.30    4.20
   9  -3   1    4.20    2.70
 -10   3  -1   10.70    4.90
  10  -3   1   -3.00    5.00
  10   2  -1   29.60    6.60
 -10  -2   1   27.70    5.90
   9   2  -1    7.80    4.80
  -9  -2   1    1.60    4.40
   8   2  -1  264.47   13.10
   8   2  -1  243.18   11.80
  -8  -2   1  246.18   12.60
   7   2  -1  362.26   14.10
   7   2  -1  338.27   14.70
  -7  -2   1  357.16   14.60
  -7  -2   1  363.26   14.60
   6   2  -1   12.70    3.50
   6   2  -1   13.30    3.80
  -6  -2   1    7.50    3.60
  -6  -2   1    7.70    3.20
   5   2  -1    3.10    3.20
   5   2  -1    3.30    2.70
  -5  -2   1    3.40    3.00
  -5  -2   1    4.50    2.90
   4   2  -1  400.36   13.70
   4   2  -1  374.06   12.80
  -4  -2   1  369.76   13.20
  -4  -2   1  375.46   13.20
   3   2  -1  435.66   13.30
   3   2  -1  435.06   13.90
  -3  -2   1  442.46   13.70
   2   2  -1   17.50    2.70
   2   2  -1   16.90    2.40
  -2  -2   1   15.40    2.50
  -2  -2   1   16.10    2.60
   1   2  -1   76.79    3.60
   1   2  -1   72.69    4.00
  -1  -2   1   67.49    3.60
  -1  -2   1   71.99    4.00
   0   2  -1 3240.08   81.69
   0  -2   1 3318.67   81.69
  -1   2  -1 1002.80   26.50
  -1   2  -1 1014.50   26.00
   1  -2   1 1008.50   26.00
   1  -2   1 1017.40   26.60
  -2   2  -1 1304.57   33.70
   2  -2   1 1268.57   33.70
   2  -2   1 1283.27   32.90
   2  -2   1 1250.17   32.80
  -3   2  -1   15.10    2.90
   3  -2   1   15.70    2.50
  -4   2  -1  105.59    6.00
  -4   2  -1   98.39    6.50
   4  -2   1  100.69    6.40
   4  -2   1  106.29    5.80
  -5   2  -1    7.00    2.50
  -5   2  -1    7.80    3.00
   5  -2   1    9.60    3.50
   5  -2   1   10.40    3.00
  -6   2  -1  128.09    6.70
  -6   2  -1  131.49    7.90
   6  -2   1  137.29    7.70
   6  -2   1  121.59    7.80
  -7   2  -1   23.60    5.20
  -7   2  -1   24.30    4.10
   7  -2   1   24.00    4.80
   7  -2   1   37.00    5.80
  -8   2  -1  171.18   10.40
  -8   2  -1  161.08    8.80
   8  -2   1  151.98   10.10
   8  -2   1  175.28   10.20
  -9   2  -1    5.70    4.70
   9  -2   1    2.00    4.50
 -10   2  -1    3.60    4.70
  10  -2   1    0.70    4.50
  10   1  -1   -5.20    4.00
 -10  -1   1    4.60    4.60
   9   1  -1    8.40    5.10
  -9  -1   1   11.30    5.10
   8   1  -1   32.60    6.10
   8   1  -1   33.90    5.80
  -8  -1   1   35.00    6.10
  -8  -1   1   37.40    5.50
   7   1  -1  423.46   15.80
   7   1  -1  423.56   16.20
  -7  -1   1  406.36   18.20
   6   1  -1    2.80    3.00
   6   1  -1    2.60    3.10
  -6  -1   1    5.10    3.30
   5   1  -1   29.20    4.30
   5   1  -1   32.70    4.50
  -5  -1   1   29.00    4.60
   4   1  -1 1250.87   34.30
   4   1  -1 1251.67   34.30
  -4  -1   1 1265.27   34.80
   3   1  -1  719.73   20.80
   3   1  -1  737.73   20.80
  -3  -1   1  748.83   21.20
  -3  -1   1  757.22   21.00
   2   1  -1    6.70    2.20
   2   1  -1    6.90    2.00
  -2  -1   1    9.90    2.20
  -2  -1   1    6.10    2.30
   1   1  -1   52.49    2.70
   1   1  -1   49.60    2.90
  -1  -1   1   53.39    2.80
  -1  -1   1   51.99    3.20
   0   1  -1    1.20    0.50
   0  -1   1    0.30    0.40
  -1   1  -1    1.40    1.30
   1  -1   1    2.70    1.10
   1  -1   1    2.30    1.10
  -2   1  -1  907.11   23.90
   2  -1   1  891.81   23.90
   2  -1   1  888.91   23.70
  -3   1  -1   50.69    3.80
   3  -1   1   48.60    3.60
   3  -1   1   44.70    3.60
  -4   1  -1   91.39    5.40
  -4   1  -1   90.09    5.90
   4  -1   1   89.69    6.00
   4  -1   1  104.99    6.00
  -5   1  -1   47.90    5.00
  -5   1  -1   54.49    4.60
   5  -1   1   52.69    5.10
   5  -1   1   66.59    5.60
  -6   1  -1   55.89    4.90
  -6   1  -1   59.99    5.50
   6  -1   1   54.29    5.60
   6  -1   1   66.39    5.80
  -7   1  -1  478.35   16.40
  -7   1  -1  450.15   16.70
   7  -1   1  457.95   16.90
   7  -1   1  440.86   19.20
  -8   1  -1   88.89    8.00
  -8   1  -1   81.59    6.70
   8  -1   1   90.09    8.30
   8  -1   1   79.39    7.60
  -9   1  -1   16.70    5.20
   9  -1   1   14.80    5.50
 -10   1  -1    9.00    5.10
  10  -1   1    0.50    4.70
  10   0  -1   10.50    5.30
 -10   0   1    0.10    4.70
   9   0  -1   -1.40    4.00
  -9   0   1    0.90    4.30
   8   0  -1   -2.00    4.00
   8   0  -1    5.20    3.90
  -8   0   1    0.80    3.90
  -8   0   1    2.40    3.20
   7   0  -1   -5.00    3.30
   7   0  -1    2.70    3.50
  -7   0   1    4.90    3.10
  -7   0   1    3.70    3.80
   6   0  -1    3.40    3.00
   6   0  -1   -2.20    2.70
  -6   0   1   -0.40    2.30
  -6   0   1   -0.30    3.00
   5   0  -1   -0.10    3.00
   5   0  -1   -2.10    2.50
  -5   0   1   -1.00    2.90
  -5   0   1   -0.10    2.20
   4   0  -1   -2.10    2.60
   4   0  -1   -3.50    2.90
  -4   0   1    0.50    3.50
  -4   0   1    1.50    2.60
   3   0  -1    0.50    1.70
   3   0  -1    0.70    2.10
  -3   0   1    0.80    1.60
  -3   0   1    1.00    2.50
   2   0  -1   -0.50    1.60
   2   0  -1    1.40    2.10
  -2   0   1    2.30    1.50
  -2   0   1   -1.60    1.90
   1   0  -1    1.40    1.10
   1   0  -1   -0.60    0.70
  -1   0   1    0.40    0.60
  -1   0   1   -0.60    2.10
  -1   0  -1    0.10    0.80
  -1   0  -1   -0.30    0.90
   1   0   1    0.40    0.60
   1   0   1   -0.10    1.80
  -2   0  -1    0.90    1.60
  -2   0  -1   -2.30    1.40
   2   0   1    1.60    1.60
   2   0   1   -0.10    1.50
  -3   0  -1   -1.40    1.70
  -3   0  -1   -2.00    1.70
   3   0   1   -0.90    1.80
   3   0   1    0.20    1.70
  -4   0  -1   -1.40    2.50
  -4   0  -1   -2.40    2.30
   4   0   1    1.60    2.90
   4   0   1    0.90    2.80
  -5   0  -1   -0.70    2.50
  -5   0  -1   -1.50    1.40
   5   0   1    1.30    2.80
   5   0   1    1.00    2.60
  -6   0  -1   -0.90    0.70
  -6   0  -1   -3.20    2.40
   6   0   1   -0.10    2.90
   6   0   1   -0.40    2.50
  -7   0  -1   27.40    4.80
   7   0   1   16.80    4.60
   7   0   1   24.10    4.60
  -8   0  -1   -2.20    2.60
  -8   0  -1    9.70    4.10
   8   0   1    1.20    4.30
   8   0   1    4.40    4.40
  -9   0  -1    4.10    4.40
   9   0   1   -2.70    4.20
   9   0   1    5.70    3.70
 -10   0  -1    9.60    4.70
  10   0   1   -0.70    4.40
  10  -1  -1    3.30    5.00
 -10   1   1    5.60    4.90
   9  -1  -1   10.00    4.70
  -9   1   1    7.30    3.10
  -9   1   1   16.90    5.70
   8  -1  -1   58.59    6.90
   8  -1  -1   30.50    6.00
  -8   1   1   33.40    4.90
  -8   1   1   36.00    7.00
   7  -1  -1  455.65   19.00
   7  -1  -1  435.96   15.90
  -7   1   1  454.05   15.70
  -7   1   1  459.25   17.70
   6  -1  -1   12.40    3.70
   6  -1  -1    1.30    2.80
  -6   1   1    8.00    2.60
  -6   1   1   11.90    4.00
   5  -1  -1   33.90    5.00
   5  -1  -1   29.30    3.90
  -5   1   1   35.00    3.90
  -5   1   1   43.20    5.70
   4  -1  -1 1275.07   35.10
   4  -1  -1 1230.58   33.40
  -4   1   1 1245.48   33.30
  -4   1   1 1263.17   35.10
   3  -1  -1  718.83   19.70
  -3   1   1  739.83   19.70
  -3   1   1  727.13   21.10
   2  -1  -1    9.50    1.50
   2  -1  -1    6.10    2.60
  -2   1   1    5.80    2.10
  -2   1   1    7.90    1.40
   1  -1  -1   48.00    2.90
  -1   1   1   47.00    2.90
  -1  -1  -1    1.80    1.30
   1   1   1    2.60    1.40
  -2  -1  -1  897.51   22.80
  -2  -1  -1  885.11   24.00
   2   1   1  881.41   24.10
   2   1   1  866.81   22.70
  -3  -1  -1   53.99    4.20
  -3  -1  -1   51.69    3.60
   3   1   1   44.90    3.20
   3   1   1   54.49    4.50
  -4  -1  -1   88.19    5.50
  -4  -1  -1   93.89    6.20
   4   1   1   87.99    5.30
   4   1   1   92.49    6.60
  -5  -1  -1   59.49    5.00
  -5  -1  -1   60.19    5.30
   5   1   1   52.29    4.70
   5   1   1   63.29    5.80
  -6  -1  -1   62.99    5.50
  -6  -1  -1   57.59    5.70
   6   1   1   62.19    5.30
   6   1   1   57.69    6.20
  -7  -1  -1  476.75   16.60
  -7  -1  -1  446.66   17.10
   7   1   1  454.65   16.10
   7   1   1  482.45   17.90
  -8  -1  -1   96.89    9.30
   8   1   1  104.19    7.60
   8   1   1  106.09    9.10
  -9  -1  -1   21.00    5.40
   9   1   1   24.20    4.70
   9   1   1   12.40    5.10
 -10  -1  -1    7.90    4.90
  10   1   1    3.70    5.30
  10  -2  -1   29.50    6.10
 -10   2   1   34.00    6.80
   9  -2  -1    5.90    4.40
  -9   2   1    1.20    3.00
  -9   2   1   -3.50    3.80
   8  -2  -1  257.97   11.90
  -8   2   1  249.58   10.70
  -8   2   1  263.47   13.60
   7  -2  -1  332.17   14.80
   7  -2  -1  336.17   13.00
  -7   2   1  347.77   15.00
  -7   2   1  356.86   12.50
   6  -2  -1   11.10    4.10
   6  -2  -1   12.10    3.30
  -6   2   1   15.30    4.50
  -6   2   1    8.30    2.60
   5  -2  -1    4.00    2.50
   5  -2  -1    3.80    2.90
  -5   2   1    0.80    3.00
   4  -2  -1  387.76   14.00
   4  -2  -1  383.46   11.80
  -4   2   1  387.76   11.60
  -4   2   1  372.16   13.80
   3  -2  -1  448.06   12.30
   3  -2  -1  445.56   14.50
  -3   2   1  435.96   12.20
  -3   2   1  437.86   14.40
   2  -2  -1   19.30    3.20
  -2   2   1   14.50    2.70
   1  -2  -1   63.79    3.90
  -1   2   1   67.29    3.80
   0  -2  -1 3061.89   76.09
   0   2   1 2953.40   76.49
   0   2   1 3148.68   76.09
  -1  -2  -1 1039.10   25.50
  -1  -2  -1  992.70   25.50
   1   2   1  998.40   26.70
  -2  -2  -1 1267.97   31.90
  -2  -2  -1 1242.28   33.50
   2   2   1 1255.07   33.60
  -3  -2  -1   13.30    2.40
  -3  -2  -1   12.10    2.80
   3   2   1   11.90    1.90
   3   2   1   20.40    3.40
  -4  -2  -1  106.09    5.90
  -4  -2  -1   97.69    6.60
   4   2   1  106.99    7.10
   4   2   1  104.49    5.30
  -5  -2  -1    4.50    3.00
  -5  -2  -1   14.10    3.20
   5   2   1   11.60    3.60
   5   2   1    5.20    2.50
  -6  -2  -1  118.39    7.00
  -6  -2  -1  128.89    8.10
   6   2   1  118.89    6.60
   6   2   1  131.79    8.50
  -7  -2  -1   23.20    4.70
  -7  -2  -1   26.00    4.60
   7   2   1   22.00    4.20
   7   2   1   26.50    5.40
  -8  -2  -1  174.18    9.70
   8   2   1  160.78   11.00
   8   2   1  173.78    9.10
  -9  -2  -1    4.80    3.90
   9   2   1    4.40    3.20
   9   2   1   -7.80    3.90
 -10  -2  -1    1.50    4.50
  10   2   1   -3.90    4.60
  10   2   1    5.40    3.20
  10  -3  -1   15.70    4.90
 -10   3   1   16.10    6.00
   9  -3  -1   30.60    7.80
  -9   3   1   36.60    7.10
   8  -3  -1   -3.80    3.70
  -8   3   1    2.00    4.70
  -8   3   1   -1.40    2.50
   7  -3  -1   44.50    6.70
   7  -3  -1   49.40    5.60
  -7   3   1   61.59    7.10
  -7   3   1   51.69    4.40
   6  -3  -1  191.18    8.10
   6  -3  -1  189.58   11.90
  -6   3   1  178.68    7.30
  -6   3   1  187.88   10.10
   5  -3  -1   41.10    3.90
   5  -3  -1   38.00    5.00
  -5   3   1   32.80    3.00
  -5   3   1   34.60    4.80
   4  -3  -1   -1.50    3.20
   4  -3  -1    1.20    2.00
  -4   3   1   -1.20    1.50
  -4   3   1   -2.30    3.10
   3  -3  -1  132.99    4.40
   3  -3  -1  136.39    4.60
   3  -3  -1  130.49    7.00
  -2   3   1  337.77   11.40
   1  -3  -1   21.50    2.00
   1  -3  -1   30.50    3.60
  -1   3   1   32.50    3.60
  -1   3   1   21.30    1.90
   0  -3  -1   83.49    3.90
   0   3   1   79.59    3.90
   0   3   1   84.19    3.90
  -1  -3  -1  975.90   24.50
  -1  -3  -1  972.80   24.40
  -1  -3  -1  910.61   25.40
   1   3   1  911.71   25.40
  -2  -3  -1  646.94   18.80
  -2  -3  -1  602.44   16.70
   2   3   1  645.44   16.60
   2   3   1  616.64   18.40
  -3  -3  -1   23.70    2.80
  -3  -3  -1   14.00    2.80
   3   3   1   27.40    4.00
   3   3   1   19.00    2.30
  -4  -3  -1  982.70   26.30
  -4  -3  -1  946.71   28.30
   4   3   1  953.20   28.30
   4   3   1  960.00   25.80
  -5  -3  -1   88.09    5.60
  -5  -3  -1   87.89    6.60
   5   3   1   91.89    7.00
  -6  -3  -1   -0.70    2.90
  -6  -3  -1   -2.10    2.60
   6   3   1    2.30    3.40
   6   3   1   -1.80    2.10
  -7  -3  -1   32.60    5.10
   7   3   1   36.00    4.40
   7   3   1   22.30    5.20
  -8  -3  -1    1.40    3.50
   8   3   1   11.90    3.60
   8   3   1    7.20    4.60
  -9  -3  -1    6.20    4.50
   9   3   1    7.90    5.10
   9   3   1    4.30    3.10
 -10  -3  -1   -0.20    4.10
  10   3   1    4.90    3.30
  10   3   1    2.90    4.80
  10  -4  -1   19.50    4.30
  10  -4  -1   16.70    4.70
   9  -4  -1   69.39    5.30
   9  -4  -1   59.19    6.80
  -9   4   1   67.79    9.00
   8  -4  -1   48.10    4.50
   8  -4  -1   38.80    5.10
  -8   4   1   31.80    6.40
   7  -4  -1   73.69    4.80
   7  -4  -1   69.19    5.80
  -7   4   1   61.89    7.70
   6  -4  -1   38.50    4.30
   6  -4  -1   36.60    5.50
   6  -4  -1   39.60    4.50
  -6   4   1   34.00    5.30
   5  -4  -1  230.58    7.60
   5  -4  -1  223.18   11.00
   5  -4  -1  235.88    8.00
  -5   4   1  229.28   10.90
   4  -4  -1   19.70    4.90
   4  -4  -1   20.10    2.40
   4  -4  -1   17.60    2.00
  -4   4   1   25.10    4.90
   3  -4  -1 1097.69   31.40
  -3   4   1 1087.39   31.30
   2  -4  -1    0.50    2.00
  -2   4   1   -1.40    2.10
   1  -4  -1    0.50    1.50
   1  -4  -1    1.50    1.40
  -1   4   1    4.30    2.30
  -1   4   1    1.70    1.30
   0  -4  -1   45.60    3.50
   0  -4  -1   48.10    3.40
   0   4   1   39.70    3.20
   0   4   1   45.60    3.30
  -1  -4  -1   42.10    3.80
  -1  -4  -1   51.39    3.30
  -1  -4  -1   50.89    3.20
   1   4   1   45.90    4.00
  -2  -4  -1   25.50    2.80
  -2  -4  -1   25.60    3.60
   2   4   1   36.50    4.20
  -3  -4  -1 1931.41   48.70
  -3  -4  -1 1864.51   50.99
   3   4   1 1934.81   51.19
   3   4   1 1872.61   48.40
  -4  -4  -1  282.17    9.70
  -4  -4  -1  263.17   11.40
   4   4   1  287.27   12.00
   4   4   1  286.17    9.20
  -5  -4  -1    1.80    2.50
  -5  -4  -1    0.60    2.50
   5   4   1    2.10    3.10
  -6  -4  -1    8.20    3.30
  -6  -4  -1    9.80    3.90
   6   4   1    7.30    2.50
   6   4   1    6.10    3.90
  -7  -4  -1  170.18    9.00
   7   4   1  184.78   11.20
   7   4   1  178.68    8.00
  -8  -4  -1    9.70    4.40
   8   4   1   17.50    3.60
   8   4   1   10.80    4.70
  -9  -4  -1   12.50    5.90
   9   4   1   16.50    5.60
   9   4   1   12.70    3.60
 -10  -4  -1   32.40    5.60
  10   4   1   23.80    3.90
  10   4   1   32.90    7.10
  10  -5  -1   17.40    3.10
  10  -5  -1    8.80    3.90
 -10   5   1    9.10    5.90
   9  -5  -1   37.60    5.10
   9  -5  -1   37.00    4.30
  -9   5   1   35.70    6.90
   8  -5  -1   28.40    3.40
   8  -5  -1   26.70    4.40
  -8   5   1   23.70    6.30
   7  -5  -1   85.69    4.80
   7  -5  -1   83.69    5.70
  -7   5   1   78.39    8.30
   6  -5  -1   33.50    3.10
   6  -5  -1   33.00    3.50
   6  -5  -1   25.60    5.20
  -6   5   1   26.40    4.80
  -5   5   1  161.68    9.20
   4  -5  -1  296.37   12.70
  -4   5   1  294.27   12.30
   3  -5  -1    2.20    3.80
  -3   5   1   -0.70    3.00
   2  -5  -1   41.50    4.70
   2  -5  -1   34.70    2.80
  -2   5   1   42.90    4.70
  -2   5   1   39.10    2.50
   1  -5  -1  112.99    6.10
   1  -5  -1  126.89    5.00
  -1   5   1  115.99    4.70
  -1   5   1  122.09    6.10
   0  -5  -1  455.45   13.70
   0  -5  -1  445.76   15.30
   0   5   1  464.35   13.70
   0   5   1  466.55   14.00
  -1  -5  -1   68.79    4.30
  -1  -5  -1   64.19    4.70
   1   5   1   67.89    4.90
  -2  -5  -1  159.38    6.40
  -2  -5  -1  155.38    7.80
  -2  -5  -1  161.28    6.40
   2   5   1  162.08    8.00
  -3  -5  -1  660.93   21.30
  -3  -5  -1  697.73   19.10
   3   5   1  670.33   18.70
   3   5   1  666.53   21.30
  -4  -5  -1   22.60    4.10
  -4  -5  -1   17.60    3.10
   4   5   1   19.00    2.50
   4   5   1   23.00    4.50
  -5  -5  -1   13.20    3.10
  -5  -5  -1   12.60    4.00
   5   5   1   10.10    3.80
   5   5   1   11.90    2.30
  -6  -5  -1    4.30    3.10
   6   5   1   -0.20    3.70
   6   5   1    0.80    2.00
  -7  -5  -1  151.58    8.60
   7   5   1  143.89   10.30
   7   5   1  155.68    7.20
  -8  -5  -1   52.69    6.60
   8   5   1   44.30    7.40
   8   5   1   49.30    4.80
  -9  -5  -1    9.40    4.00
   9   5   1   12.80    3.20
 -10  -5  -1   10.60    4.40
  10   5   1    5.00    5.30
  10  -6  -1    4.30    3.50
 -10   6   1   -0.30    5.10
  -9   6   1   11.10    5.90
   8  -6  -1   44.20    3.80
  -8   6   1   46.70    8.00
   7  -6  -1  141.19    6.20
   7  -6  -1  145.09    6.60
  -7   6   1  158.18   10.60
  -6   6   1   36.10    6.40
   5  -6  -1  120.09    8.50
  -5   6   1  131.59    8.60
   4  -6  -1   43.50    5.70
  -4   6   1   49.10    8.80
   3  -6  -1   61.09    6.30
  -3   6   1   66.49    6.10
   2  -6  -1  100.59    6.90
   2  -6  -1  105.49    4.80
  -2   6   1  103.59    6.60
  -2   6   1  100.19    4.40
   1  -6  -1    9.50    2.70
   1  -6  -1   15.90    3.90
  -1   6   1   17.40    3.90
  -1   6   1   12.50    2.40
   0  -6  -1    5.70    3.40
   0  -6  -1    0.80    2.30
   0   6   1    2.40    2.40
   0   6   1    2.40    2.40
  -1  -6  -1   61.89    5.60
  -1  -6  -1   72.29    5.20
   1   6   1   73.49    5.70
  -2  -6  -1    3.20    3.20
  -2  -6  -1    2.50    2.60
  -2  -6  -1    0.70    2.80
   2   6   1    4.00    3.40
  -3  -6  -1   11.10    2.80
  -3  -6  -1    5.30    3.40
   3   6   1    1.00    3.30
  -4  -6  -1   -0.80    2.20
  -4  -6  -1    0.50    3.20
   4   6   1   -0.30    2.90
   4   6   1   -0.60    1.70
  -5  -6  -1    1.10    2.80
  -5  -6  -1    0.60    2.60
   5   6   1    1.90    2.00
   5   6   1    3.00    3.30
  -6  -6  -1   11.10    3.60
   6   6   1    5.20    4.20
   6   6   1    8.00    2.50
  -7  -6  -1   48.90    6.00
   7   6   1   51.99    7.60
   7   6   1   40.10    4.20
  -8  -6  -1    0.20    4.00
   8   6   1   -1.40    4.10
   8   6   1   -1.40    2.30
  -9  -6  -1   11.30    4.20
   9   6   1    7.80    5.10
   9   6   1    2.40    2.70
 -10  -6  -1   11.90    4.90
  10   6   1   -0.70    4.60
 -10   7   1   83.79   11.10
  -9   7   1    6.90    4.70
  -8   7   1   32.50    6.70
  -7   7   1    4.40    4.40
  -6   7   1   -2.10    3.20
   5  -7  -1  254.27   13.00
  -5   7   1  283.47   13.10
   4  -7  -1   60.39    6.40
  -4   7   1   76.59    6.50
   3  -7  -1  109.99    4.60
   3  -7  -1  113.49    7.60
  -3   7   1  112.69    4.30
  -3   7   1  112.39    7.50
   2  -7  -1   18.60    4.20
   2  -7  -1   22.90    3.10
  -2   7   1   15.40    2.30
  -2   7   1   26.80    5.00
   1  -7  -1    4.80    2.70
   1  -7  -1    3.80    3.20
  -1   7   1    3.80    2.40
  -1   7   1    7.20    2.90
   0  -7  -1  702.83   21.20
   0  -7  -1  673.93   20.40
   0   7   1  676.73   20.70
   0   7   1  685.53   20.30
  -1  -7  -1   74.19    5.60
  -1  -7  -1   62.79    6.00
   1   7   1   74.39    6.10
  -2  -7  -1  223.38   10.20
  -2  -7  -1  213.18    8.70
  -2  -7  -1  232.78    9.00
   2   7   1  230.88   10.30
  -3  -7  -1   12.20    4.00
  -3  -7  -1    8.00    2.60
  -3  -7  -1    9.30    2.80
   3   7   1    9.20    3.60
  -4  -7  -1   43.30    5.60
  -4  -7  -1   53.39    4.70
   4   7   1   48.40    5.90
  -5  -7  -1   15.20    3.50
   5   7   1   10.80    2.50
   5   7   1    5.40    4.00
  -6  -7  -1   -0.80    3.10
   6   7   1   -1.90    3.70
   6   7   1   -0.10    2.20
  -7  -7  -1   18.50    4.60
   7   7   1   26.00    5.90
   7   7   1   29.40    3.60
  -8  -7  -1   27.70    5.30
   8   7   1   19.90    3.40
   8   7   1   18.90    6.50
  -9  -7  -1   34.70    5.50
   9   7   1   32.50    7.10
   9   7   1   39.30    4.30
  -9   8   1   60.99    8.70
  -8   8   1   37.60   10.00
  -7   8   1  109.29    9.50
  -6   8   1   38.00    6.50
  -5   8   1   61.29    7.00
   4  -8  -1    8.00    3.60
  -4   8   1    3.60    3.30
   3  -8  -1   85.59    4.30
   3  -8  -1   79.89    6.80
  -3   8   1   79.59    3.90
  -3   8   1   85.39    6.70
   2  -8  -1  197.98    7.70
  -2   8   1  199.18    9.90
  -2   8   1  198.78    7.30
   1  -8  -1   38.30    5.50
   1  -8  -1   40.90    4.30
  -1   8   1   49.80    5.80
  -1   8   1   36.00    4.00
   0  -8  -1  182.98    9.00
   0  -8  -1  191.48    8.60
   0   8   1  186.58    8.40
   0   8   1  180.28    8.40
  -1  -8  -1  528.85   17.10
  -1  -8  -1  414.46   15.80
  -1  -8  -1  521.95   16.30
   1   8   1  539.75   17.10
  -2  -8  -1   40.90    4.50
  -2  -8  -1   49.20    4.80
  -2  -8  -1   37.70    4.70
   2   8   1   49.50    5.60
  -3  -8  -1   24.80    3.70
  -3  -8  -1   21.90    4.70
  -3  -8  -1   27.00    3.70
   3   8   1   35.90    5.30
  -4  -8  -1   50.79    4.60
  -4  -8  -1   50.89    5.00
  -4  -8  -1   54.09    6.60
   4   8   1   56.89    6.60
  -5  -8  -1   63.09    5.70
   5   8   1   63.69    7.50
  -6  -8  -1   10.40    3.80
   6   8   1    4.90    2.50
   6   8   1   -1.30    3.80
  -7  -8  -1    5.50    4.00
   7   8   1   11.80    2.80
   7   8   1    9.60    5.00
  -8  -8  -1    7.80    4.40
   8   8   1   -1.30    4.20
   8   8   1    4.90    2.60
  -9  -8  -1    8.40    4.10
   9   8   1   -1.60    4.60
  -9   9   1   17.90    6.10
  -8   9   1    2.40    5.00
  -7   9   1    3.30    4.70
  -6   9   1    0.40    4.00
  -5   9   1   -3.30    3.60
   4  -9  -1   80.79    4.30
  -4   9   1   81.89    7.50
   3  -9  -1   -1.00    2.20
   3  -9  -1    1.20    2.70
  -3   9   1   -1.90    2.70
  -3   9   1    1.90    1.70
   2  -9  -1   36.00    5.20
   2  -9  -1   46.60    4.30
  -2   9   1   41.10    3.70
  -2   9   1   43.40    5.40
   1  -9  -1   -0.30    2.40
   1  -9  -1    5.90    2.90
  -1   9   1    0.00    2.20
  -1   9   1    2.80    4.70
   0  -9  -1    3.70    2.60
   0  -9  -1    2.60    2.90
   0   9   1    8.60    3.10
   0   9   1    1.20    2.50
  -1  -9  -1   49.80    5.50
  -1  -9  -1   46.60    5.20
  -1  -9  -1   53.69    5.30
   1   9   1   51.99    5.50
  -2  -9  -1    5.40    2.70
  -2  -9  -1    2.90    2.60
  -2  -9  -1    2.80    2.90
   2   9   1   -3.40    2.70
  -3  -9  -1   10.80    3.20
  -3  -9  -1    8.40    3.40
  -3  -9  -1    9.70    3.20
   3   9   1   15.70    4.50
  -4  -9  -1  120.49    7.30
  -4  -9  -1  121.39    6.90
   4   9   1  137.59    9.50
  -5  -9  -1   18.00    4.10
  -5  -9  -1   19.30    3.90
   5   9   1   26.70    6.00
  -6  -9  -1   11.10    4.10
   6   9   1   21.80    5.90
  -7  -9  -1   14.00    4.40
   7   9   1   19.10    8.50
  -8  -9  -1   -4.60    3.70
   8   9   1   -0.90    4.50
   9   9   1   -6.10    4.20
  -9  10   1    0.10    5.20
  -8  10   1   -2.00    4.60
  -7  10   1   -0.30    4.30
  -6  10   1   45.40    7.90
  -5  10   1   10.60    5.00
   4 -10  -1  106.49    5.40
  -4  10   1  103.79    8.60
  -4  10   1  102.69    4.70
   3 -10  -1   76.29    5.10
  -3  10   1   76.19    7.10
  -3  10   1   75.59    4.50
   2 -10  -1    0.10    2.70
   2 -10  -1   -1.20    2.70
  -2  10   1    7.00    3.30
  -2  10   1   -1.60    2.10
   1 -10  -1   10.60    3.30
   1 -10  -1    9.20    3.30
  -1  10   1    7.00    3.80
  -1  10   1   12.50    3.00
   0 -10  -1    4.20    3.50
   0 -10  -1    6.00    3.40
   0  10   1    8.80    3.20
  -1 -10  -1   -3.90    2.90
  -1 -10  -1   -0.80    2.60
  -1 -10  -1   -2.80    2.70
  -2 -10  -1  283.67   11.60
  -2 -10  -1  281.77   12.90
   2  10   1  281.47   12.60
  -3 -10  -1   17.70    4.20
  -3 -10  -1   13.60    3.90
   3  10   1   14.80    4.70
  -4 -10  -1   16.60    4.10
  -4 -10  -1   16.40    4.20
   4  10   1   13.60    4.80
  -5 -10  -1  187.18    9.40
  -5 -10  -1  178.38    8.80
   5  10   1  173.48   11.60
  -6 -10  -1   20.50    4.00
  -6 -10  -1    6.70    4.10
   6  10   1   13.30    5.60
  -7 -10  -1   15.40    3.60
  -7 -10  -1   12.40    4.70
   7  10   1    6.00    5.10
  -8 -10  -1    5.80    3.50
  -8 -10  -1    0.00    4.20
   8  10   1   -0.10    4.30
   9  10   1   28.40    7.30
  -8  11   1   33.10    8.00
  -7  11   1   21.00    6.10
  -6  11   1    8.50    8.00
  -5  11   1    3.40    4.10
  -4  11   1    3.30    3.50
  -4  11   1    2.50    1.90
   3 -11  -1  140.49    7.30
  -3  11   1  159.18   10.00
  -3  11   1  152.28    6.70
   2 -11  -1  225.58    9.80
  -2  11   1  244.28   12.00
  -2  11   1  228.88    9.20
   1 -11  -1   39.50    5.10
   1 -11  -1   25.20    4.50
  -1  11   1   36.30    4.50
  -1  11   1   37.80    5.70
   0 -11  -1   26.80    4.90
   0 -11  -1   28.70    5.50
   0  11   1   30.30    4.50
  -1 -11  -1   -1.50    3.20
  -1 -11  -1    3.90    3.70
  -1 -11  -1    5.50    3.80
   1  11   1    6.50    3.70
  -2 -11  -1  366.66   14.50
   2  11   1  405.56   16.00
  -3 -11  -1   29.10    5.70
  -3 -11  -1   18.20    4.20
   3  11   1   25.70    5.60
  -4 -11  -1    4.00    3.60
   4  11   1    5.40    4.60
  -5 -11  -1   83.69    9.40
  -5 -11  -1   78.39    6.50
   5  11   1   74.69    9.30
  -6 -11  -1   84.79    6.50
   6  11   1   72.89    9.40
  -7 -11  -1   15.60    3.70
   7  11   1    8.20    4.90
  -8 -11  -1   21.50    4.80
   8  11   1   20.60    6.20
  -8  12   1   21.50    7.20
  -7  12   1    1.60    4.40
  -6  12   1    0.30    4.10
  -5  12   1  122.19   10.10
   4 -12  -1   -0.20    2.70
  -4  12   1    0.70    3.80
  -4  12   1    1.40    1.90
   3 -12  -1    1.20    3.40
  -3  12   1   -4.40    3.20
  -3  12   1   -1.00    2.40
   2 -12  -1  100.59    7.10
  -2  12   1  100.59    6.20
  -2  12   1   96.89    8.20
   1 -12  -1    2.60    3.80
  -1  12   1    2.60    3.20
  -1  12   1    1.50    2.90
   0 -12  -1    3.30    4.30
   0 -12  -1    3.30    3.70
   0  12   1    1.30    2.90
  -1 -12  -1   10.30    4.70
  -1 -12  -1   17.90    4.50
  -1 -12  -1   15.50    4.60
   1  12   1   19.30    4.70
  -2 -12  -1  128.69    8.90
   2  12   1  128.49    9.40
  -3 -12  -1   27.70    5.20
  -3 -12  -1   14.70    4.20
   3  12   1   11.40    4.80
  -4 -12  -1  114.99    8.40
  -4 -12  -1  110.69    7.90
   4  12   1  100.19    9.50
  -5 -12  -1   27.00    5.50
  -5 -12  -1   26.40    5.20
   5  12   1   24.90    6.40
  -6 -12  -1    4.70    4.00
  -6 -12  -1    6.30    4.20
   6  12   1    2.80    4.50
  -7 -12  -1   31.00    5.50
  -7 -12  -1   17.20    6.00
   7  12   1   19.70    6.00
  -8 -12  -1   24.20    5.40
   8  12   1   25.70    7.00
  -7  13   1   18.10    6.60
  -6  13   1  266.17   15.20
  -5  13   1   12.40    4.90
   4 -13  -1   19.60    3.70
  -4  13   1   26.60    6.10
  -4  13   1   23.30    3.00
   3 -13  -1   39.70    5.00
  -3  13   1   45.90    6.80
  -3  13   1   45.70    4.60
   2 -13  -1  361.66   14.30
  -2  13   1  393.66   13.70
  -2  13   1  384.46   16.50
   1 -13  -1  116.69    9.20
  -1  13   1  155.88    8.30
   0 -13  -1    2.60    4.60
   0 -13  -1    8.20    4.20
   0  13   1    6.30    3.90
  -1 -13  -1   11.10    4.60
   1  13   1   17.20    4.60
  -2 -13  -1  215.98   11.50
   2  13   1  202.58   11.70
  -3 -13  -1  208.28   11.60
  -3 -13  -1  200.68   11.10
   3  13   1  205.08   12.30
  -4 -13  -1   41.30    5.90
  -4 -13  -1   40.00    6.40
   4  13   1   39.40    6.80
  -5 -13  -1  165.98   10.30
  -5 -13  -1  166.08    9.40
   5  13   1  161.08   12.00
  -6 -13  -1   30.30    5.40
  -6 -13  -1   12.20    4.80
   6  13   1   16.50    6.40
  -7 -13  -1   77.49    7.90
  -7 -13  -1   49.99    6.70
   7  13   1   44.20    8.50
  -7  14   1   -1.70    4.40
  -6  14   1   -1.30    4.30
  -5  14   1   42.40    7.00
   4 -14  -1   15.60    3.80
  -4  14   1   21.20    3.10
  -4  14   1   22.70    6.10
   3 -14  -1   10.80    4.00
  -3  14   1   14.90    5.40
  -3  14   1   24.30    3.70
   2 -14  -1   27.40    7.00
  -2  14   1   26.30    6.20
  -2  14   1   33.90    4.70
   1 -14  -1   41.00    6.20
  -1  14   1   44.20    5.40
   0 -14  -1   29.30    6.30
   0  14   1   28.70    5.10
  -1 -14  -1   -4.30    4.20
   1  14   1   -1.40    3.40
  -2 -14  -1  102.29    9.00
   2  14   1   94.49    8.60
  -3 -14  -1    1.60    4.60
   3  14   1    0.40    3.90
  -4 -14  -1   34.30    6.30
   4  14   1   14.50    5.30
  -5 -14  -1    7.30    5.10
   5  14   1    4.90    4.80
  -6 -14  -1   91.29    8.80
   6  14   1   60.59    8.70
  -6  15   1    4.70    5.30
  -5  15   1   36.00    6.70
   4 -15  -1    6.00    3.60
  -4  15   1   13.70    2.90
  -4  15   1    7.80    4.90
   3 -15  -1   36.90    5.50
  -3  15   1   41.60    6.80
   2 -15  -1   -6.40    3.90
  -2  15   1   -0.20    3.00
   1 -15  -1   -3.40    4.80
  -1  15   1    4.40    3.50
   0 -15  -1   10.50    5.40
   0  15   1    9.80    3.90
  -1 -15  -1   68.59    9.00
   1  15   1   54.09    6.80
  -2 -15  -1   -1.60    4.30
   2  15   1    2.60    4.00
  -3 -15  -1   10.10    5.20
   3  15   1    4.30    4.50
  -4 -15  -1   14.10    5.40
   4  15   1   19.30    6.00
  -5 -15  -1   -0.40    4.50
   5  15   1   10.50    5.20
   6  15   1   38.80    7.70
  -5  16   1    2.30    4.50
  -4  16   1    6.20    4.50
  -4  16   1    6.20    2.60
   3 -16  -1   15.10    4.70
  -3  16   1    4.40    4.50
  -3  16   1   12.70    3.40
  -2  16   1    0.50    3.10
   1 -16  -1    7.90    6.40
  -1  16   1   14.30    4.10
   0 -16  -1    5.10    5.80
   0  16   1   -2.40    3.30
  -1 -16  -1  249.88   14.70
   1  16   1  217.98   12.40
  -2 -16  -1    1.60    4.90
  -3 -16  -1   -2.50    4.30
   3  16   1    0.60    4.00
  -4 -16  -1   20.00    6.50
   4  16   1   32.70    6.70
  -5 -16  -1   30.60    7.20
  -3  17   1   18.20    3.90
   2 -17  -1   -1.10    5.30
  -2  17   1    2.20    3.20
   1 -17  -1  202.78   13.90
  -1  17   1  181.68   10.30
   0 -17  -1   15.50    6.30
   0  17   1   11.40    4.30
  -1 -17  -1    6.10    6.40
  -2 -17  -1   -3.10    5.00
   2  17   1   -2.30    3.90
  -3 -17  -1    2.50    8.20
   3  17   1    2.40    4.00
   1 -18  -1   40.90    8.50
   0 -18  -1   71.49   11.00
   0 -18   2  120.49   12.60
   3  17  -2   53.29    7.90
  -3 -17   2   63.39    9.20
   2  17  -2    7.90    4.90
  -2 -17   2    2.20    5.30
   1  17  -2   14.80    5.00
  -1 -17   2   11.40    6.50
   0  17  -2    1.20    4.90
   0 -17   2   -6.30    5.40
  -1  17  -2   18.30    4.80
   1 -17   2   18.80    7.30
  -2  17  -2    3.90    3.90
   2 -17   2   -1.80    5.50
  -3  17  -2    5.90    3.30
   3 -17   2   -2.10    4.90
   5  16  -2    4.10    4.80
  -5 -16   2   11.30    6.00
   4  16  -2   14.10    5.30
  -4 -16   2   14.50    6.10
   3  16  -2   51.19    7.40
  -3 -16   2   62.89    8.40
   2  16  -2    1.00    3.70
  -2 -16   2    0.20    4.60
   1  16  -2   37.30    6.50
  -1 -16   2   53.09    8.30
   0  16  -2   85.09    8.00
   0 -16   2   88.79   11.40
  -1  16  -2    0.70    2.90
   1 -16   2   -0.60    5.50
  -2  16  -2    2.90    3.10
   2 -16   2   -6.70    4.50
  -3  16  -2   10.30    3.80
   3 -16   2    8.00    5.90
  -4  16  -2   36.50    4.80
   4 -16   2   22.30    7.60
   6  15  -2    3.90    4.70
  -6 -15   2    0.70    5.30
   5  15  -2    0.50    4.30
  -5 -15   2   11.00    5.80
   4  15  -2   10.00    4.70
  -4 -15   2    3.50    4.90
   3  15  -2    1.10    3.90
  -3 -15   2    0.40    4.30
   2  15  -2    4.40    4.10
  -2 -15   2   11.10    5.50
   1  15  -2  112.69    9.20
  -1 -15   2  129.29   10.80
   0  15  -2  370.26   15.70
   0 -15   2  374.76   18.00
  -1  15  -2   16.30    4.40
   1 -15   2   16.50    6.20
  -2  15  -2   11.10    4.00
   2 -15   2    1.70    5.10
  -3  15  -2   76.39    6.60
   3 -15   2   64.89   10.30
  -4  15  -2    4.00    3.10
   4 -15   2   -9.20    3.60
  -5  15  -2   15.40    3.60
   5 -15   2   29.60    5.30
   6  14  -2    7.80    5.50
  -6 -14   2   24.20    6.10
   5  14  -2   38.70    7.20
  -5 -14   2   66.49    8.50
   4  14  -2   24.60    5.80
  -4 -14   2   25.60    6.20
   3  14  -2    1.00    4.00
  -3 -14   2    0.30    4.30
   2  14  -2    4.20    4.20
  -2 -14   2    2.30    4.70
   1  14  -2   25.20    5.30
  -1 -14   2   28.80    6.60
   0  14  -2   12.10    4.50
   0 -14   2    7.60    5.60
  -1  14  -2  137.09    8.80
   1 -14   2  121.79   10.50
  -2  14  -2   18.30    4.40
   2 -14   2    5.60    4.60
   2 -14   2   14.10    6.50
  -3  14  -2   80.99    6.70
   3 -14   2   80.29   10.40
   3 -14   2   91.99    7.50
  -4  14  -2    1.10    2.90
   4 -14   2    1.40    3.40
  -5  14  -2   76.59    8.90
  -5  14  -2   72.49    9.00
   5 -14   2   71.09    6.40
  -6  14  -2   30.30    6.90
   6 -14   2   40.70    4.80
   6 -14   2   20.60    4.60
   7  13  -2   16.80    6.00
  -7 -13   2   20.40    6.20
   6  13  -2   19.40    5.70
  -6 -13   2   19.20    5.50
   5  13  -2    9.00    4.80
  -5 -13   2   14.40    5.60
   4  13  -2   72.39    8.60
  -4 -13   2   71.79    8.40
   3  13  -2   79.99    8.30
  -3 -13   2   85.49    8.50
   2  13  -2    5.50    4.00
  -2 -13   2    1.00    4.20
   1  13  -2    4.80    3.90
  -1 -13   2    3.30    4.40
   0  13  -2    2.00    3.20
   0 -13   2    5.60    4.80
  -1  13  -2    0.30    3.40
   1 -13   2    7.50    4.00
   1 -13   2    4.90    4.80
  -2  13  -2    0.80    3.10
   2 -13   2   -5.10    3.40
   2 -13   2    0.30    4.30
  -3  13  -2    1.30    2.80
   3 -13   2   -0.60    3.70
   4 -13   2   19.10    4.10
  -5  13  -2   39.10    4.30
  -5  13  -2   27.80    6.20
   5 -13   2   31.50    4.50
  -6  13  -2  158.88   11.90
   6 -13   2  155.78    8.00
   6 -13   2  147.39    7.70
  -7  13  -2   23.00    6.80
   8  12  -2   37.00    8.10
  -8 -12   2   55.19    8.30
   7  12  -2    1.20    4.50
  -7 -12   2   -1.70    4.70
   6  12  -2  152.68   11.50
  -6 -12   2  147.99   10.70
   5  12  -2   82.99    8.90
  -5 -12   2  100.59    9.50
   4  12  -2   48.20    7.10
  -4 -12   2   49.00    7.30
   3  12  -2   51.19    7.20
  -3 -12   2   47.30    6.80
   2  12  -2  327.97   14.90
  -2 -12   2  343.17   14.80
   1  12  -2   47.80    6.30
  -1 -12   2   26.30    6.00
   0  12  -2   10.70    3.90
   0 -12   2    8.70    4.40
   0 -12   2    4.60    3.90
  -1  12  -2    3.60    3.30
   1 -12   2    4.60    4.00
   1 -12   2    7.50    4.50
  -2  12  -2   16.80    3.70
   2 -12   2   19.50    5.10
   2 -12   2   12.40    5.80
  -3  12  -2  151.08   10.10
  -3  12  -2  149.09    7.90
   3 -12   2  153.08    8.50
  -4  12  -2  279.77   14.30
  -4  12  -2  277.57   11.00
   4 -12   2  277.77   11.40
  -5  12  -2  104.49   14.00
   5 -12   2   75.39    5.80
  -6  12  -2   82.29    9.40
   6 -12   2   96.09    6.10
   6 -12   2   96.69    6.50
  -7  12  -2   41.60    7.60
   7 -12   2   43.20    5.00
   7 -12   2   58.79    4.70
  -8  12  -2    9.00    6.30
   8  11  -2    7.30    5.10
  -8 -11   2   34.70    6.90
   7  11  -2    0.00    4.00
  -7 -11   2   -3.30    4.40
   6  11  -2   43.20    9.70
  -6 -11   2   54.89    7.70
   5  11  -2  117.09    9.80
  -5 -11   2  122.89    9.50
   4  11  -2   51.79    7.40
  -4 -11   2   50.79    6.70
   3  11  -2  227.98   12.00
  -3 -11   2  229.98   11.60
  -3 -11   2  224.98   11.20
   2  11  -2   29.40    5.30
  -2 -11   2   16.50    4.20
  -2 -11   2   18.60    4.90
   1  11  -2   56.99    6.30
  -1 -11   2   41.80    5.70
  -1 -11   2   44.90    6.20
  -1 -11   2   44.10    6.40
   0  11  -2  142.59    8.20
   0 -11   2  119.39    8.30
   0 -11   2  124.19    8.80
   0 -11   2  128.19    9.90
  -1  11  -2   20.10    4.80
   1 -11   2   13.00    4.60
   1 -11   2   18.90    4.00
  -2  11  -2   17.40    3.60
   2 -11   2   18.30    4.00
  -3  11  -2    3.10    3.60
  -3  11  -2   -0.40    2.60
   3 -11   2    0.60    3.00
  -4  11  -2   27.30    6.00
  -4  11  -2   35.30    4.30
   4 -11   2   28.90    4.20
  -5  11  -2   31.80    6.70
   5 -11   2   34.90    4.20
  -6  11  -2  112.59   12.40
   6 -11   2  104.59    6.20
   6 -11   2  114.39    6.90
  -7  11  -2    4.60    4.70
   7 -11   2    2.80    3.50
   7 -11   2   15.00    2.90
  -8  11  -2    3.40    5.30
   9  10  -2    7.70    5.00
  -9 -10   2   28.70    6.30
   8  10  -2    5.80    5.20
  -8 -10   2   13.30    6.00
   7  10  -2   23.40    6.00
  -7 -10   2   17.50    5.50
   6  10  -2   22.30    4.20
   6  10  -2   14.30    5.40
  -6 -10   2   16.90    5.30
   5  10  -2    2.80    4.10
   5  10  -2    9.10    3.50
  -5 -10   2    5.70    4.30
   4  10  -2   91.39    8.20
  -4 -10   2   84.89    7.70
   3  10  -2   18.10    4.90
  -3 -10   2    9.80    3.70
  -3 -10   2   12.90    4.50
   2  10  -2  150.48    9.00
  -2 -10   2  139.79    8.60
  -2 -10   2  147.79    9.50
  -2 -10   2  154.38    8.80
   1  10  -2    1.70    2.90
  -1 -10   2    1.20    2.90
  -1 -10   2    2.20    3.10
  -1 -10   2    1.80    3.60
   0 -10   2  135.79    8.20
   0 -10   2  137.39    8.70
   0 -10   2  148.89    8.80
  -1  10  -2  104.09    6.50
   1 -10   2  102.99    7.70
   1 -10   2  106.09    7.00
   1 -10   2   98.29    7.90
  -2  10  -2   13.20    3.20
   2 -10   2   10.40    4.20
  -3  10  -2   61.99    6.70
  -3  10  -2   65.69    5.20
   3 -10   2   68.39    5.50
  -4  10  -2   31.00    6.20
  -4  10  -2   25.40    3.80
   4 -10   2   31.90    4.10
  -5  10  -2    1.70    4.00
   5 -10   2    9.10    3.20
   5 -10   2    3.20    2.70
  -6  10  -2   72.89    8.20
   6 -10   2   82.49    5.80
   6 -10   2   87.89    6.20
  -7  10  -2   -8.60    5.40
   7 -10   2   -1.40    2.90
   7 -10   2    6.60    2.70
  -8  10  -2   66.69    9.00
   8 -10   2  100.39    5.50
   8 -10   2   67.09    6.60
   9   9  -2    7.10    4.90
  -9  -9   2   -1.90    4.80
   8   9  -2    8.00    4.90
  -8  -9   2    6.20    5.30
   7   9  -2   45.50    5.40
   7   9  -2   45.90    7.50
  -7  -9   2   55.09    7.50
   6   9  -2   55.29    5.60
   6   9  -2   63.29    8.40
  -6  -9   2   48.30    6.60
   5   9  -2   -0.10    2.70
   5   9  -2   -1.70    3.60
  -5  -9   2    0.10    3.90
   4   9  -2    3.90    3.60
   4   9  -2   -1.00    2.30
  -4  -9   2    1.40    3.60
   3   9  -2   64.99    6.60
  -3  -9   2   56.79    6.60
   2   9  -2  129.29    8.00
  -2  -9   2  127.79    8.70
  -2  -9   2  122.89    7.50
  -2  -9   2  136.79    8.70
   1   9  -2   19.50    4.30
  -1  -9   2   15.90    8.00
  -1  -9   2   16.30    3.90
  -1  -9   2   18.30    4.00
   0   9  -2   40.10    4.70
   0  -9   2   35.20    4.40
   0  -9   2   42.00    5.40
   0  -9   2   36.10    4.60
  -1   9  -2  115.79    6.60
   1  -9   2  119.19    8.60
   1  -9   2  127.99    7.10
   1  -9   2  119.09    8.10
  -2   9  -2  131.39    6.60
  -2   9  -2  121.39    7.80
   2  -9   2  129.29    6.80
  -3   9  -2   36.10    5.30
  -3   9  -2   30.70    3.70
   3  -9   2   27.30    4.90
   3  -9   2   28.90    3.60
  -4   9  -2   42.10    4.50
  -4   9  -2   58.69    7.20
   4  -9   2   46.30    4.40
  -5   9  -2  253.27   12.90
   5  -9   2  254.57    9.80
   5  -9   2  257.17   10.20
  -6   9  -2  219.58   12.50
   6  -9   2  216.98    9.00
   6  -9   2  233.38    9.60
  -7   9  -2    5.00    4.70
   7  -9   2   17.50    3.30
   7  -9   2   11.30    3.80
  -8   9  -2    2.10    4.50
   8  -9   2   11.70    2.90
   8  -9   2    1.00    3.70
  -9   9  -2   31.80    7.00
   9  -9   2   12.00    4.70
   9   8  -2   45.20    7.90
  -9  -8   2   34.00    7.20
   8   8  -2    2.80    4.60
  -8  -8   2   -4.20    4.30
   7   8  -2   38.30    7.10
   7   8  -2   31.20    4.70
  -7  -8   2   40.60    6.60
   6   8  -2   39.90    5.50
   6   8  -2   44.50    6.70
  -6  -8   2   43.60    6.30
   5   8  -2   23.40    5.60
   5   8  -2   24.60    4.00
   4   8  -2   55.69    6.50
   4   8  -2   58.29    5.00
  -4  -8   2   61.69    7.10
  -4  -8   2   57.19    6.10
   3   8  -2   20.00    4.50
   3   8  -2    9.10    3.00
  -3  -8   2   15.20    4.30
  -3  -8   2   12.20    3.60
   2   8  -2  162.48    9.00
  -2  -8   2  176.98    8.60
  -2  -8   2  167.48    9.20
   1   8  -2  229.18   10.10
  -1  -8   2  215.48    9.90
  -1  -8   2  224.08   10.20
  -1  -8   2  230.68   10.20
   0   8  -2   12.40    3.20
   0  -8   2   11.20    3.10
   0  -8   2   10.90    3.50
   0  -8   2   12.20    3.60
  -1   8  -2  392.46   13.20
   1  -8   2  397.46   13.50
   1  -8   2  380.76   14.60
  -2   8  -2  447.96   16.10
  -2   8  -2  418.86   13.80
   2  -8   2  425.86   14.00
   2  -8   2  442.26   16.30
  -3   8  -2  120.39    7.80
  -3   8  -2  117.39    6.00
   3  -8   2  119.29    8.00
   3  -8   2  117.39    6.00
  -4   8  -2    0.80    3.10
  -4   8  -2   -1.10    2.10
   4  -8   2    2.90    2.40
   4  -8   2    2.00    3.10
  -5   8  -2   19.60    5.00
   5  -8   2   23.40    3.90
   5  -8   2   21.90    3.40
  -6   8  -2  136.59    9.50
   6  -8   2  131.29    7.40
   6  -8   2  136.59    6.80
  -7   8  -2    9.10    4.90
   7  -8   2   11.60    3.20
   7  -8   2   14.10    4.10
  -8   8  -2   47.80    7.50
   8  -8   2   58.39    5.00
   8  -8   2   45.00    5.70
  -9   8  -2   14.10    5.40
   9  -8   2   15.00    5.20
  10   7  -2   -3.00    4.40
 -10  -7   2    3.90    5.00
   9   7  -2   63.99    8.50
  -9  -7   2   57.09    8.30
   8   7  -2    1.30    3.00
   8   7  -2    3.40    4.70
  -8  -7   2    3.50    4.90
   7   7  -2   93.19    9.00
   7   7  -2   85.89    6.70
  -7  -7   2   96.19    8.50
   6   7  -2   59.69    7.60
   6   7  -2   46.70    5.10
   5   7  -2   -2.30    3.20
   5   7  -2   -3.10    2.30
  -5  -7   2    1.20    3.10
  -5  -7   2   -1.10    3.50
   4   7  -2   58.79    6.40
   4   7  -2   62.09    4.90
  -4  -7   2   57.99    5.90
  -4  -7   2   61.69    6.40
   3   7  -2   35.00    4.00
   3   7  -2   39.00    9.00
  -3  -7   2   44.20    5.20
  -3  -7   2   46.20    5.50
   2   7  -2   66.99    5.10
   2   7  -2   65.09    6.10
  -2  -7   2   59.89    5.40
  -2  -7   2   57.89    6.00
   1   7  -2   26.60    4.40
  -1  -7   2   23.40    4.10
  -1  -7   2   15.60    4.00
  -1  -7   2   25.60    4.40
   0   7  -2  239.48    9.60
   0  -7   2  237.88   10.10
   0  -7   2  235.98    9.90
   0  -7   2  224.28   10.00
  -1   7  -2 1109.09   30.70
   1  -7   2 1121.69   30.90
  -2   7  -2  632.64   18.80
  -2   7  -2  661.23   20.70
   2  -7   2  643.44   20.90
   2  -7   2  632.14   18.90
  -3   7  -2   -0.40    1.90
  -3   7  -2   -1.70    5.30
   3  -7   2    1.10    2.00
   3  -7   2    1.40    2.30
  -4   7  -2    8.70    3.40
   4  -7   2    1.50    2.40
   4  -7   2    7.10    2.40
  -5   7  -2   34.70    5.80
   5  -7   2   29.80    3.90
   5  -7   2   25.40    4.60
   5  -7   2   35.90    4.00
  -6   7  -2  238.98   12.50
   6  -7   2  249.08   10.20
   6  -7   2  234.78    9.30
  -7   7  -2    2.70    3.80
   7  -7   2    0.60    3.20
   7  -7   2    5.10    2.80
  -8   7  -2   66.09    9.10
   8  -7   2   57.49    5.40
   8  -7   2   45.10    5.90
   9  -7   2   -0.40    4.10
   9  -7   2   15.10    4.30
  10   6  -2    4.80    4.90
 -10  -6   2   16.00    6.00
   9   6  -2   59.79   11.40
  -9  -6   2   70.69    9.20
   8   6  -2   15.50    4.00
   8   6  -2   13.60    5.30
  -8  -6   2   12.60    5.20
   7   6  -2   19.50    5.60
   7   6  -2   14.60    4.20
  -7  -6   2   15.00    5.20
   6   6  -2   67.39    5.70
   6   6  -2   66.89    7.50
  -6  -6   2   73.99    7.20
   5   6  -2   11.50    4.10
   5   6  -2    2.80    2.40
  -5  -6   2    7.30    3.60
  -5  -6   2    7.60    3.80
   4   6  -2    3.10    2.30
   4   6  -2    5.40    3.40
  -4  -6   2    2.20    2.80
  -4  -6   2   -0.70    2.70
   3   6  -2  319.97   11.40
   3   6  -2  319.17   12.70
  -3  -6   2  320.77   12.10
  -3  -6   2  325.87   13.00
   2   6  -2   12.90    3.00
   2   6  -2   15.00    3.80
  -2  -6   2   16.30    3.80
  -2  -6   2    9.00    3.40
   1   6  -2   67.49    5.60
  -1  -6   2   63.69    5.60
  -1  -6   2   64.29    5.80
   0   6  -2    0.20    2.40
   0  -6   2    1.10    2.70
   0  -6   2    1.20    2.70
   0  -6   2   -2.40    2.60
  -1   6  -2   12.80    2.90
   1  -6   2   12.30    2.90
   1  -6   2   16.50    4.20
  -2   6  -2  140.39    6.40
  -2   6  -2  140.19    7.60
   2  -6   2  132.39    7.60
   2  -6   2  139.49    6.50
  -3   6  -2   34.00    4.30
  -3   6  -2   32.30    3.40
   3  -6   2   35.80    3.70
   3  -6   2   25.20    3.90
  -4   6  -2   12.00    4.30
   4  -6   2    9.50    2.60
   4  -6   2   10.30    3.70
   4  -6   2   10.20    2.50
  -5   6  -2  336.07   13.90
   5  -6   2  321.07   14.10
   5  -6   2  329.37   11.40
   5  -6   2  349.17   12.00
  -6   6  -2  405.06   16.00
   6  -6   2  396.96   13.70
   6  -6   2  378.26   13.00
   6  -6   2  349.07   15.80
  -7   6  -2   25.60    5.90
   7  -6   2   22.20    4.70
   7  -6   2   17.10    3.50
  -8   6  -2   10.30    4.60
   8  -6   2    0.20    4.00
   8  -6   2   12.10    3.30
  -9   6  -2   77.69    9.20
   9  -6   2   89.89    6.20
   9  -6   2   73.99    8.00
 -10   6  -2    1.30    5.00
  10  -6   2    1.30    4.60
  10   5  -2   11.60    5.50
 -10  -5   2    8.30    5.30
   9   5  -2   33.70    6.90
  -9  -5   2   34.80    7.00
   8   5  -2   17.00    4.20
   8   5  -2    6.30    4.80
  -8  -5   2    5.70    4.60
   7   5  -2   21.40    5.40
   7   5  -2   25.40    5.00
  -7  -5   2   18.20    5.10
   6   5  -2    6.20    2.90
   6   5  -2    2.70    3.80
  -6  -5   2    7.40    3.80
  -6  -5   2    2.60    3.50
   5   5  -2  595.44   19.50
   5   5  -2  567.34   17.70
  -5  -5   2  458.15   20.40
  -5  -5   2  557.24   18.30
   4   5  -2   54.39    6.00
   4   5  -2   55.39    4.70
  -4  -5   2   57.99    5.90
  -4  -5   2   58.19    5.50
   3   5  -2  494.35   15.80
   3   5  -2  504.95   17.00
  -3  -5   2  520.15   16.50
  -3  -5   2  492.45   17.10
   2   5  -2  238.08    8.90
   2   5  -2  230.38    9.80
  -2  -5   2  225.68    9.30
  -2  -5   2  241.58   10.00
   1   5  -2  128.89    6.60
   1   5  -2  128.09    5.90
  -1  -5   2  130.99    6.60
  -1  -5   2  121.89    6.40
   0   5  -2  138.89    6.30
   0  -5   2  139.99    6.60
   0  -5   2  128.09    6.40
   0  -5   2  142.29    6.30
  -1   5  -2  196.08    7.50
   1  -5   2  201.08    8.30
  -2   5  -2  275.77   10.70
  -2   5  -2  277.77    9.50
   2  -5   2  292.37   10.90
   2  -5   2  271.27   10.10
  -3   5  -2  396.16   14.00
  -3   5  -2  398.16   12.50
   3  -5   2  389.96   12.30
   3  -5   2  388.66   14.10
  -4   5  -2   82.59    6.30
   4  -5   2   73.49    6.00
   4  -5   2   73.29    4.90
   4  -5   2   80.19    4.70
   5  -5   2  110.79    7.50
   5  -5   2  102.39    5.60
   5  -5   2  110.09    6.10
  -6   5  -2  155.18    9.20
   6  -5   2  147.29    7.80
   6  -5   2  143.99    9.10
   6  -5   2  144.59    7.10
  -7   5  -2   10.40    4.80
   7  -5   2    7.40    3.00
   7  -5   2    9.00    3.90
  -8   5  -2   16.50    5.50
   8  -5   2   13.10    4.80
  -9   5  -2    7.10    4.80
   9  -5   2    2.10    4.30
   9  -5   2   11.30    3.10
 -10   5  -2   19.90    7.10
  10  -5   2   28.70    6.00
  10   4  -2    3.40    7.30
 -10  -4   2   14.60    5.30
   9   4  -2   -2.20    4.30
  -9  -4   2    3.30    4.80
   8   4  -2   23.40    4.70
   8   4  -2   18.10    5.30
  -8  -4   2   21.70    5.70
   7   4  -2   55.69    6.00
   7   4  -2   56.19    7.00
  -7  -4   2   65.49    7.40
   6   4  -2   14.50    3.50
   6   4  -2   15.30    4.50
  -6  -4   2   12.10    4.10
  -6  -4   2   15.30    4.50
   5   4  -2   21.90    4.30
   5   4  -2   36.00    4.30
  -5  -4   2   25.80    4.30
  -5  -4   2   37.70    5.20
   4   4  -2    3.70    3.30
   4   4  -2    0.80    2.60
  -4  -4   2    3.60    3.20
  -4  -4   2    0.90    3.10
   3   4  -2   21.30    4.10
   3   4  -2   19.50    3.30
  -3  -4   2   22.90    3.90
  -3  -4   2   19.20    4.00
   2   4  -2   58.79    4.90
   2   4  -2   59.59    4.10
  -2  -4   2   57.89    4.70
  -2  -4   2   59.19    4.70
   1   4  -2  491.45   14.90
  -1  -4   2  473.85   14.80
  -1  -4   2  513.15   15.30
   0   4  -2   30.30    3.10
   0  -4   2   31.70    3.20
   0  -4   2   32.20    3.40
  -1   4  -2  365.56   11.70
  -1   4  -2  357.96   10.90
   1  -4   2  357.06   11.70
   1  -4   2  346.17   10.90
  -2   4  -2   41.50    3.50
  -2   4  -2   42.50    4.20
   2  -4   2   41.00    3.30
   2  -4   2   43.10    4.10
  -3   4  -2  182.78    8.40
   3  -4   2  172.58    8.30
  -4   4  -2   48.20    5.30
   4  -4   2   39.20    3.80
   4  -4   2   39.60    4.10
   4  -4   2   34.40    4.30
  -5   4  -2   57.09    6.20
   5  -4   2   38.50    4.30
   5  -4   2   38.10    4.00
   5  -4   2   44.00    5.10
  -6   4  -2   -4.70    2.90
   6  -4   2   -0.20    2.60
   6  -4   2    4.80    3.40
   6  -4   2    4.00    2.50
  -7   4  -2  253.27   12.20
   7  -4   2  255.17   12.70
   7  -4   2  254.87   10.60
   7  -4   2  254.87   11.60
  -8   4  -2  219.98   11.90
   8  -4   2  185.48    9.50
   8  -4   2  221.38   11.30
  -9   4  -2   -0.40    4.10
   9  -4   2    2.60    4.50
   9  -4   2    3.80    3.70
 -10   4  -2   16.60    5.90
  10  -4   2   14.70    5.60
  10   3  -2   -2.90    4.30
 -10  -3   2    4.10    4.90
   9   3  -2  100.59    9.40
  -9  -3   2   83.09    9.30
   8   3  -2   35.50    5.50
   8   3  -2   32.70    6.10
  -8  -3   2   41.90    6.70
   7   3  -2   46.90    6.60
   7   3  -2   57.49    6.10
  -7  -3   2   53.69    6.80
  -7  -3   2   36.60    5.10
   6   3  -2   68.19    6.70
   6   3  -2   71.89    5.80
  -6  -3   2   65.29    6.20
  -6  -3   2   69.49    6.70
   5   3  -2  217.28    9.30
   5   3  -2  225.58   10.10
  -5  -3   2  210.78    9.90
  -5  -3   2  217.58   10.00
   4   3  -2  391.86   13.30
   4   3  -2  384.86   13.90
  -4  -3   2  397.06   13.80
  -4  -3   2  374.66   13.70
   3   3  -2   33.80    3.70
   3   3  -2   47.90    4.80
  -3  -3   2   45.10    4.80
  -3  -3   2   43.30    4.50
   2   3  -2   34.70    3.80
   2   3  -2   33.40    3.30
  -2  -3   2   38.90    3.90
  -2  -3   2   38.30    3.80
   0   3  -2  100.79    4.60
   0   3  -2  102.09    4.80
   0  -3   2  106.69    5.10
   0  -3   2   99.99    4.70
  -1   3  -2   72.19    3.90
  -1   3  -2   74.39    4.20
   1  -3   2   70.79    4.20
   1  -3   2   67.79    3.70
  -2   3  -2   58.49    4.20
  -2   3  -2   67.29    4.00
   2  -3   2   57.79    6.40
   2  -3   2   61.39    3.70
  -3   3  -2    2.90    2.50
   3  -3   2    1.60    2.00
   3  -3   2    0.10    1.90
   3  -3   2    0.30    2.00
  -4   3  -2 1608.14   43.30
   4  -3   2 1563.74   43.60
   4  -3   2 1632.84   42.70
   4  -3   2 1593.84   42.30
  -5   3  -2   24.60    3.90
   5  -3   2   22.80    4.00
   5  -3   2   28.60    3.90
   5  -3   2   21.50    3.20
  -6   3  -2   39.20    5.40
   6  -3   2   27.50    3.90
   6  -3   2   26.60    4.90
   6  -3   2   21.30    4.00
  -7   3  -2    2.20    3.40
   7  -3   2    1.50    3.60
   7  -3   2    8.70    4.00
   7  -3   2   -4.50    2.60
  -8   3  -2    2.60    3.90
   8  -3   2    2.80    3.70
   8  -3   2   -3.00    3.70
   8  -3   2    4.80    3.20
  -9   3  -2    1.30    4.30
   9  -3   2    4.20    4.50
 -10   3  -2    7.70    5.10
  10  -3   2   11.00    5.20
  10   2  -2   12.30    5.30
 -10  -2   2    0.50    5.20
   9   2  -2  170.08   11.10
  -9  -2   2  173.18   11.80
   8   2  -2   24.50    5.90
   8   2  -2   27.90    5.10
  -8  -2   2   34.50    6.50
   7   2  -2   35.10    5.40
   7   2  -2   36.60    5.70
  -7  -2   2   38.50    6.10
  -7  -2   2   19.40    4.20
   6   2  -2   39.60    5.10
   6   2  -2   40.00    5.40
  -6  -2   2   30.70    4.50
  -6  -2   2   48.30    6.30
   5   2  -2  319.87   12.20
   5   2  -2  324.37   12.40
  -5  -2   2  325.87   12.30
  -5  -2   2  329.67   12.90
   4   2  -2  105.99    6.80
   4   2  -2  108.89    6.60
  -4  -2   2  101.29    6.40
  -4  -2   2  103.19    6.90
   3   2  -2  316.67   10.90
   3   2  -2  319.77   10.90
  -3  -2   2  318.97   10.90
  -3  -2   2  309.07   11.10
   2   2  -2 1623.64   42.30
   2   2  -2 1625.54   42.40
  -2  -2   2 1658.83   42.50
  -2  -2   2 1594.54   42.50
   1   2  -2  253.57    8.40
   1   2  -2  258.07    8.50
  -1  -2   2  271.27    8.70
  -1  -2   2  264.87    8.50
   0   2  -2 3045.80   77.29
   0  -2   2 3118.99   77.29
  -1   2  -2  406.06   11.60
   1  -2   2  401.76   11.80
   1  -2   2  397.96   11.50
  -2   2  -2  843.62   23.00
   2  -2   2  866.01   23.20
   2  -2   2  852.21   22.80
   2  -2   2  828.12   22.90
  -3   2  -2  103.89    5.50
   3  -2   2  102.49    6.10
   3  -2   2   95.69    5.60
   3  -2   2   96.99    5.10
  -4   2  -2  173.98    7.90
   4  -2   2  172.68    8.00
   4  -2   2  185.28    8.00
  -5   2  -2   10.20    2.70
  -5   2  -2    6.10    2.90
   5  -2   2    4.90    2.50
   5  -2   2    6.10    2.90
  -6   2  -2   48.70    5.40
  -6   2  -2   50.29    4.80
   6  -2   2   52.39    5.40
   6  -2   2   49.80    5.60
  -7   2  -2  157.98   12.70
  -7   2  -2  118.19    7.40
   7  -2   2  102.99    8.00
   7  -2   2  121.59   10.00
  -8   2  -2   -2.40    3.50
   8  -2   2   -0.40    3.80
   8  -2   2   -5.30    3.20
  -9   2  -2    7.30    4.50
   9  -2   2    4.40    5.00
 -10   2  -2   10.20    5.20
  10  -2   2    1.00    4.60
  10   1  -2    9.00    4.90
 -10  -1   2    6.80    5.10
   9   1  -2    4.40    4.70
  -9  -1   2    7.30    5.00
   8   1  -2   86.89    8.20
   8   1  -2   72.39    7.60
  -8  -1   2   88.99    7.40
  -8  -1   2   93.99    9.10
  -7  -1   2  350.56   14.00
  -7  -1   2  355.06   15.20
   6   1  -2  118.69    7.30
   6   1  -2  105.09    7.20
  -6  -1   2  109.59    7.90
  -6  -1   2  104.09    6.60
   5   1  -2   11.60    3.40
   5   1  -2   11.50    3.70
  -5  -1   2    4.50    1.80
  -5  -1   2   12.60    4.20
   4   1  -2   30.50    4.20
   4   1  -2   38.90    4.80
  -4  -1   2   31.70    4.80
   3   1  -2    6.60    2.90
   3   1  -2   12.10    2.70
  -3  -1   2   10.20    2.90
   2   1  -2 1376.26   35.00
   2   1  -2 1343.77   35.40
  -2  -1   2 1313.27   35.50
  -2  -1   2 1339.97   35.00
   1   1  -2    0.50    1.70
   1   1  -2    0.80    1.60
  -1  -1   2   -1.20    1.70
  -1  -1   2    1.30    1.40
   0  -1   2 2206.68   55.39
  -1   1  -2  503.25   14.10
   1  -1   2  504.65   14.10
   1  -1   2  530.05   13.90
   1  -1   2  505.05   13.80
  -2   1  -2   14.70    2.20
   2  -1   2   15.40    2.20
   2  -1   2   14.40    2.30
  -3   1  -2    2.00    2.00
   3  -1   2    0.70    2.00
   3  -1   2    0.20    1.80
  -4   1  -2  143.19    6.80
   4  -1   2  138.19    7.20
   4  -1   2  140.89    7.70
  -5   1  -2  637.64   19.00
   5  -1   2  614.54   19.70
   5  -1   2  599.84   19.10
  -6   1  -2  692.13   21.60
   6  -1   2  703.03   21.90
   6  -1   2  698.23   22.50
  -7   1  -2  775.52   24.00
   7  -1   2  748.73   24.80
   7  -1   2  743.13   24.00
  -8   1  -2   31.80    5.60
  -8   1  -2   31.00    4.70
   8  -1   2   31.00    5.70
  -9   1  -2   29.80    5.80
   9  -1   2   34.70    5.70
   9  -1   2   23.80    5.90
 -10   1  -2    1.20    4.20
  10  -1   2   -1.90    4.50
  10   0  -2   14.10    5.20
 -10   0   2   20.70    6.20
   9   0  -2    0.70    4.30
  -9   0   2   -7.20    3.60
  -9   0   2    5.00    3.30
   8   0  -2 2077.49   59.19
   8   0  -2 1876.11   50.99
  -8   0   2 1534.55   51.89
  -8   0   2 1833.52   52.69
   7   0  -2  681.83   21.90
   7   0  -2  689.73   23.10
  -7   0   2  671.13   21.70
  -7   0   2  680.13   23.50
   6   0  -2  225.68   10.70
   6   0  -2  213.28    9.60
  -6   0   2  225.98    9.50
  -6   0   2  219.08   10.90
   5   0  -2   43.90    4.90
   5   0  -2   47.10    5.60
  -5   0   2   50.79    4.50
  -5   0   2   52.99    5.90
   4   0  -2  606.64   19.30
   4   0  -2  620.34   18.20
  -4   0   2  599.74   19.20
  -4   0   2  636.94   19.80
   3   0  -2 1649.93   42.50
   3   0  -2 1646.04   43.90
  -3   0   2 1618.34   42.40
  -3   0   2 1655.73   43.90
   2   0  -2   41.20    3.90
   2   0  -2   34.90    2.90
  -2   0   2   37.60    2.80
  -2   0   2   37.70    3.90
   1   0  -2 1995.60   47.60
   1   0  -2 1812.42   48.20
  -1   0   2 1872.61   48.30
   0   0   2    8.30    1.30
   0   0   2    6.40    1.10
  -1   0  -2 2135.79   55.79
   1   0   2 2236.88   54.99
   1   0   2 2272.67   54.99
   1   0   2 2198.48   55.89
  -2   0  -2  360.66   10.70
  -2   0  -2  367.56   11.30
   2   0   2  366.76   11.40
   2   0   2  380.56   10.30
  -3   0  -2  412.46   13.10
  -3   0  -2  422.46   12.10
   3   0   2  399.76   12.10
   3   0   2  405.96   13.20
  -4   0  -2  266.57   10.20
  -4   0  -2  261.37    9.30
   4   0   2  267.27   10.60
   4   0   2  256.17    9.30
  -5   0  -2  731.83   22.20
  -5   0  -2  743.13   21.30
   5   0   2  727.73   22.70
   5   0   2  706.03   21.30
  -6   0  -2  132.89    7.20
  -6   0  -2  117.29    7.40
   6   0   2  127.39    7.00
   6   0   2  123.19    8.20
  -7   0  -2   34.50    5.00
  -7   0  -2   36.10    5.10
   7   0   2   38.90    5.90
   7   0   2   45.50    5.60
  -8   0  -2  116.69    8.70
   8   0   2  130.09    9.90
   8   0   2  138.19    8.50
  -9   0  -2    9.40    4.40
   9   0   2   11.10    5.20
   9   0   2    6.00    3.70
 -10   0  -2    8.70    4.80
  10   0   2    6.80    5.40
  10  -1  -2    6.90    4.90
 -10   1   2    4.10    4.90
   9  -1  -2   11.30    4.70
  -9   1   2    3.20    2.80
  -9   1   2    4.90    4.90
   8  -1  -2   98.89    8.50
  -8   1   2   88.99    9.00
  -8   1   2   89.89    6.80
   7  -1  -2  373.46   13.90
   7  -1  -2  378.96   15.90
  -7   1   2  381.56   13.70
  -7   1   2  379.06   16.00
   6  -1  -2  111.99    6.60
   6  -1  -2  112.79    7.90
  -6   1   2  115.29    6.30
  -6   1   2  111.49    8.30
   5  -1  -2    9.10    2.80
   5  -1  -2    7.40    3.70
  -5   1   2    9.90    3.50
  -5   1   2   13.20    2.90
   4  -1  -2   31.20    3.60
   4  -1  -2   33.30    5.10
  -4   1   2   22.10    4.00
  -4   1   2   32.10    3.40
   3  -1  -2    9.80    2.00
   3  -1  -2   11.20    3.10
  -3   1   2    9.60    1.80
  -3   1   2    8.90    2.70
   2  -1  -2 1332.37   33.60
   2  -1  -2 1305.57   35.50
  -2   1   2 1316.17   33.70
  -2   1   2 1371.76   35.70
   1  -1  -2   -0.20    1.90
   1  -1  -2    1.20    1.00
  -1   1   2   -0.30    0.90
  -1   1   2   -0.60    2.10
   0  -1  -2 2058.09   52.29
   0   1   2 2116.59   52.39
  -1  -1  -2  491.85   14.00
   1   1   2  495.65   14.00
  -2  -1  -2    9.10    2.20
   2   1   2    8.50    2.30
  -3  -1  -2   -1.20    1.50
  -3  -1  -2    0.80    2.10
   3   1   2    0.40    1.40
   3   1   2    1.00    2.20
  -4  -1  -2  142.39    5.90
  -4  -1  -2  123.99    7.10
   4   1   2  125.59    5.80
   4   1   2  124.79    7.50
  -5  -1  -2  630.04   19.90
  -5  -1  -2  626.74   18.20
   5   1   2  591.74   19.50
   5   1   2  611.34   20.20
  -6  -1  -2  650.23   21.90
  -6  -1  -2  696.63   20.60
   6   1   2  683.73   20.50
   6   1   2  693.73   23.20
  -7  -1  -2  755.22   25.20
  -7  -1  -2  800.62   23.80
   7   1   2  774.72   26.00
   7   1   2  780.32   23.50
  -8  -1  -2   36.50    5.40
   8   1   2   37.90    5.00
   8   1   2   27.00    6.10
  -9  -1  -2   28.00    5.30
   9   1   2   24.40    6.10
 -10  -1  -2    3.40    4.00
  10   1   2   -1.70    3.20
  10   1   2   -1.50    5.00
  10  -2  -2    2.60    4.30
 -10   2   2    2.50    3.40
 -10   2   2    3.20    4.90
   9  -2  -2  156.88    9.60
  -9   2   2  164.68   11.60
  -9   2   2  175.88   10.00
   8  -2  -2   18.70    4.80
  -8   2   2   32.20    4.30
  -8   2   2   35.60    7.20
   7  -2  -2   17.00    3.90
   7  -2  -2   14.40    5.00
  -7   2   2    5.30    4.40
  -7   2   2    9.20    2.80
   6  -2  -2   33.30    4.10
   6  -2  -2   38.00    5.70
  -6   2   2   43.00    5.40
  -6   2   2   39.30    4.00
   5  -2  -2  315.17   13.10
   5  -2  -2  315.77   10.60
  -5   2   2  326.17   13.20
  -5   2   2  315.97   10.40
   4  -2  -2  101.79    5.00
   4  -2  -2   99.69    7.40
  -4   2   2  100.69    7.30
  -4   2   2   96.99    4.70
   3  -2  -2  310.07   11.40
   3  -2  -2  290.97    9.20
  -3   2   2  308.57   11.40
  -3   2   2  317.37    8.80
   2  -2  -2 1545.45   41.70
  -2   2   2 1596.54   41.70
   1  -2  -2  247.98    8.60
  -1   2   2  248.88    8.50
  -1   2   2  254.27    6.80
  -1   2   2  248.58    6.70
   0  -2  -2 2839.52   72.09
   0   2   2 2926.41   72.79
   1   2   2  416.96   12.50
  -2  -2  -2  687.33   24.40
   2   2   2  833.82   22.00
  -3  -2  -2  105.19    6.10
   3   2   2  106.99    6.40
  -4  -2  -2  170.28    8.50
  -4  -2  -2  176.48    6.70
   4   2   2  175.48    6.50
   4   2   2  182.58    9.10
  -5  -2  -2    9.10    3.20
  -5  -2  -2    8.60    2.60
   5   2   2    2.80    3.00
   5   2   2    5.80    2.20
  -6  -2  -2   43.50    4.60
  -6  -2  -2   45.30    5.40
   6   2   2   52.19    6.40
   6   2   2   49.99    4.40
  -7  -2  -2  125.19    7.30
  -7  -2  -2  153.58   11.00
   7   2   2  117.89    6.90
   7   2   2  141.79    9.80
  -8  -2  -2   -2.90    3.20
   8   2   2   -0.60    4.00
   8   2   2   -2.80    2.70
  -9  -2  -2   10.30    4.30
   9   2   2    8.80    3.60
   9   2   2    7.20    5.00
 -10  -2  -2   12.40    4.20
  10   2   2   12.30    3.80
  10   2   2   -0.80    5.50
  10  -3  -2   -0.40    4.10
 -10   3   2   -5.20    4.60
   9  -3  -2   87.39    7.40
  -9   3   2   94.29    6.20
  -9   3   2  101.89    9.60
   8  -3  -2   27.70    4.70
  -8   3   2   30.00    6.00
  -8   3   2   30.90    3.70
   7  -3  -2   11.60    3.60
   7  -3  -2    8.00    5.10
  -7   3   2    9.10    2.70
  -7   3   2   15.80    4.40
   6  -3  -2   61.99    4.70
   6  -3  -2   62.39    6.80
  -6   3   2   59.99    6.60
   5  -3  -2  218.38   10.60
   5  -3  -2  210.78    7.60
  -5   3   2  214.08    7.30
  -5   3   2  223.58   10.70
   4  -3  -2  368.16   10.90
   4  -3  -2  368.66   14.40
  -4   3   2  393.16   14.60
  -4   3   2  393.76   10.70
   3  -3  -2   34.00    4.70
  -3   3   2   54.39    6.00
   2  -3  -2   39.80    4.40
  -2   3   2   25.60    3.20
   0  -3  -2   69.69    3.80
   0   3   2   73.99    3.80
   0   3   2   77.89    3.90
  -1  -3  -2   79.59    4.70
  -1  -3  -2   97.29    3.80
   1   3   2  107.59    4.00
   1   3   2   93.59    5.00
  -2  -3  -2   64.49    4.60
   2   3   2   64.59    4.80
  -3  -3  -2    0.80    2.90
   3   3   2    2.40    2.40
  -4  -3  -2 1527.45   42.70
   4   3   2 1560.04   43.10
  -5  -3  -2   29.60    4.70
   5   3   2   27.70    7.40
   5   3   2   24.60    2.90
  -6  -3  -2   22.10    4.40
  -6  -3  -2   24.80    3.60
   6   3   2   23.10    4.90
   6   3   2   23.30    3.20
  -7  -3  -2    5.00    3.20
   7   3   2   -0.90    2.40
   7   3   2    4.00    4.10
  -8  -3  -2   -0.90    3.20
   8   3   2    6.30    4.60
   8   3   2    1.20    2.60
  -9  -3  -2    2.80    3.60
   9   3   2   -2.10    4.40
   9   3   2    5.70    2.90
 -10  -3  -2   18.60    5.00
  10   3   2   19.70    5.30
  10  -4  -2   11.10    4.30
  10  -4  -2   11.80    2.90
 -10   4   2    2.30    4.80
   9  -4  -2   -4.20    3.30
   9  -4  -2   -2.80    2.40
  -9   4   2    2.50    4.60
   8  -4  -2   14.50    3.70
  -8   4   2   12.10    5.00
   7  -4  -2   41.90    4.70
  -7   4   2   46.70    7.10
   6  -4  -2   10.20    2.50
   6  -4  -2   13.00    4.10
  -6   4   2   12.90    4.50
   5  -4  -2   31.50    5.00
   5  -4  -2   26.40    2.80
   4  -4  -2   -0.60    3.20
  -4   4   2   -1.90    2.80
   3  -4  -2   20.00    4.40
  -3   4   2   23.80    4.20
   2  -4  -2   47.80    4.70
  -2   4   2   51.49    4.40
   1  -4  -2  450.75   15.60
   1  -4  -2  464.75   12.60
  -1   4   2  449.46   14.20
  -1   4   2  471.45   12.70
   0  -4  -2   27.90    2.90
   0   4   2   27.30    2.90
   0   4   2   28.90    3.00
  -1  -4  -2  350.96   10.20
  -1  -4  -2  300.17   11.80
   1   4   2  355.76   11.40
   1   4   2  346.17   10.00
  -2  -4  -2   46.30    2.90
   2   4   2   41.70    4.50
   3   4   2  182.58    9.00
  -4  -4  -2   47.60    5.80
   4   4   2   38.60    5.10
  -5  -4  -2   45.40    4.00
  -5  -4  -2   34.20    5.90
   5   4   2   37.50    5.10
  -6  -4  -2    0.20    3.20
   6   4   2   -0.80    3.50
  -7  -4  -2  277.57   10.60
   7   4   2  265.67   13.80
   7   4   2  256.27    9.50
  -8  -4  -2  236.98   10.10
   8   4   2  213.48   13.00
   8   4   2  222.18    9.00
  -9  -4  -2    1.50    3.30
   9   4   2    3.30    2.60
   9   4   2   -2.30    4.40
 -10  -4  -2   15.30    4.20
  10   4   2   11.00    5.50
  10   4   2   26.20    3.80
 -10   5   2   -4.40    4.10
   9  -5  -2   34.40    3.70
   9  -5  -2   33.60    4.40
  -9   5   2   37.20    7.40
   8  -5  -2    5.50    2.20
   8  -5  -2   10.00    3.10
  -8   5   2   11.70    5.10
   7  -5  -2   14.50    2.40
  -7   5   2   17.60    4.80
   6  -5  -2    6.60    4.20
  -6   5   2    1.50    3.40
   5  -5  -2  555.94   20.20
  -5   5   2  556.84   19.80
   4  -5  -2   57.19    6.40
  -4   5   2   49.30    5.60
   3  -5  -2  483.55   16.90
  -3   5   2  475.85   16.70
   2  -5  -2  205.88    9.40
  -2   5   2  210.88    9.20
   1  -5  -2  109.59    4.70
   1  -5  -2  114.79    6.20
  -1   5   2  117.79    6.00
  -1   5   2  112.69    4.70
   0  -5  -2  128.19    5.70
   0   5   2  128.59    5.80
   0   5   2  127.39    5.80
  -1  -5  -2  185.38    8.10
  -1  -5  -2  204.68    7.40
   1   5   2  197.28    8.30
   1   5   2  206.18    7.10
  -2  -5  -2  327.27    9.90
  -2  -5  -2  327.87   10.10
  -2  -5  -2  300.47   11.80
   2   5   2  324.27   12.20
  -3  -5  -2  382.36   11.50
  -3  -5  -2  387.66   14.30
  -3  -5  -2  396.86   11.70
   3   5   2  395.46   14.60
  -4  -5  -2   81.69    6.60
   4   5   2   65.69    7.70
  -5  -5  -2  102.09    7.60
   5   5   2   97.29    7.80
  -6  -5  -2  148.89    7.30
   6   5   2  157.38   10.20
   7   5   2   10.00    4.70
   8   5   2   12.70    5.10
   8   5   2   17.40    2.90
   9   5   2    6.90    5.00
  10   5   2   26.90    7.20
 -10   6   2    9.30    5.70
  -9   6   2   35.90    8.10
  -8   6   2    9.90    5.10
  -7   6   2   14.70    4.70
  -6   6   2   64.69    7.30
   5  -6  -2    7.30    4.20
  -5   6   2    8.20    3.70
   4  -6  -2    3.00    3.40
  -4   6   2    3.50    3.00
   3  -6  -2  309.17   12.90
  -3   6   2  302.57   12.50
   2  -6  -2   14.40    2.20
   2  -6  -2   11.50    4.10
  -2   6   2   10.30    1.80
  -2   6   2   14.80    3.90
   1  -6  -2   67.09    4.50
   1  -6  -2   67.69    5.70
  -1   6   2   63.69    4.30
  -1   6   2   65.29    5.30
   0  -6  -2    3.80    3.40
   0  -6  -2    0.20    2.90
   0   6   2   -2.10    2.30
   0   6   2   -0.60    2.10
  -1  -6  -2   15.10    6.00
  -1  -6  -2   19.20    3.80
   1   6   2   11.40    2.60
   1   6   2   17.40    3.70
  -2  -6  -2  137.89    6.20
  -2  -6  -2  134.19    6.00
  -2  -6  -2  136.59    7.90
   2   6   2  130.49    7.80
  -3  -6  -2   32.50    3.50
  -3  -6  -2   18.10    3.70
  -3  -6  -2   33.30    3.60
   3   6   2   43.30    5.60
  -4  -6  -2   12.00    2.50
  -4  -6  -2    2.60    3.20
   4   6   2   12.90    4.10
  -5  -6  -2  330.27   14.40
  -5  -6  -2  329.77   11.30
   5   6   2  356.46   14.90
   6   6   2  394.06   12.80
   6   6   2  382.36   16.80
   7   6   2   14.90    5.00
   8   6   2    9.50    4.80
   9   6   2   60.89    8.80
  10   6   2   -5.30    4.70
 -10   7   2    2.50    5.70
  -9   7   2   62.69    9.90
  -8   7   2    0.00    4.00
  -7   7   2   71.29    8.40
  -6   7   2   46.00    6.60
   5  -7  -2    9.60    7.00
  -5   7   2    6.50    3.40
   4  -7  -2   61.09    6.50
  -4   7   2   53.39    6.00
   3  -7  -2   58.39    7.10
  -3   7   2   41.40    9.00
   2  -7  -2   64.99    6.10
   2  -7  -2   60.49    3.90
  -2   7   2   55.59    3.50
  -2   7   2   65.99    5.70
   1  -7  -2   20.50    3.30
   1  -7  -2   22.30    4.20
  -1   7   2   22.60    4.00
  -1   7   2   21.40    3.00
   0  -7  -2  231.58    9.50
   0  -7  -2  243.48    9.90
   0   7   2  230.98    9.50
   0   7   2  233.98    9.40
  -1  -7  -2 1098.29   30.20
  -1  -7  -2  920.71   29.00
   1   7   2 1132.49   30.40
  -2  -7  -2  625.24   18.30
  -2  -7  -2  614.54   20.20
  -2  -7  -2  611.94   18.40
   2   7   2  655.43   20.50
  -3  -7  -2    0.00    2.80
  -3  -7  -2    2.60    2.20
  -3  -7  -2    7.60    3.90
   3   7   2    0.90    5.70
  -4  -7  -2    7.90    3.30
  -4  -7  -2    6.50    2.50
   4   7   2    6.30    3.50
  -5  -7  -2   37.80    4.40
   5   7   2   25.50    5.20
   6   7   2  215.08   12.40
   7   7   2    2.40    4.60
   8   7   2   42.20    9.20
   9   7   2   12.20    5.60
  -9   8   2   21.50    6.10
  -8   8   2    3.50    6.60
  -7   8   2   25.00    5.30
  -6   8   2   41.40    7.10
  -5   8   2   25.70    6.10
   4  -8  -2   41.80    5.70
  -4   8   2   54.89    6.30
   3  -8  -2    6.10    3.30
  -3   8   2   15.90    3.40
   2  -8  -2  135.29    8.20
   2  -8  -2  132.29    5.80
  -2   8   2  131.39    8.00
  -2   8   2  127.19    5.40
   1  -8  -2  216.88   10.00
   1  -8  -2  205.48    8.40
  -1   8   2  211.58    9.60
  -1   8   2  212.78    8.20
   0  -8  -2    9.80    3.00
   0  -8  -2   14.40    3.30
   0   8   2   11.90    3.20
   0   8   2   16.60    3.50
  -1  -8  -2  394.66   14.30
   1   8   2  395.16   14.20
  -2  -8  -2  422.06   16.00
  -2  -8  -2  465.55   14.60
  -2  -8  -2  451.65   14.70
   2   8   2  459.05   16.40
  -3  -8  -2  123.89    8.20
  -3  -8  -2  119.59    6.10
  -3  -8  -2  126.89    6.40
   3   8   2  118.79    8.20
  -4  -8  -2    1.10    2.90
  -4  -8  -2    0.60    2.70
  -4  -8  -2    3.70    2.50
   4   8   2   -2.60    3.10
  -5  -8  -2   29.40    3.70
  -5  -8  -2   18.70    3.70
   5   8   2   14.40    4.80
  -6  -8  -2  137.69    7.60
   6   8   2  141.29   10.60
   7   8   2    6.10    4.70
   8   8   2   49.90    8.00
   9   8   2   12.90    5.40
  -9   9   2    1.80    5.00
  -8   9   2    6.90    4.70
  -7   9   2   32.80    6.00
  -6   9   2   36.80    6.20
  -5   9   2   -4.00    3.30
  -4   9   2    3.70    4.00
   3  -9  -2   60.09    4.00
  -3   9   2   57.69    3.30
  -3   9   2   54.29    6.00
   2  -9  -2  115.39    8.00
   2  -9  -2  114.59    6.40
  -2   9   2  126.79    8.00
  -2   9   2  126.59    5.50
   1  -9  -2   21.80    4.00
   1  -9  -2   21.60    3.60
  -1   9   2   29.70    5.00
  -1   9   2   23.00    3.30
   0  -9  -2   43.80    5.60
   0  -9  -2   35.20    4.40
   0   9   2   40.70    4.70
   0   9   2   40.20    4.60
  -1  -9  -2  121.89    7.60
   1   9   2  128.39    7.60
  -2  -9  -2  139.89   10.10
  -2  -9  -2  136.49    7.30
  -2  -9  -2  149.29    7.50
   2   9   2  142.79    8.60
  -3  -9  -2   46.00    4.70
  -3  -9  -2   33.70    5.40
  -3  -9  -2   32.90    4.10
   3   9   2   36.90    5.70
  -4  -9  -2   45.40    5.10
  -4  -9  -2   43.20    4.70
   4   9   2   50.09    6.60
  -5  -9  -2  241.48    9.90
  -5  -9  -2  228.78    9.30
   5   9   2  241.08   13.20
  -6  -9  -2  225.98    9.90
  -6  -9  -2  219.38    9.00
   6   9   2  246.48   13.90
   7   9   2   13.60    6.20
   8   9   2    3.00    4.90
   9   9   2   22.70    6.90
  -9  10   2   18.80    7.30
  -8  10   2    4.70    5.00
  -7  10   2   15.50    5.20
  -6  10   2   14.80    5.20
  -5  10   2    2.90    3.70
  -4  10   2   80.79    7.90
   3 -10  -2   11.50    2.90
  -3  10   2   10.50    4.10
  -3  10   2    9.60    2.10
   2 -10  -2  132.19    8.90
   2 -10  -2  141.19    7.00
  -2  10   2  133.49    8.50
  -2  10   2  139.49    6.30
   1 -10  -2   -0.50    2.60
   1 -10  -2    2.50    2.80
  -1  10   2   -0.70    2.50
  -1  10   2    4.10    2.40
   0 -10  -2  128.09    7.70
   0 -10  -2  121.19    7.90
   0  10   2  129.19    7.30
  -1 -10  -2  106.39    7.50
  -1 -10  -2  104.69    7.10
  -2 -10  -2    9.30    4.30
  -2 -10  -2   12.90    4.10
  -2 -10  -2   16.50    3.70
   2  10   2   11.40    4.30
  -3 -10  -2   66.49    5.80
  -3 -10  -2   60.69    5.70
   3  10   2   74.69    7.80
  -4 -10  -2   37.40    4.90
  -4 -10  -2   33.00    4.60
   4  10   2   26.50    5.80
  -5 -10  -2   -0.90    2.70
  -5 -10  -2    0.00    3.10
   5  10   2    2.20    4.00
  -6 -10  -2   64.79    6.20
  -6 -10  -2   76.19    5.50
   6  10   2   78.59    9.30
   7  10   2    3.40    4.50
   8  10   2   87.49   11.20
  -8  11   2    3.60    4.70
  -7  11   2   -3.10    4.20
  -6  11   2   36.00   11.20
  -5  11   2  121.89    9.90
  -4  11   2   38.20    7.00
   3 -11  -2  223.98    8.90
  -3  11   2  225.28    8.10
  -3  11   2  216.68   11.80
   2 -11  -2   24.50    4.00
  -2  11   2   17.90    3.20
  -2  11   2   16.70    4.50
   1 -11  -2   50.89    5.70
   1 -11  -2   44.70    6.60
  -1  11   2   49.99    6.70
  -1  11   2   41.30    4.60
   0 -11  -2  121.09    8.10
   0 -11  -2  131.29    8.70
   0  11   2  123.89    7.60
   0  11   2  125.49    7.90
  -1 -11  -2   29.10    5.20
  -1 -11  -2   10.80    7.00
  -1 -11  -2   26.20    5.10
   1  11   2   19.10    4.50
  -2 -11  -2   15.30    4.40
  -2 -11  -2   21.70    9.20
  -2 -11  -2   14.00    4.70
   2  11   2   19.50    5.00
  -3 -11  -2    8.80    3.70
  -3 -11  -2   12.90    3.70
   3  11   2   10.00    4.60
  -4 -11  -2   30.30    4.60
  -4 -11  -2   31.70    4.80
   4  11   2   40.00    6.80
  -5 -11  -2   35.20    4.60
  -5 -11  -2   33.70    5.20
   5  11   2   37.10    6.80
  -6 -11  -2  121.29    7.10
  -6 -11  -2  117.19    7.80
   6  11   2  109.19   10.30
  -7 -11  -2   17.40    3.60
   7  11   2    8.40    5.10
   8  11   2   -5.30    4.30
  -8  12   2   35.70    8.40
  -7  12   2    1.60    4.50
  -6  12   2  134.79   11.20
  -5  12   2   92.29    9.60
  -4  12   2   51.19    8.00
   3 -12  -2   39.30    4.50
  -3  12   2   38.20    6.70
   2 -12  -2  299.97   11.90
  -2  12   2  288.47   13.90
  -2  12   2  308.37   11.20
   1 -12  -2   29.20    5.10
  -1  12   2   32.40    5.10
  -1  12   2   35.40    4.80
   0 -12  -2    7.00    4.20
   0 -12  -2    7.70    6.20
   0  12   2    3.10    3.30
  -1 -12  -2    3.60    3.90
  -1 -12  -2    0.10    3.70
  -1 -12  -2    6.40    3.70
   1  12   2    3.00    3.70
  -2 -12  -2   15.40    4.60
  -2 -12  -2   11.00    4.00
   2  12   2   10.90    4.70
  -3 -12  -2  126.09   11.90
  -3 -12  -2  158.08    9.00
   3  12   2  172.98   11.00
  -4 -12  -2  290.17   12.60
  -4 -12  -2  280.87   12.20
   4  12   2  303.97   15.30
  -5 -12  -2  100.49    7.00
   5  12   2   77.59   10.40
  -6 -12  -2  107.19    7.00
  -6 -12  -2   95.99    7.60
   6  12   2   85.29    9.80
  -7 -12  -2   74.09    6.50
   7  12   2   41.90    7.90
  -7  13   2    7.60    5.40
  -6  13   2   19.60    5.80
  -5  13   2   11.90    5.40
  -4  13   2   55.99    7.40
   3 -13  -2   76.59    6.10
  -3  13   2   79.69    8.10
  -3  13   2   87.69    5.30
   2 -13  -2    6.20    3.80
  -2  13   2    1.00    3.10
  -2  13   2    2.50    2.80
   1 -13  -2    6.30    4.80
  -1  13   2   10.30    3.50
  -1  13   2   -1.80    3.00
   0 -13  -2    7.60    4.20
   0  13   2    1.50    3.30
  -1 -13  -2    0.30    4.40
   1  13   2    6.00    4.00
  -2 -13  -2    3.80    3.80
  -2 -13  -2   -1.40    4.20
   2  13   2   -0.40    3.70
  -3 -13  -2    1.50    3.50
  -3 -13  -2   -2.10    3.90
   3  13   2   -3.10    3.40
  -4 -13  -2   14.60    4.80
  -4 -13  -2   18.80    4.40
   4  13   2   27.60    6.40
  -5 -13  -2   47.90    5.90
  -5 -13  -2   39.80    6.00
   5  13   2   37.60    7.50
  -6 -13  -2  181.68   10.00
   6  13   2  150.68   12.30
  -7 -13  -2   59.09    8.00
  -7 -13  -2   69.39    7.60
   7  13   2   33.90    7.30
  -6  14   2    4.70    5.10
  -5  14   2   33.50    6.50
  -4  14   2   23.30    6.30
   3 -14  -2   -1.20    3.30
  -3  14   2    5.20    2.60
  -3  14   2   10.70    5.10
   2 -14  -2   -3.00    3.40
  -2  14   2    1.60    3.60
   1 -14  -2   21.70    4.90
  -1  14   2   25.80    4.30
   0 -14  -2   11.00    5.30
   0  14   2    6.10    3.70
  -1 -14  -2  132.99    9.90
   1  14   2  142.19    9.50
  -2 -14  -2   13.20    5.60
   2  14   2   16.70    5.10
  -3 -14  -2   78.19    8.20
   3  14   2   83.69    8.80
  -4 -14  -2    0.60    4.30
   4  14   2    2.20    4.10
  -5 -14  -2   84.39    7.90
  -5 -14  -2   88.89    8.30
   5  14   2   75.09   10.10
  -6 -14  -2   35.50    5.80
  -6 -14  -2   44.50    6.10
   6  14   2   36.40    7.80
  -6  15   2    4.10    4.80
  -5  15   2    6.30    4.90
  -4  15   2    5.80    4.60
   3 -15  -2   -1.30    3.60
  -3  15   2   -3.00    3.30
  -3  15   2    4.50    2.70
   2 -15  -2   -1.60    3.60
  -2  15   2    5.90    3.30
  -1  15   2  120.39    8.00
   0 -15  -2  355.86   17.00
   0  15   2  365.06   15.20
  -1 -15  -2   11.30    5.30
   1  15   2   15.80    4.80
  -2 -15  -2    2.20    4.60
   2  15   2    6.30    4.10
  -3 -15  -2   67.29    8.00
   3  15   2   79.19    9.10
  -4 -15  -2    2.30    4.40
   4  15   2    3.10    4.20
  -5 -15  -2   11.50    5.60
   5  15   2   22.80    6.50
  -5  16   2    5.50    4.90
  -4  16   2    4.50    4.30
   3 -16  -2   32.10    5.70
  -3  16   2   60.19    6.70
  -3  16   2   40.20    6.80
   2 -16  -2   -3.00    3.70
  -2  16   2   -0.90    3.10
   1 -16  -2   30.80    7.00
  -1  16   2   35.90    5.30
   0  16   2   88.49    7.80
  -1 -16  -2    8.10    6.20
   1  16   2    3.00    3.80
  -2 -16  -2    2.40    4.90
  -3 -16  -2   15.80    5.90
   3  16   2   12.00    5.00
  -4 -16  -2   53.69    7.40
   4  16   2   27.40    6.30
  -3  17   2   75.39    6.00
  -2  17   2    9.00    3.50
   1 -17  -2    8.60    6.40
  -1  17   2    8.40    3.50
   0 -17  -2    8.80    5.90
   0  17   2    2.60    3.60
  -1 -17  -2   22.20    7.80
   1  17   2   24.30    9.50
  -2 -17  -2    7.20    9.20
   2  17   2    7.90    4.60
  -3 -17  -2    1.50    5.70
   3  17   2    1.80    3.80
   0 -18  -2  122.39   11.90
   3  17  -3    8.30    4.30
  -3 -17   3    7.10    6.10
   2  17  -3    3.40    4.60
  -2 -17   3   -3.40    5.00
   1  17  -3   19.80    5.40
  -1 -17   3   10.90    6.30
   0  17  -3    2.60    3.90
   0 -17   3   -5.00    5.20
  -1  17  -3    1.20    3.70
   1 -17   3   -7.90    6.10
  -2  17  -3   36.10    5.80
   2 -17   3   30.40    8.60
  -3  17  -3    5.00    4.00
   3 -17   3    3.40    5.60
  -5 -16   3    4.60    5.80
   4  16  -3   19.10    5.80
  -4 -16   3   25.50    6.90
   3  16  -3   80.69    8.80
  -3 -16   3   87.39   10.20
   2  16  -3    3.00    3.90
  -2 -16   3    6.60    5.10
   1  16  -3    6.10    7.00
  -1 -16   3    7.50    5.80
   0  16  -3   19.00    5.00
   0 -16   3   16.80    6.20
  -1  16  -3   39.80    6.00
   1 -16   3   64.49   10.30
  -2  16  -3  117.39    8.50
   2 -16   3   73.79   10.40
  -3  16  -3    8.00    3.40
   3 -16   3    0.60    5.30
  -4  16  -3    5.00    3.70
   4 -16   3    4.20    5.90
  -6 -15   3   97.99   10.80
   5  15  -3    5.30    4.60
  -5 -15   3    7.50   10.60
   4  15  -3    3.10    4.10
  -4 -15   3   -3.40    4.80
   3  15  -3    2.60    3.90
  -3 -15   3   -0.70    5.10
   2  15  -3  105.29   10.50
  -2 -15   3   98.69    9.80
   1  15  -3    8.50    4.20
  -1 -15   3    0.30    5.50
   0  15  -3    0.70    3.50
   0 -15   3    2.00    5.80
  -1  15  -3   30.30    5.20
   1 -15   3   33.30    7.70
  -2  15  -3  166.58    9.50
   2 -15   3  166.48   12.50
  -3  15  -3    4.70    3.30
   3 -15   3    2.30    4.50
  -4  15  -3   11.00    3.90
   4 -15   3    9.40    5.50
  -5  15  -3    1.00    3.10
   5 -15   3   11.10    4.50
   5 -15   3    9.20    6.60
   6  14  -3    3.50    4.40
  -6 -14   3    5.40    5.30
   5  14  -3   31.90    6.80
  -5 -14   3   35.60    7.50
   4  14  -3    7.70    4.90
  -4 -14   3   12.70    5.50
   3  14  -3  107.99    9.70
  -3 -14   3  115.09   10.00
   2  14  -3   67.79    8.20
  -2 -14   3   49.10    7.20
   1  14  -3    5.70    4.00
  -1 -14   3    5.80    5.30
   0  14  -3    2.10    3.70
   0 -14   3    0.50    5.10
  -1  14  -3  268.27   12.40
   1 -14   3  256.97   14.60
  -2  14  -3    2.70    3.50
   2 -14   3    5.00    8.40
  -3  14  -3   11.60    3.80
   3 -14   3    2.40    5.70
  -4  14  -3   49.40    5.60
   4 -14   3   41.20    8.90
   4 -14   3   55.59    6.20
  -5  14  -3    3.30    3.00
   5 -14   3   11.90    3.60
   6 -14   3   15.60    4.20
   7  13  -3   11.70    5.10
  -7 -13   3   20.80    6.40
   6  13  -3   42.40    7.60
  -6 -13   3   39.50    7.30
   5  13  -3   14.50    5.10
  -5 -13   3   13.80    5.80
   4  13  -3    5.90    4.40
  -4 -13   3   -4.50    4.10
   3  13  -3   14.50    4.80
  -3 -13   3   10.00    5.40
   2  13  -3   90.39    8.40
  -2 -13   3  104.79    9.00
   1  13  -3   12.80    4.80
  -1 -13   3   15.10    5.40
   0  13  -3    4.60    3.70
   0 -13   3    1.20    4.70
  -1  13  -3   17.70    4.30
   1 -13   3   31.50    6.60
  -2  13  -3   67.99    6.60
   2 -13   3   60.29    8.20
   2 -13   3   63.69    6.90
  -3  13  -3   60.59    6.20
   3 -13   3   50.99    9.00
   3 -13   3   55.79    6.40
  -4  13  -3    3.90    3.20
   4 -13   3    5.70    3.60
  -5  13  -3    0.60    2.70
   5 -13   3    6.40    3.40
  -6  13  -3    4.60    4.50
   6 -13   3    9.40    3.60
  -7  13  -3    8.30    5.80
   7 -13   3    7.60    4.90
   8  12  -3   -3.40    4.00
  -8 -12   3    2.20    5.70
   7  12  -3    1.50    3.80
  -7 -12   3    0.40    5.00
   6  12  -3    4.50    4.20
  -6 -12   3   10.90    5.20
   5  12  -3   33.20    9.10
  -5 -12   3   32.50    6.40
   4  12  -3   50.09    7.20
  -4 -12   3   52.09    7.50
   3  12  -3   50.09    7.00
  -3 -12   3   45.00    7.10
   2  12  -3    4.10    3.90
  -2 -12   3    4.50    4.20
   1  12  -3   67.09    7.00
  -1 -12   3   59.09    7.90
   0  12  -3   27.70    5.00
   0 -12   3   20.10    5.30
  -1  12  -3    0.20    2.90
   1 -12   3    1.40    4.30
   1 -12   3    5.40    4.00
  -2  12  -3   28.80    4.60
   2 -12   3   17.60    6.40
   2 -12   3   19.90    4.70
  -3  12  -3   16.60    3.90
   3 -12   3   12.40    4.20
  -4  12  -3   74.79    6.40
   4 -12   3   78.29   10.30
  -5  12  -3   16.50    3.90
   5 -12   3   19.70    3.90
  -6  12  -3   13.60    5.40
   6 -12   3    9.80    3.10
   6 -12   3    4.20    4.00
  -7  12  -3    1.90    4.50
   7 -12   3    6.80    3.70
   7 -12   3   12.80    3.10
   8  11  -3    3.20    4.70
  -8 -11   3    3.60    5.40
   7  11  -3   14.80    5.30
  -7 -11   3    8.00    4.80
   6  11  -3  127.69   11.40
  -6 -11   3  140.69   10.40
   5  11  -3    2.70    4.20
  -5 -11   3    6.40    5.10
   4  11  -3  246.68   13.10
  -4 -11   3  255.97   13.00
   3  11  -3  332.17   14.90
  -3 -11   3  323.37   14.50
   2  11  -3   18.00    4.80
  -2 -11   3   17.90    5.00
   1  11  -3  106.19    7.90
  -1 -11   3  104.69    8.40
  -1 -11   3  119.09    8.80
   0  11  -3   43.50    5.80
   0 -11   3   29.00    6.10
   0 -11   3   31.20    5.20
  -1  11  -3   52.79    5.70
   1 -11   3   40.20    6.50
   1 -11   3   58.79    6.20
  -2  11  -3   -0.10    2.70
   2 -11   3   -1.90    4.20
   2 -11   3   -0.60    3.10
   3 -11   3   88.29    6.70
  -4  11  -3   61.59    7.30
  -4  11  -3   47.90    5.50
   4 -11   3   50.09    5.40
  -5  11  -3  280.97   14.20
   5 -11   3  267.57   11.00
   6 -11   3   10.30    3.30
   6 -11   3    4.20    3.40
  -7  11  -3   28.70    6.50
   7 -11   3   34.40    5.10
  -8  11  -3   31.20    7.80
   8 -11   3   19.00    5.00
   9  10  -3    3.30    4.90
  -9 -10   3    0.90    5.60
   8  10  -3    7.40    4.50
  -8 -10   3   -2.30    4.50
   7  10  -3   -6.10    3.50
  -7 -10   3   10.50    5.10
   6  10  -3   72.59    8.40
  -6 -10   3   76.19    8.40
   5  10  -3    7.30    4.40
   5  10  -3    0.60    2.90
  -5 -10   3    1.90    4.30
   4  10  -3   57.49    7.20
   4  10  -3   51.39    6.00
  -4 -10   3   43.90    6.50
   3  10  -3   62.79    7.00
  -3 -10   3   62.99    7.10
   2  10  -3  219.98   10.90
  -2 -10   3  195.38   10.20
  -2 -10   3  203.08   10.60
  -2 -10   3  206.78   11.00
   1  10  -3  135.09    8.20
  -1 -10   3  141.89    8.80
  -1 -10   3  127.79    8.30
  -1 -10   3  134.79    8.70
   0  10  -3   71.59    6.20
   0 -10   3   57.29    6.80
   0 -10   3   70.29    6.60
   0 -10   3   47.00    9.20
  -1  10  -3    7.20    3.60
   1 -10   3    1.30    2.60
   1 -10   3    6.70    3.30
   1 -10   3    5.30    3.90
  -2  10  -3   -1.00    2.60
   2 -10   3   -1.00    3.90
   2 -10   3    0.80    2.90
  -3  10  -3   24.00    4.00
   3 -10   3   25.90    4.00
  -4  10  -3  146.09    7.80
  -4  10  -3  157.48   10.00
   4 -10   3  141.69    7.70
  -5  10  -3   35.20    5.70
   5 -10   3   49.99    5.20
  -6  10  -3   13.30    4.90
   6 -10   3   23.90    3.80
   6 -10   3   16.90    4.10
  -7  10  -3   30.80    8.50
   7 -10   3   39.50    5.20
   7 -10   3   37.80    4.70
  -8  10  -3   10.90    5.40
   8 -10   3   16.20    3.60
   9   9  -3   12.30    6.10
  -9  -9   3   14.10    6.40
   8   9  -3   -0.20    4.50
  -8  -9   3   12.90    5.50
   7   9  -3   -3.50    3.80
  -7  -9   3    2.00    4.50
   6   9  -3    1.80    4.30
   6   9  -3    0.80    2.80
  -6  -9   3   -2.00    3.90
   5   9  -3    2.70    4.20
   5   9  -3   -1.00    2.60
  -5  -9   3    1.80    4.00
   4   9  -3    0.80    2.50
   4   9  -3    5.30    3.80
  -4  -9   3    3.80    3.90
   3   9  -3  223.98   11.40
   3   9  -3  236.98   11.40
  -3  -9   3  224.68   11.70
  -3  -9   3  219.88   10.90
   2   9  -3    3.50    3.20
  -2  -9   3    4.50    3.20
  -2  -9   3    3.90    2.90
   1   9  -3  113.89    7.30
  -1  -9   3  114.39    8.50
  -1  -9   3  112.39    7.50
  -1  -9   3  102.69    7.30
   0   9  -3   37.10    4.60
   0  -9   3   19.20    4.30
   0  -9   3   22.80    4.10
   0  -9   3   27.30    5.50
  -1   9  -3  291.37   11.40
   1  -9   3  317.07   13.20
   1  -9   3  301.57   11.90
   1  -9   3  283.07   12.50
  -2   9  -3   90.39    5.90
   2  -9   3   82.39    7.00
   2  -9   3   91.79    6.00
  -3   9  -3   33.60    5.40
  -3   9  -3   29.40    4.00
   3  -9   3   35.40    6.00
   3  -9   3   34.10    4.20
  -4   9  -3   -1.70    3.10
  -4   9  -3   -1.60    2.50
   4  -9   3    1.50    2.70
  -5   9  -3   10.10    4.40
   5  -9   3    3.40    3.10
   5  -9   3    3.10    2.80
  -6   9  -3   28.80    5.90
   6  -9   3   28.60    4.10
   6  -9   3   33.00    4.80
  -7   9  -3   17.90    5.90
   7  -9   3   14.50    4.10
   7  -9   3   18.80    3.60
  -8   9  -3   -2.90    4.60
   8  -9   3    4.60    4.40
  -9   9  -3   46.80    8.20
   9  -9   3   33.80    6.10
   9   8  -3   10.30    5.10
  -9  -8   3    7.30    5.50
   8   8  -3    0.80    4.50
  -8  -8   3    6.50    5.40
   7   8  -3    5.60    4.70
  -7  -8   3    8.70    5.00
   6   8  -3   11.50    4.60
   6   8  -3   11.20    3.50
  -6  -8   3   12.20    4.70
   5   8  -3   21.80    5.20
   5   8  -3   27.50    4.30
  -5  -8   3   24.20    5.20
   4   8  -3   -1.10    2.20
   4   8  -3    2.30    3.20
  -4  -8   3   -1.00    3.40
  -4  -8   3   -0.30    3.30
   3   8  -3  270.37   11.00
   3   8  -3  273.77   12.10
  -3  -8   3  279.37   11.80
  -3  -8   3  272.87   12.50
   2   8  -3   53.19    5.80
   2   8  -3   62.39    5.20
  -2  -8   3   50.19    5.80
  -2  -8   3   52.19    5.60
   1   8  -3   62.29    5.80
  -1  -8   3   64.29    6.00
  -1  -8   3   70.39    5.90
  -1  -8   3   59.89    6.10
   0   8  -3    5.10    3.00
   0  -8   3    6.90    3.30
   0  -8   3    7.40    3.60
   0  -8   3    8.10    3.30
  -1   8  -3   -0.60    2.30
   1  -8   3    2.00    2.50
   1  -8   3    2.90    2.50
  -2   8  -3   -0.10    2.20
   2  -8   3   -0.30    2.20
  -3   8  -3    4.50    2.50
  -3   8  -3    3.20    3.20
   3  -8   3    7.10    2.70
   3  -8   3    6.70    3.20
  -4   8  -3    5.60    2.80
  -4   8  -3    4.90    4.00
   4  -8   3    4.80    3.10
   4  -8   3    5.80    2.70
  -5   8  -3  135.89    9.30
   5  -8   3  125.99    6.90
   5  -8   3  135.09    7.40
  -6   8  -3  426.36   17.60
   6  -8   3  434.36   14.90
   6  -8   3  451.75   15.60
  -7   8  -3   -2.40    3.80
   7  -8   3    6.90    2.80
   7  -8   3    5.10    3.40
  -8   8  -3    2.20    4.50
   8  -8   3   -4.20    3.70
   8  -8   3    3.00    3.10
  -9   8  -3   -1.30    4.60
  10   7  -3   13.00    5.70
 -10  -7   3   17.40    6.90
   9   7  -3   -1.90    4.50
  -9  -7   3    2.50    5.00
   8   7  -3   -1.70    4.00
  -8  -7   3    2.80    4.90
   7   7  -3   33.10    5.00
   7   7  -3   20.50    5.70
  -7  -7   3   27.90    5.80
   6   7  -3   81.29    8.20
   6   7  -3   86.69    6.70
  -6  -7   3   90.39    8.10
   5   7  -3   35.40    4.70
   5   7  -3   31.00    5.90
  -5  -7   3   48.10    7.40
   4   7  -3   12.10    4.10
   4   7  -3   14.50    3.20
  -4  -7   3   11.80    4.00
  -4  -7   3   11.40    3.90
   3   7  -3   -0.40    2.00
   3   7  -3   -0.20    2.70
  -3  -7   3   -0.10    2.90
  -3  -7   3    2.00    3.00
   2   7  -3  117.89    7.50
   2   7  -3  123.09    6.70
  -2  -7   3  116.89    7.20
  -2  -7   3  127.89    7.70
   1   7  -3   58.49    5.70
  -1  -7   3   72.69    6.30
  -1  -7   3   60.69    6.10
   0   7  -3   94.79    6.30
   0  -7   3   92.49    6.60
   0  -7   3   96.39    7.10
   0  -7   3   92.89    6.40
  -1   7  -3   78.49    5.50
   1  -7   3   75.89    5.50
   1  -7   3   70.39    6.00
   1  -7   3   74.49    6.40
  -2   7  -3   -3.20    2.00
   2  -7   3   -0.80    2.00
   2  -7   3   -4.00    2.10
  -3   7  -3  150.78    7.20
  -3   7  -3  163.38    9.00
   3  -7   3  154.98    7.10
   3  -7   3  151.98    8.50
  -4   7  -3   14.30    3.10
  -4   7  -3   15.70    4.00
   4  -7   3   16.40    4.30
   4  -7   3   15.60    2.90
  -5   7  -3   49.70    6.40
   5  -7   3   39.80    6.30
   5  -7   3   44.90    5.00
   5  -7   3   39.70    4.50
  -6   7  -3   51.29    7.30
   6  -7   3   47.60    5.50
   6  -7   3   42.40    4.70
  -7   7  -3   84.79    8.10
   7  -7   3   92.89    6.60
   7  -7   3   85.39    7.10
  -8   7  -3  100.19    9.20
   8  -7   3  111.19    7.00
   8  -7   3  102.49    8.20
  -9   7  -3   16.90    7.60
   9  -7   3   13.70    5.00
  10   6  -3   25.50    6.40
 -10  -6   3   21.70    7.30
   9   6  -3   -0.20    8.20
  -9  -6   3    6.50    5.20
   8   6  -3    4.20    4.30
  -8  -6   3   -0.60    4.50
   7   6  -3    3.70    4.10
   7   6  -3    5.10    3.40
  -7  -6   3    2.40    4.20
   6   6  -3   11.30    4.60
  -6  -6   3   15.50    4.80
   5   6  -3  544.05   19.20
   5   6  -3  538.55   17.80
  -5  -6   3  526.05   18.60
  -5  -6   3  527.65   19.40
   4   6  -3  399.26   15.50
   4   6  -3  394.06   14.30
  -4  -6   3  411.66   15.10
  -4  -6   3  483.55   18.30
   3   6  -3   17.60    3.40
   3   6  -3   17.10    4.10
  -3  -6   3   21.20    4.20
  -3  -6   3   19.60    4.30
   2   6  -3   17.10    4.10
   2   6  -3   15.60    3.20
  -2  -6   3   21.40    4.10
  -2  -6   3   21.70    4.10
   1   6  -3  581.24   18.70
   1   6  -3  613.54   18.60
  -1  -6   3  594.54   18.80
  -1  -6   3  596.74   18.90
   0   6  -3  135.19    7.20
   0  -6   3  144.69    7.80
   0  -6   3  134.09    7.20
   0  -6   3  136.19    7.60
  -1   6  -3  165.38    7.60
   1  -6   3  160.68    8.30
   1  -6   3  161.98    8.40
   1  -6   3  181.18    7.80
  -2   6  -3   64.79    5.00
  -2   6  -3   59.49    5.50
   2  -6   3   67.09    4.90
  -3   6  -3    2.80    2.30
  -3   6  -3    0.70    2.70
   3  -6   3    0.80    2.00
   3  -6   3    1.40    2.50
   4  -6   3   87.59    5.60
   4  -6   3   82.19    6.30
   4  -6   3   91.39    5.30
  -5   6  -3   33.10    5.30
   5  -6   3   23.60    4.40
   5  -6   3   40.50    4.60
   5  -6   3   24.90    3.80
  -6   6  -3   30.20    5.70
   6  -6   3   23.80    4.40
   6  -6   3   10.10    3.70
   6  -6   3   24.20    4.00
  -7   6  -3   80.49    7.90
   7  -6   3   69.19    7.10
   7  -6   3   75.89    6.10
  -8   6  -3   47.80    7.20
   8  -6   3   36.30    5.70
   8  -6   3   48.80    5.30
  -9   6  -3    5.30    4.60
   9  -6   3    1.50    4.30
 -10   6  -3   28.70    6.70
  10   5  -3    6.70    4.70
 -10  -5   3    8.40    5.30
   9   5  -3    8.50    4.90
  -9  -5   3    2.10    4.90
   8   5  -3   12.00    5.10
  -8  -5   3   11.20    5.30
   7   5  -3   45.40    6.70
   7   5  -3   49.60    6.10
  -7  -5   3   56.09    7.20
   6   5  -3    7.00    3.10
   6   5  -3    4.30    4.00
  -6  -5   3    5.60    4.20
  -6  -5   3    2.60    3.10
   5   5  -3  121.89    7.00
   5   5  -3  115.69    7.90
  -5  -5   3  131.49    8.00
  -5  -5   3  106.09    7.80
   4   5  -3   18.60    3.50
   4   5  -3   23.00    4.50
  -4  -5   3   29.30    4.60
  -4  -5   3   21.20    4.20
   3   5  -3    0.30    3.20
   3   5  -3    0.30    2.50
  -3  -5   3    4.00    3.40
  -3  -5   3    0.40    3.10
   2   5  -3  129.89    6.70
   2   5  -3  141.99    7.70
  -2  -5   3  139.29    7.60
  -2  -5   3  132.49    7.50
   1   5  -3 2181.78   56.99
   1   5  -3 2141.89   57.09
  -1  -5   3 2247.38   57.49
  -1  -5   3 2162.08   57.19
   0   5  -3  165.48    7.30
   0  -5   3  168.78    7.90
   0  -5   3  174.18    7.40
  -1   5  -3   47.70    4.40
   1  -5   3   44.20    4.60
   1  -5   3   49.00    4.30
   1  -5   3   49.90    5.10
  -2   5  -3    3.50    2.80
  -2   5  -3   -2.60    2.40
   2  -5   3    1.60    2.60
   2  -5   3   -1.70    2.20
  -3   5  -3   54.99    5.50
  -3   5  -3   60.89    4.90
   3  -5   3   57.59    5.30
   3  -5   3   63.89    4.80
  -4   5  -3  910.51   27.40
   4  -5   3  940.91   26.50
   4  -5   3  927.71   26.00
   4  -5   3  914.31   27.80
   5  -5   3    6.50    2.60
   5  -5   3    5.50    2.80
   5  -5   3    1.80    2.60
  -6   5  -3    5.00    3.60
   6  -5   3    1.20    2.90
   6  -5   3    5.20    3.50
   6  -5   3    6.00    2.70
  -7   5  -3   12.30    4.70
   7  -5   3   12.60    3.60
  -8   5  -3    3.50    4.50
   8  -5   3    1.30    4.10
   8  -5   3    0.60    2.80
  -9   5  -3    6.60    4.60
   9  -5   3   -0.60    4.40
 -10   5  -3   12.40    5.30
  10  -5   3    9.00    5.30
 -10  -4   3   91.79   10.80
   9   4  -3  120.09    9.80
  -9  -4   3   93.09    9.90
   8   4  -3   48.70    6.90
  -8  -4   3   67.39    8.70
   7   4  -3   32.10    5.20
   7   4  -3   18.40    5.10
  -7  -4   3   26.70    6.20
   6   4  -3   10.30    3.50
   6   4  -3    9.00    3.90
  -6  -4   3    3.30    4.90
  -6  -4   3    9.10    4.10
   5   4  -3   43.70    5.10
   5   4  -3   49.40    6.20
  -5  -4   3   39.70    4.80
  -5  -4   3   52.19    6.00
   4   4  -3   22.10    3.90
   4   4  -3   30.30    4.80
  -4  -4   3   25.20    4.40
  -4  -4   3   31.20    4.80
   3   4  -3    2.40    3.30
   3   4  -3   -1.00    2.70
  -3  -4   3    3.90    3.60
  -3  -4   3    3.00    3.00
   2   4  -3  773.32   22.60
   2   4  -3  801.22   23.00
  -2  -4   3  792.32   23.10
  -2  -4   3  783.12   23.00
   1   4  -3 4851.91  123.39
   1   4  -3 4924.61  123.29
  -1  -4   3 4896.71  123.39
  -1  -4   3 4925.31  123.49
   0   4  -3   36.20    3.30
   0   4  -3   31.90    3.60
   0  -4   3   35.70    3.60
   0  -4   3   35.50    3.80
  -1   4  -3  358.46   11.50
   1  -4   3  353.06   11.90
   1  -4   3  361.46   12.00
   1  -4   3  372.06   11.60
  -2   4  -3   57.79    5.00
  -2   4  -3   67.49    4.90
   2  -4   3   65.49    4.80
   2  -4   3   62.09    4.50
  -3   4  -3   82.69    6.10
   3  -4   3   88.89    5.90
   3  -4   3   92.49    5.50
  -4   4  -3   33.30    4.30
   4  -4   3   27.00    3.70
   4  -4   3   30.90    3.80
   4  -4   3   31.30    3.50
  -5   4  -3   16.20    3.70
   5  -4   3   27.30    4.50
   5  -4   3   21.10    3.20
   5  -4   3   19.10    3.50
  -6   4  -3  481.15   18.30
   6  -4   3  512.65   18.30
   6  -4   3  513.15   16.80
   6  -4   3  517.25   17.50
  -7   4  -3   33.50    5.50
   7  -4   3   37.30    5.70
   7  -4   3   39.80    5.60
   7  -4   3   41.80    5.80
  -8   4  -3   80.99    8.20
   8  -4   3   72.89    7.80
   8  -4   3   66.89    6.20
  -9   4  -3    3.20    4.40
   9  -4   3   -2.10    4.20
 -10   4  -3   12.50    5.20
  10  -4   3    0.00    4.40
  10   3  -3    4.30    4.60
 -10  -3   3   18.90    6.60
   9   3  -3    1.40    4.10
  -9  -3   3   11.90    5.20
   8   3  -3  106.39    9.00
  -8  -3   3  103.09    9.80
   7   3  -3   21.70    5.10
   7   3  -3   28.80    4.90
  -7  -3   3   18.10    4.80
  -7  -3   3   26.00    5.80
   6   3  -3    1.80    3.40
   6   3  -3    4.50    3.20
  -6  -3   3    3.50    2.90
  -6  -3   3    0.50    3.60
   5   3  -3  148.89    7.80
   5   3  -3  150.98    8.10
  -5  -3   3  138.39    8.20
  -5  -3   3  143.29    7.90
   4   3  -3  340.57   12.50
   4   3  -3  308.87   12.00
  -4  -3   3  330.17   12.40
  -4  -3   3  334.27   12.80
   3   3  -3   47.60    4.80
   3   3  -3   53.89    5.10
  -3  -3   3   45.50    4.90
  -3  -3   3   48.10    5.00
   2   3  -3   -0.20    2.00
   2   3  -3   -1.20    1.80
  -2  -3   3   -0.40    2.40
  -2  -3   3    2.40    2.10
   1   3  -3 1982.30   50.89
   1   3  -3 1984.20   51.89
  -1  -3   3 1907.11   51.69
  -1  -3   3 1979.10   50.99
   0   3  -3  394.46   12.00
   0   3  -3  396.56   12.10
   0  -3   3  398.26   12.30
   0  -3   3  390.26   12.00
  -1   3  -3   69.39    4.20
   1  -3   3   71.29    4.10
   1  -3   3   70.09    4.20
   1  -3   3   66.29    4.10
  -2   3  -3  574.04   17.10
  -2   3  -3  608.14   17.30
   2  -3   3  598.94   17.50
   2  -3   3  564.44   17.60
  -3   3  -3  133.89    6.70
   3  -3   3  128.89    6.30
   3  -3   3  130.09    6.60
   3  -3   3  131.19    6.60
  -4   3  -3    3.50    2.60
   4  -3   3   -0.30    2.20
   4  -3   3    7.80    2.60
   4  -3   3    4.90    2.50
  -5   3  -3   -0.10    2.70
   5  -3   3    0.40    2.50
   5  -3   3    2.90    2.40
   5  -3   3   -0.20    2.00
  -6   3  -3   22.50    4.50
   6  -3   3   14.60    3.80
   6  -3   3   12.90    3.30
   6  -3   3   19.00    4.20
  -7   3  -3    9.20    4.20
   7  -3   3   11.60    4.20
   7  -3   3    6.50    3.20
  -8   3  -3  126.69    9.10
   8  -3   3  116.29    9.30
   8  -3   3  122.69    7.80
   8  -3   3  144.39    9.30
  -9   3  -3    7.00    5.00
   9  -3   3    0.70    4.50
 -10   3  -3   35.00    6.10
  10  -3   3   14.60    5.50
  10   2  -3   22.50    5.70
 -10  -2   3   26.40    7.00
   9   2  -3   35.70    6.30
  -9  -2   3   38.80    6.80
   8   2  -3  370.26   15.40
  -8  -2   3  327.47   14.70
  -8  -2   3  356.66   16.20
   7   2  -3   69.19    7.10
   7   2  -3   71.49    7.00
  -7  -2   3   76.39    8.00
   6   2  -3   34.70    4.90
   6   2  -3   44.20    5.40
  -6  -2   3   44.60    6.20
   5   2  -3   -0.30    2.70
   5   2  -3    2.70    2.80
  -5  -2   3    5.10    3.30
  -5  -2   3    1.30    2.50
   4   2  -3   83.79    6.10
   4   2  -3   72.49    5.90
  -4  -2   3   75.79    6.40
  -4  -2   3   84.49    5.90
   3   2  -3  134.49    6.70
   3   2  -3  145.99    7.00
  -3  -2   3  141.99    6.70
  -3  -2   3  134.39    7.10
   2   2  -3  402.36   12.40
  -2  -2   3  392.86   12.80
  -2  -2   3  394.86   12.40
   0   2  -3  599.14   17.10
   0   2  -3  614.34   17.30
   0  -2   3  647.04   17.40
   0  -2   3  613.44   17.20
  -1   2  -3 1031.50   27.50
   1  -2   3 1021.90   27.40
   1  -2   3 1039.60   27.30
  -2   2  -3  503.75   14.30
   2  -2   3  498.85   14.40
   2  -2   3  459.15   15.20
  -3   2  -3   35.40    4.10
   3  -2   3   47.80    5.20
   3  -2   3   34.60    3.80
   3  -2   3   33.00    3.70
  -4   2  -3   41.90    4.50
   4  -2   3   45.20    4.80
   4  -2   3   44.60    4.50
   4  -2   3   45.90    4.40
  -5   2  -3   47.70    4.70
   5  -2   3   50.99    5.00
   5  -2   3   46.60    4.60
  -6   2  -3   24.50    4.30
   6  -2   3   21.80    4.10
   6  -2   3   26.20    4.50
  -7   2  -3  317.27   12.80
   7  -2   3  307.67   13.70
   7  -2   3  307.97   13.10
  -8   2  -3   97.99    8.10
   8  -2   3  113.19    9.30
   8  -2   3  106.39    8.00
  -9   2  -3    3.20    4.50
   9  -2   3    3.30    4.60
 -10   2  -3   17.50    5.50
  10  -2   3   11.50    5.30
  10   1  -3   13.20    4.80
 -10  -1   3    1.10    5.20
   9   1  -3    8.90    4.70
  -9  -1   3    8.60    5.00
   8   1  -3  546.65   19.40
  -8  -1   3  536.35   19.30
  -8  -1   3  525.75   21.00
   7   1  -3   -2.40    3.40
   7   1  -3   -1.90    4.10
  -7  -1   3    2.40    3.00
  -7  -1   3    2.00    4.00
   6   1  -3   19.60    3.90
   6   1  -3   22.30    4.40
  -6  -1   3   21.50    5.60
  -6  -1   3   16.80    3.40
   5   1  -3  179.78    9.10
   5   1  -3  176.48    8.30
  -5  -1   3  189.18    9.70
  -5  -1   3  181.18    8.20
   4   1  -3  371.06   13.60
   4   1  -3  380.06   12.70
  -4  -1   3  372.36   14.00
   3   1  -3  420.76   13.00
   3   1  -3  416.06   13.80
  -3  -1   3  414.26   14.10
   2   1  -3   12.80    2.30
   2   1  -3   14.60    2.80
  -2  -1   3   16.90    3.20
  -2  -1   3   21.30    2.70
   1   1  -3 3214.28   81.49
   1   1  -3 3186.58   80.99
  -1  -1   3 3294.17   81.09
  -1  -1   3 3212.48   81.49
   0   1  -3   14.30    2.30
   0   1  -3   13.60    2.00
   0  -1   3   13.70    2.40
   0  -1   3   11.10    2.10
  -1   1  -3  959.40   25.30
   1  -1   3  939.81   25.10
   1  -1   3  921.41   24.50
   2  -1   3  660.03   19.10
   2  -1   3  671.93   19.20
   2  -1   3  690.03   18.40
  -3   1  -3  478.25   14.20
   3  -1   3  489.65   14.40
   3  -1   3  491.25   15.30
  -4   1  -3  115.99    6.40
  -4   1  -3  117.89    5.90
   4  -1   3  121.49    7.00
   4  -1   3  110.39    6.70
  -5   1  -3   61.49    5.10
  -5   1  -3   66.19    4.80
   5  -1   3   62.59    4.80
   5  -1   3   65.99    5.60
  -6   1  -3    4.60    2.70
  -6   1  -3    1.10    2.60
   6  -1   3    8.20    3.00
   6  -1   3    8.10    4.10
  -7   1  -3  290.27   11.90
   7  -1   3  308.67   13.80
   7  -1   3  290.37   12.20
   8  -1   3    2.90    4.20
   8  -1   3    8.10    3.80
  -9   1  -3   14.70    4.60
   9  -1   3    5.90    4.10
   9  -1   3    5.00    4.90
 -10   1  -3   49.90    7.10
  10  -1   3   43.70    7.50
  10   0  -3    4.20    4.20
 -10   0   3    0.70    5.20
   9   0  -3    0.60    4.00
  -9   0   3   -1.20    3.10
  -9   0   3   -2.20    4.40
   8   0  -3  -10.50    3.70
  -8   0   3    1.60    4.50
  -8   0   3    4.30    3.80
   7   0  -3   -0.10    3.50
   7   0  -3    0.50    3.40
  -7   0   3   -2.40    2.80
  -7   0   3    1.10    4.30
   6   0  -3   -2.70    3.00
   6   0  -3    1.00    2.80
  -6   0   3    4.00    4.40
  -6   0   3    0.00    2.10
   5   0  -3   -0.60    3.10
   5   0  -3   -0.50    2.50
  -5   0   3   -1.50    2.70
  -5   0   3    0.90    2.00
   4   0  -3   -0.10    3.60
   4   0  -3   -3.70    2.50
  -4   0   3    0.20    3.60
  -4   0   3    0.70    2.60
   3   0  -3    2.00    2.70
   3   0  -3   -3.10    1.70
  -3   0   3    0.60    2.80
  -3   0   3   -2.20    1.50
   2   0  -3    1.50    1.40
   2   0  -3   -0.80    2.20
  -2   0   3    1.30    1.50
  -2   0   3    0.40    2.00
   1   0  -3    1.70    2.10
   1   0  -3    1.10    1.50
  -1   0   3   -0.10    0.40
  -1   0   3    2.10    2.10
   0   0  -3    0.70    1.70
   0   0  -3    0.50    0.80
   0   0   3   -1.30    1.30
   0   0   3    0.90    1.70
  -1   0  -3    1.20    1.10
   1   0   3   -0.50    1.40
   1   0   3    0.30    1.60
   1   0   3   -0.70    1.60
  -2   0  -3   -0.60    2.10
   2   0   3    1.90    1.80
   2   0   3    0.50    1.10
  -3   0  -3    2.50    2.30
  -3   0  -3   -0.10    1.70
   3   0   3   -1.30    1.70
   3   0   3   -2.20    2.30
  -4   0  -3   -1.60    2.40
  -4   0  -3   -2.10    2.20
   4   0   3    2.10    2.60
   4   0   3    0.70    2.20
  -5   0  -3    0.20    2.40
  -5   0  -3   -0.50    2.00
   5   0   3   -0.90    2.20
   5   0   3    1.50    2.50
  -6   0  -3    6.70    3.40
  -6   0  -3   -1.70    2.30
   6   0   3   -2.50    2.30
   6   0   3   -1.00    3.10
  -7   0  -3   -0.80    3.00
  -7   0  -3   -2.50    2.80
   7   0   3    5.10    4.20
   7   0   3   -0.10    2.90
  -8   0  -3   -1.90    3.20
   8   0   3   -1.20    3.10
   8   0   3   -1.60    4.00
  -9   0  -3   -1.20    3.70
   9   0   3    4.00    4.60
 -10   0  -3    7.60    4.90
  10   0   3    3.80    3.60
  10   0   3   -2.40    4.60
  10  -1  -3   13.70    4.80
 -10   1   3   17.90    6.40
   9  -1  -3    4.70    4.20
  -9   1   3    0.00    4.30
  -9   1   3    5.80    3.30
   8  -1  -3  541.85   18.80
  -8   1   3  576.14   22.00
  -8   1   3  547.55   18.60
   7  -1  -3    1.70    3.30
   7  -1  -3    1.80    3.60
  -7   1   3    3.90    4.60
  -7   1   3   -0.70    2.30
   6  -1  -3   18.60    3.50
   6  -1  -3   23.00    5.70
  -6   1   3   16.10    4.20
  -6   1   3   19.60    3.40
   5  -1  -3  178.58    7.50
   5  -1  -3  188.58    9.60
  -5   1   3  183.18    9.60
  -5   1   3  179.68    7.50
   4  -1  -3  373.96   11.70
   4  -1  -3  368.06   14.10
  -4   1   3  377.06   14.30
  -4   1   3  372.86   11.70
   3  -1  -3  405.36   14.10
   3  -1  -3  423.46   11.90
  -3   1   3  400.16   14.10
  -3   1   3  418.16   12.00
   2  -1  -3   13.80    3.00
   2  -1  -3   11.70    1.60
  -2   1   3   11.90    1.60
  -2   1   3   17.40    3.30
   1  -1  -3 3144.69   79.39
   1  -1  -3 3214.08   80.69
  -1   1   3 3196.78   80.59
  -1   1   3 3191.78   79.39
   0  -1  -3    4.30    1.50
   0   1   3   10.70    1.90
   0   1   3   11.00    2.10
   0   1   3    9.70    1.80
  -1  -1  -3  955.70   25.90
   1   1   3  977.40   26.00
  -2  -1  -3  696.33   19.90
   2   1   3  670.23   19.80
  -3  -1  -3  485.45   15.50
   3   1   3  478.75   15.60
  -4  -1  -3  114.29    6.90
   4   1   3  126.69    7.50
  -5  -1  -3   52.59    5.30
  -5  -1  -3   62.09    4.20
   5   1   3   58.89    4.10
   5   1   3   59.69    5.80
  -6  -1  -3    5.10    3.10
  -6  -1  -3    5.70    2.60
   6   1   3    3.70    2.50
   6   1   3    0.60    3.10
  -7  -1  -3  390.86   17.40
  -7  -1  -3  319.87   12.00
   7   1   3  297.37   14.40
   7   1   3  319.47   11.90
  -8  -1  -3    9.10    3.70
   8   1   3   13.50    5.20
   8   1   3   13.30    3.60
  -9  -1  -3   16.80    4.40
   9   1   3   17.10    3.90
   9   1   3   17.20    5.60
 -10  -1  -3   60.99    6.80
  10   1   3   32.70   10.40
  10   1   3   42.80    5.30
  10  -2  -3   22.10    5.10
 -10   2   3   19.30    6.80
 -10   2   3   10.80    3.60
   9  -2  -3   30.10    6.00
  -9   2   3   32.50    6.40
  -9   2   3   47.60    5.00
   8  -2  -3  348.87   13.40
  -8   2   3  365.56   13.00
  -8   2   3  359.76   16.90
   7  -2  -3   65.89    5.80
   7  -2  -3   58.49    8.20
  -7   2   3   70.19    5.10
  -7   2   3   84.49    8.10
   6  -2  -3   43.90    4.30
   6  -2  -3   50.59    6.40
  -6   2   3   37.80    3.70
  -6   2   3   38.20    5.50
   5  -2  -3   -1.10    3.40
   5  -2  -3    2.80    2.10
  -5   2   3    3.80    1.90
  -5   2   3    3.50    3.20
   4  -2  -3   75.09    4.20
   4  -2  -3   90.69    7.50
  -4   2   3   76.89    4.10
  -4   2   3   74.59    6.80
   3  -2  -3  141.19    7.80
  -3   2   3  134.79    7.50
  -3   2   3  136.19    4.70
   2  -2  -3  372.86   12.90
   2  -2  -3  376.96   10.00
  -2   2   3  372.96   12.50
  -2   2   3  373.46   10.00
   1  -2  -3 6210.38  154.48
  -1   2   3 6156.98  152.78
   0  -2  -3  569.04   15.30
   0  -2  -3  467.15   15.20
   0   2   3  586.64   15.40
   0   2   3  585.54   15.40
  -1  -2  -3  900.61   24.70
   1   2   3  917.91   24.80
  -2  -2  -3  464.25   14.70
   2   2   3  490.85   15.10
  -3  -2  -3   33.00    4.20
   3   2   3   26.50    3.90
  -4  -2  -3   46.40    5.30
   4   2   3   50.29    5.70
  -5  -2  -3   34.70    4.60
   5   2   3   44.10    6.90
  -6  -2  -3   19.20    3.20
  -6  -2  -3   11.70    3.90
   6   2   3   12.90    4.10
  -7  -2  -3  319.07   11.40
   7   2   3  314.47   11.20
   7   2   3  304.97   14.70
  -8  -2  -3   97.89    6.60
   8   2   3   96.49    6.00
   8   2   3   96.49    9.40
  -9  -2  -3    0.60    3.40
   9   2   3   -0.10    2.70
   9   2   3   -0.60    4.60
 -10  -2  -3   34.30    8.20
  10   2   3   21.00    4.00
  10   2   3   11.60    5.90
  10  -3  -3   14.30    6.50
 -10   3   3    7.30    5.00
   9  -3  -3    8.50    3.80
  -9   3   3    0.90    2.10
  -9   3   3   -2.00    4.50
   8  -3  -3  107.09    6.80
  -8   3   3   97.59    9.50
  -8   3   3  108.39    5.90
   7  -3  -3   15.80    3.50
  -7   3   3   30.50    6.80
  -7   3   3   16.30    2.70
   6  -3  -3    1.10    3.90
   6  -3  -3    1.60    2.20
  -6   3   3    6.10    3.80
  -6   3   3    1.30    1.60
   5  -3  -3  134.49    8.80
   5  -3  -3  144.79    5.60
  -5   3   3  138.39    9.80
  -5   3   3  149.49    5.40
   4  -3  -3  298.97   12.80
  -4   3   3  321.67   12.90
   3  -3  -3   45.30    5.80
  -3   3   3   47.00    5.50
   2  -3  -3    0.90    2.20
  -2   3   3    1.50    2.50
   1  -3  -3 1820.22   48.30
   1  -3  -3 1827.92   46.50
  -1   3   3 1852.01   48.20
  -1   3   3 1882.71   46.70
   0  -3  -3  357.16   10.80
   0   3   3  356.96   10.90
   0   3   3  367.76   11.00
  -1  -3  -3   67.89    3.30
  -1  -3  -3   62.49    4.20
   1   3   3   62.49    4.20
   1   3   3   68.89    3.20
  -2  -3  -3  581.54   17.50
   2   3   3  559.54   17.60
  -3  -3  -3  127.39    7.40
   3   3   3  124.89    7.70
  -4  -3  -3    3.50    3.00
   4   3   3    6.40    3.40
  -5  -3  -3   -3.20    4.00
   5   3   3    1.70    2.80
  -6  -3  -3   17.20    4.60
   6   3   3   15.70    4.40
   7   3   3   -0.40    4.00
   8   3   3  138.49    6.70
   8   3   3  130.29   10.60
   9   3   3    3.00    4.90
  10   3   3   12.00    5.50
  10  -4  -3   18.60    4.00
 -10   4   3   25.00    7.20
   9  -4  -3  105.39    6.60
  -9   4   3   95.49   10.00
   8  -4  -3   56.59    5.10
  -8   4   3   48.10    7.00
   7  -4  -3    5.80    2.60
  -7   4   3    6.60    4.80
   6  -4  -3   11.60    4.70
  -6   4   3    7.40    3.80
  -5   4   3   33.80    4.90
   4  -4  -3   16.60    4.20
  -4   4   3   20.50    4.50
   3  -4  -3   -3.50    2.70
  -3   4   3    0.00    3.30
   2  -4  -3  746.73   22.30
  -2   4   3  716.83   21.90
   1  -4  -3 4564.64  119.39
   1  -4  -3 5132.09  123.79
  -1   4   3 4785.32  119.59
  -1   4   3 4763.32  121.29
   0  -4  -3    4.40    1.90
   0  -4  -3    3.40    1.60
   0   4   3    2.10    1.90
   0   4   3    3.00    1.70
  -1  -4  -3  342.07   10.20
  -1  -4  -3  325.57   11.20
   1   4   3  335.77    9.90
   1   4   3  335.47   11.40
  -2  -4  -3   61.39    5.20
   2   4   3   57.99    5.40
  -3  -4  -3   81.49    6.40
   3   4   3   95.29    7.20
  -4  -4  -3   23.80    4.20
   4   4   3   29.50    4.80
  -5  -4  -3   21.60    4.30
   5   4   3   11.20    3.80
   6   4   3  530.05   20.10
   7   4   3   46.80    7.00
   8   4   3   59.29    8.30
   9   4   3    2.80    5.20
  10   4   3    4.50    5.40
 -10   5   3    0.60    4.70
  -9   5   3    0.10    4.70
  -8   5   3    7.80    4.80
  -7   5   3   29.80    5.50
  -6   5   3    7.60    3.90
   5  -5  -3  116.79    8.50
  -5   5   3  115.89    8.10
   4  -5  -3   29.10    5.70
  -4   5   3   17.60    4.10
   3  -5  -3   -0.80    3.30
  -3   5   3    2.50    2.70
   2  -5  -3  126.09    7.60
  -2   5   3  120.79    7.10
   1  -5  -3 2029.10   54.29
   1  -5  -3 2050.69   52.29
  -1   5   3 2057.19   52.39
  -1   5   3 2091.99   54.29
   0  -5  -3  148.39    6.40
   0   5   3  150.28    6.50
   0   5   3  141.39    6.40
  -1  -5  -3   44.70    4.70
  -1  -5  -3   41.90    3.90
   1   5   3   47.30    3.50
   1   5   3   41.50    4.50
  -2  -5  -3    5.90    1.80
  -2  -5  -3    5.10    2.30
  -2  -5  -3    5.90    3.50
   2   5   3    8.70    3.60
  -3  -5  -3   60.69    6.00
   3   5   3   68.49    6.30
   4   5   3  936.31   29.00
  -5  -5  -3    3.00    2.90
   5   5   3    7.80    3.90
   6   5   3    0.00    3.90
   7   5   3    8.00    4.90
   8   5   3    3.10    4.50
   9   5   3    6.50    5.00
  10   5   3    8.60    5.50
 -10   6   3   26.30    7.50
  -9   6   3    3.70    4.70
  -8   6   3    1.20    4.20
  -7   6   3    0.50    4.10
  -6   6   3    3.40    4.00
   5  -6  -3  537.45   20.10
  -5   6   3  510.95   19.50
  -4   6   3  351.76   14.40
   3  -6  -3   12.60    3.60
  -3   6   3   14.20    3.10
   2  -6  -3   10.80    3.60
   2  -6  -3   17.70    2.10
  -2   6   3   16.90    3.50
   1  -6  -3  563.84   16.20
   1  -6  -3  556.84   18.10
  -1   6   3  565.44   17.90
  -1   6   3  556.14   16.20
   0  -6  -3  133.29    6.70
   0   6   3  139.09    6.70
   0   6   3  139.99    6.80
  -1  -6  -3  158.58    7.90
  -1  -6  -3  160.48    7.10
   1   6   3  163.58    6.80
   1   6   3  167.68    8.30
  -2  -6  -3   66.19    4.40
  -2  -6  -3   66.49    5.90
  -2  -6  -3   69.19    4.10
   2   6   3   77.79    6.40
  -3  -6  -3   -0.60    2.80
  -3  -6  -3   -0.70    1.80
  -3  -6  -3    1.90    1.80
   3   6   3    1.90    3.20
  -4  -6  -3   79.89    6.80
   4   6   3   83.99    7.30
   5   6   3   41.40    6.40
   6   6   3   18.10    5.10
   7   6   3   62.09    8.10
   8   6   3   19.30    6.00
   9   6   3   -1.60    4.10
 -10   7   3    6.30    6.40
  -9   7   3   -2.10    4.10
  -8   7   3    4.30    5.00
  -7   7   3   39.70    7.20
  -6   7   3   72.29    8.00
  -5   7   3   25.10    4.80
   4  -7  -3   11.20    4.30
  -4   7   3    9.70    3.90
   3  -7  -3    2.50    2.90
  -3   7   3   -0.60    2.50
   2  -7  -3  115.69    7.60
   2  -7  -3  118.49    5.00
  -2   7   3  113.59    7.20
  -2   7   3  106.59    4.60
   1  -7  -3   48.70    5.70
   1  -7  -3   52.29    4.30
  -1   7   3   49.99    4.20
  -1   7   3   51.39    5.10
   0  -7  -3   89.59    5.80
   0   7   3   87.69    5.70
   0   7   3   91.69    6.00
  -1  -7  -3   68.29    5.70
  -1  -7  -3   70.29    5.20
   1   7   3   72.99    4.80
   1   7   3   70.89    6.00
  -2  -7  -3   -0.80    2.50
  -2  -7  -3   -0.50    1.90
   2   7   3    0.80    3.10
  -3  -7  -3  147.09    6.20
  -3  -7  -3  153.68    8.90
  -3  -7  -3  148.79    6.10
   3   7   3  145.69    8.80
  -4  -7  -3    9.00    3.50
   4   7   3   17.50    4.50
   5   7   3   45.10    6.40
   6   7   3   40.60    6.50
   7   7   3   80.39    8.90
   8   7   3   92.09    9.80
   9   7   3   14.40    6.00
  -9   8   3   -1.70    4.70
  -8   8   3   -5.90    3.60
  -7   8   3   -3.40    3.10
  -6   8   3   12.10    4.50
  -5   8   3   20.60    5.20
   4  -8  -3   -2.40    3.40
  -4   8   3    1.70    2.90
   3  -8  -3  268.37   12.50
  -3   8   3  256.77   12.00
   2  -8  -3   46.90    3.60
   2  -8  -3   32.00    4.40
  -2   8   3   58.69    7.20
  -2   8   3   42.90    3.20
   1  -8  -3   53.89    4.50
   1  -8  -3   52.89    5.60
  -1   8   3   46.60    4.20
  -1   8   3   49.70    5.10
   0  -8  -3    7.90    3.00
   0  -8  -3   11.30    3.30
   0   8   3    1.90    2.50
   0   8   3    7.20    2.80
  -1  -8  -3   -0.30    2.60
  -1  -8  -3    1.00    2.30
   1   8   3    0.10    2.20
   1   8   3    1.70    2.80
  -2  -8  -3    1.90    2.60
  -2  -8  -3    3.20    2.40
  -2  -8  -3    4.50    2.30
   2   8   3    2.80    3.10
  -3  -8  -3   14.40    2.80
  -3  -8  -3   10.70    3.20
  -3  -8  -3   12.50    2.80
   3   8   3    4.90    3.40
  -4  -8  -3   12.90    4.60
  -4  -8  -3    6.30    2.70
   4   8   3    4.40    3.70
   5   8   3  103.09    8.90
   6   8   3  404.66   18.10
   7   8   3    3.50    4.50
   8   8   3    1.40    4.40
   9   8   3   -1.00    4.80
  -9   9   3   17.10    5.80
  -8   9   3   -0.40    4.30
  -7   9   3   -1.00    4.40
  -6   9   3    3.50    3.70
  -5   9   3    0.40    2.90
  -4   9   3    3.10    4.20
   3  -9  -3  237.28   12.10
  -3   9   3  225.38   11.40
   2  -9  -3   -3.20    3.30
   2  -9  -3    1.20    2.60
  -2   9   3   -0.80    1.70
  -2   9   3    3.70    2.80
   1  -9  -3  105.99    6.10
   1  -9  -3  103.69    7.30
  -1   9   3  104.99    5.80
  -1   9   3   97.99    6.90
   0  -9  -3   31.40    4.50
   0  -9  -3   28.50    4.70
   0   9   3   28.40    4.20
   0   9   3   34.50    4.50
  -1  -9  -3  273.37   11.10
  -1  -9  -3  259.47   11.40
   1   9   3  280.07   10.70
   1   9   3  285.37   11.70
  -2  -9  -3   85.79    8.80
  -2  -9  -3   95.79    5.90
  -2  -9  -3  101.79    6.30
   2   9   3  100.19    7.50
  -3  -9  -3   44.10    4.50
  -3  -9  -3   46.70    4.80
  -3  -9  -3   29.10    5.10
   3   9   3   47.00    6.30
  -4  -9  -3   -5.60    2.40
  -4  -9  -3   -0.60    2.40
   4   9   3   -4.30    3.50
   5   9   3   -3.70    3.20
   6   9   3   22.70    6.20
   7   9   3   16.00    5.80
   8   9   3    2.90    4.80
   9   9   3   38.10    7.60
  -9  10   3    8.80    6.10
  -8  10   3    4.50    4.90
  -7  10   3    2.80    4.70
  -6  10   3   76.29    8.50
  -5  10   3   -0.60    3.20
  -4  10   3   41.00    6.70
  -3  10   3   56.29    6.60
   2 -10  -3  216.48    8.60
   2 -10  -3  201.98   11.40
  -2  10   3  201.18   10.60
  -2  10   3  204.88    7.90
   1 -10  -3  123.49    8.40
   1 -10  -3  133.29    7.20
  -1  10   3  124.09    7.80
  -1  10   3  123.69    6.70
   0 -10  -3   56.09    5.80
   0 -10  -3   63.69    6.10
   0  10   3   58.29    5.40
  -1 -10  -3    5.20    3.50
  -1 -10  -3    3.30    2.60
   1  10   3    3.70    3.50
  -2 -10  -3    2.10    3.00
  -2 -10  -3   -2.00    2.70
  -2 -10  -3    0.70    3.40
   2  10   3   -0.40    3.20
  -3 -10  -3   30.20    4.40
  -3 -10  -3   32.40    4.30
   3  10   3   21.80    5.20
  -4 -10  -3  161.98    8.00
  -4 -10  -3  162.98    8.00
   4  10   3  160.28   10.90
  -5 -10  -3   48.50    4.80
  -5 -10  -3   45.30    4.90
   5  10   3   50.49    8.20
   6  10   3   11.20    5.20
   7  10   3   33.60    6.80
   8  10   3    9.60    5.40
  -8  11   3    0.50    4.60
  -7  11   3    8.60    5.00
  -6  11   3  135.69   11.40
  -5  11   3    7.50    4.70
  -4  11   3  218.48   12.40
   3 -11  -3  301.67   11.70
  -3  11   3  267.87    9.10
  -3  11   3  288.17   13.90
   2 -11  -3   14.70    3.60
  -2  11   3   12.20    2.80
  -2  11   3   11.80    4.10
   1 -11  -3   95.69    6.80
   1 -11  -3   90.69    7.80
  -1  11   3   96.19    6.20
  -1  11   3  106.09    7.60
   0 -11  -3   24.00    4.80
   0 -11  -3   38.00    5.60
   0  11   3   44.70    5.50
   0  11   3   27.10    4.80
  -1 -11  -3   38.80    5.70
   1  11   3   55.59    6.40
  -2 -11  -3    0.00    2.90
  -2 -11  -3    3.40    3.00
  -2 -11  -3   -5.80    4.90
   2  11   3    2.50    3.80
  -3 -11  -3   92.49    6.90
  -3 -11  -3   93.49    6.90
   3  11   3   77.69    8.30
  -4 -11  -3   75.39    6.30
  -4 -11  -3   71.89    6.10
   4  11   3   45.90    7.20
  -5 -11  -3  282.07   11.40
  -5 -11  -3  291.97   11.30
   5  11   3  297.77   15.60
   6  11   3    6.80    5.00
   7  11   3   25.50    6.70
   8  11   3   17.80    6.70
  -8  12   3    5.10    5.60
  -7  12   3    2.30    4.50
  -6  12   3   -3.30    4.10
  -5  12   3   19.20    9.70
  -4  12   3   33.20    6.30
   3 -12  -3   40.30    4.50
  -3  12   3   26.30    5.80
  -3  12   3   41.50    3.70
   2 -12  -3   -4.40    2.80
  -2  12   3    1.30    3.90
  -2  12   3    2.40    2.60
   1 -12  -3   62.99    6.40
  -1  12   3   68.69    7.00
  -1  12   3   61.19    5.70
   0 -12  -3   15.40    5.80
   0 -12  -3   17.00    5.10
   0  12   3   21.00    4.60
   0  12   3   23.50    4.50
  -1 -12  -3    2.80    3.70
  -1 -12  -3    0.70    4.10
   1  12   3   -2.00    3.20
  -2 -12  -3   22.50    5.00
  -2 -12  -3   14.30    5.00
   2  12   3   38.50    6.20
  -3 -12  -3   30.70    5.20
  -3 -12  -3   19.90    4.50
   3  12   3   26.40    5.90
  -4 -12  -3   88.79    6.90
  -4 -12  -3   70.19    6.70
   4  12   3   71.79    8.60
  -5 -12  -3   17.30    4.40
  -5 -12  -3   21.50    3.80
   5  12   3   17.20    9.50
  -6 -12  -3    5.70    3.00
   6  12   3    1.50    4.50
   7  12   3    6.10    4.90
  -7  13   3   13.90    6.80
  -6  13   3   30.10    7.10
  -5  13   3    7.10    5.00
  -4  13   3   -1.00    3.50
   3 -13  -3   12.20    3.40
  -3  13   3    8.00    4.30
  -3  13   3    9.10    2.60
   2 -13  -3   93.89    7.00
  -2  13   3   96.19    6.10
  -2  13   3   88.89    8.30
   1 -13  -3   12.70    4.30
  -1  13   3   16.40    3.90
  -1  13   3    5.20    3.90
   0 -13  -3    3.90    4.10
   0  13   3    3.40    3.30
  -1 -13  -3   17.30    5.50
   1  13   3   18.60    4.80
  -2 -13  -3   77.39    8.20
  -2 -13  -3   80.79    7.50
   2  13   3   71.09    7.70
  -3 -13  -3   63.19    6.90
  -3 -13  -3   58.09    6.80
   3  13   3   64.29    8.30
  -4 -13  -3    4.90    4.00
  -4 -13  -3    6.60    5.10
   4  13   3    2.00    4.40
  -5 -13  -3   10.70    3.50
  -5 -13  -3    5.80    4.60
   5  13   3   -1.00    4.10
  -6 -13  -3   18.80    4.00
   6  13   3   12.60    5.30
   7  13   3    1.20    4.80
  -6  14   3   -0.90    3.60
  -5  14   3    9.50    4.70
  -4  14   3    9.80    5.00
   3 -14  -3   92.49    6.50
  -3  14   3   99.69   10.50
  -3  14   3  103.99    5.70
   2 -14  -3   48.20    5.80
  -2  14   3   37.60    6.10
  -2  14   3   65.89    5.60
   1 -14  -3   -0.10    3.70
  -1  14   3    3.20    3.30
  -1  14   3    2.30    3.60
   0  14   3    0.30    3.40
  -1 -14  -3  267.17   13.50
   1  14   3  266.97   13.20
  -2 -14  -3   12.70    5.70
   2  14   3   -0.90    3.70
  -3 -14  -3   15.40    5.00
   3  14   3    6.10    4.40
  -4 -14  -3   57.89    6.70
  -4 -14  -3   72.69    6.70
   4  14   3   38.20    7.40
  -5 -14  -3   17.40    4.40
  -5 -14  -3    1.80    4.10
   5  14   3    3.10    4.70
  -6 -14  -3   31.80    7.10
  -6 -14  -3   22.70    4.40
   6  14   3   21.30    6.50
  -6  15   3   53.19    9.00
  -5  15   3   -1.20    4.10
  -4  15   3   -0.80    3.70
  -3  15   3    5.10    2.60
  -3  15   3    2.60    3.90
   2 -15  -3   65.09    8.50
  -2  15   3   82.39    6.20
   1 -15  -3    2.60    4.50
  -1  15   3    3.60    3.40
   0 -15  -3   -2.00    4.70
   0  15   3   -3.90    3.40
  -1 -15  -3   34.30    7.20
   1  15   3   28.60    5.50
  -2 -15  -3  187.08   11.80
   2  15   3  183.18   11.70
  -3 -15  -3    4.10    4.60
   3  15   3    6.70    4.40
  -4 -15  -3   21.10    5.70
   4  15   3   15.70    5.30
  -5 -15  -3    1.60    4.40
   5  15   3   -2.50    4.30
  -5  16   3    5.30    4.60
  -4  16   3   23.90    6.80
   3 -16  -3   47.30    5.60
  -3  16   3   55.49    8.20
   2 -16  -3    8.80    4.30
  -2  16   3    0.10    3.30
  -2  16   3    8.20    3.10
  -1  16   3    2.90    3.60
   0 -16  -3   20.90    7.00
   0  16   3   13.90    4.20
  -1 -16  -3   53.29    8.40
   1  16   3   46.40    6.50
  -2 -16  -3  108.69   10.20
  -3 -16  -3   -0.50    4.70
   3  16   3    0.70    4.20
  -4 -16  -3    4.40    4.80
   4  16   3    5.50    4.70
  -3  17   3    4.40    3.30
  -3  17   3    5.90    4.70
  -2  17   3    6.60    3.30
   1 -17  -3    8.50    6.50
  -1  17   3   15.10    3.90
   0 -17  -3    0.00    5.40
   0  17   3    7.60    3.90
  -1 -17  -3   -6.60    5.80
   1  17   3    5.00    4.60
  -2 -17  -3   38.30    8.20
   2  17   3   26.70    5.40
  -3 -17  -3    6.90    5.70
   3  17   3   -0.20    4.10
   3  17  -4    3.10    4.60
  -3 -17   4   18.80    6.90
   2  17  -4    4.30    4.20
  -2 -17   4    6.50    5.70
   1  17  -4    0.80    3.80
  -1 -17   4    2.90    5.00
   0  17  -4   30.70    5.90
   0 -17   4   22.00    7.40
  -1  17  -4    4.40    4.20
   1 -17   4    2.30    6.40
  -2  17  -4   19.80    5.00
   2 -17   4    7.50    7.20
   4  16  -4    7.60    4.40
  -4 -16   4   11.60    5.80
   3  16  -4    0.20    4.10
  -3 -16   4   11.20    5.80
   2  16  -4   21.50    5.80
  -2 -16   4   24.60    6.60
   1  16  -4   26.50    6.10
  -1 -16   4   24.20    6.80
   0  16  -4   19.60    4.80
   0 -16   4    9.70    5.70
  -1  16  -4    4.90    4.20
   1 -16   4    1.50    5.90
  -2  16  -4   19.80    4.80
   2 -16   4   10.20    7.40
  -3  16  -4   51.09    6.10
   3 -16   4   36.70    8.80
  -4  16  -4    8.50    3.80
   4 -16   4    4.50    5.90
   5  15  -4   36.10    7.20
  -5 -15   4   41.40    8.50
   4  15  -4    3.60    4.40
  -4 -15   4    3.10    5.10
   3  15  -4    2.10    3.80
  -3 -15   4    4.00    5.10
   2  15  -4    0.80    4.00
  -2 -15   4    4.50    4.40
   1  15  -4   83.99    8.40
  -1 -15   4   95.79   10.20
   0  15  -4   15.30    4.90
   0 -15   4    9.40    5.60
  -1  15  -4   98.29    8.10
   1 -15   4   79.69   10.10
  -2  15  -4   53.19    6.50
   2 -15   4   30.40    7.10
  -3  15  -4   30.00    5.00
   3 -15   4    7.10    5.50
  -4  15  -4   79.59    7.10
   4 -15   4   64.69    9.30
  -5  15  -4    6.00    3.40
   5 -15   4   16.60    6.70
   6  14  -4   48.90    8.60
  -6 -14   4   38.00    9.40
   5  14  -4   25.00    6.30
  -5 -14   4   29.00    7.70
   4  14  -4   -1.90    3.80
  -4 -14   4    3.10    5.00
   3  14  -4   -0.90    5.10
  -3 -14   4    2.00    4.70
   2  14  -4   42.30    6.60
  -2 -14   4   29.80    6.40
   1  14  -4  103.39    8.80
  -1 -14   4  102.79   10.10
   0  14  -4   -2.30    3.30
   0 -14   4   -2.30    4.30
  -1  14  -4   62.29    6.90
   1 -14   4   66.89    8.90
  -2  14  -4   10.40    3.90
   2 -14   4    6.50    4.90
  -3  14  -4    7.20    3.80
   3 -14   4    3.50    5.20
  -4  14  -4   -2.10    3.60
   4 -14   4    1.40    5.80
  -5  14  -4    9.30    3.60
   5 -14   4   -1.80    5.10
   6 -14   4   -0.20    5.70
   6 -14   4    3.10    3.50
   7  13  -4    6.00    4.80
  -7 -13   4   11.80    7.00
   6  13  -4    2.80    3.90
  -6 -13   4    3.90    5.10
   5  13  -4   20.80    6.00
  -5 -13   4   21.80    6.10
   4  13  -4    5.20    6.70
  -4 -13   4    4.00    4.80
   3  13  -4  120.69    9.70
  -3 -13   4   96.79    9.40
   2  13  -4  293.97   14.20
  -2 -13   4  284.77   14.30
   1  13  -4  177.28   10.80
  -1 -13   4  210.98   12.40
   0  13  -4    7.50    4.10
   0 -13   4   15.70    6.20
  -1  13  -4   27.20    5.10
   1 -13   4   29.40    6.50
  -2  13  -4  124.29    8.40
   2 -13   4  127.49   10.60
  -3  13  -4   18.60    4.40
   3 -13   4    9.00    5.10
  -4  13  -4  149.29    8.90
   4 -13   4  141.79   11.90
   4 -13   4  166.98   10.80
  -5  13  -4   57.39    6.30
   5 -13   4   63.39    6.00
   5 -13   4   84.09   11.00
   6 -13   4    3.20    3.40
   6 -13   4   10.90    3.20
   8  12  -4    1.40    4.50
  -8 -12   4   10.60    6.70
   7  12  -4   -4.00    3.60
  -7 -12   4   -1.80    4.90
   6  12  -4   29.90    6.60
  -6 -12   4   27.90    6.70
   5  12  -4   21.60    5.90
  -5 -12   4   33.40    6.80
   4  12  -4   23.40    5.40
  -4 -12   4   28.50    6.50
   3  12  -4    5.10    3.90
  -3 -12   4    1.90    4.30
   2  12  -4   50.29    6.00
  -2 -12   4   73.69    7.70
   1  12  -4  339.37   14.70
  -1 -12   4  306.77   14.90
   0  12  -4   41.30    5.80
   0 -12   4   30.40    6.70
  -1  12  -4   41.30    5.70
   1 -12   4   36.80    6.50
  -2  12  -4    3.50    3.40
   2 -12   4    6.00    3.80
   2 -12   4    7.00    4.80
  -3  12  -4    0.50    3.20
   3 -12   4   -1.50    4.60
   3 -12   4    2.80    3.70
  -4  12  -4    1.60    3.20
   4 -12   4    4.30    5.50
   4 -12   4    3.50    3.20
  -5  12  -4   22.50    4.40
   5 -12   4   25.20    4.10
   6 -12   4   21.70    4.60
  -7  12  -4   10.20    5.90
   7 -12   4    4.60    4.00
   8  11  -4    5.60    4.80
  -8 -11   4    1.60    5.50
   7  11  -4   -3.70    3.70
  -7 -11   4    1.30    4.70
   6  11  -4   -0.50    4.00
  -6 -11   4    5.50    4.90
   5  11  -4    1.50    4.20
  -5 -11   4    0.40    4.00
   4  11  -4  275.47   14.10
  -4 -11   4  275.17   13.90
   3  11  -4  136.99    9.80
  -3 -11   4  129.29    9.70
   2  11  -4  155.28    9.90
  -2 -11   4  174.38   10.30
   1  11  -4    4.80    3.50
  -1 -11   4    5.30    4.30
   0  11  -4   36.20    5.30
   0 -11   4   29.30    5.20
   0 -11   4   27.10    6.60
  -1  11  -4  125.99    8.20
   1 -11   4  125.79    8.30
   1 -11   4  119.89    9.30
  -2  11  -4    3.00    3.10
   2 -11   4    1.60    3.30
   2 -11   4    4.50    4.40
  -3  11  -4  113.49    7.70
   3 -11   4  121.79   10.10
   3 -11   4  126.49    7.80
  -4  11  -4   73.99    6.50
   4 -11   4   77.89    6.50
   5 -11   4  424.86   15.40
  -6  11  -4    4.10    4.40
   6 -11   4   16.00    3.40
   6 -11   4   13.20    4.20
  -7  11  -4   49.60    8.00
   7 -11   4   57.09    6.40
  -8  11  -4    5.20    5.80
   8 -11   4   -1.90    4.00
  -9 -10   4    8.30    6.20
   8  10  -4   14.70    5.20
  -8 -10   4   34.60    7.30
   7  10  -4    4.90    4.50
  -7 -10   4   -6.50    4.30
   6  10  -4   52.89    7.50
  -6 -10   4   60.69    8.00
   5  10  -4   32.30    6.20
  -5 -10   4   40.80    7.00
   4  10  -4   48.50    6.80
  -4 -10   4   42.40    6.50
   3  10  -4   78.49    7.80
   3  10  -4   85.59    7.00
  -3 -10   4   84.09    7.80
   2  10  -4   28.80    5.10
  -2 -10   4   29.60    5.50
  -2 -10   4   19.20    4.30
   1  10  -4   -0.60    3.00
  -1 -10   4    8.70    4.20
  -1 -10   4    6.40    3.60
  -1 -10   4    3.60    3.20
   0  10  -4   12.50    3.70
   0 -10   4    6.70    3.80
   0 -10   4   12.60    4.30
   0 -10   4   17.00    4.70
  -1  10  -4  228.18   10.30
   1 -10   4  220.18   11.30
   1 -10   4  188.98   11.60
  -2  10  -4    7.90    3.30
   2 -10   4    8.90    3.50
   2 -10   4    3.60    4.10
  -3  10  -4   38.20    5.00
   3 -10   4   31.50    6.00
   3 -10   4   41.00    5.10
  -4  10  -4  116.59    7.40
   4 -10   4  100.69    7.00
  -5  10  -4   82.19    8.30
   5 -10   4  108.99   10.30
  -6  10  -4  131.79   10.30
   6 -10   4  131.89    7.80
   6 -10   4  131.79    8.40
  -7  10  -4   13.70    5.10
   7 -10   4   23.20    3.80
   7 -10   4    7.40    4.20
  -8  10  -4   -2.60    4.90
   8 -10   4   -2.10    3.70
   9   9  -4   10.50    5.40
  -9  -9   4    8.00    6.00
   8   9  -4   10.10    5.00
  -8  -9   4   -1.20    4.90
   7   9  -4   92.79    9.80
  -7  -9   4   94.49    9.40
   6   9  -4   85.19    8.70
  -6  -9   4  106.19    9.30
   5   9  -4    9.70    4.70
   5   9  -4   15.30    5.20
  -5  -9   4   14.70    5.20
   4   9  -4    6.60    2.90
   4   9  -4    3.10    3.80
  -4  -9   4   10.20    4.50
   3   9  -4  512.15   18.80
   3   9  -4  509.95   17.80
  -3  -9   4  505.05   18.50
   2   9  -4  112.99    7.20
   2   9  -4  118.89    8.00
  -2  -9   4  118.59    8.00
  -2  -9   4  116.89    8.00
   1   9  -4  146.59    8.50
  -1  -9   4  148.49    8.80
  -1  -9   4  145.29    8.50
  -1  -9   4  150.88    8.90
   0   9  -4   31.50    4.60
   0  -9   4   21.90    4.40
   0  -9   4   26.50    4.50
   0  -9   4   30.90    4.60
  -1   9  -4   37.80    4.70
   1  -9   4   29.40    4.80
   1  -9   4   36.10    4.80
   1  -9   4   40.20    5.60
  -2   9  -4    2.90    2.80
   2  -9   4    0.30    2.50
   2  -9   4   -0.50    3.50
   2  -9   4   -2.50    2.50
  -3   9  -4   88.89    6.30
   3  -9   4   98.09    6.50
  -4   9  -4   74.09    6.10
  -4   9  -4   74.29    7.30
   4  -9   4   66.29    5.70
  -5   9  -4  329.67   14.70
   5  -9   4  328.97   14.60
   5  -9   4  293.47   12.10
  -6   9  -4  145.49   10.20
   6  -9   4  150.18    8.70
  -7   9  -4   -0.90    4.00
   7  -9   4    5.90    4.00
   7  -9   4   12.30    3.20
  -8   9  -4   -0.40    4.40
   8  -9   4    2.30    4.10
  -9   9  -4    2.40    5.10
   9   8  -4   10.70    5.90
  -9  -8   4   12.50    5.90
   8   8  -4   20.80    5.80
  -8  -8   4   19.60    6.40
   7   8  -4   -3.70    3.60
  -7  -8   4    2.40    4.70
   6   8  -4   72.59    7.90
  -6  -8   4   59.79    7.70
   5   8  -4    8.30    4.30
   5   8  -4    6.40    3.30
  -5  -8   4    3.90    4.00
   4   8  -4   60.69    7.20
   4   8  -4   51.29    5.30
  -4  -8   4   56.69    6.70
   3   8  -4   81.19    7.10
  -3  -8   4   85.19    7.20
  -3  -8   4   83.69    7.10
   2   8  -4  210.28   10.10
   2   8  -4  203.48    9.40
  -2  -8   4  221.28   10.40
  -2  -8   4  190.68   11.70
   1   8  -4   83.19    7.50
  -1  -8   4   83.59   11.40
  -1  -8   4   88.29    6.70
   0   8  -4   89.39    6.40
   0  -8   4   99.29    8.00
   0  -8   4   96.69    6.80
   0  -8   4   98.99    6.70
  -1   8  -4  540.75   17.60
   1  -8   4  522.35   18.50
   1  -8   4  528.05   17.70
   1  -8   4  580.54   21.00
  -2   8  -4  445.96   14.90
   2  -8   4  449.06   15.00
   2  -8   4  431.46   16.30
   2  -8   4  405.26   16.00
  -3   8  -4   44.40    4.80
   3  -8   4   37.90    4.40
   3  -8   4   53.39    5.90
  -4   8  -4  120.09    7.20
  -4   8  -4  127.99    8.50
   4  -8   4  127.59    7.20
   4  -8   4  147.99   10.20
  -5   8  -4    2.40    3.70
   5  -8   4    6.50    3.20
   5  -8   4    2.80    2.90
  -6   8  -4   40.70    6.90
   6  -8   4   26.10    5.60
   6  -8   4   32.20    4.50
  -7   8  -4   17.10    5.60
   7  -8   4   10.10    4.40
   7  -8   4   13.00    3.60
  -8   8  -4    1.20    4.50
   8  -8   4    5.70    2.80
   8  -8   4   -7.50    3.30
  -9   8  -4   13.50    5.40
   9  -8   4   -7.40    3.60
 -10  -7   4   15.90    6.60
   9   7  -4   11.20    5.30
  -9  -7   4   24.50    6.70
   8   7  -4    1.10    4.30
  -8  -7   4   -5.90    4.10
   7   7  -4  201.08   11.90
  -7  -7   4  191.68   11.90
   6   7  -4   -1.70    2.80
   6   7  -4    3.60    3.90
  -6  -7   4    1.60    3.80
   5   7  -4  342.17   13.50
   5   7  -4  344.07   14.70
  -5  -7   4  339.17   14.40
   4   7  -4    3.20    2.60
   4   7  -4    3.60    3.30
  -4  -7   4    5.80    3.50
  -4  -7   4    0.90    3.30
   3   7  -4  164.18    8.30
   3   7  -4  176.38    9.30
  -3  -7   4  184.18    9.40
  -3  -7   4  176.38   14.00
   2   7  -4   19.60    3.70
   2   7  -4   16.00    3.80
  -2  -7   4   16.50    3.90
  -2  -7   4   17.10    4.10
   1   7  -4  111.09    6.70
   1   7  -4  107.29    7.10
  -1  -7   4  117.99    7.40
  -1  -7   4  111.59    7.20
   0   7  -4   51.59    5.30
   0  -7   4   48.10    5.50
   0  -7   4   50.89    5.50
   0  -7   4   54.19    5.30
  -1   7  -4   48.80    4.90
   1  -7   4   53.59    5.70
   1  -7   4   47.70    5.30
   1  -7   4   46.30    5.00
  -2   7  -4  263.47   10.30
   2  -7   4  251.77   10.20
   2  -7   4  274.57   11.80
   2  -7   4  260.57   11.40
  -3   7  -4    9.70    2.90
   3  -7   4    8.70    2.60
  -4   7  -4   59.89    6.10
  -4   7  -4   55.39    5.20
   4  -7   4   63.49    5.10
   4  -7   4   59.49    6.10
  -5   7  -4  114.99    8.40
   5  -7   4  118.79    7.30
   5  -7   4  113.99    8.10
   5  -7   4  107.39    6.60
  -6   7  -4   60.29    7.40
   6  -7   4   63.69    5.90
  -7   7  -4  153.48   10.40
   7  -7   4  137.69    8.20
   7  -7   4  155.78    9.20
  -8   7  -4    9.70    4.80
   8  -7   4    7.20    4.20
   8  -7   4    7.80    3.40
  -9   7  -4    9.90    5.90
   9  -7   4   14.80    5.30
  10   6  -4   51.69    7.90
 -10  -6   4   50.19    9.10
   9   6  -4    8.50    8.00
  -9  -6   4   17.60    6.30
   8   6  -4   35.40    6.50
  -8  -6   4   41.60    7.60
   7   6  -4   -3.90    3.90
  -7  -6   4   -1.20    4.20
   6   6  -4    8.50    3.60
   6   6  -4    3.10    4.30
  -6  -6   4    5.40    4.50
   5   6  -4    3.60    3.60
   5   6  -4    8.00    4.20
  -5  -6   4    5.30    3.90
  -5  -6   4   11.80    4.00
   4   6  -4   21.90    4.40
   4   6  -4   23.40    4.00
  -4  -6   4    9.50    4.30
  -4  -6   4   20.50    4.30
   3   6  -4   66.39    5.40
   3   6  -4   81.59    6.50
  -3  -6   4   77.59    6.60
  -3  -6   4   75.69    6.50
   2   6  -4  211.38    9.80
   2   6  -4  227.48    9.40
  -2  -6   4  204.58    9.70
  -2  -6   4  211.18   10.00
   1   6  -4  215.68    9.20
   1   6  -4  210.68    9.60
  -1  -6   4  215.98    9.60
   0   6  -4  131.89    7.30
   0  -6   4  132.79    7.60
   0  -6   4  136.99    7.40
  -1   6  -4 1083.79   30.80
   1  -6   4 1096.99   30.90
   1  -6   4 1098.49   31.50
   1  -6   4 1131.49   31.90
  -2   6  -4   89.69    5.90
   2  -6   4   78.89    6.50
   2  -6   4   79.49    6.10
   2  -6   4   84.29    5.60
  -3   6  -4  113.19    6.50
   3  -6   4  105.79    6.10
   3  -6   4  116.99    7.10
  -4   6  -4   17.50    3.90
   4  -6   4   16.90    4.30
   4  -6   4   16.10    3.20
  -5   6  -4   82.99    7.10
   5  -6   4   80.39    5.90
   5  -6   4   76.29    6.70
   5  -6   4   85.89    6.40
  -6   6  -4  761.92   24.60
   6  -6   4  680.63   27.20
   6  -6   4  775.82   25.60
   6  -6   4  732.03   22.80
  -7   6  -4   44.60    6.60
   7  -6   4   54.29    6.40
   7  -6   4   55.39    5.80
  -8   6  -4   21.80    5.40
   8  -6   4   32.30    6.00
   8  -6   4   35.40    5.90
  -9   6  -4    1.50    4.30
   9  -6   4    2.20    4.60
  10   5  -4   41.70    7.30
 -10  -5   4   43.50    8.40
   9   5  -4   17.50    5.70
  -9  -5   4   17.10    6.70
   8   5  -4   15.10    5.40
  -8  -5   4   11.30    5.50
   7   5  -4    4.40    4.50
   7   5  -4    2.60    3.40
  -7  -5   4   -3.80    3.70
   6   5  -4   43.80    6.20
   6   5  -4   49.50    5.80
  -6  -5   4   32.30    5.40
  -6  -5   4   45.90    6.40
   5   5  -4   45.70    5.10
   5   5  -4   47.50    6.00
  -5  -5   4   41.00    5.60
   4   5  -4   31.10    4.70
   4   5  -4   23.30    4.10
  -4  -5   4   21.40    4.30
  -4  -5   4   27.00    4.80
   3   5  -4  199.78    9.60
   3   5  -4  201.88    9.10
  -3  -5   4  204.28    9.80
  -3  -5   4  215.28    9.80
   2   5  -4   86.59    6.00
   2   5  -4   85.59    6.50
  -2  -5   4   82.09    6.40
  -2  -5   4   96.49    6.80
   1   5  -4  342.37   12.20
   1   5  -4  350.36   12.60
  -1  -5   4  364.36   12.90
  -1  -5   4  351.46   12.50
   0   5  -4  150.18    7.40
   0   5  -4  147.99    7.20
   0  -5   4  154.38    7.80
   0  -5   4  150.38    7.40
  -1   5  -4   14.10    3.30
   1  -5   4   15.20    4.20
   1  -5   4   12.90    3.10
   1  -5   4   10.30    3.10
  -2   5  -4   62.39    5.20
   2  -5   4   64.09    6.00
   2  -5   4   64.29    5.10
   2  -5   4   63.29    5.50
  -3   5  -4   30.80    4.00
  -3   5  -4   31.00    4.30
   3  -5   4   28.20    4.00
   3  -5   4   21.40    3.30
  -4   5  -4  220.98    9.90
   4  -5   4  224.58   10.10
   4  -5   4  208.28    9.00
   4  -5   4  238.48    9.70
  -5   5  -4   42.70    8.40
   5  -5   4   30.10    4.70
   5  -5   4   35.60    4.70
   5  -5   4   36.90    4.30
  -6   5  -4  258.47   11.70
   6  -5   4  255.57   12.10
   6  -5   4  251.37   15.60
   6  -5   4  222.78   10.20
  -7   5  -4   60.89    7.10
   7  -5   4   56.89    5.70
   7  -5   4   60.79    6.60
   7  -5   4   46.80    7.00
  -8   5  -4   27.10    5.60
   8  -5   4   30.10    5.80
  -9   5  -4    0.00    4.20
   9  -5   4   -1.60    4.30
 -10   5  -4   57.49    8.20
  10   4  -4    2.10    6.10
 -10  -4   4    5.60    5.60
   9   4  -4  192.78   12.10
  -9  -4   4  202.28   13.40
   8   4  -4  468.95   18.80
  -8  -4   4  492.05   20.20
   7   4  -4   33.50    6.00
   7   4  -4   30.50    5.30
  -7  -4   4   29.60    6.10
   6   4  -4   20.00    4.70
   6   4  -4   20.10    4.40
  -6  -4   4   17.00    4.10
  -6  -4   4   20.40    5.00
   5   4  -4   46.10    5.20
  -5  -4   4   52.69    5.60
  -5  -4   4   57.29    6.40
   4   4  -4    5.40    3.30
   4   4  -4    3.80    2.60
  -4  -4   4    2.10    2.90
  -4  -4   4   -2.80    2.90
   3   4  -4   78.79    6.40
   3   4  -4   67.69    5.70
  -3  -4   4   62.19    6.20
  -3  -4   4   68.19    6.00
   2   4  -4   36.00    4.40
   2   4  -4   44.80    4.60
  -2  -4   4   35.50    4.10
  -2  -4   4   42.80    5.40
   1   4  -4  120.89    6.00
   1   4  -4  104.29    6.10
  -1  -4   4  114.89    6.20
  -1  -4   4  123.09    6.50
   0   4  -4 3634.84   94.49
   0   4  -4 3725.33   94.69
   0  -4   4 3811.42   94.89
  -1   4  -4   14.20    2.90
   1  -4   4   18.30    3.50
   1  -4   4   14.10    3.00
   1  -4   4   22.80    3.10
  -2   4  -4   88.49    6.00
   2  -4   4   90.09    6.20
   2  -4   4   94.99    5.90
   2  -4   4   84.29    5.70
  -3   4  -4   21.20    3.60
   3  -4   4   18.00    3.30
   3  -4   4   14.80    3.20
  -4   4  -4    1.80    2.90
   4  -4   4    0.60    2.10
   4  -4   4    0.90    2.40
   4  -4   4    0.10    2.20
  -5   4  -4   30.80    4.30
   5  -4   4   27.30    4.70
   5  -4   4   22.90    4.10
   5  -4   4   27.10    3.70
  -6   4  -4  174.18   11.10
   6  -4   4  191.88    9.10
   6  -4   4  187.98    9.90
  -7   4  -4    5.10    3.80
   7  -4   4    4.30    3.30
   7  -4   4    3.60    3.60
   7  -4   4    3.00    3.40
  -8   4  -4   54.79    6.90
   8  -4   4   53.69    7.10
  -9   4  -4   70.79    7.90
   9  -4   4   52.39    7.40
 -10   4  -4   30.80    6.10
  10  -4   4   33.20    7.00
  10   3  -4   -0.40    4.60
 -10  -3   4    2.30    5.40
   9   3  -4   88.99    8.80
  -9  -3   4  100.59   11.40
   8   3  -4   33.30    6.00
  -8  -3   4   26.70    6.50
   7   3  -4    7.80    4.20
   7   3  -4    7.00    4.30
  -7  -3   4   11.40    4.20
  -7  -3   4   10.50    4.90
   6   3  -4  105.99    7.80
   6   3  -4  102.39   11.90
  -6  -3   4  105.19    8.20
  -6  -3   4  106.79    7.40
   5   3  -4   74.89    6.20
   5   3  -4   66.09    5.90
  -5  -3   4   72.79    6.60
  -5  -3   4   65.49    5.70
   4   3  -4 1002.00   29.30
   4   3  -4 1034.60   29.10
  -4  -3   4  981.50   29.60
  -4  -3   4  999.90   29.20
   3   3  -4  343.77   12.50
   3   3  -4  348.07   12.50
  -3  -3   4  327.37   12.70
  -3  -3   4  344.67   12.50
   2   3  -4  131.99    6.40
   2   3  -4  129.09    6.50
  -2  -3   4  115.09    6.20
  -2  -3   4  121.09    6.80
   1   3  -4  485.65   14.90
   1   3  -4  474.45   14.80
  -1  -3   4  485.75   14.80
  -1  -3   4  488.05   15.20
   0   3  -4  610.64   17.70
   0   3  -4  605.24   17.70
   0  -3   4  608.04   17.70
   0  -3   4  607.44   17.90
  -2   3  -4    3.90    2.70
   2  -3   4    3.30    2.60
   2  -3   4    1.10    2.10
   2  -3   4   -0.50    2.20
  -3   3  -4  258.07    9.80
   3  -3   4  255.47   10.00
   3  -3   4  253.37    9.80
   3  -3   4  267.57    9.80
  -4   3  -4  269.97   10.30
   4  -3   4  252.97   10.10
   4  -3   4  267.67   10.30
   4  -3   4  266.87   10.50
  -5   3  -4    1.80    2.80
   5  -3   4    2.70    2.70
   5  -3   4    3.10    2.70
   5  -3   4   -2.00    2.10
  -6   3  -4  103.19    7.00
   6  -3   4  106.49    7.20
   6  -3   4  105.89    7.70
   6  -3   4  105.89    7.10
  -7   3  -4   51.89    6.20
   7  -3   4   51.39    5.60
   7  -3   4   41.00    6.00
   7  -3   4   39.80    5.70
  -8   3  -4   90.09    7.90
   8  -3   4   96.19    8.90
   8  -3   4   98.59    8.00
  -9   3  -4    2.80    4.40
   9  -3   4    4.00    4.70
 -10   3  -4    8.90    4.70
  10  -3   4   10.60    5.30
  10   2  -4   43.60    6.80
 -10  -2   4   48.90    9.10
   9   2  -4   11.40    5.20
  -9  -2   4   13.80    5.60
   8   2  -4  261.47   12.60
  -8  -2   4  242.18   13.90
  -8  -2   4  245.28   12.00
   7   2  -4   21.80    4.80
   7   2  -4   21.50    4.90
  -7  -2   4   15.50    5.50
  -7  -2   4    9.10    3.30
   6   2  -4   85.09    6.80
  -6  -2   4   87.99    7.70
   5   2  -4   12.10    3.40
   5   2  -4   14.20    3.70
  -5  -2   4    4.40    2.30
  -5  -2   4   18.60    4.40
   4   2  -4  873.71   26.50
   4   2  -4  893.51   25.70
  -4  -2   4  887.11   25.90
  -4  -2   4  907.11   27.10
   3   2  -4   54.89    5.30
   3   2  -4   49.90    5.10
  -3  -2   4   60.09    5.00
  -3  -2   4   58.29    5.70
   2   2  -4  200.58    8.30
   2   2  -4  206.68    8.00
  -2  -2   4  212.08    7.90
  -2  -2   4  199.98    8.60
   0   2  -4   93.89    4.80
   0   2  -4   90.09    4.60
   0  -2   4   88.39    4.60
   0  -2   4   93.49    4.90
  -1   2  -4   50.59    4.10
  -1   2  -4   39.30    3.00
   1  -2   4   48.50    3.50
   1  -2   4   42.60    3.70
   2  -2   4    2.60    2.10
   2  -2   4    0.90    1.90
   2  -2   4   -1.00    1.80
  -3   2  -4  124.79    6.10
   3  -2   4  124.39    6.60
   3  -2   4  129.09    6.60
   3  -2   4  112.79    6.60
  -4   2  -4  109.89    5.90
   4  -2   4   99.49    5.80
   4  -2   4  103.19    6.20
   4  -2   4  102.69    6.30
  -5   2  -4    4.80    2.70
   5  -2   4    5.10    2.50
   5  -2   4    7.80    3.10
   5  -2   4    7.60    2.70
  -6   2  -4   37.40    4.60
   6  -2   4   42.20    5.50
   6  -2   4   43.10    5.10
  -7   2  -4  100.39    7.10
   7  -2   4   96.59    7.10
   7  -2   4   95.99    8.30
   7  -2   4  105.59    7.40
  -8   2  -4    4.00    3.60
   8  -2   4    6.70    4.60
  -9   2  -4   27.50    5.50
   9  -2   4   22.00    4.80
   9  -2   4   22.30    5.90
 -10   2  -4   -6.60    4.20
  10  -2   4   -9.20    4.30
  10   1  -4    2.80    4.20
 -10  -1   4    4.80    6.00
   9   1  -4   96.79    8.60
  -9  -1   4   79.39    9.50
   8   1  -4  164.48    9.90
  -8  -1   4  166.88   11.40
  -8  -1   4  149.79    9.20
   7   1  -4   89.49    7.80
   7   1  -4  114.69    8.60
  -7  -1   4  101.39    7.30
  -7  -1   4  113.79    9.50
   6   1  -4   37.60    6.30
   6   1  -4   33.90    4.60
  -6  -1   4   42.20    6.00
  -6  -1   4   30.40    4.40
   5   1  -4   -1.90    2.50
   5   1  -4   -2.50    2.90
  -5  -1   4    2.70    3.10
  -5  -1   4   -1.50    2.10
   4   1  -4   16.60    3.50
   4   1  -4   25.60    4.70
  -4  -1   4   20.40    4.60
  -4  -1   4   18.80    3.40
   3   1  -4  279.07   11.10
   3   1  -4  291.67   10.10
  -3  -1   4  289.57   11.40
   2   1  -4   63.19    4.70
   2   1  -4   61.39    4.10
  -2  -1   4   62.79    3.90
  -2  -1   4   62.59    4.90
   1   1  -4 1238.88   32.30
   1   1  -4 1200.48   32.70
  -1  -1   4 1235.28   33.00
  -1  -1   4 1232.18   32.30
   0   1  -4  343.37   10.80
   0   1  -4  339.67   10.60
   0  -1   4  343.27   10.70
   0  -1   4  342.67   10.80
  -1   1  -4  365.06   11.10
  -1   1  -4  389.76   12.10
   1  -1   4  392.76   11.40
   2  -1   4   40.80    3.30
   2  -1   4   40.10    3.80
   2  -1   4   35.70    3.90
   2  -1   4   41.70    3.10
   3  -1   4  995.00   26.50
   3  -1   4  968.70   27.90
   3  -1   4  974.50   27.60
  -4   1  -4   55.29    4.30
   4  -1   4   49.00    5.20
   4  -1   4   53.89    4.20
  -5   1  -4    8.60    2.60
  -5   1  -4   10.80    3.00
   5  -1   4   10.40    2.60
   5  -1   4    7.60    3.20
  -6   1  -4   60.69    5.10
  -6   1  -4   54.49    5.70
   6  -1   4   55.19    5.10
   6  -1   4   56.79    6.30
  -7   1  -4  207.08    9.50
  -7   1  -4  196.18   10.30
   7  -1   4  186.88   11.20
   7  -1   4  198.18    9.60
  -8   1  -4    8.50    4.10
   8  -1   4    5.30    4.40
   8  -1   4    5.30    3.50
  -9   1  -4   10.60    4.40
   9  -1   4    9.20    5.30
   9  -1   4    6.30    3.90
 -10   1  -4    5.20    3.90
  10  -1   4   -6.70    4.40
  10  -1   4    2.90    3.60
  10   0  -4   -2.00    4.10
 -10   0   4   -2.70    5.30
   9   0  -4  109.79    8.50
  -9   0   4   91.69    7.20
  -9   0   4  130.19   11.00
   8   0  -4  406.96   16.80
  -8   0   4  459.15   16.60
  -8   0   4  484.95   19.60
   7   0  -4  183.38    9.20
   7   0  -4  182.68   10.80
  -7   0   4  166.48    8.70
  -7   0   4  173.78   11.00
   6   0  -4  253.87   10.10
   6   0  -4  256.27   12.00
  -6   0   4  239.08    9.90
  -6   0   4  246.98   12.40
   5   0  -4  185.88    9.70
   5   0  -4  188.98    8.10
  -5   0   4  207.88   10.30
  -5   0   4  191.08    8.00
   4   0  -4   82.19    5.40
   4   0  -4   86.99    6.90
  -4   0   4   90.99    7.30
  -4   0   4   91.89    6.20
   3   0  -4    3.20    3.10
   3   0  -4    4.60    2.10
  -3   0   4    7.60    2.40
  -3   0   4    5.60    3.40
   2   0  -4  130.69    5.20
   2   0  -4  128.19    6.40
  -2   0   4  126.99    6.50
  -2   0   4  125.49    5.10
   1   0  -4 2398.46   58.49
   1   0  -4 2370.76   59.29
  -1   0   4 2070.89   58.19
  -1   0   4 2372.56   59.29
   0   0  -4  691.23   19.10
   0   0   4  677.13   19.00
   0   0   4  693.23   19.00
  -1   0  -4   52.69    2.90
   1   0   4   54.49    3.80
   1   0   4   54.69    3.10
   1   0   4   56.09    3.90
   2   0   4   16.50    2.00
   2   0   4   21.80    3.20
   2   0   4   19.30    2.00
  -3   0  -4 4037.20  103.59
   3   0   4 4086.89  103.89
   3   0   4 4070.89  101.59
  -4   0  -4   92.99    4.80
  -4   0  -4   93.29    6.20
   4   0   4  112.19    6.90
   4   0   4  102.39    4.90
  -5   0  -4   13.70    3.30
  -5   0  -4   15.40    2.80
   5   0   4   18.00    2.90
   5   0   4   10.60    3.20
  -6   0  -4   51.69    4.80
  -6   0  -4   59.69    5.90
   6   0   4   57.69    6.40
   6   0   4   64.19    4.90
  -7   0  -4  784.92   23.10
   7   0   4  766.22   23.40
   7   0   4  784.32   26.60
  -8   0  -4   -3.00    3.10
   8   0   4   -0.80    4.30
   8   0   4   -2.10    2.90
  -9   0  -4   26.10    5.10
   9   0   4   25.30    6.10
   9   0   4   27.50    4.60
 -10   0  -4   32.50    5.20
  10   0   4   25.70    6.70
  10   0   4   31.30    5.00
  10  -1  -4    5.40    4.30
 -10   1   4    3.90    3.20
 -10   1   4   15.30   12.60
   9  -1  -4   96.49    7.70
  -9   1   4   96.59   10.20
   8  -1  -4  162.18    9.00
  -8   1   4  156.78    8.30
  -8   1   4  164.88   11.60
   7  -1  -4   97.69    6.60
  -7   1   4   93.99    8.80
  -7   1   4   95.09    6.20
   6  -1  -4   15.20    3.20
   6  -1  -4   16.30    4.70
  -6   1   4   12.30    4.10
  -6   1   4   13.80    2.90
   5  -1  -4    1.60    3.30
   5  -1  -4    2.00    2.30
  -5   1   4    6.30    3.90
  -5   1   4    0.90    1.90
   4  -1  -4   23.40    5.00
   4  -1  -4   22.70    3.10
  -4   1   4   25.50    3.20
  -4   1   4   17.40    4.70
   3  -1  -4  281.47    8.80
   3  -1  -4  279.97   11.30
  -3   1   4  270.07   11.20
  -3   1   4  268.87    8.80
   2  -1  -4   57.39    4.90
   2  -1  -4   62.89    3.30
  -2   1   4   64.29    5.10
  -2   1   4   60.79    3.30
   1  -1  -4 1203.48   31.30
   1  -1  -4 1203.28   32.40
  -1   1   4 1206.98   32.40
   0   1   4  333.77   10.20
   0   1   4  329.67   10.20
  -1  -1  -4  378.86   10.70
   1   1   4  394.56   12.20
  -2  -1  -4   40.00    3.80
   2   1   4   37.10    4.00
  -3  -1  -4  939.01   27.50
   3   1   4  984.30   27.90
  -4  -1  -4   56.99    5.30
   4   1   4   53.19    5.40
  -5  -1  -4    5.50    2.80
   5   1   4    6.40    3.60
  -6  -1  -4   54.69    6.00
  -6  -1  -4   58.49    4.40
   6   1   4   63.59    7.30
  -7  -1  -4  197.48    8.50
   7   1   4  203.78    8.60
   7   1   4  214.78   12.10
  -8  -1  -4    2.60    3.30
   8   1   4    0.60    2.70
   8   1   4    4.50    4.50
  -9  -1  -4    9.70    3.60
   9   1   4    8.00    5.10
   9   1   4    9.20    3.30
 -10  -1  -4    0.20    3.60
  10   1   4   -3.40    4.80
  10  -2  -4   48.90    5.70
 -10   2   4   52.49    8.80
 -10   2   4   27.80    4.30
   9  -2  -4   23.50    4.60
  -9   2   4   10.10    5.00
  -9   2   4   10.20    3.00
   8  -2  -4  234.08   10.00
  -8   2   4  212.68   13.20
  -8   2   4  243.18    9.80
   7  -2  -4   23.50    3.90
  -7   2   4   22.10    5.70
  -7   2   4   23.80    3.50
   6  -2  -4   77.39    5.00
   6  -2  -4   88.39    7.90
  -6   2   4   79.29    4.80
  -6   2   4   74.99    7.20
   5  -2  -4   21.80    4.90
   5  -2  -4   18.10    2.60
  -5   2   4   22.30    2.70
   4  -2  -4  882.31   22.90
   4  -2  -4  864.41   26.80
  -4   2   4  853.31   26.70
  -4   2   4  844.62   23.00
   3  -2  -4   52.79    3.20
   3  -2  -4   54.19    5.70
  -3   2   4   53.39    3.30
  -3   2   4   60.59    6.10
   2  -2  -4  207.58    8.80
   2  -2  -4  195.18    6.20
  -2   2   4  196.18    8.60
  -2   2   4  200.18    6.20
   1  -2  -4 9999.00  248.58
   0  -2  -4   79.89    4.30
   0   2   4   86.09    4.30
   0   2   4   83.39    4.20
  -1  -2  -4   28.10    2.40
  -1  -2  -4   20.60    3.10
   1   2   4   31.20    3.40
   1   2   4   23.30    2.50
  -2  -2  -4    0.80    2.20
   2   2   4    1.90    2.20
  -3  -2  -4  121.69    7.10
   3   2   4  114.89    7.00
  -4  -2  -4   93.89    6.60
   4   2   4  104.49    7.10
   5   2   4    6.60    3.30
  -6  -2  -4   38.60    5.50
   6   2   4   38.00    6.10
   7   2   4   83.59    8.40
   8   2   4    7.10    4.70
   9   2   4   14.00    5.40
  10   2   4    0.80    5.20
  10  -3  -4    5.30    3.60
 -10   3   4    3.10    5.20
 -10   3   4    1.00    2.90
   9  -3  -4   86.09    6.30
  -9   3   4   86.09    9.70
  -9   3   4   83.79    5.40
   8  -3  -4   39.60    4.40
  -8   3   4   35.50    3.70
  -8   3   4   26.30    6.40
   7  -3  -4    8.30    2.80
  -7   3   4   10.20    2.30
  -7   3   4    3.60    3.90
   6  -3  -4  100.99    5.00
   6  -3  -4   96.09    8.30
  -6   3   4  106.59    4.90
  -6   3   4  109.49    8.60
   5  -3  -4   72.99    3.60
   5  -3  -4   84.29    8.70
  -5   3   4   74.69    3.60
  -5   3   4   64.29    6.70
   4  -3  -4  947.31   29.50
  -4   3   4  982.80   29.50
   3  -3  -4  325.97   13.10
  -3   3   4  313.07   12.70
   2  -3  -4  112.19    6.80
  -2   3   4  118.29    4.10
  -2   3   4  118.39    6.70
   1  -3  -4  428.16   15.50
  -1   3   4  448.16   12.60
  -1   3   4  443.06   14.10
  -1   3   4  455.15   12.50
   0  -3  -4  574.84   16.70
   0  -3  -4  588.44   17.00
   0   3   4  602.34   17.00
   0   3   4  596.54   16.90
  -1  -3  -4    6.30    2.00
  -1  -3  -4    7.90    2.50
   1   3   4    7.60    2.30
   1   3   4   10.20    1.80
  -2  -3  -4    1.30    2.60
   2   3   4    2.80    2.50
  -3  -3  -4  228.78   10.00
   3   3   4  234.58   10.40
  -4  -3  -4  232.48   10.60
   4   3   4  261.57   11.40
  -5  -3  -4    1.80    2.90
   5   3   4    3.30    3.30
   6   3   4  110.49    8.90
   7   3   4   39.30    6.70
   8   3   4  100.39    9.90
   9   3   4   -0.40    6.50
  10   3   4   15.30    6.20
 -10   4   4    1.40    4.80
   9  -4  -4  192.28    8.00
  -9   4   4  184.08   13.50
  -8   4   4  460.95   20.10
  -7   4   4   26.80    5.60
  -6   4   4   16.80    4.00
   5  -4  -4   57.99    6.70
  -5   4   4   59.39    6.50
   4  -4  -4    0.90    3.70
  -4   4   4   -0.10    2.80
   3  -4  -4   56.39    6.40
  -3   4   4   64.99    6.20
   2  -4  -4   55.99    6.40
  -2   4   4   32.90    2.30
  -2   4   4   54.29    5.90
   1  -4  -4  104.49    4.50
   1  -4  -4  102.69    6.30
  -1   4   4  109.49    4.70
  -1   4   4  112.99    6.00
   0  -4  -4 3149.58   83.79
   0  -4  -4 3337.67   83.69
   0   4   4 3405.36   83.99
   0   4   4 3317.97   83.79
  -1  -4  -4   15.90    2.60
  -1  -4  -4   13.70    3.00
   1   4   4   15.80    2.20
   1   4   4   18.50    3.30
  -2  -4  -4  102.19    6.50
   2   4   4   85.89    6.40
  -3  -4  -4   11.80    3.60
   3   4   4   19.50    4.40
  -4  -4  -4   -4.10    2.50
   4   4   4    1.70    3.00
  -5  -4  -4   19.00    4.10
   5   4   4   31.60    5.50
   6   4   4  188.58   11.30
   7   4   4    1.90    4.20
   8   4   4   64.49    8.70
   9   4   4   40.00    7.40
  10   4   4   28.90    7.00
 -10   5   4   46.50    9.30
  -9   5   4   19.40    6.60
  -8   5   4   19.90    5.50
  -7   5   4    1.00    3.40
  -6   5   4   33.10    6.10
   5  -5  -4   54.39    7.20
  -5   5   4   52.49    7.20
   4  -5  -4   14.00    3.60
  -4   5   4   23.80    4.80
   3  -5  -4  187.68   10.00
  -3   5   4  194.38    9.80
   2  -5  -4   75.69    6.80
  -2   5   4   85.29    6.30
  -2   5   4   83.29    3.40
  -2   5   4   85.39    3.90
   1  -5  -4  319.07   10.10
   1  -5  -4  314.17   12.20
  -1   5   4  332.87   10.30
  -1   5   4  310.17   11.60
   0  -5  -4  142.19    7.60
   0   5   4  147.39    6.60
   0   5   4  142.89    6.80
  -1  -5  -4   13.40    3.00
  -1  -5  -4    9.10    3.30
   1   5   4    9.50    2.30
   1   5   4   15.80    3.70
  -2  -5  -4   64.69    5.80
   2   5   4   71.39    6.30
  -3  -5  -4   26.70    4.40
   3   5   4   34.60    4.80
  -4  -5  -4  198.88   10.30
   4   5   4  242.58   11.20
  -5  -5  -4   31.80    5.50
   5   5   4   32.60    5.20
   6   5   4  238.48   13.00
   7   5   4   70.19    8.70
   8   5   4   19.10    6.00
   9   5   4    1.80    4.60
 -10   6   4   44.30    7.90
  -9   6   4    6.90    5.90
  -8   6   4   35.20    7.40
  -7   6   4   -1.80    3.70
  -6   6   4    2.20    3.50
   5  -6  -4    2.20    3.60
  -5   6   4    6.70    3.90
   4  -6  -4    9.00    3.40
  -4   6   4   17.00    4.20
   3  -6  -4   76.99    6.90
  -3   6   4   64.09    5.90
   2  -6  -4  205.88    6.60
   2  -6  -4  205.58   10.30
  -2   6   4  197.58    9.50
  -2   6   4  208.88    6.70
   1  -6  -4  168.98    8.70
   1  -6  -4  165.48    6.70
  -1   6   4  158.48    6.70
  -1   6   4  170.98    8.10
   0  -6  -4  129.19    6.60
   0   6   4  139.79    6.90
   0   6   4  132.89    6.70
  -1  -6  -4 1060.39   30.30
  -1  -6  -4 1080.59   29.40
   1   6   4 1036.80   28.90
   1   6   4 1098.49   30.70
  -2  -6  -4   95.59    4.80
  -2  -6  -4   86.29    6.50
   2   6   4   82.59    6.60
  -3  -6  -4  103.49    7.10
  -4  -6  -4   18.70    4.50
   4   6   4   21.70    4.80
   5   6   4   82.39    8.00
   6   6   4  762.22   26.90
   7   6   4   47.40    7.50
   8   6   4   22.20    6.10
   9   6   4   -2.90    3.70
 -10   7   4   20.80    7.80
  -9   7   4    6.40    5.90
  -8   7   4    8.10    7.90
  -7   7   4  201.08   12.80
  -6   7   4   -0.80    3.20
  -5   7   4  318.97   14.70
   4  -7  -4    5.10    4.10
  -4   7   4    7.30    3.40
   3  -7  -4  161.58   11.20
  -3   7   4  179.58    9.60
   2  -7  -4   19.60    2.40
   2  -7  -4    6.00    3.50
  -2   7   4   15.50    2.20
  -2   7   4   22.60    4.80
   1  -7  -4  119.39    7.60
   1  -7  -4   97.69    7.00
  -1   7   4  110.39    6.70
  -1   7   4  100.59    5.60
   0  -7  -4   40.30    4.60
   0   7   4   48.60    5.00
   0   7   4   51.59    4.60
  -1  -7  -4   52.39    5.60
  -1  -7  -4   44.90    4.70
   1   7   4   53.69    5.60
   1   7   4   44.30    4.00
  -2  -7  -4  252.47   11.20
  -2  -7  -4  271.27    9.00
  -2  -7  -4  261.97    9.30
   2   7   4  266.27   11.50
  -3  -7  -4   12.10    3.90
   3   7   4   11.80    3.80
  -4  -7  -4   60.19    6.50
   4   7   4   64.69    7.00
   5   7   4  108.69    9.10
   6   7   4   54.79    7.70
   7   7   4  130.49   10.90
   8   7   4    2.40    4.50
   9   7   4   15.90    6.20
  -9   8   4    6.30    5.40
  -8   8   4   15.90    6.60
  -7   8   4    0.20    4.20
  -6   8   4   51.69    7.50
  -5   8   4    3.70    3.90
  -4   8   4   36.00    5.00
   3  -8  -4   75.29    7.00
  -3   8   4   72.29    6.50
   2  -8  -4  196.98    7.10
   2  -8  -4  192.48   10.10
  -2   8   4  187.78    6.90
   1  -8  -4   73.79    6.30
   1  -8  -4   78.39    5.00
  -1   8   4   83.49    5.00
  -1   8   4   70.09    5.70
   0  -8  -4  103.39    6.20
   0   8   4   83.09    5.80
   0   8   4  104.79    6.30
  -1  -8  -4  509.05   16.40
  -1  -8  -4  514.95   17.20
   1   8   4  499.15   17.20
   1   8   4  498.15   15.90
  -2  -8  -4  456.05   13.80
  -2  -8  -4  412.06   15.80
  -2  -8  -4  454.15   14.20
   2   8   4  400.46   17.90
  -3  -8  -4   58.49    4.50
  -3  -8  -4   59.49    6.40
  -3  -8  -4   59.49    4.20
   3   8   4   54.59    6.50
   4   8   4  115.89    9.10
   5   8   4   -0.80    3.90
   6   8   4   18.40    5.20
   7   8   4    8.20    6.10
   8   8   4    2.30    4.90
   9   8   4   -0.80    4.70
  -9   9   4    7.50    5.00
  -8   9   4    5.70    5.40
  -7   9   4   81.79   13.80
  -6   9   4   93.39    9.20
  -5   9   4    6.80    3.50
  -4   9   4    4.30    3.00
   3  -9  -4  487.95   19.10
  -3   9   4  511.55   19.10
   2  -9  -4  106.79    8.20
   2  -9  -4  113.99    6.30
  -2   9   4  112.89    7.60
  -2   9   4  110.79    5.30
   1  -9  -4  147.89    8.80
   1  -9  -4  143.79    7.10
  -1   9   4  148.49    7.00
  -1   9   4  141.49    9.10
   0  -9  -4   27.60    4.30
   0  -9  -4   16.80    3.70
   0   9   4   29.20    4.20
   0   9   4   25.40    3.80
  -1  -9  -4   39.30    5.00
  -1  -9  -4   43.20    5.50
   1   9   4   37.50    4.20
   1   9   4   43.30    5.40
  -2  -9  -4   -1.30    2.40
  -2  -9  -4    0.40    2.50
  -2  -9  -4    1.50    3.20
   2   9   4   -1.00    2.90
  -3  -9  -4   77.59    7.80
  -3  -9  -4   90.79    5.60
  -3  -9  -4   94.09    5.60
   3   9   4   87.29    7.90
  -4  -9  -4   76.29    5.00
   4   9   4   69.09    7.90
   5   9   4  297.97   15.10
   6   9   4  145.69   11.30
   7   9   4    0.00    4.00
   8   9   4    0.60    4.50
  -9  10   4   -2.70    5.20
  -8  10   4   14.90    6.40
  -7  10   4    3.30    4.20
  -6  10   4   37.50    6.40
  -5  10   4   20.60    5.00
  -4  10   4   35.70    6.50
  -3  10   4   74.19    7.30
   2 -10  -4   22.70    5.50
   2 -10  -4   21.60    3.30
  -2  10   4   23.30    5.10
  -2  10   4   19.20    2.90
   1 -10  -4    1.40    2.80
   1 -10  -4    6.20    3.80
  -1  10   4    0.80    2.50
  -1  10   4    5.40    3.10
   0 -10  -4   12.70    3.50
   0 -10  -4    9.70    3.40
   0  10   4   14.60    3.90
   0  10   4   12.90    3.60
  -1 -10  -4  231.78   10.60
  -1 -10  -4  229.28   11.40
   1  10   4  236.78   11.00
   1  10   4  222.58    9.80
  -2 -10  -4    7.50    4.10
  -2 -10  -4    5.90    3.00
  -2 -10  -4    8.80    3.50
   2  10   4    7.40    4.00
  -3 -10  -4   60.39    5.40
  -3 -10  -4   61.19    5.30
   3  10   4   56.19    7.10
  -4 -10  -4  115.99    6.50
  -4 -10  -4  129.09    6.70
   4  10   4  101.49    9.40
   5  10   4   81.09    9.00
   6  10   4  141.39   13.80
   7  10   4    8.50    5.10
   8  10   4   -1.50    4.60
  -8  11   4   -0.60    4.10
  -7  11   4    3.90    4.70
  -6  11   4    2.30    4.40
  -5  11   4    1.60    3.30
  -4  11   4  253.47   13.50
  -3  11   4  120.69    9.00
   2 -11  -4  157.38    7.60
  -2  11   4  161.48   10.00
  -2  11   4  160.58    7.10
   1 -11  -4    3.20    4.40
   1 -11  -4   -0.60    3.00
  -1  11   4    0.70    2.50
  -1  11   4    3.70    3.10
   0 -11  -4   20.90    4.40
   0 -11  -4   22.00    4.40
   0  11   4   27.90    4.80
   0  11   4   33.40    5.10
  -1 -11  -4  123.49    8.20
  -1 -11  -4  109.19    8.30
   1  11   4  127.19    8.50
  -2 -11  -4    7.30    3.40
  -2 -11  -4    5.20    3.20
   2  11   4    1.70    3.60
  -3 -11  -4  126.19    7.60
  -3 -11  -4  135.99    7.90
  -4 -11  -4   90.89    6.20
  -4 -11  -4   88.79    6.30
   4  11   4   65.29    8.20
   5  11   4  466.25   20.50
   6  11   4    6.00    4.70
   7  11   4   52.69    8.50
   8  11   4    2.20    4.70
  -8  12   4   -3.40    4.80
  -7  12   4    1.90    4.40
  -6  12   4   19.40    5.60
  -5  12   4   30.10    8.70
  -4  12   4   22.20    6.30
   3 -12  -4    3.40    2.70
  -3  12   4    3.70    2.10
  -3  12   4    4.40    3.90
   2 -12  -4   46.20    5.20
  -2  12   4   40.70    5.90
  -2  12   4   50.09    4.70
   1 -12  -4  273.47   11.90
  -1  12   4  288.77   13.20
  -1  12   4  285.37   11.50
   0 -12  -4   45.30    6.40
   0 -12  -4   26.70    5.00
   0  12   4   25.80    4.70
   0  12   4   34.10    5.20
  -1 -12  -4   32.90    5.80
  -1 -12  -4   36.80    6.00
   1  12   4   40.70    6.00
  -2 -12  -4   -2.40    3.10
  -2 -12  -4    4.10    3.60
   2  12   4   -2.60    3.70
  -3 -12  -4    2.80    3.60
  -3 -12  -4    9.20    3.60
   3  12   4    1.00    3.90
  -4 -12  -4    6.20    3.30
  -4 -12  -4    8.80    3.70
   4  12   4    1.20    4.30
  -5 -12  -4   28.20    4.50
  -5 -12  -4   31.30    4.30
   5  12   4   24.70    6.30
   6  12   4   17.30    6.20
   7  12   4    5.80    5.20
  -7  13   4    7.60    5.10
  -6  13   4   -1.30    3.80
  -5  13   4    9.60    5.00
  -4  13   4    1.50    4.40
   3 -13  -4  103.59    5.90
  -3  13   4  102.49    5.30
  -3  13   4   96.19    8.70
   2 -13  -4  263.87   11.00
  -2  13   4  246.78   13.10
  -2  13   4  262.57   10.20
   1 -13  -4  188.28   10.00
  -1  13   4  162.98   10.20
  -1  13   4  186.68   10.40
   0 -13  -4   18.70    4.80
   0  13   4   15.80    4.30
   0  13   4    8.40    3.90
  -1 -13  -4   24.30    6.40
  -1 -13  -4   27.00    6.10
   1  13   4   24.30    5.20
  -2 -13  -4  133.29    9.20
  -2 -13  -4  144.99    9.10
   2  13   4  126.59    9.80
  -3 -13  -4   22.20    5.10
  -3 -13  -4   21.60    5.30
   3  13   4   21.60    5.50
  -4 -13  -4  129.49   12.00
  -4 -13  -4  160.58    8.60
   4  13   4  137.89   13.00
  -5 -13  -4   95.19    6.40
  -5 -13  -4   73.29    6.80
   5  13   4   74.09    9.70
   6  13   4    5.20    5.20
   7  13   4    7.50    5.40
  -6  14   4   21.20    6.80
  -5  14   4   11.40    5.40
  -4  14   4   -3.00    3.00
   3 -14  -4    1.70    2.60
  -3  14   4    6.90    2.30
  -3  14   4    4.10    4.80
   2 -14  -4   27.70    4.80
  -2  14   4   36.20    4.30
  -2  14   4   38.90    6.50
   1 -14  -4   68.99    7.20
  -1  14   4   91.19    6.80
  -1  14   4   72.79    7.50
   0  14   4    0.60    3.20
  -1 -14  -4   68.69    8.00
   1  14   4   65.19    7.30
  -2 -14  -4    8.20    5.30
   2  14   4    9.60    4.40
  -3 -14  -4    4.40    4.10
  -3 -14  -4   15.30    4.10
   3  14   4    4.70    4.20
  -4 -14  -4   -4.10    3.70
   4  14   4    7.90    4.40
  -5 -14  -4    8.80    4.00
  -5 -14  -4   26.70    4.80
   5  14   4    2.50    4.60
   6  14   4    9.10    5.20
  -5  15   4   16.30    5.70
  -4  15   4    2.00    3.80
   3 -15  -4    4.50    3.00
  -3  15   4    5.60    4.30
  -3  15   4    9.90    2.70
   2 -15  -4    0.70    4.30
  -2  15   4   10.10    3.20
  -1  15   4   83.79    6.80
  -1  15   4   72.09    7.70
   0  15   4   20.00    4.60
  -1 -15  -4  105.39    9.70
   1  15   4   87.09    8.30
  -2 -15  -4   48.60    7.10
   2  15   4   33.20    6.00
  -3 -15  -4   30.50    6.00
   3  15   4   21.40    5.70
  -4 -15  -4   76.99    8.20
  -4 -15  -4   76.09   11.90
   4  15   4   84.19    9.60
  -5 -15  -4    6.10    4.50
   5  15   4    7.50    5.40
  -4  16   4    7.60    5.40
   3 -16  -4    6.90    3.40
  -3  16   4   -0.40    3.80
  -3  16   4    2.20    2.50
   2 -16  -4    6.30    4.30
  -2  16   4    7.50    4.50
  -2  16   4   20.40    4.00
  -1  16   4   29.20    4.80
   0 -16  -4   11.40    6.10
   0  16   4   19.30    4.40
  -1 -16  -4   12.60    5.80
   1  16   4    5.10    4.00
  -2 -16  -4   13.40    6.30
   2  16   4    6.80    5.40
  -3 -16  -4   70.19    7.90
   3  16   4   45.00    7.10
  -4 -16  -4   14.40    5.00
   4  16   4    7.30    5.00
  -3  17   4   16.00    3.50
  -3  17   4    2.00    4.10
  -2  17   4    2.80    3.60
  -2  17   4   10.60    3.60
  -1  17   4    2.20    2.90
   0 -17  -4   26.40    7.10
   0  17   4   25.00    5.00
  -1 -17  -4    9.10    6.70
   1  17   4    5.80    7.80
  -2 -17  -4   19.90    6.40
   2  17   4   13.40    5.10
   2  17  -5   -1.70    4.30
  -2 -17   5    5.50    5.90
   1  17  -5   16.10    5.30
  -1 -17   5    1.60    5.50
   0  17  -5   33.30    5.80
   0 -17   5   42.50    9.00
  -1  17  -5   13.80    4.30
   1 -17   5   -0.30    5.50
  -2  17  -5   35.00    6.10
   2 -17   5   28.90    8.60
   4  16  -5   -3.40    3.40
  -4 -16   5    4.30    6.20
   3  16  -5    6.70    4.80
  -3 -16   5   11.30    6.10
   2  16  -5    5.40    4.20
  -2 -16   5   -0.70    5.20
   1  16  -5   32.40    6.10
  -1 -16   5   28.90    7.80
   0  16  -5    4.00    3.90
   0 -16   5   -1.90    4.90
  -1  16  -5   20.20    5.40
   1 -16   5   11.60    6.00
  -2  16  -5    4.40    3.80
   2 -16   5    2.70    5.80
  -3  16  -5    5.10    3.70
   3 -16   5   -1.50    5.90
   5  15  -5   16.70    5.90
  -5 -15   5   22.90    7.20
   4  15  -5   -0.20    3.20
  -4 -15   5   11.00    5.80
   3  15  -5   37.60    6.40
  -3 -15   5   47.40    8.30
   2  15  -5   17.20    5.00
  -2 -15   5   19.00    6.00
  -1 -15   5    2.80    5.40
   0  15  -5    2.60    4.10
   0 -15   5   14.70    6.00
  -1  15  -5   29.90    5.70
   1 -15   5   31.70    7.60
  -2  15  -5   50.59    6.40
   2 -15   5   77.29   11.00
  -3  15  -5    8.70    3.80
   3 -15   5    0.10    5.20
  -4  15  -5    4.10    3.80
   4 -15   5   -1.60    5.10
  -5  15  -5   30.60    5.00
   5 -15   5    6.80    6.20
   6  14  -5   66.19    9.00
  -6 -14   5   75.89   10.40
   5  14  -5    9.00    4.40
  -5 -14   5   16.70    6.80
   4  14  -5   14.60    5.30
   3  14  -5   60.09    8.40
  -3 -14   5   51.49    8.30
   2  14  -5   31.90    6.00
  -2 -14   5   28.30    6.70
   1  14  -5   -1.80    3.60
  -1 -14   5    6.80    5.60
   0  14  -5   93.29    8.30
   0 -14   5   90.19   13.50
  -1  14  -5   30.90    5.50
   1 -14   5   28.00    7.20
  -2  14  -5   36.70    5.50
   2 -14   5   22.10    6.50
  -3  14  -5    4.70    3.50
   3 -14   5    4.70    5.10
  -4  14  -5   15.20    4.30
   4 -14   5   10.20    6.00
  -5  14  -5    9.50    3.90
   5 -14   5    7.90    5.60
   6 -14   5    4.00    6.10
   7  13  -5   -1.20    4.00
  -7 -13   5   -6.90    5.10
   6  13  -5    7.20    4.70
   5  13  -5   10.10    5.00
  -5 -13   5   14.50    5.80
   4  13  -5   20.50    5.30
  -4 -13   5   30.60    6.50
   3  13  -5   40.40    6.00
  -3 -13   5   54.39    7.60
   2  13  -5    1.00    3.60
  -2 -13   5   -2.70    4.50
   1  13  -5    3.30    4.00
  -1 -13   5    5.10    4.00
   0  13  -5   22.20    4.90
   0 -13   5   16.10    5.80
  -1  13  -5   17.40    4.50
   1 -13   5   10.70    5.10
  -2  13  -5   -0.30    3.60
   2 -13   5    2.70    5.30
  -3  13  -5   -0.30    3.40
   3 -13   5   -0.70    6.10
  -4  13  -5   21.90    4.80
   4 -13   5   14.20    6.00
  -5  13  -5   10.80    4.10
   5 -13   5   14.00    5.80
   6 -13   5    3.00    5.00
   6 -13   5    1.90    3.80
   7  12  -5   11.10    5.40
  -7 -12   5   21.50    7.50
   6  12  -5    1.70    3.80
  -6 -12   5   -6.70    3.90
   5  12  -5   -1.80    3.70
  -5 -12   5    8.10    5.20
   4  12  -5   10.60    5.00
  -4 -12   5    5.80    5.10
   3  12  -5    1.30    3.40
  -3 -12   5    1.30    3.90
   2  12  -5   86.89    8.30
  -2 -12   5   74.69    8.50
   1  12  -5   49.00    6.50
  -1 -12   5   51.19    7.60
   0  12  -5   -0.80    3.20
   0 -12   5    6.00    4.90
  -1  12  -5  401.36   15.70
   1 -12   5  375.26   17.30
  -2  12  -5   10.80    4.20
   2 -12   5    4.30    4.40
  -3  12  -5    0.80    3.30
   3 -12   5    0.90    4.40
  -4  12  -5    4.30    3.50
   4 -12   5    2.70    5.60
  -5  12  -5   27.50    4.70
   5 -12   5   24.00    6.90
   6 -12   5   60.99    6.80
   6 -12   5   43.50    8.70
   7 -12   5    8.90    4.00
   8  11  -5    6.50    4.90
  -8 -11   5   22.90   11.70
   7  11  -5   27.00    6.10
  -7 -11   5   28.70    7.40
   6  11  -5    9.10    5.10
  -6 -11   5    7.70    5.20
   5  11  -5   -4.00    3.60
  -5 -11   5   -2.10    4.00
   4  11  -5  100.79    9.10
  -4 -11   5  109.79    9.60
   3  11  -5   37.60    6.00
  -3 -11   5   46.50    6.90
   2  11  -5   84.29    8.10
  -2 -11   5  106.49    8.80
   1  11  -5   77.99    7.50
  -1 -11   5   73.29    7.80
   0  11  -5   14.80    4.20
   0 -11   5    8.70    4.30
  -1  11  -5   67.09    6.80
   1 -11   5   66.89    8.70
   1 -11   5   63.59    6.90
  -2  11  -5   27.30    4.90
   2 -11   5   26.00    6.50
   2 -11   5   22.10    4.60
  -3  11  -5   13.60    4.10
   3 -11   5    9.90    5.10
  -4  11  -5   39.90    5.50
   4 -11   5   31.30    4.90
   4 -11   5   21.10    6.00
   5 -11   5  409.56   15.50
   5 -11   5  412.26   18.80
   6 -11   5   35.20    5.60
   7 -11   5   22.40    5.00
   8  10  -5   23.40    5.90
  -8 -10   5   21.80    6.50
   7  10  -5    5.90    4.30
  -7 -10   5   -0.70    4.60
   6  10  -5   14.40    5.10
  -6 -10   5   15.20    5.40
   5  10  -5   32.70    6.50
  -5 -10   5   52.49    7.80
   4  10  -5    0.80    3.80
  -4 -10   5    2.10    4.80
   3  10  -5  196.28   11.10
  -3 -10   5  200.78   11.40
   2  10  -5    8.40    4.10
  -2 -10   5    7.40    4.20
   1  10  -5   11.80    4.20
  -1 -10   5    9.70    4.40
  -1 -10   5    6.70    3.90
   0  10  -5   12.60    3.90
   0 -10   5    6.40    3.80
   0 -10   5   10.00    4.30
  -1  10  -5   40.50    5.40
   1 -10   5   40.00    5.50
   1 -10   5   29.10    5.70
  -2  10  -5  224.88   10.60
   2 -10   5  218.38   12.00
   2 -10   5  219.88   10.60
  -3  10  -5  114.59    7.60
   3 -10   5  118.99    9.50
   3 -10   5  110.19    7.60
  -4  10  -5  206.88   10.30
   4 -10   5  191.48   12.30
   4 -10   5  217.98   10.30
   5 -10   5   49.80    5.60
   6 -10   5  131.59    8.00
   6 -10   5  137.89    9.00
   7 -10   5   23.90    4.90
  -8  10  -5    5.30    5.00
   8 -10   5   -4.30    3.80
   9   9  -5   34.40    6.70
  -9  -9   5   31.70   10.90
   8   9  -5   -0.20    4.20
  -8  -9   5   -4.00    4.80
  -7  -9   5    5.70    4.70
   6   9  -5  230.18   12.90
  -6  -9   5  214.28   12.70
   5   9  -5   29.20    5.90
  -5  -9   5   40.40    6.60
   4   9  -5  165.78   10.20
  -4  -9   5  156.08   10.60
   3   9  -5    3.30    2.90
   3   9  -5   -0.20    3.10
  -3  -9   5    2.70    3.90
   2   9  -5  124.79    8.50
   2   9  -5  137.69    8.10
  -2  -9   5  124.69    8.70
  -2  -9   5  126.49    8.70
   1   9  -5  248.58   11.40
  -1  -9   5  246.58   11.60
  -1  -9   5  227.18   11.20
   0   9  -5   74.39    6.30
   0  -9   5   74.09    7.00
   0  -9   5   73.79    6.50
   0  -9   5   66.09    6.40
  -1   9  -5   51.79    5.60
   1  -9   5   62.39    7.40
   1  -9   5   64.69    7.80
  -2   9  -5    9.00    3.40
   2  -9   5   12.50    5.50
   2  -9   5   13.80    5.40
   2  -9   5   10.10    4.10
  -3   9  -5    7.80    3.50
   3  -9   5   11.60    5.20
  -4   9  -5   -8.40    2.90
   4  -9   5    0.30    2.70
   4  -9   5    1.90    4.70
   5  -9   5    6.10    3.70
   5  -9   5    9.10    3.40
  -6   9  -5   33.10    6.00
   6  -9   5   27.90    4.50
   6  -9   5   19.30    4.70
  -7   9  -5   30.20    6.00
   7  -9   5   29.90    5.50
  -8   9  -5    5.50    5.20
   8  -9   5   -6.30    3.90
   9   8  -5   33.30    7.10
  -9  -8   5   22.00    7.10
   8   8  -5   -5.50    3.60
  -8  -8   5    3.30    5.30
   7   8  -5   -0.70    3.80
  -7  -8   5   -1.90    4.50
   6   8  -5  133.99    9.90
  -6  -8   5  132.89   10.10
   5   8  -5   82.39    7.90
  -5  -8   5   94.39    8.50
   4   8  -5  116.69    8.60
   4   8  -5  113.99    7.40
  -4  -8   5  102.29    8.60
   3   8  -5   11.90    3.90
   3   8  -5   10.30    3.10
  -3  -8   5   11.80    4.00
  -3  -8   5    9.00    3.20
   2   8  -5  433.46   15.80
   2   8  -5  439.76   16.40
  -2  -8   5  456.55   16.90
  -2  -8   5  443.06   16.60
   1   8  -5   10.20    3.30
   1   8  -5   13.20    3.50
  -1  -8   5   11.70    3.90
   0   8  -5   49.99    8.20
   0  -8   5   49.90    5.60
   0  -8   5   45.00    5.20
   0  -8   5   54.29    6.10
  -1   8  -5   12.90    3.30
   1  -8   5   18.00    4.10
   1  -8   5    4.40    3.30
   1  -8   5   14.10    4.40
  -2   8  -5    4.00    3.00
   2  -8   5    6.10    3.00
   2  -8   5    5.20    2.80
   2  -8   5    3.20    3.60
  -3   8  -5  388.46   15.60
   3  -8   5  392.16   14.20
   3  -8   5  395.56   15.80
   3  -8   5  393.96   15.80
  -4   8  -5  227.58   10.30
   4  -8   5  224.38   10.10
   5  -8   5   57.89    5.70
   5  -8   5   55.79    6.30
  -6   8  -5  150.58    9.90
   6  -8   5  149.59    9.10
   6  -8   5  140.39    8.20
  -7   8  -5   15.20    5.30
   7  -8   5    7.10    4.00
  -8   8  -5   28.90    6.20
   8  -8   5   11.00    4.50
  -9   8  -5   -3.80    4.70
   9  -8   5   -6.00    3.80
   9   7  -5    0.50    4.30
  -9  -7   5    3.30    5.80
   8   7  -5    9.80    4.50
  -8  -7   5    7.10    5.20
   7   7  -5    0.80    4.00
  -7  -7   5    4.90    5.10
   6   7  -5   52.49    6.80
  -6  -7   5   55.89    7.50
   5   7  -5    1.20    2.80
   5   7  -5    2.00    3.70
  -5  -7   5    1.20    3.90
   4   7  -5    2.40    3.40
   4   7  -5    1.10    2.70
  -4  -7   5    0.50    3.40
  -4  -7   5    1.70    3.00
   3   7  -5   78.49    6.60
  -3  -7   5   76.69    6.60
  -3  -7   5   61.99    6.40
   2   7  -5  818.12   24.90
   2   7  -5  816.02   25.30
  -2  -7   5  803.42   25.50
   1   7  -5  409.66   14.80
   1   7  -5  404.56   14.60
  -1  -7   5  417.16   15.00
  -1  -7   5  402.46   15.20
   0   7  -5   65.89    5.70
   0  -7   5   57.49    6.10
   0  -7   5   58.09    5.60
  -1   7  -5    5.10    2.90
   1  -7   5    4.10    4.20
   1  -7   5    9.50    3.50
   1  -7   5    7.00    3.20
  -2   7  -5  421.26   14.60
   2  -7   5  385.66   14.20
   2  -7   5  434.16   15.60
   2  -7   5  412.16   15.40
  -3   7  -5   30.70    4.30
   3  -7   5   22.80    4.40
   3  -7   5   27.80    4.00
   3  -7   5   30.70    5.20
  -4   7  -5  155.18    8.20
   4  -7   5  131.89    8.50
   4  -7   5  146.39    7.80
  -5   7  -5  319.27   13.90
   5  -7   5  358.16   17.80
   5  -7   5  322.87   13.30
  -6   7  -5   18.80    5.30
   6  -7   5   17.60    4.00
   6  -7   5   10.90    4.00
  -7   7  -5   -2.40    3.70
   7  -7   5    4.80    3.80
   7  -7   5    5.60    3.80
  -8   7  -5    9.90    4.90
   8  -7   5    6.50    4.40
  -9   7  -5    3.90    6.00
   9  -7   5    3.50    4.20
  10   6  -5    2.90    4.40
 -10  -6   5   10.50    7.90
   9   6  -5   46.40    9.50
  -9  -6   5   62.89    9.70
   8   6  -5  105.59    9.30
  -8  -6   5  117.49   10.60
   7   6  -5   13.70    4.90
  -7  -6   5   17.40    5.50
   6   6  -5    4.10    3.60
   6   6  -5    7.60    4.00
  -6  -6   5    4.10    4.30
   5   6  -5   13.60    4.50
   5   6  -5   11.70    3.70
  -5  -6   5   14.00    4.60
  -5  -6   5   17.40    4.50
   4   6  -5    4.30    3.70
   4   6  -5    7.80    3.40
  -4  -6   5    7.70    3.40
  -4  -6   5    9.80    4.00
   3   6  -5    5.80    3.40
   3   6  -5    8.20    3.00
  -3  -6   5    5.70    3.60
  -3  -6   5    6.50    3.30
   2   6  -5  214.78    9.30
   2   6  -5  206.98    9.80
  -2  -6   5  207.18    9.80
  -2  -6   5  205.08   10.10
   1   6  -5   39.50    5.00
   1   6  -5   46.00    4.50
  -1  -6   5   32.50    4.50
  -1  -6   5   32.10    4.70
   0   6  -5 1091.39   31.00
   0   6  -5 1087.29   30.90
   0  -6   5 1080.49   30.90
   0  -6   5 1066.09   31.30
  -1   6  -5  127.59    7.20
   1  -6   5  129.29    7.40
   1  -6   5  125.39    7.00
   1  -6   5  126.19    7.90
  -2   6  -5  144.49    7.60
   2  -6   5  145.39    8.10
   2  -6   5  151.48    7.50
   2  -6   5  137.99    7.80
  -3   6  -5    9.70    3.30
   3  -6   5   16.60    4.50
   3  -6   5   11.30    3.00
   3  -6   5   12.60    2.90
   4  -6   5   14.70    4.70
   4  -6   5    9.80    2.80
  -5   6  -5   -1.00    3.30
   5  -6   5   -2.40    3.30
   5  -6   5    0.90    2.60
   5  -6   5    4.80    3.20
  -6   6  -5   87.39    7.50
   6  -6   5   84.59    7.50
   6  -6   5   77.89    6.90
   6  -6   5   73.39    6.50
  -7   6  -5   -0.10    3.90
   7  -6   5    8.30    4.20
   7  -6   5    7.10    3.70
  -8   6  -5    5.80    4.60
   8  -6   5    2.50    4.00
  -9   6  -5    7.80    5.00
   9  -6   5    7.30    4.60
  10   5  -5    3.50    4.60
 -10  -5   5   17.80   15.20
   9   5  -5   86.19    9.00
  -9  -5   5   95.99   11.40
   8   5  -5    1.40    3.80
  -8  -5   5    4.20    5.00
   7   5  -5   48.60    6.50
  -7  -5   5   62.89    8.10
   6   5  -5    0.30    3.00
   6   5  -5    2.30    3.50
  -6  -5   5    0.20    3.60
  -6  -5   5    0.10    3.40
   5   5  -5    0.30    3.00
   5   5  -5    2.10    2.70
  -5  -5   5   -1.70    3.40
  -5  -5   5   -1.20    2.90
   4   5  -5  188.28   10.00
   4   5  -5  187.38    9.10
  -4  -5   5  187.18    9.50
  -4  -5   5  176.58   11.00
   3   5  -5  151.98    8.10
   3   5  -5  152.38    8.40
  -3  -5   5  162.38    8.80
  -3  -5   5  152.98    8.50
   2   5  -5  126.89    7.10
   2   5  -5  117.89    7.40
  -2  -5   5  113.69    7.60
  -2  -5   5  120.89    7.40
   1   5  -5  246.98   10.30
   1   5  -5  254.17   10.00
  -1  -5   5  237.98   10.30
  -1  -5   5  242.18   10.60
   0   5  -5  104.09    6.30
   0   5  -5  108.99    6.90
   0  -5   5  113.79    7.20
   0  -5   5  115.39    6.80
  -1   5  -5   43.20    4.80
   1  -5   5   49.90    5.90
   1  -5   5   41.70    4.80
   1  -5   5   48.00    4.90
  -2   5  -5   30.70    4.30
   2  -5   5   28.20    4.50
   2  -5   5   30.40    4.20
   2  -5   5   34.20    4.10
  -3   5  -5   54.09    5.30
   3  -5   5   66.39    5.20
   3  -5   5   65.39    5.30
   3  -5   5   79.99    6.00
   4  -5   5    3.10    2.60
   4  -5   5    1.40    2.50
   4  -5   5    2.60    2.50
  -5   5  -5   -0.20    3.00
   5  -5   5    0.50    2.60
   5  -5   5   -0.50    2.60
  -6   5  -5   97.89    7.60
   6  -5   5  104.09    7.70
   6  -5   5  101.59    7.80
   6  -5   5  100.09    7.00
  -7   5  -5   11.40    4.50
   7  -5   5   13.40    4.40
   7  -5   5    7.10    3.90
   7  -5   5    7.90    4.30
  -8   5  -5    7.90    4.90
   8  -5   5    2.60    3.90
  -9   5  -5    0.40    4.10
   9  -5   5    0.70    4.30
  10   4  -5   41.00    8.60
 -10  -4   5   38.80   13.70
   9   4  -5  323.77   15.10
  -9  -4   5  298.07   16.50
   8   4  -5   90.19    8.40
  -8  -4   5   96.49    9.90
   7   4  -5    2.70    4.10
  -7  -4   5    9.50    5.00
   6   4  -5   13.50    4.00
   6   4  -5   16.80    4.30
  -6  -4   5   20.30    4.80
   5   4  -5    0.50    3.00
  -5  -4   5    3.00    3.00
  -5  -4   5    3.10    3.50
   4   4  -5   89.69    6.40
   4   4  -5   95.49    6.80
  -4  -4   5   87.39    7.00
  -4  -4   5   91.59    6.60
   3   4  -5    7.00    3.50
   3   4  -5    6.70    3.10
  -3  -4   5    8.50    3.40
  -3  -4   5    7.70    3.90
   2   4  -5  325.87   12.00
   2   4  -5  303.37   11.70
  -2  -4   5  309.17   11.80
  -2  -4   5  315.47   12.50
   1   4  -5  114.59    6.50
   1   4  -5  112.29    6.70
  -1  -4   5  113.89    7.10
  -1  -4   5  117.19    6.70
   0   4  -5   17.40    3.10
   0   4  -5   15.60    3.40
   0  -4   5   23.60    4.50
   0  -4   5   17.10    3.30
  -1   4  -5  207.58    8.90
   1  -4   5  208.28    9.00
   1  -4   5  193.58    8.60
  -2   4  -5    5.70    3.20
   2  -4   5    7.70    3.00
   2  -4   5    5.20    2.90
   2  -4   5    6.80    3.00
   3  -4   5  110.79    6.70
   3  -4   5  116.79    6.50
   3  -4   5  115.79    6.60
   4  -4   5    4.10    2.50
   4  -4   5    7.30    2.50
   4  -4   5    9.60    3.20
  -5   4  -5   25.10    4.50
   5  -4   5   36.80    8.70
   5  -4   5   20.20    3.60
   5  -4   5   20.70    3.70
  -6   4  -5   14.20    5.10
   6  -4   5   13.70    3.80
   6  -4   5   17.00    4.40
   6  -4   5   11.80    3.30
  -7   4  -5   21.40    4.90
   7  -4   5   15.30    4.30
   7  -4   5   16.60    4.80
  -8   4  -5   14.90    4.80
   8  -4   5   14.50    5.00
  -9   4  -5    3.00    4.30
   9  -4   5    0.90    4.60
 -10   4  -5    3.20    4.50
  10   3  -5    1.60    4.40
 -10  -3   5    6.30    8.90
   9   3  -5    3.80    4.20
  -9  -3   5   -5.90    4.80
   8   3  -5  218.78   11.60
  -8  -3   5  199.58   12.80
   7   3  -5    4.50    4.00
  -7  -3   5    7.60    3.80
  -7  -3   5    6.70    4.70
   6   3  -5   48.60    5.90
   6   3  -5   53.49    6.60
  -6  -3   5   47.00    6.70
   5   3  -5  210.38    9.90
   5   3  -5  197.68   10.00
  -5  -3   5  208.68    9.90
  -5  -3   5  234.58   11.40
   4   3  -5   46.30    5.10
   4   3  -5   44.40    5.20
  -4  -3   5   35.40    5.50
  -4  -3   5   51.09    5.70
   3   3  -5   51.09    5.60
   3   3  -5   65.59    6.10
  -3  -3   5   46.60    5.30
  -3  -3   5   53.79    5.90
   2   3  -5   58.19    5.00
   2   3  -5   59.99    5.50
  -2  -3   5   61.49    5.20
  -2  -3   5   65.79    5.90
   1   3  -5  494.35   15.50
   1   3  -5  492.65   15.60
  -1  -3   5  499.75   16.10
  -1  -3   5  483.25   15.40
   0   3  -5  335.87   11.60
   0   3  -5  339.67   11.40
   0  -3   5  344.47   11.60
   0  -3   5  340.47   11.80
  -2   3  -5   75.99    6.00
   2  -3   5   80.19    5.80
   2  -3   5   86.79    5.40
   2  -3   5   70.89    5.70
   3  -3   5   42.90    4.30
   3  -3   5   49.70    5.10
   3  -3   5   43.20    4.60
   3  -3   5   43.30    4.70
   4  -3   5  117.29    6.60
   4  -3   5  100.99    6.00
   4  -3   5  108.49    6.70
  -5   3  -5  354.46   12.60
   5  -3   5  342.77   12.90
   5  -3   5  343.67   13.10
   5  -3   5  349.87   19.00
  -6   3  -5  387.36   14.20
   6  -3   5  393.06   15.50
   6  -3   5  385.86   14.60
   6  -3   5  379.16   14.50
  -7   3  -5    0.40    4.40
   7  -3   5    2.60    3.60
   7  -3   5    4.70    3.30
  -8   3  -5    9.00    4.50
   8  -3   5    8.90    3.90
   8  -3   5    4.60    4.20
  -9   3  -5   10.20    4.60
   9  -3   5    6.60    5.20
 -10   3  -5   25.50    5.20
  10  -3   5   28.60    8.30
  10   2  -5   48.70    6.80
   9   2  -5   46.20    6.70
  -9  -2   5   52.89    8.60
   8   2  -5    2.70    4.00
  -8  -2   5    0.70    4.30
  -8  -2   5    3.20    3.70
   7   2  -5   -2.10    3.30
  -7  -2   5   -2.90    2.80
  -7  -2   5    1.70    4.10
   6   2  -5   35.60    5.80
   6   2  -5   36.10    5.10
  -6  -2   5   34.50    6.00
   5   2  -5   47.90    5.30
   5   2  -5   49.90    5.60
  -5  -2   5   71.29   11.20
   4   2  -5  161.48    7.90
   4   2  -5  146.99    8.30
  -4  -2   5  152.78    7.70
  -4  -2   5  160.08    8.80
   3   2  -5  214.08    9.70
   3   2  -5  227.08    9.30
  -3  -2   5  219.18   10.10
  -3  -2   5  212.38    9.10
   2   2  -5  620.84   18.90
   2   2  -5  647.74   19.70
  -2  -2   5  671.23   19.20
  -2  -2   5  641.44   20.00
   1   2  -5 2397.86   62.69
   1   2  -5 2462.35   63.09
  -1  -2   5 2447.56   62.79
  -1  -2   5 2431.46   63.29
   0   2  -5   58.69    4.10
   0   2  -5   61.19    4.60
   0  -2   5   71.29    4.80
   0  -2   5   76.99    4.50
  -1   2  -5  132.69    6.80
   1  -2   5  146.19    6.30
   1  -2   5  151.58    6.70
  -2   2  -5  906.81   26.10
   2  -2   5  934.71   25.20
   2  -2   5  895.11   25.80
   3  -2   5 1750.72   47.40
   3  -2   5 1785.02   46.40
   3  -2   5 1756.02   46.50
   3  -2   5 1790.92   47.80
   4  -2   5   91.79    6.20
   4  -2   5   84.89    6.20
   4  -2   5   94.69    5.20
  -5   2  -5    0.20    2.40
   5  -2   5    0.50    2.50
   5  -2   5    5.40    5.00
   5  -2   5   -1.70    1.90
  -6   2  -5   12.20    3.60
   6  -2   5   14.60    3.90
   6  -2   5   14.80    3.60
   6  -2   5    9.20    4.00
  -7   2  -5   42.80    5.40
   7  -2   5   33.50    6.00
   7  -2   5   37.70    5.30
  -8   2  -5   -2.50    3.70
   8  -2   5    2.10    3.30
   8  -2   5   -3.40    3.40
  -9   2  -5    2.90    3.90
   9  -2   5   -6.80    4.00
   9  -2   5    2.70    3.30
 -10   2  -5   11.20    4.70
  10  -2   5   -2.60    4.90
  10   1  -5   21.60    5.00
 -10  -1   5   35.70   10.30
   9   1  -5   38.30    6.10
  -9  -1   5   28.80    7.20
   8   1  -5   -0.50    3.80
  -8  -1   5   -4.60    2.70
  -8  -1   5    1.00    5.10
   7   1  -5   84.49    8.50
  -7  -1   5   82.19    8.60
  -7  -1   5   74.99    6.40
   6   1  -5    5.80    3.10
   6   1  -5    1.30    3.50
  -6  -1   5    4.30    3.70
  -6  -1   5    3.10    2.70
   5   1  -5    0.50    2.90
   5   1  -5   -0.30    2.50
  -5  -1   5    3.50    2.40
   4   1  -5  148.89    8.50
   4   1  -5  156.08    7.30
  -4  -1   5  150.48    8.80
  -4  -1   5  139.69    7.00
   3   1  -5  507.55   15.20
   3   1  -5  472.05   16.40
  -3  -1   5  467.55   16.60
   2   1  -5    1.90    2.20
   2   1  -5    2.00    2.60
  -2  -1   5   -1.70    1.90
  -2  -1   5    2.20    2.70
   1   1  -5   34.60    3.90
   1   1  -5   36.20    3.70
  -1  -1   5   35.70    3.40
  -1  -1   5   44.90    4.50
   0   1  -5  784.62   22.20
   0   1  -5  803.02   22.00
   0  -1   5  776.22   22.10
   0  -1   5  785.22   22.00
  -1   1  -5  100.69    5.70
  -1   1  -5  113.69    4.80
   1  -1   5  105.99    5.40
   1  -1   5  109.59    5.10
   2  -1   5   48.60    4.80
   2  -1   5   37.90    3.50
   2  -1   5   40.00    3.80
   2  -1   5   38.00    4.40
   3  -1   5    5.60    3.00
   3  -1   5    9.00    2.50
   3  -1   5    8.00    3.10
   3  -1   5    9.10    2.30
   4  -1   5   -0.50    2.50
   4  -1   5    1.50    2.20
   4  -1   5   -2.90    2.10
  -5   1  -5   13.40    2.90
   5  -1   5   11.20    3.60
   5  -1   5   15.70    3.10
  -6   1  -5   69.39    5.40
   6  -1   5   76.69    7.10
   6  -1   5   76.89    5.60
  -7   1  -5   50.59    5.30
   7  -1   5   49.40    5.20
   7  -1   5   36.30    6.20
  -8   1  -5   40.70    5.20
   8  -1   5   51.79    7.50
   8  -1   5   44.70    5.40
  -9   1  -5    5.30    5.20
   9  -1   5   -1.70    3.10
   9  -1   5   -1.20    4.60
 -10   1  -5   14.90    4.60
  10  -1   5    8.80    5.10
  10   0  -5    3.20    4.30
 -10   0   5   -2.60    5.10
   9   0  -5   -2.00    3.50
  -9   0   5   -0.50    4.70
  -9   0   5    1.40    3.10
   8   0  -5    0.80    4.40
  -8   0   5   -1.30    2.60
  -8   0   5   -5.20    3.70
   7   0  -5    2.30    3.50
  -7   0   5   -1.20    2.40
  -7   0   5   -2.00    3.80
   6   0  -5   -0.80    3.10
   6   0  -5    4.80    3.10
  -6   0   5    2.40    2.20
  -6   0   5    2.00    3.30
   5   0  -5    3.10    2.60
   5   0  -5    0.10    2.90
  -5   0   5   -1.80    1.90
  -5   0   5   -0.70    3.90
   4   0  -5   -2.30    2.40
   4   0  -5    2.00    3.40
  -4   0   5    0.60    2.20
  -4   0   5    1.40    3.20
   3   0  -5   -0.90    3.30
   3   0  -5    1.90    2.40
  -3   0   5   -0.50    2.40
  -3   0   5   -1.10    3.00
   2   0  -5   -0.60    2.50
   2   0  -5   -1.10    1.70
  -2   0   5    1.80    2.50
  -2   0   5    0.10    1.00
   1   0  -5   -0.20    1.80
   1   0  -5    0.30    2.30
  -1   0   5   -0.10    1.50
  -1   0   5    0.80    2.20
   0   0  -5    0.20    1.00
   0   0  -5   -1.60    1.90
   0   0   5   -2.10    1.90
   0   0   5    0.90    1.90
  -1   0  -5    5.20    1.70
   1   0   5    5.60    2.20
   1   0   5    3.50    1.80
   1   0   5    2.80    1.90
   2   0   5    1.00    1.80
   2   0   5   -1.50    2.10
   2   0   5   -0.10    2.30
   3   0   5   -0.80    1.50
   3   0   5   -0.40    1.90
   3   0   5   -1.60    2.50
  -4   0  -5   -1.10    2.50
   4   0   5    1.50    2.50
   4   0   5   -1.50    1.70
   5   0   5   -1.70    2.40
   5   0   5    2.10    2.00
  -6   0  -5    1.20    2.60
  -6   0  -5   -3.70    2.30
   6   0   5    2.90    3.30
   6   0   5    0.20    2.20
  -7   0  -5   -2.50    2.70
   7   0   5    0.30    2.60
   7   0   5    2.50    4.00
  -8   0  -5    5.80    3.30
   8   0   5   -0.70    4.20
   8   0   5    1.30    3.00
  -9   0  -5    2.10    3.30
   9   0   5    1.40    4.80
 -10   0  -5    0.30    5.60
  10   0   5   -3.40    5.00
  10  -1  -5   14.50    4.60
 -10   1   5   12.10    3.90
 -10   1   5   33.10    7.80
   9  -1  -5   42.30    5.70
  -9   1   5   58.69    9.50
  -9   1   5   44.70    5.60
   8  -1  -5   -2.50    3.30
  -8   1   5    0.90    4.50
  -8   1   5    4.00    3.00
   7  -1  -5   88.49    6.30
  -7   1   5   76.79    5.70
  -7   1   5   93.29    9.00
   6  -1  -5   -4.90    3.20
   6  -1  -5   -0.70    2.50
  -6   1   5    2.00    2.10
  -6   1   5   -2.60    3.20
   5  -1  -5    4.60    2.40
   5  -1  -5    0.90    3.40
  -5   1   5   -3.00    2.60
  -5   1   5    3.50    2.00
   4  -1  -5  157.38    9.20
   4  -1  -5  163.58    6.60
  -4   1   5  152.68    9.10
  -4   1   5  161.58    6.70
   3  -1  -5  474.05   14.00
   3  -1  -5  484.55   16.80
  -3   1   5  483.95   14.10
  -3   1   5  479.75   16.90
   2  -1  -5   -0.60    2.50
   2  -1  -5    0.70    1.90
  -2   1   5   -0.50    1.50
  -2   1   5    0.40    2.60
   1  -1  -5   35.40    3.40
  -1   1   5   35.50    4.00
   0   1   5  785.12   22.50
   0   1   5  770.82   21.60
  -1  -1  -5   98.89    4.20
   1   1   5  101.39    5.40
   1   1   5   99.89    5.30
   1   1   5   97.49    4.40
  -2  -1  -5   43.00    4.70
   2   1   5   39.80    4.40
  -3  -1  -5    4.60    2.90
   3   1   5   15.40    3.80
  -4  -1  -5    4.40    2.80
   4   1   5    4.60    3.00
  -5  -1  -5   10.60    3.30
   5   1   5    9.40    3.50
  -6  -1  -5   70.49    6.80
   6   1   5   75.49    7.40
   7   1   5   55.59    7.60
   8   1   5   42.00    7.10
   9   1   5    6.50    5.30
  10   1   5    6.60    5.20
  10  -2  -5   51.99    6.50
 -10   2   5   44.00    8.20
   9  -2  -5   40.40    5.10
  -9   2   5   42.40    4.80
  -9   2   5   36.00    7.20
   8  -2  -5    2.30    3.20
  -8   2   5    2.10    4.10
  -8   2   5    1.20    2.40
   7  -2  -5    1.80    2.80
  -7   2   5   -3.70    3.50
  -7   2   5   -2.80    2.10
   6  -2  -5   29.10    3.40
   6  -2  -5   19.20    5.20
  -6   2   5   33.70    3.60
  -6   2   5   37.00    6.50
   5  -2  -5   41.40    3.50
   5  -2  -5   45.50    8.30
  -5   2   5   42.10    5.40
  -5   2   5   43.50    3.40
   4  -2  -5  145.69    5.70
   4  -2  -5  152.88    9.10
  -4   2   5  149.79    9.00
  -4   2   5  149.79    5.90
   3  -2  -5  205.08    7.10
   3  -2  -5  202.18   10.20
  -3   2   5  208.58    7.00
  -3   2   5  206.38   10.10
   2  -2  -5  616.04   19.50
   2  -2  -5  641.94   17.10
  -2   2   5  586.74   19.30
  -2   2   5  622.04   17.00
   1  -2  -5 2336.87   61.99
  -1   2   5 2415.56   60.39
  -1   2   5 2380.66   61.89
   0  -2  -5   53.09    4.10
   0   2   5   64.19    4.10
   0   2   5   61.09    4.20
   0   2   5   63.39    4.60
  -1  -2  -5  132.59    6.30
  -1  -2  -5  131.79    5.10
   1   2   5  128.19    5.20
   1   2   5  123.99    6.20
  -2  -2  -5  901.01   26.20
   2   2   5  921.11   26.50
   3   2   5 1730.33   47.50
  -4  -2  -5   82.69    6.30
   4   2   5   81.39    7.60
  -5  -2  -5   -1.10    2.40
   5   2   5    2.60    3.00
   6   2   5    9.40    4.10
   7   2   5   37.80    6.60
   8   2   5    5.70    4.50
   9   2   5   -1.10    4.50
  10   2   5    5.90    5.30
  10  -3  -5    0.20    3.10
 -10   3   5    1.30    2.50
 -10   3   5    5.40    4.60
   9  -3  -5   -1.30    2.90
  -9   3   5    1.50    2.00
  -9   3   5   -1.10    5.00
   8  -3  -5  204.78    8.30
  -8   3   5  189.68   12.90
  -8   3   5  205.48    8.00
   7  -3  -5    2.00    2.40
  -7   3   5    0.70    4.60
   6  -3  -5   38.20    3.40
  -6   3   5   39.10    3.30
  -6   3   5   36.60    5.80
   5  -3  -5  203.48   11.10
   5  -3  -5  211.38    6.80
  -5   3   5  217.18   11.20
  -5   3   5  207.38    7.00
   4  -3  -5   38.00    5.70
   4  -3  -5   32.30    2.60
  -4   3   5   50.99    6.50
   3  -3  -5   43.70    5.90
   3  -3  -5   46.40    3.10
  -3   3   5   43.40    2.90
  -3   3   5   61.59    7.10
   2  -3  -5   57.89    6.20
  -2   3   5   48.00    5.50
  -2   3   5   52.49    3.30
  -2   3   5   51.69    3.20
   1  -3  -5  478.15   15.40
  -1   3   5  474.15   13.60
  -1   3   5  464.25   15.10
  -1   3   5  458.95   13.60
   0  -3  -5  321.37   13.00
   0  -3  -5  313.07   10.80
   0   3   5  319.37   10.70
   0   3   5  326.97   10.70
  -1  -3  -5    0.80    2.30
  -1  -3  -5    0.20    2.10
   1   3   5   -0.70    2.30
   1   3   5    3.10    1.90
  -2  -3  -5   80.09    5.90
   2   3   5   78.89    6.00
  -3  -3  -5   40.70    5.10
   3   3   5   34.00    4.40
  -4  -3  -5  111.79    7.60
   4   3   5  113.59    7.60
  -5  -3  -5  351.86   14.50
   5   3   5  357.76   15.00
   6   3   5  402.16   17.20
   7   3   5   -1.20    3.80
   8   3   5    6.50    4.70
   9   3   5    8.30    5.10
  10   3   5    7.50    5.70
 -10   4   5   22.10    6.40
  -9   4   5  312.27   17.60
  -8   4   5   96.59    9.90
  -7   4   5    2.80    4.30
  -6   4   5   -0.10    3.40
   5  -4  -5    0.30    3.80
  -5   4   5    5.40    3.80
   4  -4  -5   85.99    7.50
  -4   4   5   75.39    8.00
   3  -4  -5    7.20    4.10
  -3   4   5    6.10    4.00
  -2   4   5  308.17   12.00
  -2   4   5  295.47    9.10
  -2   4   5  296.07    8.80
   1  -4  -5   98.99    6.80
  -1   4   5  106.39    6.50
  -1   4   5  110.29    5.30
   0  -4  -5    8.00    2.60
   0  -4  -5    6.00    3.30
   0   4   5    7.40    2.70
   0   4   5   14.00    2.80
  -1  -4  -5  186.28    8.30
  -1  -4  -5  183.68    7.30
   1   4   5  184.18    6.70
   1   4   5  184.38    8.30
  -2  -4  -5    4.40    3.10
   2   4   5    7.60    3.00
  -3  -4  -5   97.59    6.90
   3   4   5  117.99    7.50
  -4  -4  -5    2.70    3.10
   4   4   5    4.50    3.30
  -5  -4  -5   16.10    4.20
   5   4   5   22.30    4.80
   6   4   5    9.90    4.50
   7   4   5   16.20    5.20
   8   4   5    4.60    4.90
   9   4   5   -1.50    4.70
 -10   5   5    5.70    5.50
  -9   5   5   95.09   10.10
  -8   5   5   -1.80    4.30
  -7   5   5   60.79    9.00
  -6   5   5   -3.20    2.80
   5  -5  -5    8.20    4.50
  -5   5   5    2.00    3.30
   4  -5  -5  177.78   11.80
  -4   5   5  193.98   10.30
   3  -5  -5  143.79    9.00
  -3   5   5  156.48    8.70
   2  -5  -5  110.09    7.90
  -2   5   5  114.49    4.50
  -2   5   5  117.09    7.30
  -2   5   5  121.49    4.90
   1  -5  -5  228.08    8.20
   1  -5  -5  222.78   10.30
  -1   5   5  235.68    8.50
  -1   5   5  234.58    9.70
   0  -5  -5   98.19    6.50
   0  -5  -5  102.19    5.90
   0   5   5  100.99    6.00
   0   5   5  102.19    5.70
  -1  -5  -5   41.80    4.60
  -1  -5  -5   38.60    4.50
   1   5   5   38.70    3.40
   1   5   5   51.79    5.30
  -2  -5  -5   36.90    4.90
   2   5   5   33.80    4.80
  -3  -5  -5   61.99    5.70
  -4  -5  -5    2.50    2.90
   4   5   5    1.50    2.90
   5   5   5    2.10    2.90
   6   5   5   93.49    8.90
   7   5   5    5.10    4.60
   8   5   5   13.60    5.80
   9   5   5    3.90    5.10
 -10   6   5    9.60    6.10
  -9   6   5   49.90    8.80
  -8   6   5  117.79   11.20
  -7   6   5   11.40    4.70
  -6   6   5    0.20    3.80
  -5   6   5    8.00    4.50
   4  -6  -5    2.20    3.20
  -4   6   5    4.60    2.80
   3  -6  -5    7.70    3.90
   2  -6  -5  195.88   10.20
  -2   6   5  205.08    6.90
  -2   6   5  193.48    9.50
   1  -6  -5   31.60    3.80
   1  -6  -5   20.80    4.20
  -1   6   5   25.50    3.90
  -1   6   5   35.40    3.80
   0  -6  -5  998.60   28.60
   0  -6  -5  985.40   27.90
   0   6   5  997.00   28.20
   0   6   5 1005.60   28.30
  -1  -6  -5  120.39    7.00
  -1  -6  -5  118.09    6.70
   1   6   5  128.29    7.40
   1   6   5  121.69    5.70
  -2  -6  -5  138.79    7.80
   2   6   5  131.49    8.00
   2   6   5  141.89    5.30
  -3  -6  -5    5.40    4.70
   3   6   5    9.50    3.50
  -4  -6  -5    6.50    3.40
   4   6   5   12.90    3.70
   5   6   5    3.10    3.70
   6   6   5   83.99    8.90
   7   6   5    1.30    4.30
   8   6   5   -1.30    4.40
   9   6   5   16.20    6.00
  -9   7   5   12.10    5.80
  -8   7   5    5.70    4.40
  -7   7   5   -0.40    3.80
  -6   7   5   55.79    7.70
  -5   7   5    4.90    3.70
   4  -7  -5    1.70    3.80
  -4   7   5   -0.90    2.70
   3  -7  -5   63.09    6.90
  -3   7   5   58.89    6.10
   2  -7  -5  749.53   24.30
   2  -7  -5  740.03   20.30
  -2   7   5  765.12   20.50
  -2   7   5  728.13   23.80
   1  -7  -5  370.06   14.20
   1  -7  -5  391.26   12.20
  -1   7   5  370.26   12.30
  -1   7   5  359.86   13.60
   0  -7  -5   41.40    4.80
   0  -7  -5   49.40    4.60
   0   7   5   43.20    4.40
   0   7   5   44.40    4.70
  -1  -7  -5    7.20    3.20
  -1  -7  -5    3.70    2.80
   1   7   5    5.50    3.00
   1   7   5    5.50    2.20
  -2  -7  -5  402.46   12.80
  -2  -7  -5  393.26   14.90
   2   7   5  415.26   15.80
  -3  -7  -5   13.60    3.70
   3   7   5   31.60    5.40
   4   7   5  141.89    9.60
   5   7   5  320.67   15.20
   6   7   5   15.60    5.40
   7   7   5   -2.60    4.80
   8   7   5   -1.50    4.40
   9   7   5    2.90    5.00
  -9   8   5   22.80    7.00
  -8   8   5    0.20    4.50
  -7   8   5   -1.30    3.70
  -5   8   5   85.09    8.10
  -4   8   5  109.79    8.50
   3  -8  -5   11.30    4.90
  -3   8   5   18.00    4.40
   2  -8  -5  422.46   16.90
   2  -8  -5  418.76   12.70
  -2   8   5  423.46   16.00
  -2   8   5  429.16   12.90
   1  -8  -5    9.20    2.70
   1  -8  -5    2.00    2.90
  -1   8   5    9.10    2.60
  -1   8   5    7.90    2.80
   0  -8  -5   33.90    4.40
   0  -8  -5   58.99    5.10
   0   8   5   47.10    5.00
   0   8   5   56.49    4.80
  -1  -8  -5   14.20    3.50
  -1  -8  -5   12.40    3.30
   1   8   5   12.30    2.70
   1   8   5   12.20    3.60
  -2  -8  -5    4.70    2.40
   2   8   5    6.20    3.30
  -3  -8  -5  357.96   14.90
   3   8   5  385.96   15.60
   4   8   5  208.28   11.90
   5   8   5   52.59    7.20
   6   8   5  126.79   10.70
   7   8   5   10.40    5.10
   8   8   5   14.90    5.60
   9   8   5   -3.90    4.00
  -9   9   5   30.80    8.50
  -8   9   5   -1.80    3.40
  -7   9   5   -1.00    3.40
  -6   9   5  225.98   13.30
  -5   9   5   35.80    7.10
  -4   9   5  148.99   10.00
  -3   9   5    1.60    2.90
   2  -9  -5  146.49    8.30
   2  -9  -5  115.19    8.50
  -2   9   5  121.89    8.20
  -2   9   5  122.49    5.80
   1  -9  -5  245.98    9.50
   1  -9  -5  223.78   11.20
  -1   9   5  234.98    9.50
   0  -9  -5   65.79    5.50
   0   9   5   66.29    5.70
   0   9   5   58.59    5.30
  -1  -9  -5   48.20    5.20
  -1  -9  -5   55.49    5.90
   1   9   5   51.09    4.60
   1   9   5   64.59    7.70
  -2  -9  -5    8.00    3.00
  -2  -9  -5    8.90    3.90
   2   9   5   13.90    4.20
  -3  -9  -5    6.60    2.90
  -3  -9  -5    6.10    2.50
   3   9   5    6.40    4.10
   4   9   5   -1.50    3.90
   5   9   5    0.60    4.40
   6   9   5   15.00    5.20
   7   9   5   37.10    7.40
   8   9   5    1.00    4.40
  -8  10   5   14.00    4.70
  -7  10   5   -0.60    4.10
  -6  10   5    4.30    4.60
  -5  10   5   21.10    4.60
  -4  10   5    6.80    3.50
  -3  10   5  200.78   11.40
   2 -10  -5   11.50    4.60
   2 -10  -5    7.60    2.60
  -2  10   5    6.60    3.30
  -2  10   5    3.30    2.40
   1 -10  -5   -0.40    3.10
   1 -10  -5    3.20    2.80
  -1  10   5    0.50    2.40
  -1  10   5   -0.50    2.80
   0 -10  -5   11.30    3.90
   0 -10  -5    4.30    1.50
   0  10   5    7.40    3.70
   0  10   5    6.30    3.40
  -1 -10  -5   30.60    6.30
  -1 -10  -5   46.10    6.00
   1  10   5   46.50    5.80
   1  10   5   38.50    4.70
  -2 -10  -5  207.38   11.10
  -2 -10  -5  217.18    9.40
  -2 -10  -5  206.08    9.70
   2  10   5  228.88   11.50
  -3 -10  -5  142.79    6.90
  -3 -10  -5  131.99    7.30
   3  10   5  133.49    9.80
   4  10   5  200.08   12.20
   5  10   5   37.50    6.60
   6  10   5  117.39   10.70
   7  10   5   12.90    5.50
   8  10   5    0.90    5.00
  -8  11   5    6.50    4.70
  -7  11   5    8.40    4.40
  -6  11   5    5.60    3.90
  -5  11   5   -2.80    2.60
  -4  11   5   85.59    8.30
  -3  11   5   22.20    5.00
   2 -11  -5   81.59    5.60
  -2  11   5   84.49    7.60
  -2  11   5   79.99    5.30
   1 -11  -5   61.39    7.20
   1 -11  -5   72.29    5.90
  -1  11   5   68.69    6.60
  -1  11   5   68.69    5.70
   0 -11  -5    5.10    1.90
   0 -11  -5    8.70    3.70
   0  11   5    8.20    3.70
  -1 -11  -5   70.09    6.50
  -1 -11  -5   37.30    5.50
   1  11   5   57.99    6.70
  -2 -11  -5   23.80    4.80
  -2 -11  -5   24.60    4.40
   2  11   5   22.10    5.40
  -3 -11  -5   15.10    3.80
  -3 -11  -5   13.00    3.40
   3  11   5    3.70    4.20
  -4 -11  -5   39.70    4.80
   4  11   5   29.10    5.90
   5  11   5  448.56   22.90
   6  11   5   35.40    7.60
   7  11   5   16.20    5.60
  -7  12   5    5.70    4.30
  -6  12   5    2.40    4.40
  -5  12   5    8.30    4.50
  -4  12   5    1.10    4.10
  -3  12   5    0.70    1.80
  -3  12   5   -0.70    3.10
   2 -12  -5   77.59    5.60
  -2  12   5   62.59    7.20
  -2  12   5   69.89    5.20
   1 -12  -5   45.30    5.30
  -1  12   5   31.20    5.50
  -1  12   5   33.50    4.70
   0 -12  -5   12.40    3.10
   0 -12  -5    0.00    3.70
   0  12   5    0.20    2.90
   0  12   5   -0.30    3.20
  -1 -12  -5  384.86   15.80
   1  12   5  404.56   16.30
  -2 -12  -5   10.30    4.00
  -2 -12  -5    9.20    3.90
   2  12   5    7.60    4.30
  -3 -12  -5   -0.90    3.10
  -3 -12  -5   11.40    3.50
   3  12   5    5.50    4.20
  -4 -12  -5    9.70    3.20
  -4 -12  -5    4.10    3.30
   4  12   5    1.50    4.20
   5  12   5   38.30    7.50
   6  12   5   38.70    7.40
   7  12   5    2.10    4.60
  -7  13   5   -3.70    4.20
  -6  13   5    0.60    3.90
  -5  13   5   -2.50    3.60
  -4  13   5   25.50    7.70
   3 -13  -5   48.30    4.10
  -3  13   5   51.89    3.90
  -3  13   5   36.90    6.20
   2 -13  -5    0.30    3.00
  -2  13   5    2.20    2.50
  -2  13   5    2.10    3.60
   1 -13  -5    2.70    3.70
  -1  13   5    0.40    3.00
  -1  13   5    3.90    3.20
   0 -13  -5   11.00    4.30
   0  13   5   12.30    4.20
   0  13   5   19.60    4.50
  -1 -13  -5   20.80    4.70
   1  13   5   18.60    4.90
  -2 -13  -5   10.50    4.20
  -2 -13  -5   -0.10    3.80
   2  13   5    3.60    4.20
  -3 -13  -5    1.70    3.80
  -3 -13  -5    9.90    3.70
   3  13   5    2.70    4.10
  -4 -13  -5   25.40    4.50
  -4 -13  -5   17.10    4.30
   4  13   5   13.20    5.90
   5  13   5    6.80    4.70
   6  13   5    1.60    4.30
  -6  14   5   56.09    9.50
  -5  14   5    9.90    5.70
  -4  14   5    2.30    4.10
   3 -14  -5   50.09    4.30
  -3  14   5   39.60    3.90
   2 -14  -5   26.30    4.60
  -2  14   5   30.70    4.10
  -2  14   5   22.20    5.40
   1 -14  -5    6.90    3.90
  -1  14   5    3.40    3.70
  -1  14   5    2.10    2.90
   0  14   5   89.69    7.40
   0  14   5   73.69    7.20
  -1 -14  -5   31.30    6.40
   1  14   5   29.40    5.60
  -2 -14  -5   32.30    6.20
   2  14   5   36.50    6.30
  -3 -14  -5    1.30    3.90
  -3 -14  -5   11.30    4.20
   3  14   5   -2.20    3.80
  -4 -14  -5   11.70    4.30
  -4 -14  -5    2.70    4.00
   4  14   5   -1.60    3.90
   5  14   5    5.40    5.00
   6  14   5   -3.10    4.00
  -5  15   5    3.70    4.70
  -4  15   5    3.10    3.90
  -3  15   5   21.70    5.80
  -3  15   5   37.40    3.80
   2 -15  -5   20.20    4.50
  -2  15   5    9.80    5.20
  -2  15   5   24.90    6.00
   1 -15  -5   12.10    4.10
  -1  15   5    7.90    3.70
  -1  15   5    4.20    3.20
   0  15   5   11.40    4.10
  -1 -15  -5   24.70    6.30
   1  15   5   23.10    5.10
  -2 -15  -5   59.39    7.80
   2  15   5   39.00    6.60
  -3 -15  -5    7.10    4.70
   3  15   5    0.90    4.10
  -4 -15  -5    8.70    4.90
  -4 -15  -5    0.10    4.20
   4  15   5    5.00    4.80
  -5 -15  -5   36.60    5.60
   5  15   5   17.70    6.10
  -4  16   5    1.60    4.50
   3 -16  -5   -1.10    2.90
  -3  16   5    2.80    4.10
   2 -16  -5   -3.70    3.50
  -2  16   5    8.10    2.90
  -2  16   5   -3.00    3.10
  -1  16   5   22.20    4.40
  -1  16   5   21.40    4.90
   0  16   5    4.60    3.40
  -1 -16  -5   21.70    6.40
   1  16   5   13.00    4.50
  -2 -16  -5    1.30    5.60
   2  16   5    1.60    3.80
  -3 -16  -5    1.40    4.30
   3  16   5   -0.70    4.00
  -4 -16  -5   12.20    5.30
  -2  17   5   12.80    3.50
  -2  17   5    4.40    4.70
  -1  17   5   16.40    3.70
   0 -17  -5   43.80    8.30
   0  17   5   39.30    5.80
  -1 -17  -5   16.70   11.80
  -2 -17  -5   33.20    7.10
   2  17   5   30.10    6.00
   1  17  -6    9.30    4.80
  -1 -17   6   18.50    8.00
   0  17  -6   19.60    5.40
   0 -17   6   16.40    5.50
   1 -17   6   -1.80    6.20
  -4 -16   6   70.99   10.70
   3  16  -6    0.50    4.10
  -3 -16   6   -8.40    4.40
   2  16  -6    1.50    3.90
  -2 -16   6    0.50    4.80
   1  16  -6    2.00    3.90
  -1 -16   6    3.30    4.10
   0  16  -6   23.00    5.70
   0 -16   6   17.00    7.00
  -1  16  -6   76.89    8.10
   1 -16   6   69.69    9.90
  -2  16  -6    5.80    4.50
   2 -16   6   -0.50    5.70
  -3  16  -6   40.90    8.30
   3 -16   6   20.90    8.60
   5  15  -6    0.40    4.30
  -5 -15   6   -2.20    5.70
   4  15  -6  143.49   11.60
  -4 -15   6  156.28   12.80
   3  15  -6    2.10    3.80
  -3 -15   6   -0.90    4.50
   2  15  -6    6.20    4.00
  -2 -15   6   -0.90    4.50
   1  15  -6    6.70    4.20
  -1 -15   6   14.00    4.90
   0 -15   6   -3.10    3.10
  -1  15  -6    9.10    4.00
   1 -15   6    1.90    4.80
  -2  15  -6   10.20    4.20
   2 -15   6   13.90    6.50
  -3  15  -6    5.90    4.00
   3 -15   6    4.10    5.50
  -4  15  -6   18.10    5.20
   4 -15   6   27.90    8.30
   6  14  -6    1.60    4.40
  -6 -14   6    8.80    5.40
   5  14  -6    9.70    4.50
  -5 -14   6   14.20    6.50
   4  14  -6   18.80    5.90
  -4 -14   6   31.50    7.60
   3  14  -6    2.10    4.10
  -3 -14   6    3.40    5.00
   2  14  -6    6.10    4.40
  -2 -14   6    3.30    4.60
   1  14  -6   59.39    7.50
  -1 -14   6   88.39    9.20
   0  14  -6   29.60    5.50
   0 -14   6   40.30    7.30
  -1  14  -6    0.80    3.90
   1 -14   6    1.60    5.40
  -2  14  -6   78.29    7.80
   2 -14   6   89.09   10.40
  -3  14  -6   23.60    5.20
   3 -14   6    4.60    5.80
  -4  14  -6   22.10    5.10
   4 -14   6   15.50    5.60
  -5  14  -6    5.70    3.90
   5 -14   6    6.80    5.80
   7  13  -6   -2.90    3.80
  -7 -13   6   -0.80    5.60
   6  13  -6    6.20    4.10
  -6 -13   6   16.30    6.40
   5  13  -6   14.30    5.40
  -5 -13   6   23.60    7.20
   4  13  -6    5.30    4.10
  -4 -13   6    2.70    4.90
   3  13  -6    8.20    9.70
  -3 -13   6   11.90    5.70
   2  13  -6   79.79    8.20
  -2 -13   6   62.69    8.20
   1  13  -6   44.20    6.80
  -1 -13   6   23.60    5.20
   0  13  -6   -1.20    3.40
   0 -13   6   -0.10    4.50
  -1  13  -6    9.50    4.10
   1 -13   6   -0.30    4.20
  -2  13  -6    5.00    3.50
   2 -13   6   -0.40    9.40
  -3  13  -6    5.60    4.00
   3 -13   6    6.30    5.40
  -4  13  -6    8.00    3.90
   4 -13   6   10.10    5.50
  -5  13  -6   -3.60    3.10
   5 -13   6    0.90    5.00
   6 -13   6   12.40    6.10
   6 -13   6    6.10    3.70
   7  12  -6   11.70    5.30
  -7 -12   6   29.30    7.90
   6  12  -6    7.30    4.00
  -6 -12   6    5.70    7.00
   5  12  -6   -4.00    3.50
  -5 -12   6   -4.20    4.10
   4  12  -6    8.70    4.60
  -4 -12   6    8.80    5.00
   3  12  -6    8.70    4.60
  -3 -12   6   15.30    5.30
   2  12  -6  261.37   13.50
  -2 -12   6  264.97   14.10
   1  12  -6   -0.90    3.40
  -1 -12   6    1.30    3.50
   0  12  -6   66.59    7.30
   0 -12   6   62.49    8.30
  -1  12  -6    2.30    3.70
   1 -12   6    5.20    4.60
  -2  12  -6   31.50    5.50
   2 -12   6   21.60    6.20
  -3  12  -6    5.50    3.70
   3 -12   6    2.80    4.60
  -4  12  -6   54.09    6.40
  -5  12  -6   39.40    5.40
   5 -12   6   39.80    7.70
   6 -12   6    2.70    3.20
   6 -12   6    9.60    6.30
   7 -12   6   32.50    8.40
   8  11  -6   17.10    6.20
  -8 -11   6   19.90    7.30
   7  11  -6   44.60    7.60
  -7 -11   6   39.40   10.40
   6  11  -6   17.50    5.20
  -6 -11   6   12.30    5.70
   5  11  -6   32.90    8.60
  -5 -11   6   14.40    5.60
   4  11  -6   -3.00    3.40
  -4 -11   6    3.60    4.70
   3  11  -6  240.68   13.00
  -3 -11   6  244.38   13.50
   2  11  -6   69.19    7.60
  -2 -11   6   62.99    7.80
   1  11  -6    7.70    4.00
  -1 -11   6    9.60    4.10
   0  11  -6    4.10    4.00
   0 -11   6    7.70    4.90
  -1  11  -6   46.60    6.10
   1 -11   6   47.00    7.60
  -2  11  -6   36.80    5.50
   2 -11   6   34.60    6.60
  -3  11  -6   19.20    4.80
   3 -11   6   18.20    6.10
  -4  11  -6   62.39    6.90
   4 -11   6   52.59    8.20
   5 -11   6    8.00    5.50
   6 -11   6   35.90    5.80
   6 -11   6   25.40    6.40
   7 -11   6   23.40    4.90
   7 -11   6   17.50    6.30
   8  10  -6    6.60    4.30
  -8 -10   6    8.70    6.90
   7  10  -6   16.40    5.10
  -7 -10   6   11.50    5.80
  -6 -10   6   -0.10    4.20
   5  10  -6  114.49    9.50
  -5 -10   6  110.59    9.70
   4  10  -6    3.70    3.70
  -4 -10   6    1.30    4.40
   3  10  -6  499.75   19.30
  -3 -10   6  492.75   19.60
   2  10  -6  207.78   11.30
  -2 -10   6  211.48   11.90
   1  10  -6    6.10    3.60
  -1 -10   6    2.90    3.00
   0  10  -6   22.30    4.70
   0 -10   6   20.00    5.20
  -1  10  -6  125.49    8.30
   1 -10   6  118.19    9.40
   1 -10   6  115.19    8.10
  -2  10  -6   -1.70    3.00
   2 -10   6    3.60    4.40
   2 -10   6    2.30    3.40
  -3  10  -6  550.34   19.20
   3 -10   6  535.65   20.90
   3 -10   6  538.05   19.10
  -4  10  -6  166.48    9.80
   4 -10   6  169.98   11.30
   5 -10   6   11.50    5.80
   6 -10   6    4.80    3.90
   6 -10   6   -1.40    4.70
   7 -10   6   -0.50    3.20
   7 -10   6   -2.50    4.60
   8 -10   6   49.10    6.80
   8 -10   6   47.00    8.00
   9   9  -6   10.60    5.50
  -9  -9   6   -0.90    5.90
   8   9  -6    1.40    4.40
  -8  -9   6    0.30    5.30
   7   9  -6    5.80    4.40
  -7  -9   6    4.50    5.30
   6   9  -6   78.89    8.60
  -6  -9   6   84.49    9.60
   5   9  -6    5.00    4.20
  -5  -9   6    1.20    4.40
   4   9  -6  236.28   12.30
  -4  -9   6  252.27   13.30
   3   9  -6  244.58   12.20
  -3  -9   6  220.78   12.20
   2   9  -6   19.30    4.50
  -2  -9   6   31.10    5.90
   1   9  -6   12.40    4.00
  -1  -9   6    6.60    3.70
  -1  -9   6   11.80    4.20
   0   9  -6   81.09    6.80
   0  -9   6   83.89    6.80
   0  -9   6   90.29    7.70
   0  -9   6   89.99    8.30
  -1   9  -6   42.80    5.60
   1  -9   6   35.90    6.30
   1  -9   6   27.30    4.50
  -2   9  -6    4.40    3.10
   2  -9   6    6.20    3.20
   2  -9   6    8.10    4.50
  -3   9  -6    0.70    3.50
   3  -9   6    0.30    2.60
   3  -9   6   -1.90    3.90
  -4   9  -6    0.90    3.50
   4  -9   6   -2.10    2.80
   4  -9   6    3.00    4.50
   5  -9   6  766.82   27.80
   5  -9   6  874.51   28.30
   5  -9   6  830.32   26.80
   6  -9   6  161.58   10.00
   6  -9   6  163.78   11.60
   7  -9   6    1.90    3.60
   8  -9   6   -1.90    3.40
   9   8  -6   17.50    5.80
  -9  -8   6   18.20    7.10
   8   8  -6   -0.40    4.40
  -8  -8   6   -2.10    4.80
   7   8  -6   53.99    7.40
  -7  -8   6   55.49    8.50
   6   8  -6   14.80    5.10
  -6  -8   6   15.20    5.50
   5   8  -6  364.66   15.90
  -5  -8   6  364.56   16.30
   4   8  -6   85.89    7.80
  -4  -8   6   83.69    8.00
   3   8  -6   13.10    3.70
   3   8  -6    6.70    3.50
  -3  -8   6   12.70    4.40
   2   8  -6    3.10    3.20
   2   8  -6    3.70    2.30
  -2  -8   6    1.10    3.50
  -2  -8   6   -1.70    2.90
   1   8  -6   13.90    3.40
   1   8  -6    8.30    3.70
  -1  -8   6   15.10    5.00
  -1  -8   6   11.90    3.50
   0   8  -6   -0.90    2.70
   0  -8   6   -0.80    2.70
   0  -8   6    7.60    3.20
   0  -8   6    5.30    3.20
  -1   8  -6   10.40    3.50
   1  -8   6    5.60    4.00
   1  -8   6    5.90    3.20
   1  -8   6    9.40    3.80
  -2   8  -6   14.30    3.80
   2  -8   6   12.10    4.20
   2  -8   6   18.10    5.00
   2  -8   6    5.70    2.60
  -3   8  -6  102.29    7.60
   3  -8   6  105.39    7.80
   3  -8   6   98.49    7.00
   3  -8   6  107.19    8.20
  -4   8  -6   41.70    5.50
   4  -8   6   36.20    5.10
   4  -8   6   43.60    7.10
   5  -8   6   38.50    6.40
   5  -8   6   56.49    6.50
   5  -8   6   45.80    5.70
   6  -8   6   -2.10    3.30
   7  -8   6   13.80    4.60
   8  -8   6    4.10    3.70
   9   7  -6   24.50    6.00
  -9  -7   6   52.99   15.50
   8   7  -6    4.80    4.40
  -8  -7   6    6.70    5.20
   7   7  -6   22.90    5.60
  -7  -7   6   28.70    6.80
   6   7  -6  161.78   10.40
  -6  -7   6  164.88   11.20
   5   7  -6    7.70    4.20
  -5  -7   6    1.10    3.80
   4   7  -6  106.29    7.30
   4   7  -6  106.19    7.90
  -4  -7   6  107.79    8.50
   3   7  -6   -1.80    2.50
   3   7  -6    0.50    3.30
  -3  -7   6    1.10    3.60
  -3  -7   6   -3.00    2.50
   2   7  -6   43.40    4.70
   2   7  -6   53.59    6.00
  -2  -7   6   51.69    6.10
  -2  -7   6   50.59    5.80
   1   7  -6   -0.40    2.60
  -1  -7   6    2.90    3.20
  -1  -7   6   -3.40    2.10
   0   7  -6   99.19    8.10
   0  -7   6  101.59    6.90
   0  -7   6  107.79    7.40
   1  -7   6   91.39    7.00
   1  -7   6   84.59    6.20
  -2   7  -6  213.48   11.90
   2  -7   6  224.98   10.00
   2  -7   6  227.48   10.90
   2  -7   6  229.28   10.80
  -3   7  -6  294.67   12.60
   3  -7   6  354.86   14.30
   3  -7   6  309.87   13.30
   3  -7   6  330.57   13.60
  -4   7  -6  603.94   20.40
   4  -7   6  638.84   21.50
   4  -7   6  603.94   21.60
   4  -7   6  620.34   20.30
   5  -7   6  165.18   10.40
   5  -7   6  155.38    9.20
   5  -7   6  158.38    8.70
   6  -7   6    5.50    3.70
   7  -7   6   10.80    4.40
   8  -7   6   44.40    6.70
   9  -7   6   20.00    5.80
 -10  -6   6   13.60    7.10
   9   6  -6   -0.20    4.00
  -9  -6   6   -5.80    5.40
   8   6  -6   -1.40    3.90
  -8  -6   6   -0.40    5.10
   7   6  -6   83.29    8.40
  -7  -6   6   79.89    8.90
   6   6  -6    9.70    4.80
  -6  -6   6   13.50    5.30
   5   6  -6   -1.20    3.30
   5   6  -6    2.00    3.00
  -5  -6   6    3.00    3.90
   4   6  -6   45.10    6.20
   4   6  -6   49.40    5.90
  -4  -6   6   45.50    6.20
  -4  -6   6   48.10    6.50
   3   6  -6    6.40    3.40
  -3  -6   6    6.50    3.80
  -3  -6   6    4.10    3.10
   2   6  -6 1476.05   41.30
  -2  -6   6 1473.65   41.60
   1   6  -6   30.30    4.30
   1   6  -6   30.90    4.70
  -1  -6   6   27.40    4.80
  -1  -6   6   37.10    5.10
   0   6  -6 1047.20   30.60
   0   6  -6 1074.79   30.80
   0  -6   6 1080.19   31.30
   0  -6   6 1033.30   30.70
  -1   6  -6   -2.90    2.60
   1  -6   6   -1.30    2.90
   1  -6   6    0.50    2.60
   1  -6   6   -0.10    2.30
  -2   6  -6  170.08    8.50
   2  -6   6  153.48    8.70
   2  -6   6  164.68    8.10
   2  -6   6  160.88    8.40
   3  -6   6    4.00    2.70
   3  -6   6    1.40    2.50
   3  -6   6    3.50    3.20
   4  -6   6  362.76   14.20
   4  -6   6  347.27   14.30
   5  -6   6  105.69    7.80
   5  -6   6  105.69    7.30
   5  -6   6  108.19    7.80
   5  -6   6  104.29    8.40
   6  -6   6   -0.80    3.10
   6  -6   6   -1.90    3.20
   7  -6   6   11.60    4.60
   8  -6   6    8.90    4.10
   9  -6   6   30.00    6.40
  10   5  -6    0.00    4.30
 -10  -5   6    4.20    6.50
   9   5  -6   29.20    6.50
  -9  -5   6   40.50    8.20
   8   5  -6   40.80    6.80
  -8  -5   6   62.09    9.10
   7   5  -6   15.90    5.10
  -7  -5   6    4.10    4.40
   6   5  -6    6.40    4.20
  -6  -5   6   15.60    5.50
   5   5  -6    3.60    3.40
   5   5  -6   -2.60    2.40
  -5  -5   6    1.20    2.90
  -5  -5   6    1.10    3.80
   4   5  -6   47.40    5.70
   4   5  -6   46.20    5.40
  -4  -5   6   40.50    6.20
  -4  -5   6   43.40    6.30
   3   5  -6    5.00    2.80
   3   5  -6    5.80    3.00
  -3  -5   6    6.40    3.00
   2   5  -6 4175.28  106.89
   2   5  -6 4124.39  106.69
  -2  -5   6 4223.88  107.49
  -2  -5   6 4065.49  106.69
   1   5  -6  136.69    7.30
   1   5  -6  137.19    7.80
  -1  -5   6  133.79    7.70
  -1  -5   6  140.59    8.20
   0   5  -6  748.53   22.40
   0   5  -6  717.93   22.40
   0  -5   6  739.03   22.80
   0  -5   6  739.43   22.50
  -1   5  -6  418.56   14.50
   1  -5   6  399.76   14.60
   1  -5   6  412.36   14.30
  -2   5  -6  160.18    8.30
   2  -5   6  150.98    7.80
   2  -5   6  157.28    8.20
   2  -5   6  157.88    7.80
  -3   5  -6   48.50    5.20
   3  -5   6   40.90    4.90
   3  -5   6   41.10    5.30
   3  -5   6   37.10    4.40
   4  -5   6    1.00    2.30
   4  -5   6    4.10    2.90
   4  -5   6    2.40    2.80
   4  -5   6    7.10    3.50
   5  -5   6    4.50    3.80
   5  -5   6    1.50    3.00
   5  -5   6   -3.30    2.60
   6  -5   6  271.37   11.90
   6  -5   6  256.47   12.20
   6  -5   6  263.47   12.50
   7  -5   6  200.48   11.50
   8  -5   6   -4.00    3.30
   9  -5   6   14.10    5.40
  10   4  -6   64.39   12.00
 -10  -4   6   56.79   10.10
   9   4  -6   12.70    4.80
  -9  -4   6    8.40    5.90
   8   4  -6   65.09    7.50
  -8  -4   6   78.29    9.50
   7   4  -6   19.40    5.20
  -7  -4   6   23.40    5.90
   6   4  -6  221.98   11.30
  -6  -4   6  228.48   12.40
  -6  -4   6  216.98   11.10
   5   4  -6   23.70    4.40
   5   4  -6   16.90    4.30
  -5  -4   6   25.10    5.60
  -5  -4   6   17.60    4.30
   4   4  -6  440.86   15.60
   4   4  -6  427.36   15.80
  -4  -4   6  436.96   15.80
  -4  -4   6  430.76   16.50
   3   4  -6   77.89    6.40
   3   4  -6   93.79    6.50
  -3  -4   6   85.49    6.30
  -3  -4   6   90.09    7.20
   2   4  -6   33.40    4.40
   2   4  -6   31.90    4.50
  -2  -4   6   26.70    3.90
  -2  -4   6   39.70    5.50
   1   4  -6  772.82   23.40
   1   4  -6  774.32   23.40
  -1  -4   6  787.22   23.50
  -1  -4   6  802.02   24.10
   0   4  -6   85.49    5.60
   0   4  -6   94.59    6.50
   0  -4   6   80.99    6.50
   0  -4   6   86.89    6.10
  -1   4  -6  868.41   25.10
  -1   4  -6  865.61   25.60
   1  -4   6  861.01   25.30
   1  -4   6  863.61   25.50
  -2   4  -6  369.96   13.50
   2  -4   6  364.16   13.20
   2  -4   6  376.06   13.20
   2  -4   6  368.06   13.10
   3  -4   6   20.10    3.50
   3  -4   6   11.70    3.20
   3  -4   6   20.10    3.70
   4  -4   6   77.79    5.90
   4  -4   6   70.09    5.70
   4  -4   6   67.99    5.30
   5  -4   6   67.69    5.60
   5  -4   6   72.79    6.40
   5  -4   6   72.59    6.50
   5  -4   6   70.99    5.90
   6  -4   6    3.00    3.00
   6  -4   6    4.80    3.50
   6  -4   6    2.20    2.90
   7  -4   6    9.00    3.60
   7  -4   6    8.80    4.30
   8  -4   6    5.00    4.60
   8  -4   6    2.20    3.80
   9  -4   6   11.90    5.00
  10   3  -6    5.20    4.60
 -10  -3   6    6.70    6.10
   9   3  -6  166.08   10.60
  -9  -3   6  164.18   13.00
   8   3  -6   11.90    4.90
  -8  -3   6   23.80    6.60
   7   3  -6  109.19    8.50
  -7  -3   6  118.39   10.20
   6   3  -6   12.20    4.60
   6   3  -6   13.10    4.20
  -6  -3   6   11.30    3.70
  -6  -3   6    6.40    4.50
   5   3  -6   -1.90    2.60
   5   3  -6    1.40    2.90
  -5  -3   6    1.30    3.00
  -5  -3   6    4.20    2.90
   4   3  -6  104.79    7.20
   4   3  -6  100.99    6.70
  -4  -3   6  100.89    6.60
   3   3  -6  406.76   14.10
   3   3  -6  388.56   14.50
  -3  -3   6  397.96   14.10
  -3  -3   6  408.56   15.20
   2   3  -6  580.04   18.20
   2   3  -6  559.64   18.40
  -2  -3   6  576.44   18.20
  -2  -3   6  585.04   19.10
   1   3  -6   18.70    3.70
   1   3  -6   19.80    3.80
  -1  -3   6   19.30    3.60
  -1  -3   6   11.30    4.20
   0   3  -6   91.89    6.30
   0   3  -6   77.99    5.40
   0  -3   6   77.29    5.70
   0  -3   6   85.89    6.40
  -1   3  -6   54.69    5.80
  -1   3  -6   58.39    4.60
   1  -3   6   59.59    5.40
   1  -3   6   50.59    5.20
  -2   3  -6    5.40    3.20
   2  -3   6   -0.60    2.70
   2  -3   6   -1.10    2.30
   2  -3   6    3.30    2.80
   3  -3   6   79.69    5.70
   3  -3   6   76.69    5.90
   3  -3   6   79.99    5.30
   3  -3   6   74.29    5.60
   4  -3   6   77.29    5.40
   4  -3   6   69.79    5.00
   4  -3   6   54.59    7.10
   4  -3   6   68.09    5.40
   5  -3   6  621.44   19.90
   5  -3   6  573.44   20.10
   5  -3   6  656.23   19.60
   5  -3   6  627.24   21.10
   6  -3   6  290.47   12.80
   6  -3   6  270.27   11.80
   6  -3   6  310.97   13.80
   7  -3   6  170.08   10.60
   7  -3   6  164.18    9.20
   8  -3   6    6.00    4.60
   8  -3   6   19.90    4.50
   9  -3   6   25.20    6.40
   9  -3   6   35.50    7.30
  10   2  -6   11.90    5.00
 -10  -2   6    0.50    5.60
   9   2  -6  164.28   10.40
  -9  -2   6  155.08   12.60
   8   2  -6  124.19    9.00
  -8  -2   6  126.79    9.70
  -8  -2   6  105.09   10.20
   7   2  -6    2.90    3.70
  -7  -2   6    1.50    2.90
  -7  -2   6   -0.10    4.50
   6   2  -6   12.10    4.30
   6   2  -6    6.80    4.50
  -6  -2   6    9.20    3.00
  -6  -2   6   12.00    4.80
   5   2  -6  100.49    6.70
   5   2  -6   98.89    7.40
  -5  -2   6  107.29    8.10
   4   2  -6   36.20    4.70
   4   2  -6   31.10    4.60
  -4  -2   6   30.10    4.70
  -4  -2   6   32.10    4.20
   3   2  -6    8.00    3.20
   3   2  -6    8.10    3.60
  -3  -2   6    4.40    3.60
  -3  -2   6    2.30    2.90
   2   2  -6  131.59    7.60
   2   2  -6  130.89    7.20
  -2  -2   6  131.09    6.90
  -2  -2   6  126.89    7.80
   1   2  -6  153.28    7.50
   1   2  -6  154.18    7.50
  -1  -2   6  155.58    8.00
  -1  -2   6  167.38    7.40
   0   2  -6   27.60    3.60
   0   2  -6   25.30    3.60
   0  -2   6   26.10    3.50
   0  -2   6   26.10    4.10
  -1   2  -6    5.10    3.20
  -1   2  -6    2.70    1.60
   1  -2   6    8.20    3.10
   1  -2   6    6.40    2.70
  -2   2  -6    0.90    3.00
   2  -2   6    0.00    2.30
   2  -2   6    4.60    2.80
   2  -2   6    0.80    2.60
   3  -2   6  147.79    7.90
   3  -2   6  149.09    6.80
   3  -2   6  151.98    7.00
   3  -2   6  147.39    7.60
   4  -2   6  220.88    8.70
   4  -2   6  234.48    8.70
   4  -2   6  173.78   10.90
   4  -2   6  227.28    9.80
   5  -2   6   37.40    5.00
   5  -2   6   33.30    4.10
   5  -2   6   30.20    5.20
   5  -2   6   32.50    4.30
   6  -2   6  173.58    8.50
   6  -2   6  178.48   10.30
   7  -2   6  185.88    9.30
   7  -2   6  172.18   10.90
   8  -2   6    0.90    3.00
   8  -2   6    3.30    3.70
   9  -2   6    4.60    3.60
   9  -2   6    2.80    4.70
  10   1  -6    3.10    3.90
 -10  -1   6    0.70    5.50
   9   1  -6  254.77   12.30
  -9  -1   6  240.88   15.00
   8   1  -6   48.20    6.20
  -8  -1   6   28.10    4.60
  -8  -1   6   58.49    9.00
  -7  -1   6   -2.40    2.40
  -7  -1   6    3.80    4.50
   6   1  -6   56.19    5.70
   6   1  -6   59.69    6.70
  -6  -1   6   50.29    5.30
  -6  -1   6   52.19    7.20
   5   1  -6  425.46   14.20
   5   1  -6  418.16   16.10
  -5  -1   6  407.16   14.30
  -5  -1   6  399.96   16.40
   4   1  -6   69.59    6.40
   4   1  -6   68.79    5.30
  -4  -1   6   73.69    6.70
  -4  -1   6   72.79    5.20
   3   1  -6  116.79    7.60
   3   1  -6  124.69    6.60
  -3  -1   6  117.69    7.90
   2   1  -6   38.30    4.10
   2   1  -6   47.10    5.40
  -2  -1   6   43.10    5.40
  -2  -1   6   39.00    4.10
   1   1  -6   24.40    3.40
   1   1  -6   32.20    4.50
  -1  -1   6   27.30    3.50
  -1  -1   6   35.40    4.90
   0   1  -6   26.90    3.90
   0   1  -6   30.70    3.70
   0  -1   6   40.70    4.00
   0  -1   6   34.90    4.10
  -1   1  -6  137.79    7.30
  -1   1  -6  135.29    6.80
   1  -1   6  143.89    6.60
   1  -1   6  142.89    7.00
   2  -1   6    3.00    2.70
   2  -1   6    3.50    2.90
   2  -1   6    8.50    2.70
   3  -1   6  164.38    8.30
   3  -1   6  179.48    7.00
   3  -1   6  166.38    6.70
   3  -1   6  163.98    8.50
   4  -1   6   60.79    4.30
   4  -1   6   58.09    4.30
   4  -1   6   67.49    5.70
   5  -1   6   99.89    7.00
   5  -1   6  100.89    5.40
   5  -1   6   96.79    5.50
   5  -1   6  100.79    7.60
   6  -1   6   35.40    4.50
   6  -1   6   22.30    4.80
   7  -1   6  248.18   10.40
   7  -1   6  251.17   13.30
   8  -1   6   13.10    3.60
   8  -1   6    6.60    4.40
   9  -1   6   63.59    6.00
   9  -1   6   65.49    9.00
  10   0  -6   18.20    5.00
 -10   0   6   24.20    6.90
   9   0  -6    4.30    4.00
  -9   0   6   -4.50    4.90
  -9   0   6    0.80    3.30
   8   0  -6   45.50    6.30
  -8   0   6   34.70    6.80
  -8   0   6   34.30    4.90
   7   0  -6   93.89    6.90
  -7   0   6   85.09    9.40
  -7   0   6   89.99    6.50
   6   0  -6   17.10    3.80
  -6   0   6    9.90    4.40
  -6   0   6   10.90    3.10
   5   0  -6  826.32   23.50
   5   0  -6  812.32   26.30
  -5   0   6  809.72   26.70
  -5   0   6  781.62   23.60
   4   0  -6  401.66   13.10
   4   0  -6  418.36   15.70
  -4   0   6  411.76   13.40
  -4   0   6  397.26   15.70
   3   0  -6   78.99    5.20
   3   0  -6   79.19    6.70
  -3   0   6   72.79    5.00
  -3   0   6   84.79    7.00
   2   0  -6    0.60    2.50
   2   0  -6   -0.60    3.10
  -2   0   6   -0.20    0.40
  -2   0   6   -0.30    3.40
   1   0  -6    2.40    2.40
   1   0  -6    4.50    3.00
  -1   0   6    2.80    2.10
  -1   0   6    4.90    2.90
   0   0  -6  120.59    6.40
   0   0   6  117.49    5.90
   0   0   6  112.69    6.00
  -1   0  -6   37.40    3.50
   1   0   6   33.10    3.80
   1   0   6   29.40    3.70
   1   0   6   23.20    3.40
  -2   0  -6  263.07    8.40
   2   0   6  256.27   10.30
   2   0   6  256.07    8.70
   2   0   6  246.68   10.30
   3   0   6   20.40    3.90
   3   0   6   14.70    2.40
   3   0   6   16.60    3.60
   3   0   6   14.70    2.20
   4   0   6  259.37    8.80
   4   0   6  286.77   13.30
   5   0   6    5.10    3.40
   6   0   6    4.70    3.50
   7   0   6   88.69    8.60
   8   0   6    3.20    4.60
   9   0   6    7.00    6.80
  10  -1  -6   13.10    4.10
 -10   1   6   -0.70    5.30
 -10   1   6    1.90    3.80
   9  -1  -6  210.88   11.30
  -9   1   6  238.98   10.80
  -9   1   6  233.38   14.90
   8  -1  -6   49.00    5.60
  -8   1   6   58.39    8.40
  -8   1   6   40.40    4.90
   7  -1  -6    1.50    2.90
  -7   1   6   -1.30    2.20
  -7   1   6   -0.60    4.10
   6  -1  -6   53.79    4.90
  -6   1   6   66.19    8.20
  -6   1   6   44.70    4.40
   5  -1  -6  432.26   13.60
  -5   1   6  453.95   17.50
  -5   1   6  422.56   13.80
   4  -1  -6   71.19    6.60
   4  -1  -6   67.59    4.50
  -4   1   6   66.89    4.50
  -4   1   6   69.89    6.80
   3  -1  -6  121.49    8.00
   3  -1  -6  117.59    5.80
  -3   1   6  115.09    6.30
  -3   1   6  120.19    8.10
   2  -1  -6   45.20    5.40
   2  -1  -6   37.40    4.20
  -2   1   6   40.80    5.20
  -2   1   6   40.90    4.20
   1  -1  -6   29.20    4.20
   1  -1  -6   27.80    3.40
  -1   1   6   35.90    4.40
  -1   1   6   27.00    3.00
   0   1   6   40.50    4.20
   0   1   6   41.70    4.00
  -1  -1  -6  136.49    5.70
   1   1   6  130.29    6.90
   1   1   6  132.39    6.80
   1   1   6  139.59    6.00
  -2  -1  -6    2.70    1.50
   2   1   6    3.00    2.80
   2   1   6    4.80    2.10
   2   1   6    9.70    3.00
   3   1   6  162.58    8.40
  -4  -1  -6   72.99    6.20
   4   1   6   59.29    5.80
  -5  -1  -6   96.59    7.20
   5   1   6   93.89    7.40
   6   1   6   23.70    5.40
   7   1   6  253.27   13.70
   8   1   6   12.50    5.20
   9   1   6   47.80    7.70
  10  -2  -6   21.70    6.20
 -10   2   6   12.50    5.40
   9  -2  -6  171.08    8.60
  -9   2   6  171.78    8.30
   8  -2  -6  108.69    6.80
  -8   2   6  108.49   10.40
  -8   2   6  122.29    6.60
   7  -2  -6   -0.80    2.60
  -7   2   6    5.50    4.30
  -7   2   6   -0.80    2.00
   6  -2  -6    5.20    2.40
  -6   2   6    8.60    2.40
  -6   2   6    8.90    3.90
   5  -2  -6  103.29    5.00
   5  -2  -6  108.59    8.30
  -5   2   6  110.19    8.40
  -5   2   6  101.79    5.20
   4  -2  -6   26.70    5.20
   4  -2  -6   30.30    3.30
  -4   2   6   29.70    3.20
  -4   2   6   27.60    5.70
   3  -2  -6    7.40    2.40
   3  -2  -6    7.30    3.90
  -3   2   6   12.30    4.50
  -3   2   6   10.10    2.30
   2  -2  -6  127.59    8.10
   2  -2  -6  126.29    6.00
  -2   2   6  131.89    5.70
  -2   2   6  128.69    7.90
   1  -2  -6  150.48    7.80
  -1   2   6  159.98    8.00
   0  -2  -6   31.00    3.80
   0   2   6   32.40    3.50
   0   2   6   32.60    4.00
   0   2   6   33.40    3.80
  -1  -2  -6    0.10    2.30
   1   2   6   -1.30    2.20
   1   2   6   -2.50    2.20
   1   2   6   -0.20    2.40
  -2  -2  -6   13.40    3.50
   2   2   6   13.40    3.50
  -3  -2  -6  147.49    8.00
   3   2   6  151.38    8.20
  -4  -2  -6  189.88   10.40
   4   2   6  219.58   10.40
  -5  -2  -6   25.10    4.70
   5   2   6   20.70    4.20
   6   2   6  174.28   10.80
   7   2   6  151.38   10.90
   8   2   6   -3.60    4.10
   9   2   6   -5.30    4.10
 -10   3   6   16.70    6.30
   9  -3  -6  165.88    7.50
  -9   3   6  150.98    6.90
  -9   3   6  145.09   12.20
   8  -3  -6   12.00    3.10
  -8   3   6    4.40    4.60
  -8   3   6   20.50    3.00
   7  -3  -6  115.69    5.50
  -7   3   6  116.09   10.10
   6  -3  -6   -2.30    1.90
  -6   3   6    1.60    1.70
  -6   3   6   -2.30    3.40
   5  -3  -6    3.30    3.60
   5  -3  -6    2.10    1.70
  -5   3   6    3.50    1.50
  -5   3   6    3.00    2.90
   4  -3  -6  103.99    7.90
   4  -3  -6  102.29    4.40
  -4   3   6   95.89    7.50
  -4   3   6  101.39    4.40
   3  -3  -6  380.86   15.10
   3  -3  -6  382.96   11.40
  -3   3   6  386.26   11.30
  -3   3   6  393.76   15.00
   2  -3  -6  568.04   18.90
  -2   3   6  563.94   15.90
  -2   3   6  551.64   18.70
  -2   3   6  562.74   16.00
   1  -3  -6   17.40    4.30
  -1   3   6   19.20    3.90
  -1   3   6   17.30    2.90
  -1   3   6   17.70    3.10
   0  -3  -6   80.79    5.90
   0   3   6   75.29    5.50
   0   3   6   71.09    4.90
   0   3   6   78.99    5.00
  -1  -3  -6   31.80    3.50
  -1  -3  -6   31.20    4.60
   1   3   6   33.10    3.70
   1   3   6   30.80    4.40
  -2  -3  -6    3.30    2.90
   2   3   6    3.50    2.70
  -3  -3  -6   70.79    5.90
   3   3   6   66.19    5.80
  -4  -3  -6   67.29    6.10
   4   3   6   79.69    6.60
   5   3   6  594.74   21.60
   6   3   6  305.67   14.90
   7   3   6  158.98   11.40
   8   3   6    5.60    4.30
   9   3   6   30.00    6.80
 -10   4   6   48.60    9.60
  -9   4   6   16.50    6.60
  -8   4   6   76.59    9.20
  -7   4   6   19.30    5.20
  -6   4   6  218.48   12.50
   5  -4  -6   17.90    4.80
  -5   4   6   18.20    4.60
   4  -4  -6  382.86   17.90
  -4   4   6  420.96   16.20
   3  -4  -6   76.19    7.40
  -3   4   6   88.49    3.80
  -3   4   6   88.69    6.80
  -3   4   6   81.89    3.70
   2  -4  -6   31.30    5.20
  -2   4   6   30.10    4.90
  -2   4   6   25.70    3.00
  -2   4   6   32.30    3.10
   1  -4  -6  740.53   22.60
  -1   4   6  729.23   22.20
  -1   4   6  723.23   20.80
   0  -4  -6   84.39    5.40
   0  -4  -6   73.89    6.00
   0   4   6   76.39    5.40
   0   4   6   81.09    5.50
  -1  -4  -6  787.72   24.00
  -1  -4  -6  820.42   22.80
   1   4   6  828.52   24.40
   1   4   6  832.72   22.60
  -2  -4  -6  344.17   12.90
   2   4   6  343.97   13.20
  -3  -4  -6   11.40    3.50
   3   4   6   18.50    4.20
  -4  -4  -6   71.29    6.50
   4   4   6   77.49    6.80
   5   4   6   79.49    7.70
   6   4   6    3.30    4.00
   7   4   6    4.80    4.10
   8   4   6    8.40    4.90
   9   4   6   -0.80    4.70
 -10   5   6    9.10    5.70
  -9   5   6   26.80    6.50
  -8   5   6   46.50    7.50
  -7   5   6    4.80    4.30
  -6   5   6    5.30    3.70
  -5   5   6    1.40    3.00
   4  -5  -6   37.40    6.10
  -4   5   6   40.40    5.80
   3  -5  -6    8.00    4.00
  -3   5   6    4.90    3.40
   2  -5  -6 3926.11  103.89
  -2   5   6 4000.20  100.09
  -2   5   6 3979.80  103.59
  -2   5   6 4090.99  100.49
   1  -5  -6  122.89    7.80
  -1   5   6  131.49    7.30
  -1   5   6  128.99    6.10
   0  -5  -6  665.53   20.50
   0  -5  -6  665.33   20.00
   0   5   6  685.83   20.20
   0   5   6  670.43   20.30
  -1  -5  -6  385.06   13.70
  -1  -5  -6  387.76   12.80
   1   5   6  389.36   12.20
   1   5   6  409.36   14.20
  -2  -5  -6  160.58    8.40
   2   5   6  150.28    8.40
  -3  -5  -6   31.30    5.70
   3   5   6   37.60    5.10
  -4  -5  -6   -1.10    2.80
   4   5   6    6.90    3.70
   5   5   6    3.00    3.70
   7   5   6  197.98   13.00
   8   5   6   -2.10    4.50
   9   5   6   12.80    5.70
 -10   6   6    6.20    5.40
  -9   6   6    0.30    4.40
  -8   6   6    1.80    4.20
  -7   6   6   79.19    8.80
  -6   6   6   11.60    5.00
  -5   6   6   -1.60    3.10
   4  -6  -6   24.90    4.30
  -4   6   6   37.90    5.90
   3  -6  -6    1.50    5.30
  -3   6   6   -0.70    2.50
   2  -6  -6 1391.76   40.40
  -2   6   6 1411.06   36.90
  -2   6   6 1439.86   36.50
  -2   6   6 1364.16   40.00
   1  -6  -6   30.80    3.50
   1  -6  -6   21.70    4.30
  -1   6   6   28.30    4.10
  -1   6   6   35.40    3.90
   0  -6  -6  962.50   27.80
   0  -6  -6  934.71   27.20
   0   6   6  962.90   27.40
   0   6   6  968.00   27.70
  -1  -6  -6    0.40    2.60
   1   6   6    0.10    2.40
   1   6   6    1.50    1.70
  -2  -6  -6  147.09    8.20
   2   6   6  169.28    9.30
  -3  -6  -6    3.50    2.90
   3   6   6    1.90    3.20
   4   6   6  347.87   15.30
   5   6   6  104.79    8.70
   6   6   6   -0.80    3.90
   7   6   6   12.30    5.30
   8   6   6    9.80    5.40
   9   6   6   24.60    6.90
  -9   7   6   31.80    7.80
  -8   7   6    1.80    4.30
  -7   7   6    6.40    4.60
  -6   7   6  122.39    9.70
  -5   7   6    6.50    3.70
  -4   7   6  103.19    8.30
   3  -7  -6    6.60    4.10
  -3   7   6    3.50    3.20
   2  -7  -6   58.49    7.20
  -2   7   6   69.79    7.90
  -2   7   6   37.50    3.40
   1  -7  -6    0.70    3.50
   1  -7  -6    1.30    2.00
  -1   7   6    5.60    2.30
  -1   7   6   -0.90    2.30
   0  -7  -6   92.99    5.90
   0  -7  -6   97.39    6.60
   0   7   6  107.69    6.40
   0   7   6   91.29    5.70
  -1  -7  -6   81.19    5.70
  -1  -7  -6   82.39    6.10
   1   7   6   81.99    4.80
   1   7   6   77.59    6.20
  -2  -7  -6  248.28   12.60
  -2  -7  -6  220.98    8.60
   2   7   6  225.38   10.90
   2   7   6  219.28    7.90
   3   7   6  324.17   14.10
   4   7   6  590.64   21.90
   5   7   6  152.98   10.60
   6   7   6    1.60    4.30
   7   7   6    9.90    5.50
   8   7   6   31.30    7.20
   9   7   6   20.90    6.60
  -9   8   6   11.90    6.60
  -8   8   6   -2.80    3.60
  -7   8   6   39.30   11.10
  -6   8   6    9.90    4.60
  -5   8   6  322.37   15.40
  -4   8   6   72.99    7.30
   3  -8  -6    7.30    3.50
  -3   8   6    7.30    3.60
   2  -8  -6    6.20    4.30
   2  -8  -6    4.80    2.60
  -2   8   6    4.20    2.10
  -2   8   6    0.20    3.10
   1  -8  -6    6.20    3.20
   1  -8  -6   12.90    2.90
  -1   8   6   14.90    3.20
  -1   8   6   10.60    3.30
   0  -8  -6    1.20    3.10
   0  -8  -6   -2.10    2.30
   0   8   6    0.50    1.90
   0   8   6    5.10    2.80
  -1  -8  -6    1.10    2.90
  -1  -8  -6    4.60    3.00
   1   8   6    8.80    3.40
   1   8   6    5.90    2.40
  -2  -8  -6   13.30    3.90
  -2  -8  -6   15.20    3.30
   2   8   6    7.60    2.20
   2   8   6   14.20    4.00
   3   8   6  101.89    8.30
   4   8   6   47.10    6.70
   5   8   6   50.39    7.40
   6   8   6    7.10    4.70
   7   8   6   19.10    5.70
   8   8   6    6.30    5.10
  -9   9   6    3.90    5.60
  -8   9   6   -0.50    4.60
  -7   9   6   -1.10    3.80
  -6   9   6   63.09    9.00
  -5   9   6    7.20    4.70
  -4   9   6  218.18   12.30
  -3   9   6  214.08   11.40
   2  -9  -6   23.80    3.10
   2  -9  -6   22.60    4.70
  -2   9   6   26.40    3.30
  -2   9   6   28.20    5.40
   1  -9  -6    2.20    2.60
   1  -9  -6    7.80    3.80
  -1   9   6    7.80    2.80
  -1   9   6    5.50    3.10
   0  -9  -6   80.49    6.70
   0  -9  -6   74.59    6.00
   0   9   6   81.29    5.90
   0   9   6   83.69    6.40
  -1  -9  -6   39.90    5.00
  -1  -9  -6   33.10    5.10
   1   9   6   32.80    5.10
   1   9   6   32.20    4.00
  -2  -9  -6   -0.40    3.10
  -2  -9  -6    5.50    3.10
   2   9   6    9.80    4.10
   3   9   6    5.20    3.80
   4   9   6   -3.70    3.70
   5   9   6  794.62   28.70
   6   9   6  172.88   12.70
   7   9   6    3.00    4.60
   8   9   6    1.60    4.80
  -8  10   6    3.00    4.10
  -7  10   6   10.60    5.30
  -6  10   6   -0.90    4.30
  -5  10   6   90.79    8.80
  -4  10   6   -0.80    2.90
  -3  10   6  463.25   18.60
   2 -10  -6  203.58   14.50
   2 -10  -6  182.58    7.60
  -2  10   6  190.28   10.50
  -2  10   6  173.98    7.70
   1 -10  -6    3.50    2.80
   1 -10  -6    2.70    4.10
  -1  10   6   -1.60    2.60
  -1  10   6    1.00    2.80
   0 -10  -6   13.80    3.80
   0 -10  -6   15.60    4.20
   0  10   6   22.50    4.30
  -1 -10  -6  102.29    7.80
  -1 -10  -6  104.89    7.60
   1  10   6  120.19    8.20
   1  10   6  110.99    6.70
  -2 -10  -6    0.70    3.20
   2  10   6    4.00    3.60
  -3 -10  -6  539.95   16.80
  -3 -10  -6  505.25   16.00
   3  10   6  532.35   20.60
   4  10   6  158.28   11.20
   5  10   6    7.10    4.80
   6  10   6    7.80    4.60
   7  10   6   -3.10    3.80
   8  10   6   46.40    8.50
  -8  11   6    9.60    4.90
  -7  11   6   19.30    5.70
  -6  11   6   18.60    6.00
  -5  11   6   27.90    6.80
  -4  11   6   -1.60    3.00
  -3  11   6  215.58   12.10
   2 -11  -6   51.09    4.70
  -2  11   6   63.09    7.00
  -2  11   6   53.09    4.70
   1 -11  -6    9.90    4.00
   1 -11  -6   11.80    3.70
  -1  11   6   12.20    4.40
  -1  11   6   15.20    3.70
   0 -11  -6   -0.30    3.90
   0 -11  -6    8.10    4.00
   0  11   6    0.20    3.00
   0  11   6    7.30    3.70
  -1 -11  -6   28.50    5.00
  -1 -11  -6   39.00    5.50
   1  11   6   35.20    5.60
   1  11   6   30.40    5.20
  -2 -11  -6   38.60    5.20
  -2 -11  -6   31.70    4.90
   2  11   6   34.70    6.00
  -3 -11  -6   21.50    4.00
  -3 -11  -6   11.90    3.30
   3  11   6   12.70    4.90
   4  11   6   48.20    7.10
   5  11   6    0.80    4.00
   6  11   6   21.90    6.00
   7  11   6   16.60    6.10
  -7  12   6    7.00    4.40
  -6  12   6   -1.50    3.70
  -5  12   6    4.50    4.60
  -4  12   6    4.80    3.80
  -3  12   6    5.40    4.10
   2 -12  -6  220.98    9.30
  -2  12   6  221.98   12.00
  -2  12   6  227.88    9.20
   1 -12  -6    1.40    2.90
  -1  12   6    0.50    2.90
  -1  12   6    0.90    3.10
   0 -12  -6   57.99    6.60
   0  12   6   57.49    6.20
   0  12   6   58.49    6.40
  -1 -12  -6    8.60    4.10
   1  12   6    5.20    3.80
   1  12   6    0.90    2.90
  -2 -12  -6   45.60   10.40
  -2 -12  -6   32.60    5.20
   2  12   6   25.00    5.50
  -3 -12  -6    8.30    3.60
  -3 -12  -6    0.30    3.10
   3  12   6   -3.30    3.70
   4  12   6   47.90    7.70
   5  12   6   36.90    7.00
   6  12   6    1.70    4.60
  -7  13   6    0.50    4.30
  -6  13   6   11.50    5.70
  -5  13   6   15.60    5.20
  -4  13   6    6.10    4.30
  -3  13   6   10.60    4.70
   2 -13  -6   56.49    5.40
  -2  13   6   50.39    7.10
  -2  13   6   63.19    5.10
   1 -13  -6   43.30    7.50
  -1  13   6   33.30    5.70
  -1  13   6   34.20    4.80
   0 -13  -6   -3.80    3.20
   0  13   6    1.80    3.40
   0  13   6   -1.60    3.30
  -1 -13  -6   10.70    4.40
   1  13   6    5.10    4.00
  -2 -13  -6    0.80    3.50
  -2 -13  -6   -1.00    3.80
   2  13   6   -0.20    3.50
  -3 -13  -6    9.30    3.50
   3  13   6    4.60    4.40
  -4 -13  -6   12.40    3.60
  -4 -13  -6    1.00    3.20
   6  13   6    4.20    4.90
  -6  14   6   -0.40    4.50
  -5  14   6    2.10    4.80
  -4  14   6   21.10    5.80
  -3  14   6    0.70    3.60
   2 -14  -6    3.50    3.20
  -2  14   6    9.70    3.20
  -2  14   6    5.20    4.30
   1 -14  -6   75.99    6.60
  -1  14   6   63.89    6.30
  -1  14   6   68.99    7.20
   0  14   6   31.70    5.10
   0  14   6   39.40    5.60
   1  14   6    2.80    3.60
  -2 -14  -6  111.89    9.00
  -2 -14  -6   90.79    8.30
   2  14   6   94.79    8.90
  -3 -14  -6   12.90    4.40
  -3 -14  -6   10.40    4.10
   3  14   6   21.00    9.20
  -4 -14  -6   23.10    5.70
   4  14   6   14.80    5.40
   5  14   6    7.40    5.10
  -5  15   6    5.70    4.80
  -4  15   6  123.79   10.40
  -3  15   6   -4.70    3.10
   2 -15  -6   -1.10    2.90
  -2  15   6    3.00    3.60
   1 -15  -6    7.50    4.50
  -1  15   6    5.40    4.00
  -1  15   6    5.40    3.60
   0  15   6   -1.70    2.80
   0  15   6    6.00    3.60
  -1 -15  -6    5.40    5.10
   1  15   6   -0.20    3.20
  -2 -15  -6   19.40    5.80
   2  15   6    6.20    4.20
  -3 -15  -6   11.40    6.10
  -3 -15  -6    4.00    4.30
   3  15   6    3.00    4.20
  -4 -15  -6   36.90    5.50
  -4 -15  -6   18.90    6.50
   4  15   6   15.00    5.60
  -4  16   6   30.80    6.00
  -3  16   6    2.60    3.90
  -3  16   6    3.60    2.20
   2 -16  -6    0.20    3.40
  -2  16   6   -0.40    3.50
  -2  16   6    5.60    2.90
  -1  16   6    7.40    3.90
  -1  16   6    2.90    3.30
   0  16   6   17.80    4.50
  -1 -16  -6   91.99   10.00
   1  16   6   52.09    6.80
  -2 -16  -6   11.00    5.60
   2  16   6    5.30    4.00
  -3 -16  -6   32.50    5.90
   3  16   6   23.80    6.00
  -1  17   6    8.90    4.20
  -1  17   6   10.10    3.40
   0 -17  -6    8.40    6.40
   0  17   6   23.70    4.80
   3  16  -7   -1.20    3.50
  -3 -16   7   10.20    6.40
   2  16  -7    0.20    3.30
  -2 -16   7   -0.80    5.40
   1  16  -7    8.00    4.40
  -1 -16   7    7.60    6.30
   0  16  -7  124.29    9.80
   0 -16   7  112.09   11.50
  -1  16  -7   23.60    5.40
   1 -16   7   26.20    7.50
  -2  16  -7    4.70    4.00
   2 -16   7   10.10    7.00
   4  15  -7    4.40    4.00
  -4 -15   7    6.30    5.80
   3  15  -7    3.70    4.20
  -3 -15   7    2.80    5.30
   2  15  -7    2.10    3.60
  -2 -15   7    7.20    5.50
   1  15  -7    8.80    4.20
  -1 -15   7    7.60    4.80
   0  15  -7   57.99    7.50
   0 -15   7   30.90    6.70
  -1  15  -7   54.39    7.40
   1 -15   7   36.20    8.20
   2 -15   7    1.90    5.00
  -3  15  -7   17.20    7.70
   3 -15   7   -0.20    5.50
  -4  15  -7   15.90    7.50
   4 -15   7    4.30    7.00
  -6 -14   7   44.40    9.30
   5  14  -7   13.50    5.40
  -5 -14   7   19.80    6.90
   4  14  -7   24.90    5.70
  -4 -14   7   29.60    7.40
   3  14  -7   18.20    5.30
  -3 -14   7   11.80    5.30
   2  14  -7   16.00    5.20
  -2 -14   7   -1.20    5.00
   1  14  -7   -3.40    3.60
  -1 -14   7    1.00    4.90
   0  14  -7   27.10    5.60
   0 -14   7   25.70    6.60
  -1  14  -7   32.80    5.90
   1 -14   7   28.90    7.10
  -2  14  -7   48.60    6.70
   2 -14   7   21.50    6.10
  -3  14  -7   11.60    4.30
   3 -14   7   17.50    6.70
  -4  14  -7   13.10    4.40
   4 -14   7   25.80    7.60
  -5  14  -7    3.10    3.80
   5 -14   7    6.10    7.30
   6  13  -7    4.60    3.60
  -6 -13   7    5.60    5.60
   5  13  -7    7.10    4.90
  -5 -13   7    2.80    5.10
   4  13  -7   16.50    5.10
  -4 -13   7   10.90    6.30
   3  13  -7    1.40    4.00
   2  13  -7    3.10    3.80
  -2 -13   7   -3.70    4.60
   1  13  -7   43.10    6.80
  -1 -13   7   25.90    6.60
   0  13  -7   -2.50    3.30
   0 -13   7    0.20    4.80
  -1  13  -7    8.20    4.20
   1 -13   7    3.80    6.80
  -2  13  -7   18.10    4.80
   2 -13   7   15.30    5.70
  -3  13  -7   72.19    7.50
   3 -13   7   98.69   10.70
  -4  13  -7    8.20    4.30
   4 -13   7    0.50    5.70
  -5  13  -7   72.19    7.50
   5 -13   7   66.19    9.80
   6 -13   7   12.00    6.80
   7  12  -7  128.89   11.20
  -7 -12   7  136.69   12.60
   6  12  -7    4.00    3.10
  -6 -12   7    7.20    5.80
   5  12  -7   13.90    5.20
   4  12  -7   24.80    5.90
  -4 -12   7   22.40    6.90
   3  12  -7   -6.30    3.10
  -3 -12   7    3.00    5.00
   2  12  -7  154.58   10.50
  -2 -12   7  159.58   11.30
   1  12  -7    2.20    3.60
  -1 -12   7    1.30    4.50
   0  12  -7    8.40    4.20
   0 -12   7    3.80    4.80
  -1  12  -7    4.80    4.10
   1 -12   7    7.00    5.40
  -2  12  -7    6.50    3.90
   2 -12   7    1.90    4.80
  -3  12  -7    7.10    4.10
   3 -12   7    2.10    5.80
  -4  12  -7    9.30    4.00
   4 -12   7    9.40    5.90
   5 -12   7   39.50    8.20
   6 -12   7   14.10    4.50
   6 -12   7   21.60    7.00
  -8 -11   7   23.50    7.80
   7  11  -7    1.20    3.80
  -7 -11   7    3.40    5.30
   6  11  -7   -1.70    3.90
  -6 -11   7   -1.70    5.50
   5  11  -7    3.60    3.90
  -5 -11   7    8.00    5.10
   4  11  -7   19.70    5.80
  -4 -11   7    8.70    5.60
   3  11  -7  235.18   12.70
  -3 -11   7  209.28   12.70
   2  11  -7   44.20    6.80
  -2 -11   7   31.20    6.10
   1  11  -7   53.09    7.10
  -1 -11   7   62.29    8.70
   0  11  -7   -2.70    3.20
   0 -11   7    1.60    3.50
  -1  11  -7   14.70    4.50
   1 -11   7   14.90    5.50
  -2  11  -7   -2.70    3.10
   2 -11   7    3.20    4.90
  -3  11  -7   11.60    4.20
   3 -11   7   11.50    5.40
  -4  11  -7    2.10    3.70
   4 -11   7    2.70    4.80
   5 -11   7   48.10   11.40
   6 -11   7    9.30    4.00
   6 -11   7   16.00    6.00
   7 -11   7    8.90    5.20
   7 -11   7   11.90    4.80
   8  10  -7    7.30    4.90
  -8 -10   7    1.90    5.80
   7  10  -7    4.40    4.30
   6  10  -7   27.80    5.60
  -6 -10   7   31.20    7.10
   5  10  -7    4.60    3.40
  -5 -10   7   12.70    5.50
   4  10  -7    0.90    3.90
  -4 -10   7    1.60    4.70
   3  10  -7  113.39    9.20
  -3 -10   7  126.59   10.00
   2  10  -7  187.18   10.90
  -2 -10   7  205.78   11.80
   1  10  -7   11.90    4.00
  -1 -10   7    2.10    3.80
   0  10  -7    3.70    3.60
   0 -10   7   -2.30    3.40
  -1  10  -7  116.89    8.50
   1 -10   7  101.79    9.20
  -2  10  -7    8.10    4.10
   2 -10   7    9.00    5.00
  -3  10  -7  183.48   10.50
   3 -10   7  173.28   11.80
  -4  10  -7   14.30    4.70
   4 -10   7   17.70    5.40
   5 -10   7  212.88   13.00
   6 -10   7   -7.30    2.70
   6 -10   7   -5.80    4.90
   7 -10   7   12.00    5.10
   7 -10   7   16.80    4.80
   8   9  -7    4.00    4.50
  -8  -9   7   -2.20    5.10
   7   9  -7   -0.60    3.90
  -7  -9   7    3.30    4.80
   6   9  -7   34.50    6.10
  -6  -9   7   46.40    7.60
   5   9  -7  203.28   11.70
  -5  -9   7  196.38   12.30
   4   9  -7  163.68   10.60
  -4  -9   7  169.88   11.40
   3   9  -7    9.40    4.20
  -3  -9   7    2.90    4.00
   2   9  -7  139.99    9.20
  -2  -9   7  131.49    9.80
   1   9  -7  121.69    8.40
  -1  -9   7  129.69    9.20
   0   9  -7    7.30    3.40
   0  -9   7    1.80    3.40
  -1   9  -7   -1.80    2.90
   1  -9   7    0.20    3.20
   1  -9   7    6.70    4.50
  -2   9  -7    1.70    3.40
   2  -9   7    3.00    3.30
   2  -9   7    0.60    4.30
  -3   9  -7   80.29    7.70
   3  -9   7   72.49    8.40
  -4   9  -7  412.76   16.40
   4  -9   7  419.86   17.60
   5  -9   7  186.68   11.70
   5  -9   7  189.68   10.90
   6  -9   7    2.40    4.50
   6  -9   7   11.30    4.10
   7  -9   7   -0.50    4.30
   7  -9   7   -3.70    3.00
   8  -9   7   10.60    5.00
   8  -9   7   -1.20    3.80
   9   8  -7   12.30    5.30
  -9  -8   7   20.10    7.60
   8   8  -7    5.30    4.30
  -8  -8   7    3.70    8.80
   7   8  -7    5.60    4.60
  -7  -8   7   -0.60    4.50
   6   8  -7   31.70    6.20
  -6  -8   7   31.00    6.60
   5   8  -7   16.90    5.10
  -5  -8   7   19.10    5.60
   4   8  -7    7.00    4.00
  -4  -8   7   11.20    4.90
   3   8  -7  164.28   10.00
  -3  -8   7  164.88   10.70
   2   8  -7  633.24   24.60
   2   8  -7  526.05   19.60
  -2  -8   7  526.65   20.20
   1   8  -7  214.38   10.50
   1   8  -7  196.38    9.90
  -1  -8   7  183.28   10.60
  -1  -8   7  206.08   10.30
   0   8  -7  336.77   13.40
   0  -8   7  306.27   13.60
   0  -8   7  303.37   13.00
  -1   8  -7   56.49    6.20
   1  -8   7   46.70    6.20
   1  -8   7   56.29    6.00
   1  -8   7   51.79    6.00
  -2   8  -7  202.98   10.40
   2  -8   7  197.28   10.00
   2  -8   7  226.28   12.70
   2  -8   7  201.68   11.00
  -3   8  -7    2.70    3.50
   3  -8   7    8.60    4.50
   3  -8   7    1.50    3.10
  -4   8  -7   -2.60    3.30
   4  -8   7    1.20    4.00
   5  -8   7   65.69    7.60
   5  -8   7   74.09    7.40
   6  -8   7   45.50    6.90
   6  -8   7   52.89    6.80
   7  -8   7    8.70    5.10
   7  -8   7    3.70    3.60
   8  -8   7   12.70    4.30
   8  -8   7   29.60    6.70
   9   7  -7   47.90    7.60
  -9  -7   7   58.99   10.10
   8   7  -7    7.00    7.40
  -8  -7   7   -5.30    4.70
   7   7  -7   25.40    5.70
  -7  -7   7   25.10    6.80
   6   7  -7    3.70    3.70
  -6  -7   7    2.50    4.50
   5   7  -7    9.30    4.00
  -5  -7   7    2.80    4.30
   4   7  -7  477.85   18.10
  -4  -7   7  466.55   18.70
   3   7  -7  193.68    9.90
   3   7  -7  189.08   10.30
  -3  -7   7  192.38   10.50
  -3  -7   7  204.28   11.20
   2   7  -7  269.87   12.00
   2   7  -7  281.07   11.90
  -2  -7   7  257.17   11.90
  -2  -7   7  256.77   12.30
   1   7  -7   74.39    5.80
   1   7  -7   70.19    6.40
  -1  -7   7   69.99    6.70
  -1  -7   7   64.59    6.00
   0   7  -7   81.59    6.30
   0   7  -7   94.99    6.90
   0  -7   7   94.09    7.30
   0  -7   7   96.29    6.70
  -1   7  -7   30.90    4.50
   1  -7   7   45.50    6.20
   1  -7   7   19.20    3.40
   1  -7   7   25.90    4.70
  -2   7  -7   36.90    5.30
   2  -7   7   42.30    5.30
   2  -7   7   34.20    4.80
   2  -7   7   33.30    5.10
  -3   7  -7   38.30    5.70
   3  -7   7   29.60    5.10
   3  -7   7   40.80    5.10
   3  -7   7   40.30    6.30
  -4   7  -7   58.29    6.50
   4  -7   7   59.19    7.00
   4  -7   7   56.49    5.90
   4  -7   7   49.90    6.40
   5  -7   7    1.20    4.10
   5  -7   7    8.10    4.00
   6  -7   7    5.00    3.70
   6  -7   7    2.00    4.00
   7  -7   7   23.40    6.10
   7  -7   7   13.80    4.60
   8  -7   7   59.39    8.10
   8  -7   7   47.10    7.00
   9   6  -7  121.39   10.20
  -9  -6   7  113.89   12.10
   8   6  -7    5.40    4.60
  -8  -6   7    3.20    5.40
   7   6  -7   -0.20    3.80
  -7  -6   7    1.10    5.10
   6   6  -7   22.20    5.20
  -6  -6   7   15.70    5.30
   5   6  -7   -0.60    2.80
  -5  -6   7    0.20    3.70
   4   6  -7   52.89    6.30
   4   6  -7   37.20    5.20
  -4  -6   7   63.09    7.30
  -4  -6   7   49.20    6.30
   3   6  -7   63.19    6.30
   3   6  -7   67.39    5.80
  -3  -6   7   51.69    5.80
  -3  -6   7   61.99    6.70
   2   6  -7  561.24   19.10
   2   6  -7  553.74   18.90
  -2  -6   7  555.04   19.10
  -2  -6   7  563.44   19.80
   1   6  -7    9.90    3.20
   1   6  -7    4.50    2.90
  -1  -6   7    7.10    3.70
  -1  -6   7    2.70    3.40
   0   6  -7    5.60    3.20
   0   6  -7   11.70    3.30
   0  -6   7    2.10    3.40
   0  -6   7    3.50    2.90
  -1   6  -7    7.30    3.10
   1  -6   7    4.50    2.60
   1  -6   7   15.80    4.90
  -2   6  -7    2.60    3.00
   2  -6   7    1.20    3.40
   2  -6   7    0.20    2.60
  -3   6  -7    3.50    3.40
   3  -6   7    8.90    3.60
   3  -6   7    6.80    2.90
   3  -6   7    9.70    3.90
   4  -6   7  196.28   10.20
   4  -6   7  201.48   10.20
   4  -6   7  222.18   10.70
   5  -6   7   64.29    7.30
   5  -6   7   57.39    6.80
   5  -6   7   69.89    6.50
   6  -6   7   10.40    4.70
   6  -6   7   10.30    4.20
   7  -6   7    3.30    4.90
   7  -6   7   16.50    4.70
   8  -6   7    2.40    4.10
   8  -6   7    2.30    4.30
   9  -6   7   11.70    5.10
   9  -6   7    7.80    5.50
  10   5  -7   11.20    5.10
 -10  -5   7    4.80    6.60
   9   5  -7   14.80    5.30
  -9  -5   7   22.80    7.40
   8   5  -7   -2.30    3.90
  -8  -5   7    4.50    5.40
   7   5  -7   84.39    8.20
  -7  -5   7   79.89    9.20
   6   5  -7   63.69    7.30
  -6  -5   7   60.99    8.10
   5   5  -7   28.80    5.20
  -5  -5   7   34.50    6.20
  -5  -5   7   27.20    5.00
   4   5  -7   14.90    4.30
   4   5  -7   15.50    3.90
  -4  -5   7   19.90    4.80
  -4  -5   7   14.50    4.00
   3   5  -7   11.10    3.60
   3   5  -7    9.50    3.20
  -3  -5   7   11.80    4.20
   2   5  -7  510.55   17.70
  -2  -5   7  523.95   17.80
  -2  -5   7  525.25   20.50
   1   5  -7   94.69    6.80
   1   5  -7   99.89    6.40
  -1  -5   7  103.39    6.80
  -1  -5   7  100.69    7.20
   0   5  -7  133.09    7.70
   0   5  -7  136.49    7.30
   0  -5   7  143.79    7.60
   0  -5   7  146.79    8.30
  -1   5  -7   12.50    3.40
  -1   5  -7   17.50    3.30
   1  -5   7   16.60    3.30
   1  -5   7   12.40    3.20
  -2   5  -7  193.78   12.20
   2  -5   7  179.18    8.70
   2  -5   7  177.58    8.70
   2  -5   7  174.28    8.90
  -3   5  -7   -0.80    2.80
   3  -5   7    1.60    2.40
   3  -5   7   -0.80    3.00
   3  -5   7   -0.30    2.70
   4  -5   7   59.99    6.20
   4  -5   7   71.39    5.90
   4  -5   7   66.69    6.10
   5  -5   7  197.18   10.10
   5  -5   7  201.98   10.70
   5  -5   7  184.98    9.80
   5  -5   7  190.48   10.10
   6  -5   7    1.10    4.10
   6  -5   7    1.30    3.40
   6  -5   7    4.40    3.00
   7  -5   7    1.30    4.00
   7  -5   7    3.50    4.50
   8  -5   7    2.70    3.80
   8  -5   7    9.30    4.90
   9  -5   7   -1.20    4.00
   9  -5   7    7.00    5.90
  10   4  -7   20.70    7.10
 -10  -4   7    7.90    6.80
   9   4  -7   43.40    6.80
  -9  -4   7   38.70   10.00
   8   4  -7    9.70    4.70
  -8  -4   7    1.50    4.80
   7   4  -7   35.20    5.90
  -7  -4   7   25.10    6.30
   6   4  -7   59.79    6.90
  -6  -4   7   63.29    6.90
  -6  -4   7   67.99    8.00
   5   4  -7    7.40    4.00
   5   4  -7    6.80    3.70
  -5  -4   7    5.80    4.20
  -5  -4   7    8.80    3.70
   4   4  -7    1.10    2.70
   4   4  -7   -0.10    2.90
  -4  -4   7    0.90    3.40
  -4  -4   7   -4.00    2.30
   3   4  -7   23.70    4.30
   3   4  -7   19.10    3.90
  -3  -4   7   25.30    4.80
  -3  -4   7   21.80    4.20
   2   4  -7  852.91   25.80
   2   4  -7  854.71   26.10
  -2  -4   7  845.02   26.60
  -2  -4   7  887.51   26.00
   1   4  -7    4.90    3.00
   1   4  -7    7.90    3.20
  -1  -4   7    1.90    3.50
  -1  -4   7    9.80    3.20
   0   4  -7   57.79    5.70
   0   4  -7   54.99    5.00
   0  -4   7   51.49    5.90
   0  -4   7   54.09    5.30
  -1   4  -7   62.59    6.00
  -1   4  -7   66.39    5.10
   1  -4   7   72.09    5.90
   1  -4   7   75.89    5.70
  -2   4  -7  244.58   10.80
   2  -4   7  248.28   10.20
   2  -4   7  231.58    9.90
   2  -4   7  245.68   10.40
   3  -4   7  131.29    7.10
   3  -4   7  120.49    7.00
   3  -4   7  113.39    7.20
   4  -4   7   64.19    6.00
   4  -4   7   74.89    6.50
   4  -4   7   70.89    5.50
   4  -4   7   81.19    6.50
   5  -4   7  105.09    7.80
   5  -4   7   86.69    6.50
   5  -4   7   95.39    7.30
   5  -4   7  110.09    7.30
   6  -4   7  310.57   15.00
   6  -4   7  327.87   13.40
   6  -4   7  310.97   14.50
   7  -4   7    6.00    4.20
   7  -4   7   13.20    4.80
   7  -4   7    9.20    3.20
   8  -4   7   16.20    4.70
   8  -4   7    7.20    4.50
   8  -4   7    5.90    4.20
   9  -4   7   49.00    6.90
  10   3  -7    8.20    4.60
 -10  -3   7   10.20    7.30
   9   3  -7  390.66   16.50
   8   3  -7  105.09    8.70
  -8  -3   7  108.49   10.70
   7   3  -7    2.40    3.90
  -7  -3   7    6.70    5.00
  -7  -3   7    9.90    3.30
   6   3  -7   27.90    5.00
  -6  -3   7   36.50    6.80
  -6  -3   7   32.60    5.10
   5   3  -7   54.79    5.90
   5   3  -7   50.99    6.40
  -5  -3   7   56.69    7.40
  -5  -3   7   48.20    5.60
   4   3  -7   13.90    3.80
   4   3  -7   10.40    3.30
  -4  -3   7    9.20    3.10
  -4  -3   7   13.40    4.30
   3   3  -7   72.09    6.10
   3   3  -7   56.79    5.70
  -3  -3   7   63.29    5.40
  -3  -3   7   61.99    6.50
   2   3  -7   98.19    6.70
   2   3  -7  114.99    7.00
  -2  -3   7  104.29    7.60
  -2  -3   7  107.49    6.70
   1   3  -7  654.23   20.60
   1   3  -7  658.13   20.50
  -1  -3   7  666.63   20.40
  -1  -3   7  665.03   21.20
   0   3  -7  256.57   10.30
   0   3  -7  265.67   11.00
   0  -3   7  264.97   11.00
   0  -3   7  272.67   10.70
  -1   3  -7  169.28    7.60
  -1   3  -7  178.88    9.00
   1  -3   7  177.18    8.60
   1  -3   7  181.98    8.50
  -2   3  -7   20.50    4.20
   2  -3   7   25.40    4.20
   2  -3   7   17.90    3.50
   2  -3   7   16.90    3.10
   3  -3   7   72.39    5.70
   3  -3   7   67.99    5.00
   3  -3   7   68.89    5.30
   4  -3   7   14.50    3.70
   4  -3   7   12.70    3.00
   4  -3   7   18.80    4.20
   4  -3   7    3.90    2.70
   5  -3   7   17.60    3.80
   5  -3   7   22.40    4.60
   5  -3   7   19.80    3.60
   5  -3   7   20.70    4.00
   6  -3   7  303.57   12.70
   6  -3   7  340.37   12.60
   6  -3   7  295.17   14.20
   7  -3   7    2.20    3.80
   7  -3   7    2.30    2.90
   7  -3   7   12.10    4.70
   8  -3   7   10.70    4.60
   8  -3   7   18.10    4.60
   8  -3   7   23.90    4.50
   9  -3   7   15.90    6.60
   9  -3   7   21.60    4.40
   9  -3   7   22.90    5.00
  10   2  -7   21.10    4.90
 -10  -2   7   16.60    6.60
   9   2  -7    8.30    4.30
  -9  -2   7   12.90   12.00
   8   2  -7   10.90    4.30
  -8  -2   7    3.00    5.00
   7   2  -7    0.60    3.70
  -7  -2   7    4.20    4.30
  -7  -2   7    0.40    3.10
   6   2  -7    4.00    3.50
  -6  -2   7    9.70    4.70
  -6  -2   7    0.70    2.70
   5   2  -7  245.28   10.50
   5   2  -7  226.48   11.40
  -5  -2   7  246.68   12.40
   4   2  -7  163.88    8.10
  -4  -2   7  162.58    8.10
  -4  -2   7  169.78    9.80
   3   2  -7    3.20    2.60
   3   2  -7    1.70    2.60
  -3  -2   7    4.10    2.50
  -3  -2   7    2.90    3.20
   2   2  -7  169.88    8.20
   2   2  -7  171.48    8.70
  -2  -2   7  172.68    8.10
  -2  -2   7  166.28    9.10
   1   2  -7   12.80    3.50
   1   2  -7   14.80    3.80
  -1  -2   7   13.60    3.40
  -1  -2   7   10.00    3.80
   0   2  -7  353.56   12.90
   0   2  -7  360.76   12.50
   0  -2   7  348.67   12.60
   0  -2   7  356.46   13.10
  -1   2  -7    1.30    1.30
  -1   2  -7    3.00    3.20
   1  -2   7   -1.70    2.60
   1  -2   7    1.40    2.60
   2  -2   7   32.00    3.90
   2  -2   7   29.00    4.10
   3  -2   7    6.40    2.60
   3  -2   7    7.30    2.80
   3  -2   7    7.70    4.70
   3  -2   7   10.80    2.60
   4  -2   7   22.90    4.10
   4  -2   7   27.80    3.70
   4  -2   7   31.40    5.00
   4  -2   7   27.10    3.70
   5  -2   7   42.10    5.30
   5  -2   7   36.30    4.10
   5  -2   7   43.60    4.90
   5  -2   7   47.40    6.20
   6  -2   7  100.99    6.50
   6  -2   7   99.09    6.40
   6  -2   7  108.99    8.70
   7  -2   7  112.29    9.20
   7  -2   7  119.09    7.20
   7  -2   7  118.39    7.30
   8  -2   7   13.90    4.10
   8  -2   7   13.50    3.90
   8  -2   7    3.40    4.40
   9  -2   7   -1.80    4.60
   9  -2   7   12.60    4.70
  10   1  -7    2.00    3.70
   9   1  -7   61.49    7.00
   8   1  -7    2.80    3.80
  -8  -1   7   -3.00    4.50
  -8  -1   7   -1.30    2.50
   7   1  -7   -1.30    3.20
  -7  -1   7    0.70    2.70
  -7  -1   7   -4.10    4.00
   6   1  -7   41.10    5.20
  -6  -1   7   48.60    7.10
  -6  -1   7   48.60    5.50
   5   1  -7   42.90    4.90
   5   1  -7   40.40    6.20
  -5  -1   7   44.40    6.40
  -5  -1   7   39.50    4.70
   4   1  -7   16.60    3.40
   4   1  -7   14.00    4.70
  -4  -1   7   16.10    4.80
  -4  -1   7   12.70    2.80
   3   1  -7    2.70    2.60
   3   1  -7    1.40    3.00
  -3  -1   7    1.50    2.30
  -3  -1   7    3.60    3.60
   2   1  -7   10.30    3.70
   2   1  -7    7.00    3.10
  -2  -1   7    9.60    2.90
  -2  -1   7   10.00    4.10
   1   1  -7  811.32   24.00
   1   1  -7  836.92   24.50
  -1  -1   7  836.52   23.90
  -1  -1   7  814.02   24.70
   0   1  -7  351.96   13.00
   0   1  -7  361.96   12.40
   0  -1   7  356.06   12.50
   0  -1   7  358.26   12.80
  -1   1  -7  153.08    8.10
  -1   1  -7  143.99    6.60
   1  -1   7  141.59    7.20
   1  -1   7  154.08    7.60
  -2   1  -7  312.47   10.30
   2  -1   7  314.77   12.20
   2  -1   7  305.37   11.70
   2  -1   7  309.17   10.70
   3  -1   7   26.70    4.00
   3  -1   7   25.30    3.00
   3  -1   7   25.80    3.30
   3  -1   7   20.60    4.60
   4  -1   7    0.90    2.50
   4  -1   7    3.90    2.80
   4  -1   7    1.90    1.60
   4  -1   7    1.30    2.10
   5  -1   7   58.89    4.60
   5  -1   7   53.39    5.90
   5  -1   7   53.39    4.30
   5  -1   7   57.59    6.50
   6  -1   7    4.60    2.50
   6  -1   7    4.30    3.80
   6  -1   7    1.40    2.70
   7  -1   7   30.20    4.00
   7  -1   7   27.80    4.10
   7  -1   7   17.00    4.90
   8  -1   7    2.30    4.40
   8  -1   7    0.60    2.70
   9  -1   7    5.10    4.70
  10   0  -7    7.40    4.30
 -10   0   7    1.60    5.60
   9   0  -7    9.40    4.20
  -9   0   7   -0.70    5.10
  -9   0   7   -1.40    3.10
   8   0  -7   -0.30    3.50
  -8   0   7   -3.20    4.60
  -8   0   7   -0.50    2.90
   7   0  -7   -5.80    2.90
  -7   0   7    0.00    2.50
  -7   0   7   -4.80    3.70
   6   0  -7   -1.50    2.80
  -6   0   7    2.60    4.00
  -6   0   7   -0.20    2.50
   5   0  -7    0.80    2.50
   5   0  -7    5.90    3.80
  -5   0   7    5.00    3.90
  -5   0   7    5.40    2.60
   4   0  -7   -1.20    2.10
   4   0  -7    2.60    3.50
  -4   0   7   -0.20    2.10
  -4   0   7   -4.40    2.80
   3   0  -7    0.60    2.40
   3   0  -7    1.40    3.40
  -3   0   7   -0.90    2.30
  -3   0   7    0.10    3.20
   2   0  -7   -1.50    2.50
   2   0  -7    0.80    3.30
  -2   0   7   -1.70    2.70
  -2   0   7   -2.40    1.80
   1   0  -7   -0.40    3.00
   1   0  -7   -0.90    2.80
  -1   0   7    2.60    2.40
  -1   0   7   -0.20    3.10
   0   0  -7   -0.50    1.50
   0   0  -7   -0.10    3.00
   0   0   7    0.20    2.50
   0   0   7    0.10    2.80
   1   0   7    5.90    2.80
   1   0   7    1.60    2.60
   1   0   7   -0.50    2.20
  -2   0  -7   12.90    2.20
   2   0   7    6.50    2.50
   2   0   7    9.80    3.10
   2   0   7   10.40    2.70
   3   0   7    0.10    1.90
   3   0   7   -3.10    2.20
   3   0   7    1.30    1.50
   3   0   7    0.60    2.70
   4   0   7    0.10    2.60
   4   0   7    1.20    2.60
   4   0   7    0.10    1.80
   5   0   7   -0.30    3.00
   5   0   7    4.90    4.00
   6   0   7   -0.50    3.20
   7   0   7   -0.10    3.80
   8   0   7    0.80    3.90
   9   0   7    4.30    4.80
  10  -1  -7    3.60    3.80
 -10   1   7   11.70    4.30
 -10   1   7   -2.90    4.70
   9  -1  -7   64.89    6.90
  -9   1   7   49.90    8.90
  -9   1   7   51.49    5.70
   8  -1  -7    2.30    3.20
  -8   1   7    3.30    2.90
  -8   1   7   -0.40    4.30
   7  -1  -7   -1.80    2.80
  -7   1   7   -2.20    3.80
  -7   1   7   -1.10    2.20
   6  -1  -7   41.80    4.40
  -6   1   7   41.70    4.40
  -6   1   7   40.90    6.90
   5  -1  -7   30.50    3.60
   5  -1  -7   23.70    5.30
  -5   1   7   36.40    6.50
  -5   1   7   31.90    3.80
   4  -1  -7   13.60    6.70
   4  -1  -7   15.70    2.90
  -4   1   7   17.00    2.90
  -4   1   7   18.30    4.40
   3  -1  -7   -1.00    3.30
   3  -1  -7   -0.10    2.30
  -3   1   7   -1.30    3.10
  -3   1   7    4.20    2.30
   2  -1  -7    7.00    3.80
   2  -1  -7    6.20    2.90
  -2   1   7   13.70    4.50
  -2   1   7    5.90    2.50
   1  -1  -7  791.52   23.70
   1  -1  -7  817.32   23.20
  -1   1   7  795.52   22.80
  -1   1   7  784.92   23.90
   0   1   7  371.66   12.30
   0   1   7  336.87   12.30
  -1  -1  -7  151.68    6.50
   1   1   7  154.98    7.60
   1   1   7  152.38    6.90
   1   1   7  161.88    8.00
  -2  -1  -7  321.87    9.80
   2   1   7  326.77   12.40
   2   1   7  317.27   10.20
   2   1   7  311.67   12.10
   3   1   7   25.00    4.30
   3   1   7   41.60    9.00
   4   1   7   -1.60    2.50
   5   1   7   50.69    6.60
   6   1   7    3.10    3.40
   7   1   7   27.00    5.70
   8   1   7   -0.50    4.50
   9   1   7    0.10    4.90
  10  -2  -7   16.20    4.20
 -10   2   7   14.60    4.30
 -10   2   7   21.10    6.50
   9  -2  -7    5.20    3.20
  -9   2   7    6.80    2.70
  -9   2   7    9.60    5.50
   8  -2  -7    6.30    3.10
  -8   2   7    7.10    4.80
  -8   2   7    3.50    2.40
   7  -2  -7    3.00    2.70
  -7   2   7    2.90    3.60
  -7   2   7   -1.40    2.10
   6  -2  -7    1.80    2.40
  -6   2   7    5.50    4.40
  -6   2   7    3.90    2.10
   5  -2  -7  263.57   13.20
   5  -2  -7  281.87    9.50
  -5   2   7  269.37    9.60
  -5   2   7  277.17   13.60
   4  -2  -7  174.78    6.80
   4  -2  -7  161.38   10.90
  -4   2   7  165.18    9.80
  -4   2   7  164.78    7.70
   3  -2  -7   -0.20    2.10
   3  -2  -7    5.20    3.90
  -3   2   7    3.30    3.50
  -3   2   7   -1.70    1.90
   2  -2  -7  161.18    8.90
   2  -2  -7  165.98    7.30
  -2   2   7  158.08    6.70
  -2   2   7  166.78    9.00
   1  -2  -7   19.70    4.50
  -1   2   7   10.00    3.80
   0  -2  -7  346.97   12.10
   0   2   7  348.07   12.20
   0   2   7  343.87   12.20
   0   2   7  347.67   12.00
  -1  -2  -7    1.90    2.40
   1   2   7   -0.40    2.40
   1   2   7   -1.00    2.40
   1   2   7    1.50    2.50
   2   2   7   61.89    3.80
   2   2   7   55.99    5.30
  -3  -2  -7    5.90    3.10
   3   2   7    3.60    2.80
  -4  -2  -7   26.40    4.70
   4   2   7   26.80    4.90
   5   2   7   32.40    5.30
   6   2   7   95.39    8.60
   7   2   7  111.49    9.80
   8   2   7   13.60   10.00
   9   2   7    5.00    5.00
 -10   3   7   10.10    5.00
   9  -3  -7  350.06   11.60
  -9   3   7  348.57   18.40
  -9   3   7  346.57   11.70
   8  -3  -7  100.19    5.40
  -8   3   7  117.99   10.80
  -8   3   7   85.19    5.10
   7  -3  -7    1.50    2.40
  -7   3   7   -1.10    3.60
  -7   3   7    4.90    3.30
   6  -3  -7    8.50    2.50
  -6   3   7    5.20    2.20
  -6   3   7    2.80    3.90
   5  -3  -7   51.79    3.70
   5  -3  -7   49.40    6.70
  -5   3   7   43.70    3.50
  -5   3   7   46.40    6.30
   4  -3  -7    9.90    2.20
   4  -3  -7    6.40    3.80
  -4   3   7   18.80    4.60
  -4   3   7    7.50    1.90
   3  -3  -7   55.09    4.00
   3  -3  -7   57.89    6.50
  -3   3   7   54.79    6.30
  -3   3   7   52.39    3.60
   2  -3  -7  100.19    7.70
  -2   3   7   98.39    7.20
  -2   3   7  112.29    5.40
  -2   3   7  111.59    5.90
   1  -3  -7  610.24   19.90
  -1   3   7  640.44   20.00
  -1   3   7  634.14   18.30
  -1   3   7  617.54   18.50
   0  -3  -7  261.07   10.00
   0   3   7  244.18    9.80
   0   3   7  248.48    9.90
   0   3   7  260.17    9.80
  -1  -3  -7  159.78    6.80
   1   3   7  153.98    6.80
   1   3   7  170.08    8.00
  -2  -3  -7   19.30    4.10
   2   3   7   20.50    3.80
  -3  -3  -7   47.10    8.40
   3   3   7   72.29    6.20
  -4  -3  -7    1.80    2.80
   4   3   7    8.00    3.20
   5   3   7   24.10    5.30
   6   3   7  302.87   15.00
   7   3   7   10.80    4.40
   8   3   7    6.90    5.30
   9   3   7   17.80    6.20
 -10   4   7    9.00    6.30
  -9   4   7   31.30    7.10
  -8   4   7    0.80    4.10
  -7   4   7   32.50    6.30
  -6   4   7   59.59    7.50
  -5   4   7    7.90    3.80
   4  -4  -7   -1.10    3.50
  -4   4   7    2.70    2.90
   3  -4  -7   15.30    4.60
  -3   4   7   18.60    7.10
  -3   4   7   18.20    2.20
  -3   4   7   22.80    2.60
   2  -4  -7  855.11   26.30
  -2   4   7  856.91   23.90
  -2   4   7  845.22   26.00
  -2   4   7  800.72   23.10
   1  -4  -7    6.20    3.70
  -1   4   7    7.30    2.50
  -1   4   7    8.80    2.50
  -1   4   7    8.50    3.10
   0  -4  -7   51.39    5.50
   0   4   7   47.20    4.70
   0   4   7   48.10    4.60
   0   4   7   48.90    4.30
  -1  -4  -7   57.19    5.20
  -1  -4  -7   55.49    4.60
   1   4   7   54.19    4.10
   1   4   7   55.69    5.20
  -2  -4  -7  226.98   10.30
   2   4   7  255.07   10.90
  -3  -4  -7  109.39    7.40
   3   4   7  121.69    7.80
   4   4   7   78.09    7.10
   5   4   7   83.29    7.90
   6   4   7  294.27   15.10
   7   4   7    8.10    4.80
   8   4   7    1.40    4.40
   9   4   7   29.80    7.40
 -10   5   7   -2.90    5.00
  -9   5   7   14.10    5.20
  -8   5   7    3.20    4.10
  -7   5   7   69.79    9.20
  -6   5   7   26.50    6.10
  -5   5   7   33.60    6.60
   4  -5  -7    9.80    4.20
  -4   5   7   18.70    4.40
   3  -5  -7    7.10    4.50
  -3   5   7   10.30    2.00
  -3   5   7   11.00    4.10
  -3   5   7    9.90    1.80
   2  -5  -7  479.85   18.00
  -2   5   7  513.05   17.80
  -2   5   7  510.15   14.80
  -2   5   7  502.45   15.10
  -1   5   7  108.29    5.80
  -1   5   7  100.79    5.30
  -1   5   7   97.59    6.50
   0  -5  -7  120.89    7.20
   0  -5  -7  129.49    6.80
   0   5   7  119.79    6.70
   0   5   7  131.29    6.70
  -1  -5  -7    7.10    3.00
  -1  -5  -7    1.90    2.60
   1   5   7    8.00    2.30
   1   5   7    7.40    2.80
  -2  -5  -7  172.88    8.80
  -3  -5  -7   -0.50    2.60
   3   5   7    1.00    2.60
   4   5   7   71.89    7.10
   5   5   7  188.58   11.60
   6   5   7    6.10    4.30
   7   5   7    0.50    4.40
   8   5   7   -1.80    4.20
   9   5   7  -10.00    4.00
  -9   6   7   91.79   10.30
  -8   6   7    4.00    4.10
  -7   6   7    1.70    4.00
  -6   6   7    6.80    3.90
  -5   6   7    0.40    3.30
   4  -6  -7   36.60    6.90
  -4   6   7   54.29    7.30
   3  -6  -7   56.69    7.00
  -3   6   7   59.79    3.20
  -3   6   7   56.99    6.20
  -3   6   7   61.79    3.50
   2  -6  -7  523.45   19.10
  -2   6   7  542.85   15.90
  -2   6   7  514.35   18.50
  -2   6   7  526.55   16.10
   1  -6  -7    6.40    3.60
  -1   6   7   11.90    2.70
  -1   6   7    5.20    2.60
   0  -6  -7    3.90    3.30
   0  -6  -7    7.00    2.70
   0   6   7    0.50    2.10
   0   6   7    2.70    2.20
  -1  -6  -7    9.40    3.30
  -1  -6  -7    8.70    3.00
   1   6   7    9.10    2.40
   1   6   7    6.30    2.80
   2   6   7    2.60    2.80
  -3  -6  -7   15.70    4.00
   3   6   7   18.30    4.30
   4   6   7  196.58   11.40
   5   6   7   46.80    7.00
   6   6   7    5.90    4.10
   7   6   7    1.60    4.30
   8   6   7   -3.40    4.30
   9   6   7    8.40    5.50
  -9   7   7   36.40    8.10
  -8   7   7    0.60    3.90
  -7   7   7   14.50    6.60
  -6   7   7   -1.30    3.20
  -5   7   7    3.80    4.00
  -4   7   7  445.56   18.10
   3  -7  -7  176.78   10.70
  -3   7   7  193.08   10.40
   2  -7  -7  240.58   12.00
  -2   7   7  238.48   11.20
  -2   7   7  254.07    9.90
  -2   7   7  249.97    9.00
   1  -7  -7   53.79    6.20
   1  -7  -7   67.39    4.70
  -1   7   7   71.39    5.10
  -1   7   7   65.09    5.60
   0  -7  -7   84.19    6.40
   0  -7  -7   75.99    5.60
   0   7   7   83.09    5.60
   0   7   7   88.79    6.10
  -1  -7  -7   23.60    4.10
  -1  -7  -7   28.70    4.20
   1   7   7   33.60    4.90
   1   7   7   23.80    3.30
  -2  -7  -7   38.70    5.20
   2   7   7   53.59    6.40
   2   7   7   34.00    3.10
   3   7   7   39.70    6.20
   4   7   7   66.49    8.10
   5   7   7    5.10    4.10
   6   7   7    5.00    4.40
   7   7   7   10.50    5.20
   8   7   7   43.50    8.00
  -9   8   7    9.70    5.90
  -8   8   7    2.20    4.80
  -7   8   7   -1.70    3.50
  -6   8   7   14.80    4.90
  -5   8   7   12.30    4.50
  -4   8   7   14.70    5.30
   3  -8  -7  154.78   12.20
  -3   8   7  134.19    9.10
   2  -8  -7  475.45   18.40
  -2   8   7  460.05   17.50
  -2   8   7  474.95   14.20
  -2   8   7  473.65   14.70
   1  -8  -7  188.88    8.20
  -1   8   7  191.28    8.50
  -1   8   7  188.18    9.40
   0  -8  -7  307.47   12.60
   0  -8  -7  280.87   11.40
   0   8   7  300.27   12.00
   0   8   7  294.87   11.70
  -1  -8  -7   53.19    5.70
  -1  -8  -7   57.49    5.60
   1   8   7   51.39    5.60
   1   8   7   48.20    4.30
  -2  -8  -7  193.08    8.40
  -2  -8  -7  184.58   10.00
   2   8   7  189.18    7.50
   2   8   7  189.18   10.40
   3   8   7    3.30    3.20
   4   8   7    3.60    4.00
   5   8   7   76.49    8.50
   6   8   7   60.19   12.00
   7   8   7    1.20    4.50
   8   8   7   12.50    6.30
  -8   9   7    5.10    4.00
  -7   9   7   -0.80    3.30
  -6   9   7   44.50    8.40
  -5   9   7  162.98   11.20
  -4   9   7  152.78   10.30
  -3   9   7   -2.90    2.70
   2  -9  -7  136.99    9.80
  -2   9   7  129.99    6.50
  -2   9   7  133.19    8.70
   1  -9  -7  101.99    6.20
   1  -9  -7   96.09   13.60
  -1   9   7   90.19    7.00
  -1   9   7  104.29    6.50
   0  -9  -7   -2.20    2.70
   0  -9  -7    0.90    3.40
   0   9   7    0.00    2.40
   0   9   7   -3.70    2.60
  -1  -9  -7    3.70    3.50
  -1  -9  -7    0.60    3.20
   1   9   7   -1.00    2.20
   1   9   7    2.60    3.40
  -2  -9  -7   -5.10    3.80
  -2  -9  -7   -4.00    2.90
   2   9   7   -1.60    2.00
   2   9   7    0.70    3.40
   3   9   7   73.99    7.90
   4   9   7  425.96   18.40
   5   9   7  172.28   12.00
   6   9   7    2.20    4.40
   7   9   7    2.50    4.60
   8   9   7    0.00    4.70
  -8  10   7    2.70    4.30
  -7  10   7    3.10    4.70
  -6  10   7   23.90    6.10
  -5  10   7    6.00    3.90
  -4  10   7    0.80    3.70
  -3  10   7   95.69    8.20
   2 -10  -7  191.58    8.10
  -2  10   7  192.58    8.30
  -2  10   7  202.48   10.90
   1 -10  -7   -0.20    3.50
   1 -10  -7   -0.60    2.90
  -1  10   7    0.80    2.80
  -1  10   7    1.60    3.00
   0 -10  -7   -2.00    3.70
   0 -10  -7    2.70    3.20
   0  10   7    1.10    2.80
   0  10   7    5.90    4.00
  -1 -10  -7  119.49    8.00
  -1 -10  -7   92.29    7.60
   1  10   7  103.29    6.60
   1  10   7  113.49    8.30
  -2 -10  -7   10.20    3.90
   2  10   7    2.70    3.80
  -3 -10  -7  175.08    8.00
   3  10   7  157.68   10.90
   4  10   7   20.70    5.70
   5  10   7  193.08   19.70
   6  10   7   -5.00    4.10
   7  10   7   12.80    5.50
  -8  11   7    0.40    5.20
  -7  11   7    3.40    3.60
  -6  11   7   -1.90    3.60
  -5  11   7   68.69   15.90
  -4  11   7    7.40    4.90
  -3  11   7  211.78   12.10
   2 -11  -7   37.70    4.20
  -2  11   7   41.20    4.50
  -2  11   7   27.20    4.90
   1 -11  -7   40.90    4.90
  -1  11   7   47.60    5.90
   0 -11  -7    5.30    4.20
   0 -11  -7   -2.30    3.20
   0  11   7    2.50    3.30
   0  11   7    2.70    3.00
  -1 -11  -7    8.20    5.00
  -1 -11  -7   15.50    4.90
   1  11   7   14.80    4.50
   1  11   7    8.50    3.80
  -2 -11  -7    2.80    3.50
   2  11   7   -0.90    3.30
  -3 -11  -7   15.00    3.40
  -3 -11  -7   13.80    3.70
   3  11   7   12.90    4.80
   4  11   7    0.60    4.00
   5  11   7   47.70    7.80
   6  11   7    9.60    5.30
   7  11   7   14.20    6.30
  -7  12   7  109.99   11.10
  -6  12   7    3.00    5.10
  -5  12   7   10.10    5.10
  -4  12   7   12.20    4.00
  -3  12   7   -2.20    2.70
   2 -12  -7  143.59    7.30
  -2  12   7  142.39    9.70
  -2  12   7  131.89    7.00
   1 -12  -7    2.70    3.10
  -1  12   7    7.80    5.60
  -1  12   7    2.20    3.60
   0 -12  -7   11.40    4.70
   0 -12  -7   -0.70    3.30
   0  12   7    7.00    3.60
   0  12   7   11.70    3.90
  -1 -12  -7    5.20    4.20
   1  12   7    2.20    3.00
   1  12   7    9.60    4.50
  -2 -12  -7   11.50    5.40
  -2 -12  -7   13.20    4.40
   2  12   7    5.90    4.20
  -3 -12  -7    4.20    3.20
  -3 -12  -7    9.10    3.70
   3  12   7    0.10    3.80
   4  12   7   -4.40    4.10
   5  12   7   44.90    7.80
   6  12   7   12.20    5.50
  -6  13   7    1.80    3.70
  -5  13   7    0.60    4.30
  -4  13   7   10.00    4.40
  -3  13   7   -1.90    3.40
   2 -13  -7   -0.30    2.80
  -2  13   7    0.30    2.60
  -2  13   7    2.80    3.90
   1 -13  -7   23.40    4.80
  -1  13   7   18.90    4.20
  -1  13   7   15.00    3.90
   0  13   7    0.80    3.20
   0  13   7    2.20    3.60
  -1 -13  -7    8.00    4.20
   1  13   7    4.50    3.90
   1  13   7   -1.00    3.00
  -2 -13  -7   16.10    5.00
  -2 -13  -7   26.00    5.30
   2  13   7   16.80    5.00
  -3 -13  -7  111.89    7.60
  -3 -13  -7   94.69    6.90
   3  13   7   80.09    9.00
   4  13   7    3.90    4.20
   5  13   7   52.49    8.30
  -6  14   7   25.50    7.00
  -5  14   7   11.10    4.80
  -4  14   7   14.20    4.70
  -3  14   7    7.90    4.70
   2 -14  -7    9.70    3.20
  -2  14   7    3.50    2.70
  -2  14   7   11.40    4.70
   1 -14  -7    9.90    3.40
  -1  14   7   -1.00    3.00
  -1  14   7    1.20    2.80
   0  14   7   27.00    5.10
   0  14   7   19.00    4.50
   1  14   7   26.50    5.50
  -2 -14  -7   41.40    6.00
  -2 -14  -7   60.39    7.30
   2  14   7   42.40    6.90
  -3 -14  -7   30.70    9.20
  -3 -14  -7   14.40    4.30
   3  14   7   11.50    5.00
   4  14   7   16.00    5.60
   5  14   7    6.40    5.20
  -5  15   7    7.10    4.90
  -4  15   7    0.00    4.30
  -3  15   7    1.50    3.30
   2 -15  -7    7.40    3.60
  -2  15   7    5.10    4.50
  -2  15   7    1.80    3.50
  -1  15   7    8.10    3.50
  -1  15   7    4.40    3.90
   0  15   7   42.50    6.00
   0  15   7   44.50    5.90
  -1 -15  -7   56.79    7.80
   1  15   7   46.80    6.60
  -2 -15  -7    2.20    4.80
  -3 -15  -7    5.70    5.20
  -3 -15  -7    6.90    4.50
   3  15   7    3.00    4.30
   4  15   7   15.10    5.50
  -3  16   7    4.20    4.60
  -2  16   7    6.10    2.90
  -2  16   7    3.30    3.50
  -1  16   7    5.00    3.40
  -1  16   7    7.20    3.60
   0  16   7  103.59    8.20
  -1 -16  -7   21.10    6.70
   1  16   7    8.80    4.10
  -2 -16  -7    5.20    5.30
   2  16   7    2.50    3.80
   2  16  -8   29.00    6.40
  -2 -16   8   15.50    7.10
   1  16  -8    1.60    3.90
  -1 -16   8    3.10    5.50
   0  16  -8   14.50    5.00
   0 -16   8   12.40    5.80
  -1  16  -8   15.40    5.30
   1 -16   8    6.00    4.90
   4  15  -8   44.50    7.60
  -4 -15   8   35.50    8.30
   3  15  -8   29.60    6.60
  -3 -15   8   35.20    8.20
   2  15  -8    9.00    4.80
  -2 -15   8   21.30    6.60
   1  15  -8   36.40    6.50
  -1 -15   8   21.40    6.70
   0  15  -8    5.10    4.40
   0 -15   8    1.20    4.80
  -1  15  -8   11.60    4.70
   1 -15   8    9.50    5.10
  -2  15  -8    4.60    4.20
   2 -15   8   -3.30    5.40
  -3  15  -8    9.80    4.20
   3 -15   8    0.20    5.20
   5  14  -8   48.90    7.90
  -5 -14   8   39.60    8.80
   4  14  -8   43.20    7.90
  -4 -14   8   35.70    8.30
   3  14  -8   45.60    7.80
  -3 -14   8   23.50    6.70
   2  14  -8    6.10    3.90
  -2 -14   8    1.10    4.90
   1  14  -8    5.20    4.10
  -1 -14   8    3.60    4.70
   0  14  -8   10.80    4.50
   0 -14   8   11.70    5.00
  -1  14  -8    0.10    3.80
   1 -14   8   -0.30    3.70
   2 -14   8   23.60    6.60
   3 -14   8   -5.70    4.30
  -4  14  -8   70.99    9.10
   4 -14   8   59.69   10.00
   6  13  -8    9.90    5.50
  -6 -13   8   21.80    7.20
   5  13  -8    2.70    4.30
  -5 -13   8   -5.90    4.40
   4  13  -8   11.90    4.70
  -4 -13   8   18.10    6.40
   3  13  -8   -0.20    3.60
  -3 -13   8   -3.30    4.20
   2  13  -8    2.90    3.60
  -2 -13   8    2.10    4.40
   1  13  -8   45.10   10.80
  -1 -13   8   20.70    6.40
   0  13  -8   51.59    7.00
   0 -13   8   53.59    8.50
  -1  13  -8    9.60    4.20
   1 -13   8    9.50    5.10
  -2  13  -8    6.20    4.60
   2 -13   8   -1.90    4.60
  -3  13  -8    7.40    4.50
   3 -13   8    3.80    4.90
  -4  13  -8   72.89    8.10
   4 -13   8   39.30    8.10
  -5  13  -8   18.10    4.90
   5 -13   8   12.00    6.10
   7  12  -8   18.60    6.20
  -7 -12   8   25.70    7.60
   6  12  -8    6.10    4.10
  -6 -12   8    1.20    4.70
   5  12  -8   21.60    5.60
  -5 -12   8   32.30    7.30
   4  12  -8    4.10    4.00
  -4 -12   8    1.40    5.10
   3  12  -8   87.09   13.30
  -3 -12   8   75.49   10.30
   2  12  -8   40.80    6.90
  -2 -12   8   20.70    5.60
   1  12  -8    3.70    3.80
  -1 -12   8    1.00    4.00
   0  12  -8   16.60    5.00
   0 -12   8   21.50    6.30
  -1  12  -8   -0.90    3.50
   1 -12   8    4.10    3.50
  -2  12  -8   10.60    4.40
   2 -12   8    0.90    6.50
  -3  12  -8    8.50    4.60
   3 -12   8   -2.40    4.30
  -4  12  -8  138.59    9.90
   4 -12   8  140.49   11.90
   5 -12   8   -3.40    4.80
   6 -12   8   -0.70    4.70
   6 -12   8    7.00    3.90
   7  11  -8   -1.40    3.70
  -7 -11   8    8.20    6.00
   6  11  -8   16.60    5.40
  -6 -11   8   18.20    6.90
   5  11  -8   15.00    5.20
  -5 -11   8   14.80   10.30
   4  11  -8   26.10    9.10
  -4 -11   8   17.40    5.90
   3  11  -8   56.49    7.60
  -3 -11   8   50.29    8.30
   2  11  -8   11.30    4.20
  -2 -11   8   15.30    5.50
   1  11  -8   53.69    6.80
  -1 -11   8   59.29    8.00
   0  11  -8    1.30    3.80
   0 -11   8    1.60    3.40
  -1  11  -8   96.99    8.40
   1 -11   8   94.19    9.10
  -2  11  -8   13.00    4.70
   2 -11   8   16.40    5.90
  -3  11  -8   52.69    7.00
   3 -11   8   59.89    9.10
  -4  11  -8   21.00    4.90
   4 -11   8   11.10    5.70
   5 -11   8   16.50    6.70
   6 -11   8    7.50    4.10
   6 -11   8   10.70    5.90
   8  10  -8   22.90    5.80
  -8 -10   8   17.90    7.50
   7  10  -8   96.59    9.40
  -7 -10   8  112.39   11.20
   6  10  -8   -1.90    3.50
  -6 -10   8    1.90    8.80
   5  10  -8   17.30    5.90
  -5 -10   8   15.10    5.90
   4  10  -8   -3.20    3.70
  -4 -10   8   10.40    5.50
   3  10  -8   23.60    5.70
  -3 -10   8   20.00    5.40
   2  10  -8  369.46   16.10
  -2 -10   8  375.26   17.00
   1  10  -8   34.00    5.90
  -1 -10   8   22.80    5.60
   0  10  -8  159.48    9.90
   0 -10   8  146.19   10.40
  -1  10  -8  134.59    9.10
   1 -10   8  108.09    9.20
  -2  10  -8   47.20    6.70
   2 -10   8   58.19    8.40
   3 -10   8   33.10    6.70
  -4  10  -8   58.39    6.90
   4 -10   8   54.59    8.40
   5 -10   8    4.50    5.40
   6 -10   8   22.80    6.40
   6 -10   8   24.40    5.30
   7 -10   8   22.40    5.30
   7 -10   8   21.20    6.20
   8   9  -8    9.50    4.80
  -8  -9   8    1.70    5.90
   7   9  -8    3.40    4.30
  -7  -9   8    0.90    4.40
   6   9  -8    3.20    6.70
  -6  -9   8   10.70    6.20
   5   9  -8   80.69    9.40
  -5  -9   8   71.29    9.20
   4   9  -8   41.90    7.10
  -4  -9   8   40.80    6.80
   3   9  -8  571.54   21.30
  -3  -9   8  580.54   22.30
   2   9  -8   68.19    7.20
  -2  -9   8   64.99    8.20
   1   9  -8  196.08   10.70
  -1  -9   8  177.28   11.00
   0   9  -8   38.30    5.90
   0  -9   8   30.90    5.40
  -1   9  -8   17.20    4.50
   1  -9   8    7.60    3.90
  -2   9  -8    2.00    3.60
   2  -9   8   -1.90    4.00
  -3   9  -8   74.89    7.90
   3  -9   8   82.09    8.50
  -4   9  -8   62.29    6.90
   4  -9   8   53.69    7.60
   5  -9   8   33.10    6.80
   5  -9   8   36.60    6.20
   6  -9   8   21.80    5.90
   6  -9   8   34.30    5.90
   7  -9   8   -0.80    8.00
   7  -9   8   -1.20    3.40
   9   8  -8   -0.40    4.30
  -9  -8   8    5.20    6.50
   8   8  -8   -2.40    3.80
  -8  -8   8   -2.70    4.60
   7   8  -8   -0.60    3.40
  -7  -8   8   13.30    6.10
   6   8  -8   49.90    6.80
  -6  -8   8   61.99    8.60
   5   8  -8   -7.00    3.10
  -5  -8   8   -2.20    3.80
   4   8  -8   -1.30    3.50
  -4  -8   8   -1.70    3.80
   3   8  -8  198.18   11.00
  -3  -8   8  189.58   11.90
   2   8  -8   11.00    4.00
  -2  -8   8    3.10    4.30
   1   8  -8    5.10    3.60
  -1  -8   8    9.20    4.10
   0   8  -8   60.89    6.70
   0  -8   8   62.59    7.00
  -1   8  -8    4.30    3.50
   1  -8   8   10.00    3.90
  -2   8  -8   38.40    5.50
   2  -8   8   31.60    6.10
  -3   8  -8  186.38   10.60
   3  -8   8  178.78   10.90
  -4   8  -8  173.28   10.40
   4  -8   8  181.98   11.20
   5  -8   8   70.79    8.30
   5  -8   8   64.69    7.40
   6  -8   8   20.20    5.00
   6  -8   8    5.80    4.60
   7  -8   8    4.80    3.90
   7  -8   8    0.00    3.90
   8  -8   8   -2.60    4.00
   9   7  -8    9.00    4.90
  -9  -7   8   17.40    7.60
   8   7  -8   28.30    5.90
  -8  -7   8   41.60    8.20
   7   7  -8    5.60    3.80
  -7  -7   8    6.40    5.50
   6   7  -8   72.39    8.30
  -6  -7   8   79.19    9.30
   5   7  -8   64.19    7.20
  -5  -7   8   73.69    9.40
   4   7  -8  730.53   25.10
  -4  -7   8  757.42   26.30
   3   7  -8   35.90    5.80
  -3  -7   8   19.90    5.60
   2   7  -8  112.69    9.60
   2   7  -8  109.39    7.90
  -2  -7   8  129.49    9.50
  -2  -7   8   95.39    8.20
   1   7  -8   40.90    5.50
   1   7  -8   34.10    4.80
  -1  -7   8   44.30    6.30
  -1  -7   8   40.60    5.70
   0   7  -8  183.58    9.50
   0   7  -8  186.88    9.80
   0  -7   8  172.78   10.00
   0  -7   8  183.78    9.60
  -1   7  -8   43.70    5.50
   1  -7   8   33.90    4.80
   1  -7   8   38.50    5.10
   1  -7   8   37.30    6.30
  -2   7  -8  301.97   13.10
   2  -7   8  275.87   12.30
   2  -7   8  282.27   12.70
   2  -7   8  287.47   13.00
  -3   7  -8   17.00    4.70
   3  -7   8   21.30    4.80
   3  -7   8   14.50    4.90
   4  -7   8  117.29    9.10
   5  -7   8  376.66   16.10
   5  -7   8  379.96   16.20
   6  -7   8    5.20    4.40
   6  -7   8    2.70    3.80
   7  -7   8    7.90    4.40
   7  -7   8    1.90    4.10
   8  -7   8    9.80    4.80
   8  -7   8    8.60    4.80
   9   6  -8   34.70    6.60
  -9  -6   8   51.19    9.50
   8   6  -8   52.49    7.70
   7   6  -8   72.99    7.80
  -7  -6   8   71.89    9.20
   6   6  -8   34.00    5.70
  -6  -6   8   43.90    7.70
   5   6  -8   69.39    7.60
  -5  -6   8   71.59    8.80
   4   6  -8  137.39    9.10
  -4  -6   8  136.89    9.90
   3   6  -8   22.00    4.70
   3   6  -8   28.70    4.90
  -3  -6   8   33.40    5.50
  -3  -6   8   33.10    5.70
   2   6  -8   42.30    5.60
   2   6  -8   43.20    5.50
  -2  -6   8   24.90    4.10
  -2  -6   8   41.90    6.30
   1   6  -8   53.89    5.70
   1   6  -8   53.69    5.50
  -1  -6   8   55.99    6.30
  -1  -6   8   52.49    5.90
   0   6  -8    4.30    2.60
   0   6  -8    4.30    3.10
   0  -6   8    6.50    3.80
   0  -6   8    3.10    2.00
  -1   6  -8   46.60    5.80
   1  -6   8   41.70    5.30
   1  -6   8   49.90    6.70
  -2   6  -8   41.20    5.60
   2  -6   8   47.50    6.30
   2  -6   8   38.80    5.10
   2  -6   8   37.80    5.20
  -3   6  -8  174.98   10.00
   3  -6   8  180.68    9.60
   3  -6   8  178.08    9.40
   3  -6   8  192.28   10.00
   4  -6   8  516.45   19.00
   4  -6   8  554.84   19.30
   5  -6   8    0.10    4.20
   5  -6   8   -1.40    2.60
   5  -6   8   -1.20    3.40
   6  -6   8   47.40    6.70
   6  -6   8   45.60    6.30
   7  -6   8    9.20    4.30
   7  -6   8    0.70    3.70
   8  -6   8    4.40    4.20
   8  -6   8   -3.60    3.40
   9   5  -8   62.99    9.60
  -9  -5   8   63.99   10.30
   8   5  -8   75.89    8.20
  -8  -5   8  100.59   10.80
   7   5  -8    0.90    3.70
  -7  -5   8    5.00    4.60
   6   5  -8   55.79    7.10
  -6  -5   8   51.99    7.90
   5   5  -8   69.99    7.20
  -5  -5   8   62.09    7.90
   4   5  -8   67.39    6.80
  -4  -5   8   58.79    6.40
  -4  -5   8   63.09    7.40
   3   5  -8   13.70    4.00
   3   5  -8   11.70    3.60
  -3  -5   8   13.60    4.30
  -3  -5   8   10.20    3.50
   2   5  -8  253.37   11.10
   2   5  -8  243.28   11.00
  -2  -5   8  237.08   10.90
  -2  -5   8  239.48   11.80
   1   5  -8  198.08    9.80
   1   5  -8  215.68   11.10
  -1  -5   8  210.88   10.60
   0   5  -8   18.10    3.80
   0   5  -8   34.40    4.70
  -1   5  -8   80.39    6.50
  -1   5  -8   73.79    5.60
   1  -5   8   69.49    5.90
   1  -5   8   67.09    7.10
  -2   5  -8    5.10    3.40
   2  -5   8   10.00    4.60
   2  -5   8    5.50    3.00
   2  -5   8    8.70    3.10
  -3   5  -8  181.48    9.90
   3  -5   8  196.48    9.50
   3  -5   8  197.18    9.80
   4  -5   8  178.78   10.10
   4  -5   8  177.58    9.60
   5  -5   8   29.40    5.40
   5  -5   8   26.00    4.50
   5  -5   8   30.70    5.60
   6  -5   8  263.47   13.40
   6  -5   8  296.77   12.70
   6  -5   8  256.67   12.30
   7  -5   8   69.69    8.10
   7  -5   8   78.19    7.50
   8  -5   8    0.60    4.20
   8  -5   8    8.10    4.40
 -10  -4   8    1.90    7.30
   9   4  -8  118.19    9.40
  -9  -4   8  110.89   11.80
   8   4  -8    3.50    4.20
  -8  -4   8    7.10    5.50
   7   4  -8   34.70    6.10
  -7  -4   8   45.50    8.40
   6   4  -8   10.60    4.60
  -6  -4   8   13.10    4.80
   5   4  -8    9.30    4.00
  -5  -4   8    1.20    3.20
  -5  -4   8    2.20    4.30
   4   4  -8   14.20    4.20
   4   4  -8   11.30    3.80
  -4  -4   8    6.90    4.00
  -4  -4   8    9.50    3.40
   3   4  -8  108.59    7.30
   3   4  -8  107.39    7.40
  -3  -4   8  102.79    8.00
  -3  -4   8  124.29    8.30
   2   4  -8 1905.21   52.09
   2   4  -8 1667.03   48.00
  -2  -4   8 1700.93   48.60
  -2  -4   8 1654.93   47.50
   1   4  -8  515.75   19.80
   1   4  -8  475.55   16.90
  -1  -4   8  510.25   17.10
  -1  -4   8  502.35   17.90
   0   4  -8  188.48    8.80
   0  -4   8  201.18    9.30
   0  -4   8  198.18    9.70
  -1   4  -8   48.50    5.60
  -1   4  -8   47.00    4.50
   1  -4   8   56.59    5.70
   1  -4   8   62.59    5.40
  -2   4  -8  374.96   14.70
   2  -4   8  388.76   14.40
   2  -4   8  381.16   14.00
   2  -4   8  387.76   13.90
   3  -4   8  339.47   13.20
   3  -4   8  336.57   12.70
   3  -4   8  314.57   12.40
   4  -4   8   15.80    4.10
   4  -4   8   17.30    4.00
   4  -4   8   16.40    4.10
   4  -4   8   11.40    3.20
   5  -4   8    8.10    3.00
   5  -4   8    9.00    4.00
   5  -4   8    5.40    3.90
   6  -4   8  171.58    9.50
   6  -4   8  182.68   10.90
   7  -4   8   12.40    4.40
   7  -4   8    2.10    4.00
   7  -4   8    7.80    3.20
   8  -4   8    6.90    3.90
   8  -4   8   -3.10    3.40
   8  -4   8   11.20    3.90
   9  -4   8   26.80    5.10
   9  -4   8   11.60    5.20
  10   3  -8   13.00    4.90
 -10  -3   8    7.00    7.00
   9   3  -8   13.00    4.80
  -9  -3   8   13.60    6.90
   8   3  -8   22.90    5.30
  -8  -3   8   24.30    6.90
   7   3  -8   21.10    5.10
  -7  -3   8   20.30    6.10
   6   3  -8   17.50    4.80
  -6  -3   8   14.40    3.90
  -6  -3   8   16.50    6.00
   5   3  -8    6.50    3.70
  -5  -3   8    5.60    3.70
  -5  -3   8    6.30    3.30
   4   3  -8   56.99    6.10
   4   3  -8   52.89    5.90
  -4  -3   8   55.69    5.70
  -4  -3   8   59.99    6.90
   3   3  -8  116.59    7.70
   3   3  -8  121.89    7.40
  -3  -3   8  127.89    7.30
  -3  -3   8  128.59    8.50
   2   3  -8  111.19    7.10
   2   3  -8  109.19    7.10
  -2  -3   8  109.79    6.80
  -2  -3   8  125.59    8.20
   1   3  -8  404.96   14.60
   1   3  -8  408.56   14.60
  -1  -3   8  406.46   14.40
  -1  -3   8  402.16   15.10
   0   3  -8   13.10    3.50
   0   3  -8   13.10    3.30
   0  -3   8   16.00    4.20
   0  -3   8   11.50    3.20
  -1   3  -8  225.08   10.50
  -1   3  -8  208.48    8.90
   1  -3   8  213.88    9.70
   1  -3   8  223.98    9.80
  -2   3  -8  287.87   12.30
   2  -3   8  296.67   11.50
   2  -3   8  318.77   13.70
   3  -3   8  131.09    8.10
   3  -3   8  132.49    7.80
   3  -3   8  141.39    7.10
   3  -3   8  134.19    7.30
   4  -3   8   15.80    3.70
   4  -3   8   11.70    3.50
   4  -3   8   12.00    3.00
   4  -3   8   13.40    4.30
   5  -3   8   12.60    4.00
   5  -3   8   14.60    3.90
   5  -3   8   11.10    3.00
   6  -3   8   68.49    7.40
   6  -3   8   71.99    6.00
   6  -3   8   62.59    6.40
   7  -3   8    7.10    4.30
   7  -3   8   10.40    4.60
   7  -3   8    7.20    3.00
   8  -3   8    2.80    3.60
   8  -3   8   -7.40    3.20
   8  -3   8    9.10    3.50
   9  -3   8   12.70    4.10
   9  -3   8    8.20    5.10
  10   2  -8   -5.20    3.60
 -10  -2   8    1.10    5.30
   9   2  -8   44.40    6.30
  -9  -2   8   32.80    8.10
   8   2  -8    4.40    4.20
  -8  -2   8    5.10    5.30
   7   2  -8   13.20    4.50
  -7  -2   8   12.90    5.20
  -7  -2   8   16.70    4.10
   6   2  -8   14.40    4.20
  -6  -2   8   13.80    5.20
  -6  -2   8   18.10    4.10
  -5  -2   8    1.50    1.20
  -5  -2   8    3.60    3.90
   4   2  -8    6.00    3.50
   4   2  -8    6.70    2.90
  -4  -2   8    8.20    4.30
  -4  -2   8   13.70    3.50
   3   2  -8   54.39    6.00
   3   2  -8   47.50    5.10
  -3  -2   8   46.70    4.90
  -3  -2   8   52.59    6.30
   2   2  -8    4.90    3.10
   2   2  -8    4.70    3.00
  -2  -2   8    5.50    3.60
  -2  -2   8   11.20    3.10
   1   2  -8  372.36   13.60
   1   2  -8  371.76   13.60
  -1  -2   8  376.16   13.40
  -1  -2   8  367.26   14.10
   0   2  -8   33.10    4.70
   0   2  -8   34.20    4.40
   0  -2   8   36.80    4.90
   0  -2   8   32.50    4.20
  -1   2  -8    2.70    1.00
  -1   2  -8    8.10    3.30
   1  -2   8    4.60    2.70
   1  -2   8   10.50    3.30
  -2   2  -8  719.43   21.50
   2  -2   8  745.13   23.00
   2  -2   8  757.52   22.10
   3  -2   8   90.99    5.80
   3  -2   8  107.79    7.20
   3  -2   8  101.39    6.60
   3  -2   8   91.99    5.50
   4  -2   8    1.40    2.50
   4  -2   8    0.80    1.80
   4  -2   8    1.00    2.50
   4  -2   8   -2.10    2.50
   5  -2   8   16.50    4.40
   5  -2   8   25.30    3.60
   5  -2   8   26.70    4.10
   6  -2   8   58.09    5.20
   6  -2   8   55.59    7.30
   6  -2   8   66.79    5.50
   7  -2   8   13.80    3.80
   7  -2   8   15.80    5.00
   7  -2   8   15.70    3.60
   8  -2   8   57.79    5.70
   8  -2   8   43.40    7.40
   8  -2   8   49.10    5.30
   9  -2   8    3.30    3.30
   9  -2   8    9.00    5.50
  10   1  -8   14.80    4.30
 -10  -1   8    9.60    6.80
   9   1  -8   -0.30    4.10
  -9  -1   8   -5.70    4.40
   8   1  -8   33.80    5.50
  -8  -1   8   31.80    7.10
  -8  -1   8   22.00    4.50
   7   1  -8   -1.70    3.30
  -7  -1   8   -2.20    2.60
  -7  -1   8   -1.70    4.10
   6   1  -8   67.29    6.30
  -6  -1   8   67.09    6.10
  -6  -1   8   75.79    8.30
   5   1  -8  218.18    9.70
  -5  -1   8  220.08    9.80
  -5  -1   8  229.78   12.40
   4   1  -8   -0.20    2.90
   4   1  -8    1.90    2.60
  -4  -1   8    1.30    1.10
  -4  -1   8    1.90    3.20
   3   1  -8   -1.70    2.50
   3   1  -8    0.40    2.90
  -3  -1   8    1.30    2.40
  -3  -1   8   -2.00    3.40
   2   1  -8   48.50    5.40
   2   1  -8   46.70    5.20
  -2  -1   8   54.99    4.80
  -2  -1   8   51.89    5.90
   1   1  -8   40.90    4.60
   1   1  -8   46.60    5.30
  -1  -1   8   40.70    4.70
  -1  -1   8   48.40    5.60
   0   1  -8  285.27   11.60
   0   1  -8  276.87   10.80
   0  -1   8  289.67   11.10
   0  -1   8  286.27   11.40
  -1   1  -8  260.37   11.10
  -1   1  -8  265.57    9.80
   1  -1   8  264.37   10.30
   1  -1   8  263.47   10.70
  -2   1  -8   58.69    4.10
   2  -1   8   60.89    4.80
   2  -1   8   52.19    5.00
   3  -1   8  142.99    8.30
   3  -1   8  143.49    6.70
   3  -1   8  148.69    8.10
   3  -1   8  148.99    6.50
   4  -1   8   98.19    7.40
   4  -1   8   98.59    5.30
   4  -1   8   99.09    5.50
   4  -1   8   99.79    7.10
   5  -1   8    9.80    4.30
   5  -1   8   14.30    2.90
   5  -1   8   13.10    3.00
   6  -1   8   90.09    5.70
   6  -1   8   83.99    5.50
   6  -1   8   90.69    8.30
   7  -1   8    0.40    3.70
   7  -1   8    0.60    2.60
   9  -1   8   25.50    6.70
  10   0  -8    5.20    3.90
 -10   0   8   -1.40    5.50
  -9   0   8   42.50    7.60
  -9   0   8   29.10    4.80
   8   0  -8   20.40    4.40
  -8   0   8    8.80    3.60
  -8   0   8   14.60    6.20
   7   0  -8    6.80    3.40
  -7   0   8   12.60    3.30
  -7   0   8   16.70    5.70
   6   0  -8   34.50    4.60
  -6   0   8   35.70    4.80
  -6   0   8   34.50    6.70
   5   0  -8  539.85   16.90
  -5   0   8  507.75   17.00
  -5   0   8  518.95   20.30
   4   0  -8  383.76   13.20
   4   0  -8  382.46   15.60
  -4   0   8  394.56   13.40
  -4   0   8  400.96   16.20
   3   0  -8   -0.40    3.20
   3   0  -8    2.10    2.60
  -3   0   8    1.80    1.90
   2   0  -8   -2.10    2.90
   2   0  -8   -1.20    2.60
  -2   0   8    2.20    2.30
  -2   0   8    0.30    3.00
   1   0  -8  128.49    7.30
   1   0  -8  116.09    7.20
  -1   0   8  118.29    7.40
  -1   0   8  113.69    6.50
   0   0  -8  155.28    8.10
   0   0   8  151.78    7.80
   0   0   8  153.68    7.70
  -1   0  -8  394.86   12.40
   1   0   8  365.96   12.70
   1   0   8  347.67   13.50
   1   0   8  371.86   13.30
  -2   0  -8  122.89    5.40
   2   0   8   96.69    8.40
   2   0   8  122.09    6.00
   2   0   8  123.89    7.10
   3   0   8   74.39    6.20
   3   0   8   75.49    6.00
   3   0   8   83.19    4.80
   3   0   8   78.79    4.60
   4   0   8  192.88   10.20
   4   0   8  185.68    9.70
   4   0   8  178.98    7.00
   5   0   8   -2.20    3.20
   6   0   8  132.69    9.80
   7   0   8   10.80    4.50
   8   0   8   22.40    6.10
   9   0   8   10.70    5.80
  10  -1  -8    4.80    3.80
 -10   1   8   10.40    6.10
   9  -1  -8   -0.20    3.50
  -9   1   8    4.20    5.30
  -9   1   8   -3.80    3.60
   8  -1  -8   40.50    5.00
  -8   1   8   29.60    6.80
  -8   1   8   24.70    3.80
   7  -1  -8   -1.90    2.70
  -7   1   8   -2.50    4.10
  -7   1   8    3.60    2.50
   6  -1  -8   75.29    5.60
  -6   1   8   82.59    8.60
  -6   1   8   64.09    5.30
   5  -1  -8  199.38    8.50
  -5   1   8  210.88    8.80
  -5   1   8  217.98   12.20
   4  -1  -8    0.80    2.30
   4  -1  -8    0.00    3.40
  -4   1   8    1.20    3.20
  -4   1   8    2.60    2.00
   3  -1  -8    2.30    3.20
   3  -1  -8   -4.70    2.00
  -3   1   8    0.30    1.90
   2  -1  -8   53.09    5.10
   2  -1  -8   60.59    6.00
  -2   1   8   55.29    6.10
   1  -1  -8   43.20    5.00
   1  -1  -8   46.10    5.20
  -1   1   8   50.59    4.70
  -1   1   8   52.99    5.70
   0   1   8  284.37   10.80
   0   1   8  277.67   10.90
  -1  -1  -8  256.27    9.30
   1   1   8  255.87   10.70
   1   1   8  265.27    9.70
   1   1   8  248.78   10.30
  -2  -1  -8   48.70    3.40
   2   1   8   48.40    4.00
   2   1   8   44.30    5.00
   3   1   8  141.39    8.20
   3   1   8  150.88    8.40
   4   1   8  111.69    7.40
   4   1   8   83.89    7.20
   5   1   8    7.40    3.90
   6   1   8   85.19    8.10
   7   1   8   -2.90    3.20
   8   1   8   -0.90    4.00
   9   1   8   32.70    7.20
  10  -2  -8   17.30    3.90
 -10   2   8    0.60    5.00
   9  -2  -8   45.90    5.10
  -9   2   8   34.60    4.50
  -9   2   8   39.10    8.10
   8  -2  -8    4.50    3.00
  -8   2   8   -1.10    2.10
  -8   2   8    6.60    5.00
   7  -2  -8   17.00    3.30
  -7   2   8    9.30    2.60
  -7   2   8   23.50    5.50
   6  -2  -8   21.70    3.50
  -6   2   8   15.70    5.40
  -6   2   8   17.30    3.10
   5  -2  -8    7.20    2.70
  -5   2   8    5.30    2.40
  -5   2   8   -1.80    3.40
   4  -2  -8   -1.10    3.20
   4  -2  -8    8.60    2.80
  -4   2   8    6.60    2.10
  -4   2   8    8.90    4.30
   3  -2  -8   52.39    4.60
   3  -2  -8   48.20    6.20
  -3   2   8   65.99    8.60
  -3   2   8   53.79    4.10
   2  -2  -8    3.20    2.60
   2  -2  -8    8.10    3.70
  -2   2   8    3.40    3.40
  -2   2   8    6.70    2.30
   1  -2  -8  351.46   12.80
  -1   2   8  346.77   12.90
  -1   2   8  293.57   11.10
   0  -2  -8   29.40    4.10
   0   2   8   48.70    5.10
   0   2   8   43.80    4.50
   0   2   8   39.90    4.60
  -1  -2  -8    0.70    2.70
   1   2   8    2.20    2.40
   1   2   8    0.30    2.30
   1   2   8    2.10    2.30
  -2  -2  -8  766.52   20.80
   2   2   8  747.73   21.30
   2   2   8  802.42   30.70
   2   2   8  751.22   23.70
   3   2   8   98.99    6.80
   3   2   8  104.89    7.20
   4   2   8    3.50    3.20
   5   2   8   28.90    5.50
   6   2   8   48.00    6.90
   7   2   8   12.70    5.10
   8   2   8   45.70    8.00
   9   2   8    3.10    5.20
 -10   3   8    9.50    6.20
  -9   3   8    2.90    4.80
  -9   3   8   11.00    2.50
   8  -3  -8   23.80    3.40
  -8   3   8   14.70    9.80
  -8   3   8   21.90    3.20
   7  -3  -8   16.00    3.00
  -7   3   8   13.10    2.50
  -7   3   8   22.30    5.90
   6  -3  -8    2.60    2.40
  -6   3   8    4.10    2.00
  -6   3   8    3.50    3.50
   5  -3  -8    4.40    2.30
  -5   3   8    9.20    4.60
   4  -3  -8   55.39    4.20
   4  -3  -8   59.59    7.30
  -4   3   8   57.19    6.80
  -4   3   8   49.60    3.70
   3  -3  -8  120.69    8.50
   3  -3  -8  122.19    5.90
  -3   3   8  125.59    8.40
  -3   3   8  118.69    5.60
   2  -3  -8  104.49    7.70
  -2   3   8  109.39    5.60
  -2   3   8  103.19    5.40
  -2   3   8  104.09    7.40
   1  -3  -8  362.96   14.00
  -1   3   8  387.46   13.00
  -1   3   8  402.66   14.40
   0  -3  -8    9.80    3.40
   0   3   8   11.70    2.80
   0   3   8   13.00    3.60
   0   3   8   15.50    3.20
   1   3   8  210.98    9.30
   1   3   8  208.48    9.40
   1   3   8  212.78    8.40
  -2  -3  -8  277.47    8.60
   2   3   8  261.27   11.50
  -3  -3  -8  117.99    7.80
   3   3   8  126.09    8.00
   4   3   8    9.60    3.40
   5   3   8   13.90    4.30
   6   3   8   76.69    8.30
   7   3   8    4.20    4.50
   8   3   8    3.70    4.50
   9   3   8   10.50    5.20
 -10   4   8    1.60    5.90
  -9   4   8  119.49   11.50
  -8   4   8    7.30    4.70
  -7   4   8   29.70    7.30
  -6   4   8    7.70    4.90
  -5   4   8    1.40    1.70
  -5   4   8    1.80    3.60
   4  -4  -8   14.30    4.90
  -4   4   8    7.30    3.90
  -4   4   8   10.70    2.10
   3  -4  -8  108.79   10.90
  -3   4   8  102.89    5.00
  -3   4   8  111.39    6.40
  -3   4   8   93.19    7.50
   2  -4  -8 1560.14   44.30
  -2   4   8 1537.05   44.10
  -2   4   8 1590.44   41.50
  -2   4   8 1548.05   41.10
  -1   4   8  479.55   16.40
  -1   4   8  467.55   15.20
  -1   4   8  470.35   14.80
   0  -4  -8  184.68    8.70
   0   4   8  180.58    8.40
   0   4   8  192.38    8.30
   0   4   8  184.18    8.40
  -1  -4  -8   58.29    7.50
   1   4   8   43.20    4.00
   1   4   8   44.00    5.10
   2   4   8  364.86   14.20
  -3  -4  -8  314.37   13.20
   3   4   8  312.57   13.50
   4   4   8   14.70    4.50
   5   4   8    6.20    3.80
   6   4   8  168.98   11.50
   7   4   8    4.60    6.30
   8   4   8    1.40    4.50
   9   4   8   16.60    6.50
  -9   5   8   62.19    9.10
  -8   5   8   72.59    9.60
  -7   5   8   -1.80    3.70
  -6   5   8   36.60    6.70
  -5   5   8   58.29    7.90
   4  -5  -8   79.59   10.80
  -4   5   8   66.69    3.50
  -4   5   8   68.19    7.30
   3  -5  -8    9.30    4.30
  -3   5   8    6.20    2.00
  -3   5   8    7.80    2.00
  -3   5   8   10.90    3.90
   2  -5  -8  222.48   11.30
  -2   5   8  235.08    8.70
  -2   5   8  225.18   10.80
  -2   5   8  233.38    8.30
  -1   5   8  193.58    7.90
  -1   5   8  187.78    8.20
  -1   5   8  194.68    9.30
   0  -5  -8   18.50    3.90
   0   5   8   23.20    3.80
   0   5   8   30.00    4.30
   0   5   8   21.80    3.30
  -1  -5  -8   72.39    5.80
  -1  -5  -8   61.29    4.90
   1   5   8   64.89    4.50
   1   5   8   66.99    5.70
  -2  -5  -8    1.30    2.70
   2   5   8    6.00    2.90
   3   5   8  210.08   11.00
   4   5   8  184.08   10.90
   5   5   8   30.90    5.90
   6   5   8  267.67   14.90
   7   5   8   69.59    9.10
   8   5   8    4.30    4.70
  -9   6   8   21.50    5.90
  -8   6   8   40.20    8.10
  -7   6   8   43.20    8.80
  -6   6   8   33.80    7.30
  -5   6   8   40.60    6.30
  -4   6   8  129.59    9.30
   3  -6  -8   37.70    6.30
  -3   6   8   25.60    4.90
  -3   6   8   32.50    3.20
  -3   6   8   33.40    3.00
   2  -6  -8   39.40    6.10
  -2   6   8   32.80    3.20
  -2   6   8   34.20    3.70
  -2   6   8   34.70    5.00
   1  -6  -8   27.50    4.20
  -1   6   8   41.20    3.90
  -1   6   8   45.40    5.00
  -1   6   8   54.39    4.50
   0  -6  -8   -0.50    2.90
   0   6   8    5.20    2.50
   0   6   8    4.80    2.50
  -1  -6  -8   36.30    5.00
  -1  -6  -8   39.20    4.40
   1   6   8   33.30    3.60
  -2  -6  -8   24.10    4.20
   2   6   8   38.50    5.50
   3   6   8  163.18   10.00
   4   6   8  546.65   21.20
   5   6   8    1.20    3.90
   6   6   8   39.90    7.30
   7   6   8   -2.50    4.10
   8   6   8    5.10    4.90
  -9   7   8   13.30    6.20
  -8   7   8   21.60    6.30
  -7   7   8    4.20    3.40
  -6   7   8   65.49    9.80
  -5   7   8   60.59    8.10
  -4   7   8  715.33   25.60
   3  -7  -8   18.20    5.20
  -3   7   8   27.10    2.60
  -3   7   8   30.00    5.70
  -3   7   8   30.80    3.10
   2  -7  -8   97.29    8.30
  -2   7   8  102.49    5.70
  -2   7   8   90.39    7.10
  -2   7   8   93.19    5.00
  -1   7   8   36.40    4.40
  -1   7   8   43.50    5.80
  -1   7   8   34.10    3.80
   0  -7  -8  157.98    8.20
   0  -7  -8  163.88    8.90
   0   7   8  164.98    8.50
   0   7   8  170.38    8.20
  -1  -7  -8   33.60    4.60
  -1  -7  -8   34.50    6.80
   1   7   8   41.40    5.50
   1   7   8   31.80    3.70
  -2  -7  -8  268.47   12.20
   2   7   8  289.37   13.00
   2   7   8  271.17    9.30
   3   7   8   18.60    4.80
   4   7   8   84.59    8.50
   5   7   8  347.17   17.00
   6   7   8    5.90    4.70
   7   7   8    7.10    4.70
   8   7   8   10.40    5.70
  -9   8   8    1.70    5.00
  -8   8   8    1.20    3.90
  -7   8   8    1.70    4.00
  -6   8   8   69.29    8.20
  -5   8   8   -0.90    3.50
  -4   8   8    0.40    3.30
  -3   8   8  226.68    7.90
  -3   8   8  213.28    7.30
  -3   8   8  230.88   12.00
   2  -8  -8    8.90    4.70
  -2   8   8    6.90    2.50
  -2   8   8   12.60    4.40
  -2   8   8    8.90    2.20
   1  -8  -8    4.80    2.40
  -1   8   8   12.30    4.10
  -1   8   8   13.50    3.30
   0  -8  -8   58.09    6.50
   0  -8  -8   59.89    5.50
   0   8   8   58.29    5.70
   0   8   8   57.19    5.20
  -1  -8  -8    4.70    3.60
  -1  -8  -8   10.90    3.60
   1   8   8    5.50    3.40
   1   8   8    3.50    2.30
  -2  -8  -8   26.10    4.00
  -2  -8  -8   37.10    6.40
   2   8   8   27.90    3.30
   2   8   8   30.70    5.60
   3   8   8  183.48   11.30
   4   8   8  182.18   11.50
   5   8   8   60.99    8.40
   6   8   8   12.20    5.20
   7   8   8   -3.80    4.00
   8   8   8   -5.20    3.80
  -8   9   8    1.10    4.80
  -7   9   8    0.20    3.90
  -6   9   8   -0.30    3.40
  -5   9   8   60.49    8.80
  -4   9   8   32.70    6.00
  -3   9   8  572.64   21.50
  -2   9   8   55.79    4.70
  -2   9   8   40.40    5.70
  -2   9   8   60.69    4.30
   1  -9  -8  162.78    8.00
  -1   9   8  162.38    8.30
  -1   9   8  150.08    8.80
   0  -9  -8   28.90    5.10
   0  -9  -8   28.00    4.50
   0   9   8   36.50    5.90
   0   9   8   33.50    4.80
  -1  -9  -8    7.20    3.70
  -1  -9  -8   10.70    4.10
   1   9   8   14.70    4.40
   1   9   8   12.90    3.20
  -2  -9  -8    3.50    3.40
   2   9   8    3.90    2.50
   2   9   8    7.70    4.10
   3   9   8   77.09    8.00
   4   9   8   56.09    7.80
   5   9   8   37.80   12.60
   6   9   8   31.90    6.90
   7   9   8    0.10    4.50
  -8  10   8   21.90    6.20
  -7  10   8   94.49   10.10
  -6  10   8    5.30    4.30
  -5  10   8   11.80    5.10
  -4  10   8    3.30    4.10
  -3  10   8    9.50    4.70
  -2  10   8  360.96   12.50
  -2  10   8  327.27   15.00
   1 -10  -8   17.30    4.50
  -1  10   8   27.80    4.90
  -1  10   8   29.50    4.70
   0 -10  -8  143.19   13.70
   0 -10  -8  129.89    8.60
   0  10   8  153.78    8.90
   0  10   8  148.29    8.30
  -1 -10  -8  111.39    8.00
  -1 -10  -8  104.89    8.20
   1  10   8  109.19    6.80
   1  10   8  108.49    8.40
   2  10   8   41.30    4.40
   2  10   8   46.50    6.80
   3  10   8   28.50    6.00
   4  10   8   58.99    8.00
   5  10   8   -2.70    4.30
   6  10   8   21.10    6.60
   7  10   8   13.10    5.70
  -7  11   8    3.20    4.30
  -6  11   8   14.80    5.10
  -5  11   8    6.90    4.10
  -4  11   8   20.20    5.80
  -3  11   8   35.30    5.60
  -2  11   8    8.50    3.00
  -2  11   8   11.60    4.40
   1 -11  -8   34.20    4.80
  -1  11   8   44.90    5.50
  -1  11   8   46.70    6.50
   0 -11  -8    0.40    3.20
   0 -11  -8    5.00    4.40
   0  11   8   -0.60    2.90
   0  11   8   -1.50    2.60
  -1 -11  -8  100.19    8.20
   1  11   8   90.59    8.20
  -2 -11  -8    9.40    3.90
   2  11   8   13.30    4.90
   3  11   8   48.50    7.40
   4  11   8    7.60    8.60
   5  11   8    8.80    5.00
   6  11   8    9.60    5.30
  -7  12   8    8.10    4.80
  -6  12   8   -2.00    3.10
  -5  12   8    8.40    3.90
  -3  12   8   44.20    6.30
  -2  12   8   26.00    3.90
  -2  12   8   18.40    4.60
   1 -12  -8    0.90    4.80
  -1  12   8    3.80    3.10
  -1  12   8   -4.50    2.60
   0 -12  -8   14.10    4.20
   0 -12  -8   13.40    5.50
   0  12   8   15.20    4.10
   0  12   8   19.30    4.60
  -1 -12  -8   12.90    4.90
   1  12   8    6.00    3.20
   1  12   8    3.30    3.80
  -2 -12  -8    8.90    4.00
   2  12   8    3.40    4.00
  -3 -12  -8    7.60    3.20
   3  12   8    1.90    4.00
   4  12   8  117.79   10.50
   5  12   8   -0.30    4.10
   6  12   8   -3.00    4.30
  -6  13   8    1.00    3.80
  -5  13   8    3.40    3.50
  -4  13   8    5.50    4.40
  -3  13   8   -2.60    3.30
   2 -13  -8    7.30    3.00
  -2  13   8    3.70    3.90
  -2  13   8    3.70    2.80
   1 -13  -8   22.50    4.10
  -1  13   8   24.10    4.40
  -1  13   8   20.60    4.60
   0  13   8   34.70    5.40
   0  13   8   53.29    6.50
  -1 -13  -8   20.20    5.10
   1  13   8   16.40    4.50
   1  13   8   13.10    3.80
  -2 -13  -8   10.20    4.50
  -2 -13  -8   19.20    6.90
   2  13   8   14.70    4.80
  -3 -13  -8   -0.30    3.20
  -3 -13  -8    6.20    4.00
   3  13   8   -0.20    4.60
   4  13   8   56.09    8.00
   5  13   8   16.70    5.60
  -5  14   8   29.80    6.60
  -4  14   8   16.50    5.60
  -3  14   8   27.90    5.50
   2 -14  -8    9.70    3.30
  -2  14   8    7.80    3.00
  -2  14   8    1.30    3.10
   1 -14  -8   10.00    3.40
  -1  14   8    0.30    3.00
  -1  14   8    6.50    3.60
   0  14   8   11.20    3.70
   0  14   8   10.90    4.00
   1  14   8   -1.20    3.30
  -2 -14  -8   37.20    6.30
  -2 -14  -8   37.90    6.40
   2  14   8   16.20    5.30
  -3 -14  -8    6.00    5.00
  -3 -14  -8    7.30    4.20
   3  14   8    2.10    4.10
   4  14   8   83.19    9.60
  -4  15   8   30.80    6.70
  -3  15   8   14.80    4.50
   2 -15  -8   24.60    6.30
  -2  15   8    9.10    4.10
  -2  15   8   12.80    3.40
  -1  15   8   18.70    4.90
  -1  15   8   30.70    4.70
   0  15   8    2.00    3.40
   0  15   8    0.10    3.00
   1  15   8   10.60    4.40
  -2 -15  -8   -3.50    5.00
   2  15   8    2.60    4.00
  -3 -15  -8    5.30    4.40
   3  15   8   -1.30    3.90
  -2  16   8   29.40    4.10
  -1  16   8    3.30    3.20
  -1  16   8    2.90    3.60
   0  16   8    8.00    3.70
   0  16   8    5.10    3.60
  -1 -16  -8   20.70    6.60
   3  15  -9    1.50    4.30
  -3 -15   9    3.80    6.00
   2  15  -9    3.40    4.30
  -2 -15   9   15.60    6.80
   1  15  -9    2.80    4.00
  -1 -15   9    3.20    5.20
   0  15  -9   25.40    6.10
   0 -15   9   19.40    6.70
  -1  15  -9    5.80    4.20
   1 -15   9   -3.20    4.10
  -2  15  -9   46.00    7.00
   2 -15   9   24.50    5.80
  -5 -14   9   -7.50    5.50
   4  14  -9   -1.30    3.70
  -4 -14   9    4.10    5.90
   3  14  -9    3.60    3.70
  -3 -14   9    2.00    4.90
   2  14  -9   -2.40    3.40
  -2 -14   9   -1.90    4.20
   1  14  -9    1.50    3.80
  -1 -14   9   -3.90    4.40
   0  14  -9   48.00    7.30
   0 -14   9   37.80    7.30
  -1  14  -9   15.00    5.00
   1 -14   9    8.10    5.90
  -2  14  -9    5.60    4.20
   2 -14   9    0.00    3.70
  -3  14  -9   16.20    5.40
   3 -14   9    4.60    6.70
  -4  14  -9  120.49    9.80
   4 -14   9  109.59   11.70
  -6 -13   9    3.80    6.30
   5  13  -9   84.19    9.90
  -5 -13   9  102.19   11.50
   4  13  -9   12.30    4.80
  -4 -13   9    5.80    5.80
   3  13  -9    5.40    4.10
  -3 -13   9   11.60    5.60
   2  13  -9   15.60    5.50
  -2 -13   9   17.10    6.30
   1  13  -9   14.70    5.40
  -1 -13   9    3.30    4.90
   0  13  -9    1.20    3.80
   0 -13   9    4.20    4.80
  -1  13  -9    3.30    4.50
   1 -13   9   -3.40    4.10
  -2  13  -9   19.80    7.40
   2 -13   9   15.60    6.20
  -3  13  -9    1.30    4.30
   3 -13   9    1.70    5.60
  -4  13  -9  201.18   12.00
   4 -13   9  162.98   12.80
   5 -13   9   23.50    6.90
   6  12  -9   14.30    4.90
  -6 -12   9   22.20    7.30
   5  12  -9   13.40    4.60
  -5 -12   9    2.80    5.00
   4  12  -9   23.20    5.70
  -4 -12   9   19.00    6.40
   3  12  -9    2.30    3.80
  -3 -12   9   -3.50    4.50
   2  12  -9    2.20    3.90
  -2 -12   9    5.00    5.00
   1  12  -9    2.90    3.90
  -1 -12   9    1.00    5.60
   0  12  -9   13.60    4.80
  -1  12  -9    0.70    3.80
   1 -12   9   -1.80    4.10
  -2  12  -9   -0.30    3.70
   2 -12   9    0.90    3.60
  -3  12  -9    9.60    4.90
   3 -12   9    6.50    5.00
   4 -12   9   39.60    7.00
   5 -12   9   56.49    8.70
   7  11  -9   28.80    6.70
  -7 -11   9   34.40    8.40
   6  11  -9   25.50    6.00
  -6 -11   9   28.10    7.30
   5  11  -9    9.30    4.70
  -5 -11   9   16.90    6.20
   4  11  -9   15.20    5.30
  -4 -11   9   23.30    7.40
   3  11  -9  154.78   11.70
  -3 -11   9  153.48   11.90
   2  11  -9   -1.30    3.40
  -2 -11   9   -0.90    4.50
   1  11  -9   15.40    4.90
  -1 -11   9   16.90    5.60
   0  11  -9   67.49    7.80
   0 -11   9   49.20    7.70
  -1  11  -9    6.30    4.20
   1 -11   9    2.60    4.60
  -2  11  -9  165.28   10.60
   2 -11   9  165.18   11.40
  -3  11  -9   17.80    5.10
   3 -11   9    8.60    5.00
  -4  11  -9    1.50    4.00
   4 -11   9    3.60    5.00
   5 -11   9    3.60    5.90
   6 -11   9    3.90    6.10
   6 -11   9    8.70    5.90
   7  10  -9   26.20    6.80
  -7 -10   9   19.10    7.20
   6  10  -9    5.60    4.60
  -6 -10   9    2.90    4.90
   5  10  -9   48.00    7.60
   4  10  -9    0.80    3.50
  -4 -10   9    2.40    5.00
   3  10  -9  292.97   14.70
  -3 -10   9  310.87   16.00
   2  10  -9  186.58   11.40
  -2 -10   9  181.48   12.00
   1  10  -9   20.60    5.10
  -1 -10   9   12.80    4.80
   0  10  -9   32.10    5.80
   0 -10   9   28.10    6.10
  -1  10  -9   66.89    7.80
   1 -10   9   35.00    6.40
  -2  10  -9    3.60    3.80
   2 -10   9    3.90    4.00
  -3  10  -9   -2.40    3.80
   3 -10   9    2.00    4.70
  -4  10  -9   53.49    7.00
   4 -10   9   55.59    8.00
   5 -10   9   -1.80    3.40
   5 -10   9    7.10    5.70
   6 -10   9    5.90    4.20
   6 -10   9    9.90    5.60
   8   9  -9    5.30    4.80
  -8  -9   9    9.30    6.20
   7   9  -9   13.90    5.20
  -7  -9   9   31.70    7.70
   6   9  -9    5.00    4.30
  -6  -9   9    4.20    5.90
   5   9  -9  116.79    9.90
  -5  -9   9  129.19   10.90
   4   9  -9  197.88   11.70
  -4  -9   9  184.38   12.50
   3   9  -9  208.28   11.90
  -3  -9   9  215.98   13.10
   2   9  -9   13.50    4.80
  -2  -9   9    9.60    4.80
   1   9  -9    7.90    3.90
  -1  -9   9    8.30    4.80
   0   9  -9   78.69    7.70
   0  -9   9   77.89    8.30
  -1   9  -9    6.00    3.70
   1  -9   9   -0.80    3.70
  -2   9  -9    5.50    3.90
   2  -9   9    2.30    3.70
  -3   9  -9   23.10    5.60
   3  -9   9   18.30    5.80
  -4   9  -9   57.49    7.10
   4  -9   9   69.39    8.10
   5  -9   9    7.50    4.80
   5  -9   9    2.50    3.80
   6  -9   9   23.70    6.30
   6  -9   9   24.80    5.60
   7  -9   9   -2.20    4.40
   7  -9   9    5.20    5.00
   8   8  -9    2.80    3.80
  -8  -8   9    3.10    5.10
   7   8  -9   21.90    5.80
  -7  -8   9   38.30    7.80
   6   8  -9   30.80    6.90
  -6  -8   9   39.10    8.10
   5   8  -9   60.59    7.50
  -5  -8   9   64.09    9.20
   4   8  -9   18.00    4.80
  -4  -8   9   20.70    6.10
   3   8  -9   75.29    7.70
  -3  -8   9   81.59    9.40
   2   8  -9  104.69    8.40
  -2  -8   9  113.89    9.30
   1   8  -9    1.90    3.40
  -1  -8   9    0.50    4.00
   0   8  -9   12.80    4.40
   0  -8   9   22.40    5.80
  -1   8  -9  132.99    9.50
   1  -8   9  143.49    9.90
  -2   8  -9  243.98   12.50
   2  -8   9  241.48   12.70
  -3   8  -9  144.99   10.00
   3  -8   9  156.78   10.60
  -4   8  -9   24.30    5.30
   4  -8   9   23.20    5.90
   5  -8   9   96.99    9.00
   5  -8   9   99.09    8.80
   6  -8   9   -2.50    3.00
   6  -8   9    0.30    4.40
   7  -8   9    1.80    4.40
   7  -8   9    6.20    4.50
   9   7  -9    0.00    4.50
  -9  -7   9   13.30    7.40
   8   7  -9   25.70    6.40
  -8  -7   9   43.50    9.90
   7   7  -9   19.20    5.60
  -7  -7   9   35.70   13.40
   6   7  -9   26.20    5.80
  -6  -7   9   21.90    6.50
   5   7  -9   33.20    5.90
  -5  -7   9   33.20    7.20
   4   7  -9   21.60    5.40
  -4  -7   9   21.60    5.80
   3   7  -9  532.75   19.60
  -3  -7   9  504.85   20.30
   2   7  -9    7.00    3.80
  -2  -7   9    4.10    4.40
   1   7  -9   32.50    5.30
  -1  -7   9   39.60    6.40
   0   7  -9   59.09    7.00
   0  -7   9   45.80    6.60
  -1   7  -9   93.69    8.00
   1  -7   9  100.19    8.20
  -2   7  -9  248.18   12.40
   2  -7   9  238.38   12.20
  -3   7  -9    3.30    4.20
   3  -7   9    3.60    4.00
   4  -7   9   -1.50    4.00
   5  -7   9  195.38   11.40
   5  -7   9  198.58   11.60
   6  -7   9   24.40    6.00
   6  -7   9   31.90    6.20
   7  -7   9   22.10    5.50
   7  -7   9   17.40    5.20
   8  -7   9   36.60    6.40
   8  -7   9   21.20    5.70
   9   6  -9    5.40    5.30
  -9  -6   9   -0.30    6.00
   8   6  -9   20.40    9.60
  -8  -6   9    5.20    6.00
   7   6  -9   31.10    6.50
  -7  -6   9   30.70    6.70
   6   6  -9  251.77   13.00
  -6  -6   9  244.78   14.50
   5   6  -9  307.07   14.30
  -5  -6   9  317.27   15.70
   4   6  -9  103.39    8.50
  -4  -6   9  101.59    9.00
   3   6  -9    6.10    3.60
  -3  -6   9    8.70    4.50
   2   6  -9   79.29    7.20
  -2  -6   9   73.79    7.60
   1   6  -9   94.09    7.50
   1   6  -9   88.99    6.80
  -1  -6   9   95.49    7.20
  -1  -6   9   96.89    8.10
   0   6  -9   33.10    5.30
   0   6  -9   35.30    4.60
   0  -6   9   40.80    5.50
   0  -6   9   27.20    5.30
  -1   6  -9   29.80    4.90
  -1   6  -9   34.80    5.00
   1  -6   9   21.60    4.90
   1  -6   9   28.80    5.00
  -2   6  -9  120.29    8.60
   2  -6   9  107.59    8.00
   2  -6   9  109.69    7.50
  -3   6  -9  586.54   20.90
   3  -6   9  574.84   20.30
   3  -6   9  572.64   20.20
   4  -6   9   -0.20    2.40
   4  -6   9    4.00    4.20
   4  -6   9   -4.00    2.80
   5  -6   9  287.77   13.90
   5  -6   9  262.57   12.70
   6  -6   9    0.20    4.20
   6  -6   9   -6.20    3.00
   7  -6   9   -2.00    3.80
   7  -6   9    2.60    3.80
   8  -6   9   -3.10    3.70
   8  -6   9    5.30    4.30
   9   5  -9   81.19    9.20
  -9  -5   9   90.09   11.70
   8   5  -9   15.90    5.10
  -8  -5   9    5.80    5.60
   7   5  -9   47.00    6.90
  -7  -5   9   55.09    9.00
   6   5  -9   60.49    7.30
  -6  -5   9   71.79    9.80
   5   5  -9   12.70    4.60
  -5  -5   9   18.00    5.30
   4   5  -9  142.69    9.10
  -4  -5   9  144.29   10.40
   3   5  -9    0.30    3.10
  -3  -5   9    2.20    3.70
  -3  -5   9    1.80    3.00
   2   5  -9   10.40    3.40
   2   5  -9    2.50    3.00
  -2  -5   9    5.40    3.50
  -2  -5   9    3.30    3.40
   1   5  -9    6.10    2.90
   1   5  -9    0.50    2.80
  -1  -5   9    7.10    4.10
  -1  -5   9    5.80    3.20
   0   5  -9   -0.60    3.00
   0   5  -9    2.70    2.40
   0  -5   9    3.70    2.80
   0  -5   9    0.90    3.40
  -1   5  -9   38.80    7.40
  -1   5  -9   60.69    6.40
   1  -5   9   65.29    5.80
   1  -5   9   55.09    6.10
  -2   5  -9   27.50    5.30
   2  -5   9   18.60    4.30
   2  -5   9   38.30    6.00
   2  -5   9   21.10    4.00
  -3   5  -9   11.40    4.40
   3  -5   9   17.40    4.20
   3  -5   9   14.60    4.10
   4  -5   9    1.70    3.40
   4  -5   9    0.60    3.30
   4  -5   9   -0.80    2.30
   5  -5   9  332.77   13.70
   5  -5   9  298.97   13.40
   5  -5   9  333.07   15.00
   6  -5   9   47.90    6.20
   6  -5   9   53.09    5.70
   6  -5   9   41.80    6.60
   7  -5   9   14.90    5.20
   7  -5   9   14.50    4.70
   8  -5   9   -2.00    4.00
   8  -5   9   10.00    5.10
   9   4  -9   47.90    7.00
  -9  -4   9   48.10    9.90
   8   4  -9   26.50    5.60
  -8  -4   9   19.80    6.40
   7   4  -9    2.60    3.90
  -7  -4   9    6.60    4.70
   6   4  -9   38.80    5.90
  -6  -4   9   28.80    5.80
   5   4  -9  154.88    9.50
  -5  -4   9  168.48   11.40
   4   4  -9    5.10    3.30
  -4  -4   9    6.40    4.40
  -4  -4   9    5.30    3.40
   3   4  -9    1.10    2.80
   3   4  -9   -1.80    2.60
  -3  -4   9   -1.40    3.20
  -3  -4   9    0.60    2.60
   2   4  -9  154.98    8.70
   2   4  -9  155.48    8.80
  -2  -4   9  159.78    9.50
  -2  -4   9  171.38    8.80
   1   4  -9  568.44   19.30
  -1  -4   9  570.04   19.00
  -1  -4   9  554.64   19.80
   0   4  -9    3.70    3.10
   0   4  -9   12.90    3.20
   0  -4   9   11.10    4.40
   0  -4   9    9.60    3.20
  -1   4  -9   75.59    5.60
  -1   4  -9   76.59    7.00
   1  -4   9   75.99    6.10
   1  -4   9   83.79    6.70
  -2   4  -9    0.60    3.10
   2  -4   9    2.60    3.10
   2  -4   9    5.70    2.90
   3  -4   9    8.40    3.30
   3  -4   9    3.50    3.50
   4  -4   9  105.69    6.90
   4  -4   9  114.89    8.60
   4  -4   9  103.09    8.60
   5  -4   9    8.80    4.10
   5  -4   9   12.20    3.50
   5  -4   9   14.20    4.50
   6  -4   9   10.90    3.20
   6  -4   9    7.90    4.10
   6  -4   9    2.20    3.60
   7  -4   9   28.30    4.90
   7  -4   9   27.40    4.30
   7  -4   9   20.90    5.70
   8  -4   9    3.80    4.30
   8  -4   9    6.30    3.90
   8  -4   9   -1.40    3.60
   9   3  -9   10.80    4.70
  -9  -3   9    7.80    5.80
   8   3  -9   14.50    4.90
  -8  -3   9    8.20    5.70
   7   3  -9   32.60    5.80
  -7  -3   9   30.00    7.00
   6   3  -9    6.90    4.00
  -6  -3   9    2.20    3.60
  -6  -3   9    3.80    4.10
   5   3  -9    0.50    3.20
  -5  -3   9    3.40    3.20
  -5  -3   9   -0.90    4.30
   4   3  -9    9.20    3.60
  -4  -3   9    9.50    3.30
  -4  -3   9   11.80    4.40
   3   3  -9   22.40    4.20
   3   3  -9   14.70    3.60
  -3  -3   9   25.10    5.30
   2   3  -9   50.29    5.60
   2   3  -9   50.79    5.40
  -2  -3   9   52.49    6.80
  -2  -3   9   50.99    5.20
   1   3  -9  173.18    8.80
   1   3  -9  174.18    9.10
  -1  -3   9  173.08    8.70
   0   3  -9   58.89    5.90
   0   3  -9   58.99    5.20
   0  -3   9   58.49    6.10
  -1   3  -9  115.59    7.70
  -1   3  -9  112.89    6.40
   1  -3   9  103.09    7.10
   1  -3   9  120.59    7.40
  -2   3  -9   56.99    6.20
   2  -3   9   65.99    5.80
   2  -3   9   63.19    5.80
   3  -3   9  173.08    8.60
   3  -3   9  180.78    9.80
   3  -3   9  172.68    8.30
   3  -3   9  177.88    9.50
   4  -3   9   52.29    4.80
   4  -3   9   68.19    7.50
   4  -3   9   49.99    5.50
   5  -3   9    0.80    3.20
   5  -3   9   -3.00    2.90
   5  -3   9   -2.30    2.10
   6  -3   9  167.18    8.80
   6  -3   9  176.58   11.30
   6  -3   9  174.48    9.00
   7  -3   9   -0.60    3.60
   7  -3   9   -0.70    4.70
   7  -3   9    6.50    2.80
   8  -3   9   70.69    6.20
   8  -3   9   54.29    8.10
   8  -3   9   60.19    6.50
 -10  -2   9    5.00    6.60
   9   2  -9   66.59    7.40
  -9  -2   9   64.69   10.40
   8   2  -9   42.30    6.30
   7   2  -9   25.50    5.10
  -7  -2   9   20.70    5.10
  -7  -2   9   24.90    6.50
   6   2  -9   89.29    7.30
  -6  -2   9   84.29    9.00
  -6  -2   9   84.89    7.00
   5   2  -9   40.50    5.60
  -5  -2   9   49.90    8.40
   4   2  -9   27.10    5.00
   4   2  -9   35.80    5.60
  -4  -2   9   32.60    6.30
  -4  -2   9   32.40    4.60
   3   2  -9   47.80    6.50
   3   2  -9   44.80    5.30
  -3  -2   9   56.49    6.10
  -3  -2   9   57.59    6.90
   2   2  -9   51.09    5.40
   2   2  -9   58.39    5.60
  -2  -2   9   67.49    7.50
  -2  -2   9   44.30    4.80
   1   2  -9  118.79    7.00
   1   2  -9  104.19    7.20
  -1  -2   9  106.89    7.50
  -1  -2   9  111.29    6.80
   0   2  -9    6.10    2.70
   0   2  -9    1.90    3.90
   0  -2   9    0.80    2.70
   0  -2   9    3.40    2.40
  -1   2  -9    4.00    3.20
   1  -2   9    6.80    3.10
  -2   2  -9   91.59    5.50
   2  -2   9   89.59    6.60
   2  -2   9   85.09    5.90
   3  -2   9  234.28   11.10
   3  -2   9  223.08    9.10
   3  -2   9  211.68   10.40
   3  -2   9  217.88    9.30
   4  -2   9  125.29    8.60
   4  -2   9  122.69    6.50
   4  -2   9  122.89    6.90
   5  -2   9   21.60    3.90
   5  -2   9   25.50    5.50
   5  -2   9   24.50    3.60
   6  -2   9  163.38    8.30
   6  -2   9  182.78    8.40
   6  -2   9  175.18   11.20
   7  -2   9   19.30    3.90
   7  -2   9   14.50    3.30
   7  -2   9   16.30    5.30
   8  -2   9    4.30    3.10
   8  -2   9   -3.20    3.30
  10   1  -9    8.10    3.60
 -10  -1   9    4.00    6.20
   9   1  -9   11.10    4.40
  -9  -1   9   14.50    6.70
   8   1  -9   51.89    6.20
  -8  -1   9   64.29   15.00
  -8  -1   9   34.30    5.10
   7   1  -9   12.10    4.30
  -7  -1   9   12.10    5.50
  -7  -1   9    8.20    3.50
   6   1  -9   11.40    4.00
  -6  -1   9   10.70    5.00
   5   1  -9    5.40    3.40
  -5  -1   9    0.40    4.00
  -5  -1   9    2.80    2.90
   4   1  -9   60.69    5.60
   4   1  -9   53.69    6.20
  -4  -1   9   64.29    8.10
   3   1  -9   14.30    4.20
   3   1  -9   12.20    3.40
  -3  -1   9   15.10    3.50
  -3  -1   9   10.20    4.00
   2   1  -9   89.99    6.60
   2   1  -9   84.29    6.90
  -2  -1   9   94.89    6.10
   1   1  -9  486.45   16.50
   1   1  -9  466.15   16.40
  -1  -1   9  484.75   16.20
  -1  -1   9  477.25   17.00
   0   1  -9   49.80    5.80
   0   1  -9   46.70    4.90
   0  -1   9   44.50    5.20
   0  -1   9   48.50    5.00
  -1   1  -9    0.40    2.00
  -1   1  -9   -0.80    2.70
   1  -1   9   -1.60    2.20
   1  -1   9   -2.40    2.30
  -2   1  -9   34.80    3.60
   2  -1   9   35.30    5.00
   2  -1   9   36.30    4.30
   2  -1   9   38.50    5.00
   3  -1   9   -0.70    2.10
   3  -1   9   -0.70    2.90
   3  -1   9    2.30    2.10
   3  -1   9   -0.70    2.40
   4  -1   9   89.09    5.60
   4  -1   9   90.59    5.20
   4  -1   9  100.39    7.70
   5  -1   9   14.50    4.50
   5  -1   9   10.80    2.50
   5  -1   9   15.90    3.40
   6  -1   9   73.09    7.90
   6  -1   9   66.69    4.90
   6  -1   9   65.29    5.00
   7  -1   9   18.90    5.40
   8  -1   9   -0.60    3.80
   9  -1   9   16.30    6.20
  10   0  -9   -0.50    3.80
 -10   0   9    3.60    5.80
   9   0  -9    0.20    3.60
[truncated: 154,676 more chars]
