# Supplementary material for: Synthesis, Structure and Photochemistry of Dibenzylidenecyclobutanones
Source: Molecules. 2022 Nov 5;27(21):7602. doi: 10.3390/molecules27217602 (PMC9653593; doi:10.3390/molecules27217602)
Supplement: Supplementary file 1 [file molecules-27-07602-s001.zip › 2_syn.cif]

data_p21c
_audit_creation_date               2022-03-30
_audit_creation_method
;
Olex2 1.3
(compiled 2020.11.12 svn.r5f609507 for OlexSys, GUI svn.r6408)
;
_shelx_SHELXL_version_number       '2014/7'
_audit_contact_author_address      ?
_audit_contact_author_email        ?
_audit_contact_author_name         ''
_audit_contact_author_phone        ?
_publ_contact_author_id_orcid      ?
_publ_section_references
;
Dolomanov, O.V., Bourhis, L.J., Gildea, R.J, Howard, J.A.K. & Puschmann, H.
 (2009), J. Appl. Cryst. 42, 339-341.

Sheldrick, G.M. (2015). Acta Cryst. A71, 3-8.

Sheldrick, G.M. (2015). Acta Cryst. C71, 3-8.
;
_chemical_name_common              ?
_chemical_name_systematic          ?
_chemical_formula_moiety           'C23 H24 O5'
_chemical_formula_sum              'C23 H24 O5'
_chemical_formula_weight           380.42
_chemical_melting_point            ?
loop_
  _atom_type_symbol
  _atom_type_description
  _atom_type_scat_dispersion_real
  _atom_type_scat_dispersion_imag
  _atom_type_scat_source
 'C' 'C' 0.0033 0.0016 'International Tables Vol C Tables 4.2.6.8 and 6.1.1.4'
 'H' 'H' 0.0000 0.0000 'International Tables Vol C Tables 4.2.6.8 and 6.1.1.4'
 'O' 'O' 0.0106 0.0060 'International Tables Vol C Tables 4.2.6.8 and 6.1.1.4'

_shelx_space_group_comment
;
The symmetry employed for this shelxl refinement is uniquely defined
by the following loop, which should always be used as a source of
symmetry information in preference to the above space-group names.
They are only intended as comments.
;
_space_group_crystal_system        'monoclinic'
_space_group_IT_number             14
_space_group_name_H-M_alt          'P 1 21/c 1'
_space_group_name_Hall             '-P 2ybc'
loop_
  _space_group_symop_operation_xyz
 'x, y, z'
 '-x, y+1/2, -z+1/2'
 '-x, -y, -z'
 'x, -y-1/2, z-1/2'

_cell_length_a                     7.9435(2)
_cell_length_b                     8.8171(2)
_cell_length_c                     27.5693(6)
_cell_angle_alpha                  90
_cell_angle_beta                   92.4020(10)
_cell_angle_gamma                  90
_cell_volume                       1929.22(8)
_cell_formula_units_Z              4
_cell_measurement_reflns_used      6106
_cell_measurement_temperature      150
_cell_measurement_theta_max        26.341
_cell_measurement_theta_min        2.425
_shelx_estimated_absorpt_T_max     0.995
_shelx_estimated_absorpt_T_min     0.961
_exptl_absorpt_coefficient_mu      0.092
_exptl_absorpt_correction_T_max    0.9705
_exptl_absorpt_correction_T_min    0.8653
_exptl_absorpt_correction_type     multi-scan
_exptl_absorpt_process_details    
 'SADABS-2016/2 (Bruker,2016/2) was used for absorption correction. wR2(int) was 0.0607 before and 0.0473 after correction. The Ratio of minimum to maximum transmission is 0.8916. The \l/2 correction factor is Not present.'
_exptl_absorpt_special_details     ?
_exptl_crystal_colour              yellow
_exptl_crystal_colour_primary      yellow
_exptl_crystal_density_diffrn      1.310
_exptl_crystal_density_meas        .
_exptl_crystal_density_method      ?
_exptl_crystal_description         plate
_exptl_crystal_F_000               808
_exptl_crystal_size_max            0.44
_exptl_crystal_size_mid            0.18
_exptl_crystal_size_min            0.05
_exptl_transmission_factor_max     ?
_exptl_transmission_factor_min     ?
_diffrn_reflns_av_R_equivalents    0.0361
_diffrn_reflns_av_unetI/netI       0.0298
_diffrn_reflns_Laue_measured_fraction_full  0.997
_diffrn_reflns_Laue_measured_fraction_max  0.997
_diffrn_reflns_limit_h_max         9
_diffrn_reflns_limit_h_min         -9
_diffrn_reflns_limit_k_max         10
_diffrn_reflns_limit_k_min         -10
_diffrn_reflns_limit_l_max         34
_diffrn_reflns_limit_l_min         -34
_diffrn_reflns_number              18751
_diffrn_reflns_point_group_measured_fraction_full  0.997
_diffrn_reflns_point_group_measured_fraction_max  0.997
_diffrn_reflns_theta_full          25.242
_diffrn_reflns_theta_max           26.359
_diffrn_reflns_theta_min           2.425
_diffrn_ambient_temperature        150
_diffrn_detector_area_resol_mean   ?
_diffrn_measured_fraction_theta_full  0.997
_diffrn_measured_fraction_theta_max  0.997
_diffrn_measurement_device_type    'CCD area detector'
_diffrn_measurement_method         'phi and omega scans'
_diffrn_radiation_monochromator    graphite
_diffrn_radiation_type             MoK\a
_diffrn_radiation_wavelength       0.71073
_diffrn_source                     ?
_diffrn_source_current             30.0
_diffrn_source_power               1.5
_diffrn_source_voltage             50.0
_reflns_Friedel_coverage           0.000
_reflns_Friedel_fraction_full      .
_reflns_Friedel_fraction_max       .
_reflns_number_gt                  3017
_reflns_number_total               3909
_reflns_special_details
;
 Reflections were merged by SHELXL according to the crystal
 class for the calculation of statistics and refinement.
 
 _reflns_Friedel_fraction is defined as the number of unique
 Friedel pairs measured divided by the number that would be
 possible theoretically, ignoring centric projections and
 systematic absences.
;
_reflns_threshold_expression       'I > 2\s(I)'
_computing_cell_refinement         'SAINT V8.38A (Bruker, 2018)'
_computing_data_collection         ?
_computing_data_reduction          'SAINT V8.38A (Bruker, 2018)'
_computing_molecular_graphics      'Olex2 1.3 (Dolomanov et al., 2009)'
_computing_publication_material    'Olex2 1.3 (Dolomanov et al., 2009)'
_computing_structure_refinement    'SHELXL 2014/7 (Sheldrick, 2015)'
_computing_structure_solution      'SHELXT 2014/5 (Sheldrick, 2014)'
_refine_diff_density_max           0.179
_refine_diff_density_min           -0.170
_refine_diff_density_rms           0.034
_refine_ls_extinction_coef         .
_refine_ls_extinction_method       none
_refine_ls_goodness_of_fit_ref     1.022
_refine_ls_hydrogen_treatment      refU
_refine_ls_matrix_type             full
_refine_ls_number_parameters       338
_refine_ls_number_reflns           3909
_refine_ls_number_restraints       0
_refine_ls_R_factor_all            0.0546
_refine_ls_R_factor_gt             0.0382
_refine_ls_restrained_S_all        1.022
_refine_ls_shift/su_max            0.001
_refine_ls_shift/su_mean           0.000
_refine_ls_structure_factor_coef   Fsqd
_refine_ls_weighting_details      
 'w=1/[\s^2^(Fo^2^)+(0.0462P)^2^+0.4158P] where P=(Fo^2^+2Fc^2^)/3'
_refine_ls_weighting_scheme        calc
_refine_ls_wR_factor_gt            0.0884
_refine_ls_wR_factor_ref           0.0963
_refine_special_details            ?
_olex2_refinement_description
;
1.a Aromatic/amide H refined with riding coordinates:
 C12A(H12A)
1.b Idealised Me refined as rotating group:
 C14A(H14D,H14E,H14F)
;
_atom_sites_solution_hydrogens     mixed
_atom_sites_solution_primary       dual
_atom_sites_solution_secondary     ?
loop_
  _atom_site_label
  _atom_site_type_symbol
  _atom_site_fract_x
  _atom_site_fract_y
  _atom_site_fract_z
  _atom_site_U_iso_or_equiv
  _atom_site_adp_type
  _atom_site_occupancy
  _atom_site_site_symmetry_order
  _atom_site_calc_flag
  _atom_site_refinement_flags_posn
  _atom_site_refinement_flags_adp
  _atom_site_refinement_flags_occupancy
  _atom_site_disorder_assembly
  _atom_site_disorder_group
 O1 O 0.18491(14) 0.74599(13) 0.43203(4) 0.0409(3) Uani 1 1 d . . . . .
 O2 O 0.99383(12) 0.30900(12) 0.37109(4) 0.0388(3) Uani 1 1 d . . . . .
 O2A O 0.61076(12) 1.05183(12) 0.67017(4) 0.0339(3) Uani 1 1 d . . . . .
 O3 O 0.88522(13) 0.19494(12) 0.28892(4) 0.0368(3) Uani 1 1 d . . . . .
 O3A O 0.36260(13) 1.20834(11) 0.69932(4) 0.0341(3) Uani 1 1 d . . . . .
 C1 C 0.32353(18) 0.72883(15) 0.45274(5) 0.0284(3) Uani 1 1 d . . . . .
 C2 C 0.46351(17) 0.63543(15) 0.43492(5) 0.0258(3) Uani 1 1 d . . . . .
 C3 C 0.61150(18) 0.64464(16) 0.47062(5) 0.0256(3) Uani 1 1 d . . . . .
 C4 C 0.55646(17) 0.74710(16) 0.51259(5) 0.0255(3) Uani 1 1 d . . . . .
 C5 C 0.37932(17) 0.79728(15) 0.49986(5) 0.0257(3) Uani 1 1 d . . . . .
 C6 C 0.44430(18) 0.56108(16) 0.39242(5) 0.0277(3) Uani 1 1 d . . . . .
 H6 H 0.3339(19) 0.5739(16) 0.3755(5) 0.028(4) Uiso 1 1 d . . . . .
 C6A C 0.27478(19) 0.88644(15) 0.52420(5) 0.0278(3) Uani 1 1 d . . . . .
 H6A H 0.166(2) 0.9009(17) 0.5087(5) 0.031(4) Uiso 1 1 d . . . . .
 C7 C 0.55994(17) 0.46369(15) 0.36723(5) 0.0265(3) Uani 1 1 d . . . . .
 C7A C 0.29901(17) 0.96665(15) 0.57004(5) 0.0250(3) Uani 1 1 d . . . . .
 C8 C 0.72638(18) 0.43281(16) 0.38384(5) 0.0271(3) Uani 1 1 d . . . . .
 H8 H 0.7701(18) 0.4744(16) 0.4141(5) 0.026(4) Uiso 1 1 d . . . . .
 C8A C 0.45126(17) 0.96533(15) 0.59822(5) 0.0259(3) Uani 1 1 d . . . . .
 H8A H 0.5449(19) 0.9068(16) 0.5884(5) 0.027(4) Uiso 1 1 d . . . . .
 C9 C 0.83097(17) 0.34298(16) 0.35756(5) 0.0278(3) Uani 1 1 d . . . . .
 C9A C 0.46839(17) 1.04600(15) 0.64086(5) 0.0260(3) Uani 1 1 d . . . . .
 C10 C 0.77189(18) 0.28059(16) 0.31292(5) 0.0286(3) Uani 1 1 d . . . . .
 C10A C 0.33140(17) 1.13214(15) 0.65691(5) 0.0270(3) Uani 1 1 d . . . . .
 C11 C 0.60897(19) 0.30962(17) 0.29635(5) 0.0315(3) Uani 1 1 d . . . . .
 H11 H 0.5668(19) 0.2702(17) 0.2656(6) 0.035(4) Uiso 1 1 d . . . . .
 C11A C 0.18150(18) 1.13391(16) 0.62979(5) 0.0285(3) Uani 1 1 d . . . . .
 H11A H 0.0869(19) 1.1929(17) 0.6391(5) 0.030(4) Uiso 1 1 d . . . . .
 C12 C 0.50434(19) 0.39905(17) 0.32337(5) 0.0303(3) Uani 1 1 d . . . . .
 H12 H 0.3900(19) 0.4190(16) 0.3118(5) 0.030(4) Uiso 1 1 d . . . . .
 C12A C 0.16584(17) 1.05198(16) 0.58683(5) 0.0285(3) Uani 1 1 d . . . . .
 H12A H 0.0620 1.0542 0.5685 0.031(4) Uiso 1 1 calc R . . . .
 C13 C 1.0535(2) 0.3624(2) 0.41754(7) 0.0453(4) Uani 1 1 d . . . . .
 H13A H 1.053(2) 0.476(2) 0.4168(6) 0.049(5) Uiso 1 1 d . . . . .
 H13B H 1.169(2) 0.323(2) 0.4206(6) 0.056(5) Uiso 1 1 d . . . . .
 H13C H 0.978(2) 0.322(2) 0.4434(6) 0.048(5) Uiso 1 1 d . . . . .
 C13A C 0.75420(19) 0.9704(2) 0.65440(6) 0.0353(4) Uani 1 1 d . . . . .
 H13D H 0.7901(19) 1.0114(17) 0.6225(6) 0.035(4) Uiso 1 1 d . . . . .
 H13E H 0.726(2) 0.860(2) 0.6521(6) 0.042(4) Uiso 1 1 d . . . . .
 H13F H 0.848(2) 0.9885(18) 0.6789(6) 0.041(4) Uiso 1 1 d . . . . .
 C14 C 0.8193(2) 0.1166(2) 0.24685(6) 0.0406(4) Uani 1 1 d . . . . .
 H14A H 0.786(2) 0.1894(19) 0.2203(6) 0.046(5) Uiso 1 1 d . . . . .
 H14B H 0.721(2) 0.0537(18) 0.2551(6) 0.037(4) Uiso 1 1 d . . . . .
 H14C H 0.913(2) 0.048(2) 0.2355(7) 0.054(5) Uiso 1 1 d . . . . .
 C14A C 0.2276(2) 1.29523(18) 0.71770(6) 0.0389(4) Uani 1 1 d . . . . .
 H14D H 0.1890 1.3696 0.6933 0.041(4) Uiso 1 1 calc R . . . .
 H14E H 0.2669 1.3482 0.7473 0.052(5) Uiso 1 1 calc R . . . .
 H14F H 0.1343 1.2275 0.7251 0.043(5) Uiso 1 1 calc R . . . .
 H4A H 0.5589(18) 0.6919(16) 0.5430(6) 0.028(4) Uiso 1 1 d . . . . .
 H3A H 0.6455(18) 0.5442(18) 0.4826(5) 0.029(4) Uiso 1 1 d . . . . .
 H3B H 0.7106(19) 0.6867(16) 0.4549(5) 0.030(4) Uiso 1 1 d . . . . .
 H4B H 0.6341(19) 0.8317(18) 0.5168(5) 0.032(4) Uiso 1 1 d . . . . .

loop_
  _atom_site_aniso_label
  _atom_site_aniso_U_11
  _atom_site_aniso_U_22
  _atom_site_aniso_U_33
  _atom_site_aniso_U_23
  _atom_site_aniso_U_13
  _atom_site_aniso_U_12
 O1 0.0371(6) 0.0460(6) 0.0386(6) -0.0092(5) -0.0119(5) 0.0181(5)
 O2 0.0226(5) 0.0484(6) 0.0447(6) -0.0163(5) -0.0048(4) 0.0047(5)
 O2A 0.0240(5) 0.0419(6) 0.0354(6) -0.0092(5) -0.0024(4) 0.0065(4)
 O3 0.0322(6) 0.0399(6) 0.0388(6) -0.0162(5) 0.0059(5) -0.0023(5)
 O3A 0.0322(6) 0.0396(6) 0.0307(5) -0.0104(5) 0.0027(4) 0.0088(5)
 C1 0.0299(8) 0.0262(7) 0.0289(7) 0.0027(6) -0.0030(6) 0.0062(6)
 C2 0.0273(7) 0.0228(7) 0.0270(7) 0.0041(6) -0.0013(6) 0.0023(6)
 C3 0.0242(7) 0.0244(7) 0.0282(7) 0.0000(6) 0.0010(6) 0.0004(6)
 C4 0.0248(7) 0.0246(7) 0.0269(7) 0.0002(6) 0.0002(6) 0.0000(6)
 C5 0.0277(7) 0.0220(7) 0.0272(7) 0.0036(6) 0.0003(6) 0.0022(6)
 C6 0.0277(8) 0.0281(7) 0.0269(7) 0.0036(6) -0.0032(6) 0.0043(6)
 C6A 0.0265(7) 0.0259(7) 0.0306(7) 0.0034(6) -0.0028(6) 0.0032(6)
 C7 0.0282(7) 0.0274(7) 0.0237(7) 0.0028(6) -0.0018(5) 0.0016(6)
 C7A 0.0244(7) 0.0232(7) 0.0274(7) 0.0029(6) 0.0020(5) 0.0017(6)
 C8 0.0271(7) 0.0280(7) 0.0260(7) -0.0024(6) -0.0018(6) -0.0016(6)
 C8A 0.0227(7) 0.0240(7) 0.0312(7) 0.0004(6) 0.0053(6) 0.0040(6)
 C9 0.0230(7) 0.0273(7) 0.0329(7) -0.0021(6) -0.0004(6) -0.0018(6)
 C9A 0.0214(7) 0.0270(7) 0.0296(7) 0.0021(6) 0.0010(5) 0.0005(6)
 C10 0.0284(8) 0.0276(7) 0.0300(7) -0.0037(6) 0.0045(6) -0.0023(6)
 C10A 0.0284(7) 0.0262(7) 0.0266(7) -0.0004(6) 0.0050(6) 0.0011(6)
 C11 0.0347(8) 0.0340(8) 0.0254(7) -0.0050(6) -0.0035(6) -0.0023(6)
 C11A 0.0243(7) 0.0286(7) 0.0330(7) 0.0003(6) 0.0065(6) 0.0057(6)
 C12 0.0284(8) 0.0343(8) 0.0276(7) 0.0008(6) -0.0062(6) 0.0029(6)
 C12A 0.0223(7) 0.0304(7) 0.0329(7) 0.0020(6) -0.0003(6) 0.0027(6)
 C13 0.0240(9) 0.0620(12) 0.0489(10) -0.0149(9) -0.0097(7) 0.0036(8)
 C13A 0.0235(8) 0.0443(10) 0.0381(9) -0.0030(8) 0.0002(7) 0.0061(7)
 C14 0.0435(10) 0.0398(9) 0.0393(9) -0.0164(8) 0.0095(8) -0.0101(8)
 C14A 0.0407(9) 0.0422(9) 0.0343(8) -0.0059(7) 0.0071(7) 0.0131(8)

_geom_special_details
;
 All esds (except the esd in the dihedral angle between two l.s. planes)
 are estimated using the full covariance matrix.  The cell esds are taken
 into account individually in the estimation of esds in distances, angles
 and torsion angles; correlations between esds in cell parameters are only
 used when they are defined by crystal symmetry.  An approximate (isotropic)
 treatment of cell esds is used for estimating esds involving l.s. planes.
;
loop_
  _geom_bond_atom_site_label_1
  _geom_bond_atom_site_label_2
  _geom_bond_distance
  _geom_bond_site_symmetry_2
  _geom_bond_publ_flag
 O1 C1 1.2283(17) . ?
 O2 C9 1.3646(17) . ?
 O2 C13 1.4265(19) . ?
 O2A C9A 1.3631(16) . ?
 O2A C13A 1.4299(18) . ?
 O3 C10 1.3669(17) . ?
 O3 C14 1.4303(18) . ?
 O3A C10A 1.3621(16) . ?
 O3A C14A 1.4280(17) . ?
 C1 C2 1.4838(19) . ?
 C1 C5 1.4834(19) . ?
 C2 C3 1.5035(18) . ?
 C2 C6 1.3459(19) . ?
 C3 C4 1.5454(19) . ?
 C3 H3A 0.979(15) . ?
 C3 H3B 0.987(15) . ?
 C4 C5 1.5025(19) . ?
 C4 H4A 0.969(15) . ?
 C4 H4B 0.972(16) . ?
 C5 C6A 1.3432(19) . ?
 C6 H6 0.982(15) . ?
 C6 C7 1.455(2) . ?
 C6A H6A 0.959(16) . ?
 C6A C7A 1.4540(19) . ?
 C7 C8 1.4075(19) . ?
 C7 C12 1.3917(19) . ?
 C7A C8A 1.4099(19) . ?
 C7A C12A 1.3930(19) . ?
 C8 H8 0.962(15) . ?
 C8 C9 1.376(2) . ?
 C8A H8A 0.954(15) . ?
 C8A C9A 1.376(2) . ?
 C9 C10 1.4104(19) . ?
 C9A C10A 1.4132(19) . ?
 C10 C11 1.378(2) . ?
 C10A C11A 1.379(2) . ?
 C11 H11 0.964(16) . ?
 C11 C12 1.386(2) . ?
 C11A H11A 0.958(15) . ?
 C11A C12A 1.388(2) . ?
 C12 H12 0.966(15) . ?
 C12A H12A 0.9500 . ?
 C13 H13A 1.005(18) . ?
 C13 H13B 0.98(2) . ?
 C13 H13C 1.013(18) . ?
 C13A H13D 1.004(16) . ?
 C13A H13E 1.002(17) . ?
 C13A H13F 0.997(17) . ?
 C14 H14A 1.001(18) . ?
 C14 H14B 0.990(17) . ?
 C14 H14C 1.016(19) . ?
 C14A H14D 0.9800 . ?
 C14A H14E 0.9800 . ?
 C14A H14F 0.9800 . ?

loop_
  _geom_angle_atom_site_label_1
  _geom_angle_atom_site_label_2
  _geom_angle_atom_site_label_3
  _geom_angle
  _geom_angle_site_symmetry_1
  _geom_angle_site_symmetry_3
  _geom_angle_publ_flag
 C9 O2 C13 116.64(12) . . ?
 C9A O2A C13A 116.92(11) . . ?
 C10 O3 C14 115.67(12) . . ?
 C10A O3A C14A 117.19(12) . . ?
 O1 C1 C2 125.74(13) . . ?
 O1 C1 C5 125.88(13) . . ?
 C5 C1 C2 108.38(11) . . ?
 C1 C2 C3 109.24(11) . . ?
 C6 C2 C1 119.96(12) . . ?
 C6 C2 C3 130.79(13) . . ?
 C2 C3 C4 106.48(11) . . ?
 C2 C3 H3A 111.6(8) . . ?
 C2 C3 H3B 110.4(8) . . ?
 C4 C3 H3A 111.1(9) . . ?
 C4 C3 H3B 111.4(8) . . ?
 H3A C3 H3B 105.9(12) . . ?
 C3 C4 H4A 111.0(9) . . ?
 C3 C4 H4B 109.9(9) . . ?
 C5 C4 C3 106.80(11) . . ?
 C5 C4 H4A 109.5(9) . . ?
 C5 C4 H4B 112.7(9) . . ?
 H4A C4 H4B 107.0(12) . . ?
 C1 C5 C4 109.10(11) . . ?
 C6A C5 C1 120.49(13) . . ?
 C6A C5 C4 130.41(13) . . ?
 C2 C6 H6 115.0(8) . . ?
 C2 C6 C7 130.71(13) . . ?
 C7 C6 H6 114.3(8) . . ?
 C5 C6A H6A 114.9(9) . . ?
 C5 C6A C7A 131.05(13) . . ?
 C7A C6A H6A 114.0(9) . . ?
 C8 C7 C6 124.20(12) . . ?
 C12 C7 C6 118.21(13) . . ?
 C12 C7 C8 117.58(13) . . ?
 C8A C7A C6A 123.66(12) . . ?
 C12A C7A C6A 118.48(12) . . ?
 C12A C7A C8A 117.85(12) . . ?
 C7 C8 H8 120.5(9) . . ?
 C9 C8 C7 121.31(13) . . ?
 C9 C8 H8 118.1(9) . . ?
 C7A C8A H8A 120.6(9) . . ?
 C9A C8A C7A 121.22(13) . . ?
 C9A C8A H8A 118.2(9) . . ?
 O2 C9 C8 124.67(12) . . ?
 O2 C9 C10 115.46(12) . . ?
 C8 C9 C10 119.86(13) . . ?
 O2A C9A C8A 125.16(12) . . ?
 O2A C9A C10A 115.13(12) . . ?
 C8A C9A C10A 119.71(12) . . ?
 O3 C10 C9 115.85(12) . . ?
 O3 C10 C11 124.79(12) . . ?
 C11 C10 C9 119.36(13) . . ?
 O3A C10A C9A 114.78(12) . . ?
 O3A C10A C11A 125.56(12) . . ?
 C11A C10A C9A 119.65(12) . . ?
 C10 C11 H11 120.8(9) . . ?
 C10 C11 C12 120.24(13) . . ?
 C12 C11 H11 119.0(9) . . ?
 C10A C11A H11A 122.0(9) . . ?
 C10A C11A C12A 120.07(13) . . ?
 C12A C11A H11A 117.9(9) . . ?
 C7 C12 H12 118.1(9) . . ?
 C11 C12 C7 121.64(13) . . ?
 C11 C12 H12 120.2(9) . . ?
 C7A C12A H12A 119.3 . . ?
 C11A C12A C7A 121.49(13) . . ?
 C11A C12A H12A 119.3 . . ?
 O2 C13 H13A 108.1(10) . . ?
 O2 C13 H13B 103.5(11) . . ?
 O2 C13 H13C 109.5(10) . . ?
 H13A C13 H13B 111.1(15) . . ?
 H13A C13 H13C 111.1(14) . . ?
 H13B C13 H13C 113.1(15) . . ?
 O2A C13A H13D 110.2(9) . . ?
 O2A C13A H13E 109.1(10) . . ?
 O2A C13A H13F 107.3(9) . . ?
 H13D C13A H13E 111.4(13) . . ?
 H13D C13A H13F 107.6(13) . . ?
 H13E C13A H13F 111.1(13) . . ?
 O3 C14 H14A 111.1(9) . . ?
 O3 C14 H14B 110.4(9) . . ?
 O3 C14 H14C 106.7(10) . . ?
 H14A C14 H14B 109.9(13) . . ?
 H14A C14 H14C 109.3(14) . . ?
 H14B C14 H14C 109.4(13) . . ?
 O3A C14A H14D 109.5 . . ?
 O3A C14A H14E 109.5 . . ?
 O3A C14A H14F 109.5 . . ?
 H14D C14A H14E 109.5 . . ?
 H14D C14A H14F 109.5 . . ?
 H14E C14A H14F 109.5 . . ?

loop_
  _geom_torsion_atom_site_label_1
  _geom_torsion_atom_site_label_2
  _geom_torsion_atom_site_label_3
  _geom_torsion_atom_site_label_4
  _geom_torsion
  _geom_torsion_site_symmetry_1
  _geom_torsion_site_symmetry_2
  _geom_torsion_site_symmetry_3
  _geom_torsion_site_symmetry_4
  _geom_torsion_publ_flag
 O1 C1 C2 C3 179.77(14) . . . . ?
 O1 C1 C2 C6 0.4(2) . . . . ?
 O1 C1 C5 C4 179.56(14) . . . . ?
 O1 C1 C5 C6A 0.5(2) . . . . ?
 O2 C9 C10 O3 -0.28(19) . . . . ?
 O2 C9 C10 C11 -179.75(13) . . . . ?
 O2A C9A C10A O3A 0.11(18) . . . . ?
 O2A C9A C10A C11A 179.95(13) . . . . ?
 O3 C10 C11 C12 -179.53(13) . . . . ?
 O3A C10A C11A C12A 179.51(13) . . . . ?
 C1 C2 C3 C4 0.94(15) . . . . ?
 C1 C2 C6 C7 179.97(14) . . . . ?
 C1 C5 C6A C7A -179.45(14) . . . . ?
 C2 C1 C5 C4 -0.20(15) . . . . ?
 C2 C1 C5 C6A -179.28(12) . . . . ?
 C2 C3 C4 C5 -1.04(15) . . . . ?
 C2 C6 C7 C8 -2.3(2) . . . . ?
 C2 C6 C7 C12 179.03(15) . . . . ?
 C3 C2 C6 C7 0.7(3) . . . . ?
 C3 C4 C5 C1 0.77(15) . . . . ?
 C3 C4 C5 C6A 179.73(14) . . . . ?
 C4 C5 C6A C7A 1.7(3) . . . . ?
 C5 C1 C2 C3 -0.47(15) . . . . ?
 C5 C1 C2 C6 -179.85(13) . . . . ?
 C5 C6A C7A C8A 1.3(2) . . . . ?
 C5 C6A C7A C12A -179.87(14) . . . . ?
 C6 C2 C3 C4 -179.78(14) . . . . ?
 C6 C7 C8 C9 -178.14(13) . . . . ?
 C6 C7 C12 C11 177.57(13) . . . . ?
 C6A C7A C8A C9A 178.58(13) . . . . ?
 C6A C7A C12A C11A -178.64(13) . . . . ?
 C7 C8 C9 O2 179.47(13) . . . . ?
 C7 C8 C9 C10 0.3(2) . . . . ?
 C7A C8A C9A O2A -179.64(12) . . . . ?
 C7A C8A C9A C10A 0.0(2) . . . . ?
 C8 C7 C12 C11 -1.1(2) . . . . ?
 C8 C9 C10 O3 178.95(12) . . . . ?
 C8 C9 C10 C11 -0.5(2) . . . . ?
 C8A C7A C12A C11A 0.2(2) . . . . ?
 C8A C9A C10A O3A -179.53(12) . . . . ?
 C8A C9A C10A C11A 0.3(2) . . . . ?
 C9 C10 C11 C12 -0.1(2) . . . . ?
 C9A C10A C11A C12A -0.3(2) . . . . ?
 C10 C11 C12 C7 1.0(2) . . . . ?
 C10A C11A C12A C7A 0.0(2) . . . . ?
 C12 C7 C8 C9 0.5(2) . . . . ?
 C12A C7A C8A C9A -0.2(2) . . . . ?
 C13 O2 C9 C8 4.8(2) . . . . ?
 C13 O2 C9 C10 -176.07(15) . . . . ?
 C13A O2A C9A C8A 1.7(2) . . . . ?
 C13A O2A C9A C10A -177.94(13) . . . . ?
 C14 O3 C10 C9 172.55(13) . . . . ?
 C14 O3 C10 C11 -8.0(2) . . . . ?
 C14A O3A C10A C9A -178.95(12) . . . . ?
 C14A O3A C10A C11A 1.2(2) . . . . ?

_shelx_res_file
;
    p21c.res created by SHELXL-2014/7

TITL p21c_a.res in P2(1)/c
REM Old TITL P21c in P2(1)/c
REM SHELXT solution in P2(1)/c
REM R1 0.144, Rweak 0.006, Alpha 0.025, Orientation as input
REM Formula found by SHELXT: C23 O5
CELL 0.71073 7.9435 8.8171 27.5693 90 92.402 90
ZERR 4 0.0002 0.0002 0.0006 0 0.001 0
LATT 1
SYMM -X,0.5+Y,0.5-Z
SFAC C H O
UNIT 92 96 20

L.S. 4 0 0
PLAN  5
SIZE 0.44 0.18 0.05
TEMP -123.15
CONF
BOND $H
list 4
MORE -1
fmap 2 53
acta
OMIT -2 58
REM <olex2.extras>
REM <HklSrc "%.\\P21c.hkl">
REM </olex2.extras>

WGHT    0.046200    0.415800
FVAR       0.93033
O1    3    0.184905    0.745993    0.432031    11.00000    0.03705    0.04598 =
         0.03861   -0.00920   -0.01188    0.01814
O2    3    0.993830    0.308996    0.371090    11.00000    0.02265    0.04843 =
         0.04468   -0.01630   -0.00478    0.00467
O2A   3    0.610757    1.051831    0.670167    11.00000    0.02396    0.04194 =
         0.03537   -0.00919   -0.00243    0.00646
O3    3    0.885224    0.194941    0.288918    11.00000    0.03221    0.03988 =
         0.03875   -0.01623    0.00591   -0.00232
O3A   3    0.362602    1.208341    0.699319    11.00000    0.03222    0.03961 =
         0.03066   -0.01036    0.00275    0.00878
C1    1    0.323526    0.728831    0.452738    11.00000    0.02989    0.02622 =
         0.02887    0.00271   -0.00297    0.00624
C2    1    0.463506    0.635427    0.434922    11.00000    0.02731    0.02281 =
         0.02697    0.00414   -0.00133    0.00231
C3    1    0.611501    0.644635    0.470625    11.00000    0.02422    0.02437 =
         0.02815    0.00001    0.00098    0.00038
C4    1    0.556455    0.747097    0.512588    11.00000    0.02483    0.02457 =
         0.02689    0.00025    0.00023    0.00004
C5    1    0.379315    0.797279    0.499864    11.00000    0.02770    0.02198 =
         0.02720    0.00364    0.00032    0.00219
C6    1    0.444302    0.561077    0.392415    11.00000    0.02767    0.02808 =
         0.02687    0.00362   -0.00319    0.00430
H6    2    0.333890    0.573852    0.375546    11.00000    0.02788
C6A   1    0.274782    0.886440    0.524198    11.00000    0.02652    0.02589 =
         0.03062    0.00342   -0.00284    0.00316
H6A   2    0.165604    0.900939    0.508689    11.00000    0.03091
C7    1    0.559939    0.463691    0.367227    11.00000    0.02817    0.02738 =
         0.02369    0.00276   -0.00177    0.00163
C7A   1    0.299011    0.966647    0.570042    11.00000    0.02442    0.02316 =
         0.02744    0.00286    0.00200    0.00174
C8    1    0.726377    0.432812    0.383841    11.00000    0.02706    0.02798 =
         0.02604   -0.00243   -0.00180   -0.00158
H8    2    0.770072    0.474366    0.414069    11.00000    0.02622
C8A   1    0.451264    0.965327    0.598224    11.00000    0.02269    0.02400 =
         0.03120    0.00044    0.00525    0.00399
H8A   2    0.544854    0.906760    0.588406    11.00000    0.02699
C9    1    0.830969    0.342976    0.357557    11.00000    0.02299    0.02729 =
         0.03289   -0.00207   -0.00042   -0.00177
C9A   1    0.468387    1.046000    0.640857    11.00000    0.02140    0.02695 =
         0.02961    0.00206    0.00097    0.00047
C10   1    0.771885    0.280594    0.312915    11.00000    0.02836    0.02757 =
         0.02999   -0.00373    0.00450   -0.00227
C10A  1    0.331404    1.132143    0.656914    11.00000    0.02837    0.02620 =
         0.02660   -0.00038    0.00505    0.00111
C11   1    0.608975    0.309623    0.296346    11.00000    0.03466    0.03395 =
         0.02535   -0.00497   -0.00347   -0.00230
H11   2    0.566787    0.270189    0.265589    11.00000    0.03475
C11A  1    0.181499    1.133912    0.629788    11.00000    0.02431    0.02862 =
         0.03295    0.00033    0.00648    0.00575
H11A  2    0.086908    1.192949    0.639103    11.00000    0.02992
C12   1    0.504339    0.399047    0.323374    11.00000    0.02838    0.03434 =
         0.02763    0.00083   -0.00619    0.00291
H12   2    0.389982    0.419012    0.311821    11.00000    0.03012
C12A  1    0.165841    1.051983    0.586830    11.00000    0.02228    0.03036 =
         0.03287    0.00199   -0.00026    0.00274
AFIX  43
H12A  2    0.061960    1.054171    0.568469    11.00000    0.03089
AFIX   0
C13   1    1.053474    0.362395    0.417536    11.00000    0.02404    0.06199 =
         0.04890   -0.01488   -0.00973    0.00365
H13A  2    1.053045    0.476381    0.416784    11.00000    0.04863
H13B  2    1.168898    0.322747    0.420598    11.00000    0.05583
H13C  2    0.978109    0.322480    0.443410    11.00000    0.04817
C13A  1    0.754204    0.970386    0.654401    11.00000    0.02349    0.04426 =
         0.03810   -0.00295    0.00021    0.00613
H13D  2    0.790075    1.011412    0.622470    11.00000    0.03514
H13E  2    0.725698    0.859800    0.652057    11.00000    0.04245
H13F  2    0.848171    0.988475    0.678851    11.00000    0.04086
C14   1    0.819307    0.116605    0.246846    11.00000    0.04348    0.03975 =
         0.03929   -0.01637    0.00945   -0.01008
H14A  2    0.785911    0.189414    0.220305    11.00000    0.04592
H14B  2    0.721307    0.053674    0.255114    11.00000    0.03655
H14C  2    0.913002    0.048380    0.235514    11.00000    0.05383
C14A  1    0.227599    1.295227    0.717701    11.00000    0.04065    0.04223 =
         0.03425   -0.00592    0.00707    0.01313
AFIX 137
H14D  2    0.188971    1.369612    0.693277    11.00000    0.04059
H14E  2    0.266904    1.348156    0.747313    11.00000    0.05153
H14F  2    0.134275    1.227537    0.725128    11.00000    0.04293
AFIX   0
H4A   2    0.558855    0.691856    0.542978    11.00000    0.02847
H3A   2    0.645502    0.544168    0.482590    11.00000    0.02944
H3B   2    0.710609    0.686704    0.454915    11.00000    0.02964
H4B   2    0.634095    0.831673    0.516809    11.00000    0.03209
HKLF 4

REM  p21c_a.res in P2(1)/c
REM R1 =  0.0382 for    3017 Fo > 4sig(Fo)  and  0.0546 for all    3909 data
REM    338 parameters refined using      0 restraints

END

WGHT      0.0462      0.4158

REM Highest difference peak  0.179,  deepest hole -0.170,  1-sigma level  0.034
Q1    1   0.4604  0.7643  0.5053  11.00000  0.05    0.18
Q2    1   0.7804  0.2811  0.3412  11.00000  0.05    0.18
Q3    1   0.6222  0.4200  0.3818  11.00000  0.05    0.18
Q4    1   0.5236  0.6120  0.4572  11.00000  0.05    0.17
Q5    1   0.8037  0.4273  0.3587  11.00000  0.05    0.16
;
_shelx_res_checksum                7382
_shelx_hkl_file
;
  -2   0   0  905.71   19.70
   2   0   0  888.81   20.10
   2   0   0  894.61   19.70
  -2   0   0  906.61   20.30
   3   0   0  931.91   22.50
  -3   0   0  949.21   23.50
   3   0   0  930.51   23.00
  -3   0   0  950.40   22.40
  -4   0   0   -3.20    5.50
   4   0   0   -5.70    5.30
  -4   0   0    0.10    6.80
   4   0   0    1.20    6.00
  -5   0   0 1646.34   40.50
   5   0   0 1678.43   39.40
  -5   0   0 1688.83   39.00
   5   0   0 1724.73   41.20
  -6   0   0  157.68   15.10
   6   0   0  143.89   12.80
  -6   0   0  168.78   12.70
   7   0   0   56.99   10.70
  -7   0   0   54.29   11.40
  -8   0   0   15.70   11.00
   8   0   0   13.30    8.70
   9   0   0   36.00   11.90
  -9   0   0   24.10   11.60
   0  -1   0   -0.30    0.90
   0  -1   0    0.70    0.80
   0   1   0    1.20    0.70
   0   1   0   -0.40    0.70
  -1  -1   0 3427.36   59.19
   1  -1   0 3413.26   60.59
   1  -1   0 3421.46   60.29
  -1   1   0 3427.56   60.49
  -1   1   0 3332.57   60.19
   2  -1   0  620.24   15.80
   2  -1   0  659.13   16.40
  -2  -1   0  667.03   16.10
   2   1   0  607.34   14.60
   2   1   0  645.04   15.80
  -2   1   0  646.84   16.20
  -2   1   0  607.94   15.80
  -3  -1   0   35.60    6.30
   3  -1   0   30.60    5.40
   3  -1   0   33.30    6.00
  -3   1   0   35.70    6.20
  -3   1   0   36.70    5.90
   3   1   0   21.40    4.50
   3   1   0   23.20    5.10
   4  -1   0  386.36   15.80
  -4  -1   0  386.56   17.10
   4  -1   0  405.86   16.50
  -4   1   0  384.06   16.90
  -4   1   0  398.96   16.00
   4   1   0  382.86   14.90
   4   1   0  409.86   16.40
  -5  -1   0   12.80    5.10
   5  -1   0   16.50    7.00
  -5  -1   0   23.40    7.10
   5  -1   0   14.70    6.30
   5   1   0    8.50    5.70
  -5   1   0   16.50    6.80
   5   1   0   10.10    5.70
  -5   1   0   17.90    5.80
   6  -1   0  124.09   13.10
  -6  -1   0  126.99   13.00
  -6  -1   0  152.38   14.90
   6   1   0  117.09   11.70
  -6   1   0  133.59   14.30
  -6   1   0  140.89   12.60
  -7  -1   0   -4.90    7.40
  -7  -1   0    2.50    9.10
   7  -1   0  -12.30    7.20
  -7   1   0   10.50    9.10
   7   1   0   -2.90    6.60
   8  -1   0   42.10   10.90
  -8  -1   0   26.40   11.20
  -8   1   0   16.40   18.00
   8   1   0   53.99   10.60
  -9  -1   0   -3.20   10.10
   9  -1   0    5.30    7.70
   9   1   0    6.90    8.40
  -9   1   0    1.80   11.00
   0  -2   0 1951.30   36.00
   0   2   0 1910.61   36.60
   0   2   0 1982.40   36.10
   1  -2   0 3233.98   59.59
   1  -2   0 3227.78   58.79
  -1  -2   0 3249.87   58.19
  -1  -2   0 3181.48   57.79
  -1   2   0 3292.87   58.99
   1   2   0 3249.18   58.29
  -1   2   0 3302.47   59.69
   1   2   0 3162.08   57.89
   2  -2   0  405.56   13.20
  -2  -2   0  425.16   12.50
  -2  -2   0  401.96   11.20
   2  -2   0  381.86   12.30
  -2   2   0  385.16   12.60
   2   2   0  390.86   11.10
   2   2   0  400.66   12.20
  -2   2   0  428.46   13.00
  -3  -2   0  480.15   14.90
   3  -2   0  457.65   16.70
  -3  -2   0  478.55   16.90
   3  -2   0  466.45   16.50
   3   2   0  475.15   14.60
  -3   2   0  444.06   16.60
  -3   2   0  483.25   17.30
   3   2   0  463.45   16.40
   4  -2   0  939.91   26.60
  -4  -2   0  934.11   26.10
  -4  -2   0  941.91   23.80
   4  -2   0  942.41   26.20
  -4   2   0  928.81   26.40
   4   2   0  912.31   25.40
  -4   2   0  906.11   26.20
   4   2   0  925.81   23.90
  -5  -2   0  838.42   23.80
  -5  -2   0  860.81   26.30
   5  -2   0  840.52   26.10
   5  -2   0  858.41   26.70
  -5   2   0  837.02   25.80
   5   2   0  880.01   28.90
   5   2   0  827.72   23.70
  -5   2   0  857.61   27.10
  -6  -2   0  261.17   14.40
  -6  -2   0  255.57   17.10
   6  -2   0  250.07   16.20
  -6   2   0  238.28   16.90
   7  -2   0  300.67   19.10
  -7  -2   0  273.07   15.60
  -7  -2   0  298.27   20.50
   7   2   0  302.97   16.90
  -7   2   0  260.47   20.10
   8  -2   0   69.09   12.20
  -8  -2   0   65.79   12.90
  -8   2   0   72.69   13.50
   8   2   0   69.49   11.00
   9  -2   0   67.49   12.90
  -9  -2   0   70.79   14.20
   9   2   0   70.99   11.70
  -9   2   0   74.89   14.80
   0  -3   0    1.20    2.70
   0   3   0   -0.70    2.40
   0   3   0    2.70    2.80
   0   3   0    0.00    2.80
  -1  -3   0   10.40    3.20
  -1  -3   0   16.50    3.50
   1  -3   0   15.00    4.40
  -1   3   0   19.60    4.10
   1   3   0   13.50    3.70
   1   3   0   20.80    4.00
  -1   3   0   10.80    3.50
  -1   3   0   12.20    3.90
  -2  -3   0 3092.89   57.89
  -2  -3   0 3060.39   58.99
   2  -3   0 3004.70   60.69
   2  -3   0 3090.59   59.69
   2   3   0 3061.79   57.59
   2   3   0 3099.89   58.79
  -2   3   0 3170.38   60.79
  -2   3   0 3146.39   60.19
  -3  -3   0  140.29   11.60
  -3  -3   0  132.99    9.30
   3  -3   0  146.19   10.80
   3  -3   0  148.19   11.90
  -3   3   0  149.69   11.80
  -3   3   0  139.29   10.80
   3   3   0  152.88   11.30
   3   3   0  137.69    9.90
  -4  -3   0   91.39    8.60
  -4  -3   0   99.99   10.70
   4  -3   0   90.29    9.70
  -4   3   0  102.49   10.60
   4   3   0   96.69   10.40
  -4   3   0   75.49    8.90
   4   3   0   90.39    8.60
   5  -3   0  707.73   24.40
  -5  -3   0  779.22   22.60
  -5  -3   0  760.12   25.20
   5  -3   0  750.42   25.80
   5   3   0  749.82   24.50
  -5   3   0  760.12   25.60
   5   3   0  757.62   22.40
  -5   3   0  782.42   25.70
  -6  -3   0  598.84   21.30
  -6  -3   0  566.74   23.70
   6  -3   0  595.64   24.50
  -6   3   0  593.94   25.20
   7  -3   0   17.80    8.90
  -7  -3   0   16.70   10.00
  -7  -3   0   16.30    8.20
  -7   3   0   28.30   10.80
   7   3   0   19.50    7.80
   8  -3   0   12.00    8.60
  -8  -3   0   16.40   12.20
  -8   3   0   15.60   10.30
   8   3   0   14.20    7.50
   9  -3   0   12.70    9.10
  -9  -3   0    6.90   10.10
   9   3   0    0.50    7.00
  -9   3   0  -10.80    9.30
   0  -4   0  378.56   13.00
   0   4   0  358.36   13.80
   0   4   0  384.96   14.40
   0   4   0  356.96   13.10
   1  -4   0  264.07   13.20
  -1  -4   0  261.67   11.70
   1   4   0  259.37   11.90
  -1   4   0  266.87   13.20
   1   4   0  263.87   12.00
   1   4   0  281.27   12.30
  -1   4   0  287.57   12.80
  -1   4   0  279.07   11.90
  -2  -4   0   42.60    6.70
  -2  -4   0   45.70    6.20
   2  -4   0   36.90    7.60
  -2   4   0   52.89    7.80
  -2   4   0   49.70    8.20
   2   4   0   48.30    7.10
   2   4   0   50.19    6.80
  -3  -4   0    4.70    4.30
  -3  -4   0   -0.30    5.00
   3  -4   0    3.40    4.90
   3  -4   0    4.80    6.00
  -3   4   0    7.60    5.60
   3   4   0    5.30    5.40
   3   4   0   11.20    5.10
  -3   4   0    5.50    6.00
   4  -4   0    0.40    5.30
  -4  -4   0    2.30    5.90
   4  -4   0    2.90    5.20
  -4  -4   0    5.80    4.70
   4   4   0   11.90    5.20
   4   4   0   10.60    6.10
  -4   4   0    8.30    5.70
  -4   4   0    8.60    6.60
  -5  -4   0  121.39   12.70
  -5  -4   0  107.69   10.50
   5  -4   0  111.09   12.20
   5   4   0   87.49   10.50
  -5   4   0  101.09   12.30
   5   4   0  117.89   10.80
   6  -4   0  194.38   16.50
  -6  -4   0  172.18   13.40
  -6  -4   0  144.39   15.40
  -6   4   0  175.88   17.20
   7  -4   0   23.90    9.60
  -7  -4   0    8.50    7.40
  -7  -4   0   20.90   10.00
   7   4   0   25.20    7.50
  -7   4   0   24.70   11.20
  -8  -4   0    0.90    9.00
   8  -4   0    2.70    8.90
   8   4   0    8.90    7.40
  -8   4   0    6.80   10.20
  -9  -4   0  361.96   23.90
   9  -4   0  352.66   24.70
  -9   4   0  311.27   24.90
   9   4   0  353.66   19.90
   0  -5   0    2.50    4.30
   0   5   0    5.10    5.50
   0   5   0    3.40    4.60
   0   5   0   -4.30    4.50
   1  -5   0 1367.26   33.90
  -1  -5   0 1319.77   30.80
   1   5   0 1328.27   31.30
  -1   5   0 1384.16   33.60
  -1   5   0 1360.86   32.40
  -1   5   0 1360.26   31.80
   1   5   0 1356.06   31.70
   1   5   0 1370.86   32.20
   2  -5   0 1069.59   32.20
  -2  -5   0 1162.88   28.40
  -2  -5   0 1187.58   28.20
  -2   5   0 1185.28   29.30
  -2   5   0 1181.18   31.20
   2   5   0 1168.08   28.70
  -2   5   0 1158.18   30.00
   2   5   0 1153.28   28.70
   3  -5   0   21.50    5.80
  -3  -5   0   25.10    5.30
   3  -5   0   22.10    7.20
  -3  -5   0   21.80    6.10
  -3   5   0   31.50    8.60
  -3   5   0   12.70    6.50
   3   5   0   20.30    5.70
   3   5   0   18.10    5.90
   4  -5   0  158.08   14.00
  -4  -5   0  138.89   10.30
  -4  -5   0  166.08   12.70
   4  -5   0  151.38   12.40
   4   5   0  159.58   11.50
  -4   5   0  130.49   12.90
   4   5   0  144.79   12.20
  -5  -5   0   -2.30    5.10
  -5  -5   0    4.10    7.70
   5  -5   0    2.50    7.50
   5   5   0  -11.70    7.10
   5   5   0   -5.60    5.70
  -5   5   0    3.30    7.70
   6  -5   0   87.79   13.60
  -6  -5   0   70.09   11.30
  -6  -5   0  113.09   14.00
  -6   5   0   81.79   13.10
   6   5   0  100.09   10.70
  -7  -5   0  -12.70    6.10
  -7  -5   0    3.10    8.80
   7  -5   0    7.00    8.30
   7   5   0   11.90    6.70
  -7   5   0   -6.40    9.20
   8  -5   0    8.30    9.40
  -8  -5   0    4.90    9.20
   8   5   0   11.70    7.10
  -8   5   0    6.60   10.20
   0  -6   0   10.30    5.10
   0   6   0   19.40    5.40
   0   6   0   13.50    5.40
   0   6   0   20.50    6.30
  -1  -6   0  314.17   13.60
   1   6   0  312.77   14.60
  -1   6   0  324.97   15.80
  -1   6   0  311.47   15.30
   1   6   0  314.87   14.20
   1   6   0  307.97   13.80
  -1   6   0  314.47   14.10
  -1   6   0  296.37   14.30
  -2  -6   0   55.69    7.60
   2  -6   0   52.39    9.00
   2   6   0   52.49    7.70
   2   6   0   60.79    8.30
  -2   6   0   52.59    7.60
   2   6   0   63.09    8.10
  -2   6   0   60.89    9.40
  -2   6   0   44.70    9.60
  -3  -6   0  146.89   10.40
   3  -6   0  131.19   13.80
   3   6   0  150.08   12.00
  -3   6   0  138.99   13.20
  -3   6   0  146.69   11.90
   3   6   0  178.88   12.40
  -4  -6   0   85.89    9.10
  -4  -6   0   73.69   10.40
   4  -6   0   63.19   10.90
   4   6   0   82.09   10.90
  -4   6   0   56.19   10.20
   4   6   0   81.19    9.50
  -5  -6   0   33.70    9.30
   5  -6   0   49.10   10.60
  -5  -6   0   62.39    8.60
  -5   6   0   30.60   10.40
   5   6   0   50.79   10.00
  -6  -6   0    2.20    7.80
  -6  -6   0   -5.20    5.40
  -6   6   0  -11.60    9.00
   6   6   0   -2.60    6.10
  -7  -6   0  -17.30    9.80
  -7  -6   0   -2.60    7.90
   7  -6   0    1.70    8.40
   7   6   0   14.90    7.10
  -7   6   0   -7.70    9.30
   8  -6   0   76.19   14.20
  -8  -6   0   71.89   13.10
  -8   6   0   35.10   12.60
   8   6   0   61.59    9.60
   0   7   0    6.80    5.60
   0   7   0   -5.30    6.10
   0   7   0    6.10    5.70
  -1  -7   0    3.80    6.50
  -1   7   0   -1.90    6.70
   1   7   0    0.70    6.10
   1   7   0   -3.00    5.20
   1   7   0   12.00    9.30
  -1   7   0    6.40    6.40
  -1   7   0   -2.10    5.80
  -1   7   0    3.40    6.00
   2  -7   0  371.96   19.70
  -2  -7   0  365.56   16.60
  -2   7   0  350.36   18.10
   2   7   0  341.27   16.00
  -2   7   0  383.26   17.30
  -3  -7   0  909.61   27.70
   3  -7   0  907.01   31.60
  -3   7   0  944.91   30.60
   3   7   0  871.81   26.30
   3   7   0  859.01   27.50
  -4  -7   0    7.90    7.20
   4  -7   0   17.80    9.40
  -4  -7   0   25.20    6.30
  -4   7   0   23.20    9.20
   4   7   0   19.80    7.70
  -5  -7   0    9.70    5.70
   5  -7   0   27.30   11.80
  -5  -7   0   17.60    7.90
  -5   7   0   21.80    9.40
   5   7   0    9.90    6.90
  -6  -7   0   36.70    9.80
   6  -7   0   49.99   12.70
  -6  -7   0   43.50    8.20
   6   7   0   50.29    8.90
  -6   7   0   45.60   11.80
  -7  -7   0   11.00    8.60
   7  -7   0    0.70    9.20
  -7   7   0    2.00   10.30
   7   7   0   17.10    7.10
   0   8   0   78.29   10.30
   0   8   0   71.09   11.20
   0   8   0   62.39   10.10
  -1  -8   0   -0.60    5.80
  -1   8   0    0.10    7.40
   1   8   0   -3.40    5.80
   1   8   0    7.30    6.00
  -1   8   0    5.80    7.00
   1   8   0    0.40    7.50
  -1   8   0    7.30    6.10
  -2  -8   0   98.09   10.80
   2   8   0   97.19   11.30
  -2   8   0   82.99   11.90
   2   8   0  107.29   11.30
   2   8   0   92.19   11.60
  -2   8   0   81.59   11.60
  -3  -8   0  111.59   11.70
   3  -8   0  110.49   14.00
   3   8   0  102.99   10.90
  -3   8   0  103.89   13.50
   3   8   0   97.49   11.90
  -4  -8   0   52.59    9.90
  -4   8   0   59.49   12.10
   4   8   0   34.20    8.80
   4   8   0   28.70    7.50
  -5  -8   0   13.40    8.20
   5  -8   0   10.10    9.40
   5   8   0    0.10    6.70
   6  -8   0   66.69   13.60
  -6  -8   0   95.09   13.80
   6   8   0   83.89   10.70
  -6   8   0   60.89   13.60
   0   9   0    7.40    7.80
   0   9   0   -2.00    6.70
  -1   9   0   29.20    8.70
  -1   9   0   29.30    9.50
   1   9   0   13.40    8.40
  -2  -9   0   -0.60    6.10
  -2   9   0   12.10    9.10
  -2   9   0    4.20    7.80
   2   9   0   11.40    8.30
  -3  -9   0   94.69   11.60
  -3   9   0   66.69   11.80
   3   9   0   73.49   11.30
  -3   9   0   75.99   13.30
  -4  -9   0    8.30    8.00
   4  -9   0    7.90    9.20
   4   9   0   13.90    7.80
  -4   9   0    2.80    9.50
   5  -9   0   25.90   10.70
  -5  -9   0    3.90    8.30
   5   9   0    7.20    7.40
  -5   9   0    5.70    9.20
   0  10   0  176.88   17.10
   0  10   0  188.08   16.30
   1  10   0   84.29   13.10
   1  10   0  112.79   13.10
  -1  10   0  120.69   14.30
  -2 -10   0   16.50    8.20
  -2  10   0   13.10    9.70
   2  10   0    9.10    9.10
  -2  10   0   10.40    8.80
  -3 -10   0  119.09   13.50
  -3  10   0  124.19   16.10
   3  10   0  101.29   13.50
  -3  10   0  109.09   17.60
  -4 -10   0   -5.60    7.10
  -4  10   0    5.30    8.90
   4  10   0  -10.50    7.40
  -4  10   0    3.30    8.50
  -9   0   1   -5.50   10.10
  -8   0   1    1.00    9.80
   8   0  -1   -4.60    7.60
  -7   0   1   -3.90    8.70
   7   0  -1    6.00    8.20
   6   0  -1    6.40    6.30
  -6   0   1   -4.70    6.90
  -6   0   1    8.30    6.40
   5   0  -1    0.70    5.00
  -5   0   1    2.80    6.30
  -5   0   1    2.50    4.90
   5   0  -1    2.30    5.30
   4   0  -1   -4.20    5.70
  -4   0   1   -4.60    5.50
  -4   0   1    5.80    7.10
   4   0  -1   -0.20    5.60
  -3   0   1   -3.50    3.40
   3   0  -1    3.10    3.80
  -3   0   1   10.50    4.70
   3   0  -1   -0.40    3.80
   2   0  -1   -0.70    3.00
  -2   0   1    3.00    3.20
  -2   0   1   -0.10    2.90
   2   0  -1   -0.20    2.90
  -1   0   1   -0.20    1.40
   1   0  -1   -0.70    1.30
   1   0   1    2.90    1.50
  -1   0  -1    2.30    2.00
   1   0   1    1.40    1.70
   2   0   1   -0.30    3.00
  -2   0  -1    0.20    2.00
  -2   0  -1    3.90    3.60
   2   0   1    1.60    2.80
   3   0   1   -2.80    3.50
   3   0   1    1.20    4.10
  -3   0  -1    0.60    4.20
   4   0   1   -9.10    5.30
   4   0   1   -0.60    6.10
  -4   0  -1   -2.20    5.20
  -4   0  -1   12.90    7.40
  -5   0  -1   -2.10    6.40
  -5   0  -1    3.10    5.00
   5   0   1   -2.60    4.90
  -6   0  -1    1.60    5.80
  -6   0  -1    3.40    7.50
   6   0   1   -5.10    5.70
  -7   0  -1   20.70    9.80
   7   0   1    3.90    7.40
  -8   0  -1   -4.10    9.60
   8   0   1   -2.60    7.50
  -9   0  -1  -10.80   10.30
   9   0   1    7.90    8.40
   9  -1  -1   36.10   10.90
  -9  -1   1   23.20   12.10
  -9   1   1   23.40   11.10
   9   1  -1   20.80    9.30
   8  -1  -1   73.19   12.60
  -8  -1   1  101.59   15.20
  -8   1   1   73.99   15.10
   8   1  -1   89.69   12.30
  -7  -1   1  774.82   29.40
   7  -1  -1  768.22   28.50
   7   1  -1  710.13   26.00
  -7   1   1  730.73   29.20
   6  -1  -1  127.39   12.90
  -6  -1   1  118.09   12.70
  -6  -1   1   96.29   12.10
  -6   1   1   97.19   11.90
  -6   1   1   82.99   10.10
   6   1  -1  119.49   12.40
   6   1  -1  110.19   11.80
  -5  -1   1  225.88   13.90
  -5  -1   1  246.58   12.70
   5  -1  -1  222.78   15.00
  -5   1   1  234.58   14.50
   5   1  -1  227.68   12.80
   5   1  -1  242.88   13.70
  -5   1   1  232.28   13.20
   4  -1  -1   16.20    6.70
  -4  -1   1   30.00    6.70
  -4  -1   1   32.90    7.80
   4  -1  -1   35.40    7.40
   4   1  -1   25.80    7.00
   4   1  -1   27.20    6.80
  -4   1   1   24.00    7.30
  -4   1   1   13.90    6.20
  -3  -1   1  337.47   13.20
   3  -1  -1  350.66   13.00
  -3  -1   1  340.27   13.10
   3  -1  -1  334.17   13.00
  -3   1   1  352.26   13.20
   3   1  -1  351.96   12.40
   3   1  -1  365.76   12.80
  -3   1   1  359.16   13.30
   2  -1  -1  727.83   17.80
  -2  -1   1  752.32   17.40
   2  -1  -1  746.43   17.90
   2   1  -1  741.83   17.20
   2   1  -1  720.63   16.80
  -2   1   1  712.13   17.60
  -2   1   1  758.22   18.10
   1  -1  -1   17.00    3.40
   1  -1  -1   20.60    3.30
   1   1  -1   19.90    3.10
   1   1  -1   13.60    2.70
  -1   1   1   11.10    3.00
  -1   1   1   17.60    3.20
   0  -1   1  324.97    6.20
   0  -1  -1  312.47    7.10
   0   1   1  266.87    6.80
   0   1  -1  282.47    6.10
   0   1  -1  314.87    7.40
   0   1   1  260.77    6.40
   1  -1   1   11.70    3.10
  -1  -1  -1   18.20    2.20
  -1  -1  -1   11.20    3.30
   1  -1   1   20.70    3.10
   1   1   1   17.90    3.50
  -1   1  -1   18.00    3.20
   1   1   1   19.00    2.30
  -1   1  -1   14.50    3.10
   2  -1   1 5836.02  101.59
  -2  -1  -1 5872.81   99.39
   2  -1   1 5604.74  101.19
  -2   1  -1 5681.73  101.19
   2   1   1 5647.24   99.29
  -2   1  -1 5713.83  101.29
  -3  -1  -1  581.44   17.70
  -3  -1  -1  594.04   15.60
   3  -1   1  581.94   17.20
   3  -1   1  567.64   17.30
  -3   1  -1  613.44   17.30
   3   1   1  587.34   17.30
  -3   1  -1  596.74   17.60
   3   1   1  567.24   15.60
   4  -1   1  169.38   12.40
   4  -1   1  195.78   12.70
  -4  -1  -1  193.08   13.40
  -4   1  -1  188.68   12.60
   4   1   1  183.88   12.20
  -4   1  -1  201.88   12.30
   4   1   1  178.98   10.90
   5  -1   1    8.60    6.20
  -5  -1  -1   10.70    6.50
   5  -1   1   16.40    6.20
  -5   1  -1   18.20    7.40
   5   1   1    9.50    6.60
   5   1   1   11.00    5.40
  -5   1  -1   14.90    5.90
   6  -1   1  399.26   18.90
  -6  -1  -1  370.86   19.20
   6   1   1  396.76   19.00
  -6   1  -1  416.46   18.40
  -6   1  -1  431.56   20.90
  -7  -1  -1  633.14   26.70
   7  -1   1  602.14   25.10
   7   1   1  653.43   24.10
  -7   1  -1  580.34   26.30
   8  -1   1  103.79   13.60
  -8  -1  -1   92.39   14.60
   8   1   1   87.19   12.20
   9  -1   1   -0.10    8.00
  -9  -1  -1   -1.60    9.90
  -9   1  -1    8.20   10.60
   9   1   1   15.60    8.50
  -9  -2   1  122.09   16.60
   9  -2  -1  193.58   18.40
   9   2  -1  165.48   16.70
  -9   2   1  136.99   17.50
   8  -2  -1  145.59   16.10
  -8  -2   1  142.39   17.00
   8   2  -1  147.69   14.70
  -8   2   1  127.79   16.60
  -7  -2   1  853.11   31.00
   7  -2  -1  864.31   31.00
   7   2  -1  792.22   27.60
  -7   2   1  832.32   31.50
  -6  -2   1  966.30   30.60
   6  -2  -1  964.30   30.70
  -6   2   1  903.21   30.60
   6   2  -1  957.50   33.20
   6   2  -1  915.11   27.70
  -5  -2   1  303.27   16.00
   5  -2  -1  302.67   15.40
   5  -2  -1  308.07   16.10
   5   2  -1  306.77   14.10
  -5   2   1  337.07   16.00
   5   2  -1  293.17   14.80
  -5   2   1  304.77   15.80
   4  -2  -1  416.66   16.70
   4  -2  -1  413.26   17.20
  -4  -2   1  406.46   16.90
   4   2  -1  429.96   16.40
  -4   2   1  431.26   16.70
  -4   2   1  402.16   17.40
   4   2  -1  420.56   15.30
   3  -2  -1 1008.60   25.90
  -3  -2   1 1053.79   25.80
   3  -2  -1 1053.59   26.80
  -3  -2   1  951.00   23.50
  -3   2   1 1002.40   26.30
   3   2  -1  996.40   24.20
   3   2  -1 1055.79   25.30
  -3   2   1 1017.30   26.10
   2  -2  -1  101.79    6.50
   2  -2  -1   97.89    7.10
  -2  -2   1   88.79    5.50
  -2  -2   1   95.89    6.40
  -2   2   1   94.89    7.00
   2   2  -1   89.59    6.20
   2   2  -1   86.99    6.10
  -2   2   1   93.39    7.00
   1  -2  -1 1267.57   26.10
  -1  -2   1 1232.38   24.70
   1  -2  -1 1288.17   26.50
   1   2  -1 1225.28   24.70
  -1   2   1 1258.97   26.20
  -1   2   1 1286.87   26.40
   1   2  -1 1271.67   25.60
   0  -2  -1 3663.43   63.69
   0  -2  -1 3671.83   63.89
   0  -2   1 3646.44   62.79
   0   2  -1 3573.54   64.49
   0   2   1 3555.14   63.89
   0   2  -1 3437.66   64.09
   0   2   1 3493.25   63.49
   0   2  -1 3642.54   62.89
  -1  -2  -1   88.29    4.50
   1  -2   1   78.19    4.90
   1  -2   1   74.09    5.60
  -1  -2  -1   75.49    5.50
  -1   2  -1   87.19    6.00
   1   2   1   93.19    4.90
  -1   2  -1   83.59    5.40
   1   2   1   82.09    5.80
   2  -2   1 1509.65   32.40
  -2  -2  -1 1527.85   31.70
   2  -2   1 1502.35   33.70
  -2  -2  -1 1528.35   29.40
   2   2   1 1498.05   33.50
  -2   2  -1 1476.65   32.00
   2   2   1 1489.65   29.20
  -2   2  -1 1524.05   31.70
  -3  -2  -1  248.88   10.60
   3  -2   1  250.87   13.00
   3  -2   1  254.27   12.50
  -3  -2  -1  258.57   13.20
  -3   2  -1  256.67   13.50
   3   2   1  259.87   13.00
  -3   2  -1  245.58   12.80
   3   2   1  228.38   10.60
   4  -2   1 1062.49   28.40
   4  -2   1 1016.20   27.60
  -4  -2  -1 1000.00   24.80
  -4  -2  -1 1053.69   28.30
   4   2   1  979.00   27.20
  -4   2  -1 1015.30   28.30
  -4   2  -1 1017.70   27.70
   4   2   1 1016.20   25.00
  -5  -2  -1  217.78   11.70
   5  -2   1  202.58   13.20
  -5  -2  -1  213.48   14.30
   5  -2   1  199.78   12.70
   5   2   1  195.78   14.40
  -5   2  -1  220.88   15.10
  -5   2  -1  200.78   14.00
   5   2   1  213.48   11.70
  -6  -2  -1   22.20    9.10
  -6  -2  -1   21.60    7.10
   6  -2   1   37.70    9.00
  -6   2  -1   30.80    9.60
   6   2   1   25.30    7.00
  -7  -2  -1  235.18   15.50
   7  -2   1  237.28   17.30
  -7  -2  -1  225.68   18.20
  -7   2  -1  237.38   19.40
   7   2   1  218.88   15.00
   8  -2   1   19.70    8.70
  -8  -2  -1   21.40   11.60
  -8   2  -1   29.10   11.20
   8   2   1   32.40    8.60
  -9  -2  -1   73.09   14.40
   9  -2   1   54.69   11.40
   9   2   1   65.39   11.40
  -9   2  -1   44.40   13.50
   9  -3  -1    3.40    8.60
  -9  -3   1    6.70   10.40
  -9   3   1  -13.00   10.30
   9   3  -1   15.10    8.20
   8  -3  -1   -1.00    8.10
  -8  -3   1   21.00   10.50
  -8   3   1    5.90    9.90
   8   3  -1   21.40    8.20
  -7  -3   1   67.59   11.80
   7  -3  -1   72.69   11.90
  -7  -3   1   57.89    9.90
   7   3  -1   84.19   11.00
  -7   3   1   48.90   11.60
  -6  -3   1   48.70    9.10
   6  -3  -1   37.00    9.10
  -6  -3   1   42.90   10.30
  -6   3   1   36.50   10.10
   6   3  -1   40.80    8.50
  -5  -3   1  465.55   19.30
   5  -3  -1  498.25   20.80
   5  -3  -1  458.95   19.10
  -5  -3   1  478.45   17.70
  -5   3   1  474.65   19.60
   5   3  -1  485.45   17.80
  -5   3   1  495.55   21.10
   4  -3  -1   24.60    7.90
  -4  -3   1   19.90    6.40
  -4  -3   1   31.00    6.40
   4  -3  -1   29.70    6.40
   4   3  -1   38.20    6.40
  -4   3   1   32.00    7.60
   4   3  -1   37.90    6.90
  -3  -3   1  511.15   16.30
   3  -3  -1  507.85   18.00
  -3  -3   1  513.35   17.50
   3  -3  -1  503.35   18.60
  -3   3   1  502.65   18.40
   3   3  -1  507.45   16.50
  -3   3   1  504.45   18.40
   3   3  -1  514.35   17.20
  -2  -3   1  398.86   13.60
  -2  -3   1  407.96   13.40
   2  -3  -1  385.76   14.20
   2  -3  -1  379.46   14.90
  -2   3   1  427.36   15.20
   2   3  -1  403.46   13.60
  -2   3   1  373.46   14.70
   1  -3  -1  361.26   12.40
  -1  -3   1  366.56   10.90
  -1   3   1  400.26   12.50
   1   3  -1  369.66   11.10
  -1   3   1  363.06   12.30
  -1   3   1  386.66   12.10
   1   3  -1  374.66   12.10
   0  -3  -1 3525.35   64.49
   0  -3  -1 3433.06   64.69
   0  -3   1 3494.05   63.49
   0   3  -1 3568.94   65.99
   0   3   1 3542.85   64.69
   0   3  -1 3513.75   65.39
   0   3   1 3579.34   64.79
   0   3  -1 3588.94   63.79
  -1  -3  -1  667.23   15.90
  -1  -3  -1  672.83   16.90
   1  -3   1  668.03   18.30
  -1   3  -1  669.83   18.10
  -1   3  -1  658.53   16.50
   1   3   1  657.03   16.10
   1   3   1  643.44   16.90
  -1   3  -1  686.13   17.10
  -2  -3  -1  769.02   20.70
   2  -3   1  756.12   21.80
  -2  -3  -1  774.82   18.40
   2  -3   1  775.82   20.40
   2   3   1  761.92   20.60
  -2   3  -1  779.52   21.80
  -2   3  -1  777.32   20.90
   2   3   1  781.42   18.60
  -3  -3  -1   47.80    8.10
  -3  -3  -1   70.79    6.70
   3  -3   1   53.29    7.20
   3  -3   1   61.09    8.10
  -3   3  -1   55.99    7.90
   3   3   1   60.19    8.70
  -3   3  -1   47.40    7.60
   3   3   1   60.99    6.60
  -4  -3  -1  884.11   26.10
   4  -3   1  877.91   25.70
  -4  -3  -1  916.71   23.10
  -4   3  -1  911.41   26.70
   4   3   1  900.41   25.90
  -4   3  -1  917.61   26.70
   4   3   1  927.81   23.00
   5  -3   1   24.20    7.30
  -5  -3  -1   45.10    6.90
   5  -3   1   30.80    7.40
  -5  -3  -1   47.10    9.00
   5   3   1   49.70    9.10
  -5   3  -1   48.20    9.20
  -5   3  -1   30.70    8.50
   5   3   1   39.30    7.00
   6  -3   1   58.39   10.20
  -6  -3  -1   60.59    8.90
  -6  -3  -1   69.39   11.80
  -6   3  -1   73.09   12.40
   6   3   1   71.69    9.20
  -7  -3  -1   12.20    9.60
  -7  -3  -1    3.40    6.90
   7  -3   1   -0.10    7.30
  -7   3  -1    0.70    9.90
   7   3   1   -1.50    6.20
   8  -3   1   27.60   11.60
  -8   3  -1   18.60   10.90
   8   3   1   34.60    8.90
   9  -3   1   23.20   10.10
  -9  -3  -1   12.80   10.60
   9   3   1   27.90    8.80
  -9   3  -1   -9.50   10.30
  -9  -4   1   81.89   14.80
   9  -4  -1  102.79   15.30
  -9   4   1   67.09   14.60
   9   4  -1  100.19   12.70
   8  -4  -1   11.40    9.00
   8   4  -1   29.70    9.00
  -8   4   1   -1.70    9.40
  -7  -4   1    9.90    8.00
  -7  -4   1   28.10   10.10
   7  -4  -1   29.10   10.10
   7   4  -1   30.10    8.50
  -7   4   1   26.20   11.40
  -6  -4   1   22.80    8.90
   6  -4  -1   15.20    7.90
  -6   4   1    4.70    8.80
   6   4  -1   18.30    7.50
   5  -4  -1  849.81   28.80
  -5  -4   1  847.72   25.10
  -5  -4   1  831.42   27.10
   5   4  -1  841.72   24.60
  -5   4   1  812.62   27.80
   5   4  -1  829.92   26.50
   4  -4  -1   72.19    9.30
  -4  -4   1   90.99    9.60
  -4  -4   1   84.89    8.80
   4  -4  -1   90.09    9.90
   4   4  -1   86.79    9.10
   4   4  -1   93.09    8.90
  -4   4   1   78.69    9.80
  -4   4   1  110.59   11.50
   3  -4  -1 1277.57   32.80
   3  -4  -1 1157.38   30.70
  -3  -4   1 1195.38   29.00
  -3  -4   1 1239.58   30.10
  -3   4   1 1249.97   32.00
  -3   4   1 1210.08   31.80
   3   4  -1 1254.17   29.80
   3   4  -1 1219.18   29.00
  -2  -4   1    0.60    5.10
  -2  -4   1   11.10    5.10
   2  -4  -1   -1.50    5.90
   2   4  -1   -1.40    5.10
  -2   4   1   -1.70    5.80
  -2   4   1    0.30    4.70
   2   4  -1   13.50    5.90
  -2   4   1   10.30    6.30
  -1  -4   1   90.79    8.10
   1  -4  -1  101.99   10.10
   1   4  -1   76.99    8.40
   1   4  -1  113.19   10.30
  -1   4   1   98.79    9.80
  -1   4   1   79.09    8.10
  -1   4   1   88.99    8.90
   0  -4   1   16.90    4.80
   0  -4  -1   17.30    5.50
   0   4   1   17.40    5.80
   0   4  -1   13.00    4.80
   0   4   1   16.10    5.30
   0   4  -1   16.20    6.40
   0   4   1   15.00    5.30
   0   4  -1   19.50    5.80
  -1  -4  -1   18.70    5.90
   1  -4   1   16.90    6.40
  -1   4  -1   12.70    5.40
  -1   4  -1   13.60    5.50
   1   4   1    7.00    5.30
  -1   4  -1   16.10    6.60
   1   4   1   21.10    5.60
   1   4   1   11.20    4.80
  -2  -4  -1   28.10    6.70
   2  -4   1   31.50    6.10
   2  -4   1   19.80    7.00
   2   4   1   20.70    5.70
   2   4   1   20.30    6.40
  -2   4  -1   34.40    7.50
  -2   4  -1   27.50    6.30
   3  -4   1  294.97   15.30
  -3  -4  -1  296.57   14.00
   3  -4   1  290.87   13.80
  -3  -4  -1  296.67   11.50
   3   4   1  310.97   14.20
  -3   4  -1  298.67   14.30
  -3   4  -1  269.37   14.00
   3   4   1  311.47   12.20
  -4  -4  -1  325.87   15.90
   4  -4   1  290.87   17.10
   4  -4   1  331.87   16.70
  -4  -4  -1  313.57   13.00
  -4   4  -1  326.27   16.20
  -4   4  -1  331.37   16.10
   4   4   1  333.97   13.10
   4   4   1  330.67   15.70
  -5  -4  -1   40.50    9.60
  -5  -4  -1   45.50    7.30
   5  -4   1   21.60    8.00
   5   4   1   44.70    7.30
  -5   4  -1   33.30    8.60
   5   4   1   33.60    8.40
   6  -4   1  107.19   13.90
  -6  -4  -1  114.39   11.70
  -6  -4  -1  114.99   13.90
  -6   4  -1   82.69   12.40
   6   4   1  120.89   11.60
  -7  -4  -1   41.70   10.90
  -7  -4  -1   23.70    8.00
   7  -4   1   29.10   10.20
  -7   4  -1   20.90   10.60
   7   4   1   35.90    8.30
   8  -4   1    0.00    8.50
  -8  -4  -1    3.90    8.70
   8   4   1    5.50    6.10
  -8   4  -1    0.20   10.40
  -9  -4  -1   11.20   10.30
   9  -4   1   -2.70    8.20
  -9   4  -1    6.50   10.50
   9   4   1   12.10    7.00
  -8  -5   1    7.30    9.50
   8  -5  -1    8.10    8.70
  -8   5   1   -0.40   10.30
   8   5  -1   13.50    7.20
  -7  -5   1  121.69   14.40
   7  -5  -1  154.88   16.50
   7   5  -1  120.59   12.80
  -7   5   1  107.89   15.30
  -6  -5   1  332.77   19.70
  -6  -5   1  297.17   16.90
   6  -5  -1  320.57   20.30
   6   5  -1  381.66   17.80
  -6   5   1  359.96   21.90
  -5  -5   1  279.67   15.30
   5  -5  -1  341.97   19.50
  -5  -5   1  298.97   17.60
  -5   5   1  316.07   19.00
   5   5  -1  333.87   16.30
   5   5  -1  323.57   17.60
  -4  -5   1   91.89    9.40
   4  -5  -1   91.59   10.40
   4  -5  -1   87.79   11.50
   4   5  -1  104.89   10.00
  -4   5   1   76.59   10.80
   4   5  -1   88.19    9.90
   3  -5  -1  136.79   12.00
  -3  -5   1  131.89    9.50
  -3  -5   1  122.69   10.10
  -3   5   1  145.69   11.80
  -3   5   1  116.09   11.20
   3   5  -1  124.69   10.40
   3   5  -1  156.88   10.70
  -2  -5   1   71.59    7.90
  -2  -5   1   81.59    7.90
   2  -5  -1   71.69    9.00
   2   5  -1   88.19    9.40
  -2   5   1   82.59    9.00
  -2   5   1   86.39    8.60
   2   5  -1   77.99    7.80
  -2   5   1   79.09    9.00
  -1  -5   1 1163.38   27.60
   1  -5  -1 1220.58   30.90
   1   5  -1 1194.58   29.90
   1   5  -1 1208.18   29.60
  -1   5   1 1176.48   29.30
   1   5  -1 1215.98   28.40
  -1   5   1 1208.68   30.20
  -1   5   1 1218.88   30.60
   0  -5  -1    1.30    4.40
   0  -5   1    0.80    4.30
   0   5  -1   -0.40    4.20
   0   5   1    0.10    5.10
   0   5   1    3.20    4.70
   0   5   1    1.40    4.50
   0   5  -1   -1.00    5.10
   0   5  -1    0.10    4.80
  -1  -5  -1   45.80    6.90
   1   5   1   31.00    6.20
   1   5   1   52.59    6.60
  -1   5  -1   43.50    7.50
  -1   5  -1   33.40    5.60
   1   5   1   49.50    6.70
  -1   5  -1   51.19    6.90
  -2  -5  -1  167.58   10.80
  -2   5  -1  168.78   11.20
  -2   5  -1  177.38   12.10
   2   5   1  172.78   11.20
   2   5   1  178.98   10.40
  -2   5  -1  172.48   10.40
  -3  -5  -1  497.05   18.40
  -3  -5  -1  476.95   15.90
   3  -5   1  507.25   20.40
   3  -5   1  487.05   18.40
   3   5   1  525.15   18.70
   3   5   1  502.75   16.50
  -3   5  -1  511.45   20.00
  -4  -5  -1  681.13   20.40
  -4  -5  -1  691.63   23.80
   4  -5   1  664.43   23.40
   4  -5   1  723.93   26.20
   4   5   1  662.63   26.20
  -4   5  -1  719.53   25.10
   4   5   1  684.03   20.60
  -5  -5  -1   35.40    7.20
   5  -5   1   46.60   10.80
  -5  -5  -1   39.30    9.00
  -5   5  -1   57.39   11.20
   5   5   1   65.59   12.30
   5   5   1   46.80    7.40
  -6  -5  -1   32.00    8.00
  -6  -5  -1   34.40    9.70
   6  -5   1   26.10    9.50
   6   5   1   38.40    9.30
  -6   5  -1   42.00   11.10
   7  -5   1   21.30   10.60
  -7  -5  -1   24.60    8.20
  -7  -5  -1   30.60    9.90
   7   5   1   31.30    7.40
  -7   5  -1   23.40   12.40
  -8  -5  -1   54.49   11.90
   8  -5   1   28.00   11.00
   8   5   1   49.20    9.30
  -8   5  -1   11.00   11.50
   8  -6  -1    2.50    9.50
  -8  -6   1   18.70    9.40
  -8   6   1    3.00   10.70
   8   6  -1    9.90    6.90
   7  -6  -1    1.40    8.70
  -7  -6   1    5.60    8.30
   7   6  -1    6.40    6.90
  -7   6   1   12.60   10.90
  -6  -6   1   -1.10    6.10
  -6  -6   1    1.20    7.90
   6   6  -1    5.70    6.50
  -6   6   1   -6.60    9.30
  -5  -6   1  117.09   13.00
  -5  -6   1  134.49   14.10
   5  -6  -1  118.09   14.70
   5   6  -1  134.19   12.80
  -5   6   1  110.09   13.80
   4  -6  -1   85.29   12.50
  -4  -6   1   69.89    9.50
  -4  -6   1   73.69    9.00
   4   6  -1   65.49    9.60
  -4   6   1   63.89   10.90
   4   6  -1   73.89   10.10
  -3  -6   1  180.18   12.60
   3  -6  -1  180.98   14.70
  -3  -6   1  184.08   11.60
  -3   6   1  192.48   14.60
  -3   6   1  177.18   12.60
   3   6  -1  198.48   13.40
   3   6  -1  188.38   13.00
  -2  -6   1   20.20    6.00
   2  -6  -1   14.80    6.70
   2   6  -1   20.40    5.70
  -2   6   1   10.20    6.40
   2   6  -1   34.90    6.90
  -2   6   1   13.30    7.10
   2   6  -1   22.20    7.00
  -2   6   1   24.00    7.60
  -1  -6   1  563.94   17.90
   1   6  -1  528.05   17.90
   1   6  -1  581.64   19.50
  -1   6   1  555.04   19.90
   1   6  -1  562.24   20.00
  -1   6   1  551.44   19.00
  -1   6   1  556.94   20.20
   0  -6  -1  148.99   10.30
   0   6   1  146.59   10.70
   0   6  -1  161.18   10.30
   0   6  -1  147.69   11.60
   0   6  -1  141.49   10.90
   0   6   1  148.19   11.10
   0   6   1  167.78   10.80
  -1  -6  -1   82.29    8.40
  -1   6  -1   82.09    8.70
  -1   6  -1   66.09    8.70
   1   6   1   75.09    8.30
  -1   6  -1   67.29    8.00
   1   6   1   78.39    8.40
   1   6   1   71.39    8.20
   2  -6   1  261.57   15.70
  -2  -6  -1  256.37   13.40
  -2   6  -1  262.57   13.50
  -2   6  -1  224.48   14.30
   2   6   1  253.97   13.30
   2   6   1  256.57   14.00
  -2   6  -1  264.27   14.30
   2   6   1  241.88   12.10
  -3  -6  -1   19.50    7.20
   3  -6   1    9.90    7.70
  -3  -6  -1   22.30    5.70
   3   6   1   19.60    8.20
   3   6   1   20.80    6.60
  -3   6  -1   11.70    6.90
  -3   6  -1   11.90    6.10
  -4  -6  -1    7.40    5.00
   4  -6   1    2.80    8.00
  -4  -6  -1    4.20    6.80
   4   6   1    0.90    7.20
  -4   6  -1   12.50    8.10
   4   6   1   12.60    6.50
  -5  -6  -1  731.03   27.10
   5  -6   1  765.82   30.10
  -5  -6  -1  753.42   23.20
   5   6   1  752.72   23.60
  -5   6  -1  761.22   29.00
  -6  -6  -1   -9.30    6.00
  -6  -6  -1   10.40    8.40
   6   6   1   -3.40    5.70
  -6   6  -1    3.20    8.60
   7  -6   1   19.10    9.80
  -7  -6  -1    8.40    9.30
  -7  -6  -1    3.90    6.80
  -7   6  -1   13.00   10.70
   7   6   1   15.20    6.70
   8  -6   1  195.18   20.50
  -8  -6  -1  195.78   18.50
  -8   6  -1  150.38   18.30
   8   6   1  170.18   13.80
   7  -7  -1   42.00   11.70
  -7   7   1   46.00   13.40
   7   7  -1   51.59    9.40
  -6  -7   1   98.89   12.70
   6  -7  -1  127.39   17.10
  -6   7   1   89.49   14.20
   6   7  -1   96.79   11.40
  -5  -7   1    8.10    7.20
  -5  -7   1    4.70    5.90
   5  -7  -1   -5.90    8.10
  -5   7   1  -11.20    7.80
   5   7  -1    1.70    6.90
  -4  -7   1  194.48   13.00
   4  -7  -1  212.18   17.80
  -4  -7   1  235.98   15.50
   4   7  -1  211.28   14.80
  -4   7   1  212.38   17.30
   4   7  -1  190.68   15.00
   3  -7  -1   65.19   11.80
  -3  -7   1   88.39   10.20
   3   7  -1   72.19    9.70
  -3   7   1   57.69   10.40
   3   7  -1   73.99   10.10
   2  -7  -1  315.47   18.50
  -2   7   1  292.27   16.00
  -2   7   1  310.27   17.60
   2   7  -1  298.87   16.70
   2   7  -1  313.87   15.60
  -1  -7   1  136.19   11.00
  -1   7   1  147.99   13.10
   1   7  -1  139.39   11.70
   1   7  -1  142.09   11.30
  -1   7   1  124.09   11.40
  -1   7   1  124.99   12.10
   1   7  -1  139.99   13.30
  -1   7   1  127.49   12.60
   0   7  -1    9.00    5.50
   0   7   1    9.30    6.50
   0   7  -1   -5.40    5.40
   0   7  -1    0.20    6.80
   0   7   1    3.40    5.70
   0   7  -1    1.10    5.70
  -1  -7  -1   -0.90    5.70
  -1   7  -1   13.20    7.00
  -1   7  -1   -4.80    6.80
  -1   7  -1    7.60    6.50
  -1   7  -1    6.60    5.50
   1   7   1    4.90    5.30
  -2  -7  -1  115.89   12.10
  -2   7  -1  131.39   13.00
   2   7   1  106.09   10.60
  -2   7  -1  104.89   10.70
   2   7   1  135.49   12.60
   2   7   1  131.29   12.30
   3  -7   1  246.78   17.90
  -3  -7  -1  242.98   15.90
   3   7   1  219.08   15.50
  -3   7  -1  270.87   17.00
   3   7   1  246.28   13.50
   3   7   1  268.27   15.00
  -4  -7  -1  213.08   16.00
   4  -7   1  232.58   17.70
  -4   7  -1  234.38   17.50
   4   7   1  215.28   14.00
  -5  -7  -1  269.27   14.30
  -5  -7  -1  328.17   19.20
   5  -7   1  336.67   32.30
   5   7   1  302.77   16.00
  -5   7  -1  348.57   21.10
  -6  -7  -1   35.30   10.00
   6  -7   1   31.30   10.90
  -6  -7  -1   38.60    7.60
   6   7   1   43.20    8.20
  -6   7  -1   30.00   11.10
  -7  -7  -1   60.09   12.30
   7  -7   1   54.99   13.30
  -7  -7  -1   55.89   10.30
   7   7   1   63.29    9.10
  -7   7  -1   34.00   12.20
  -6  -8   1   47.90   11.20
   6  -8  -1   33.10   11.80
   6   8  -1   43.00    9.00
  -6   8   1   19.80   11.50
   5  -8  -1   14.00    9.60
  -5  -8   1    1.20    7.30
  -5   8   1    7.70   10.10
   5   8  -1   13.30    7.80
   4  -8  -1    6.70   10.20
  -4  -8   1    3.20    7.00
   4   8  -1    2.10    7.30
  -4   8   1    9.30    8.80
   4   8  -1    3.40    7.00
   3  -8  -1   48.30   10.80
  -3  -8   1   33.10    8.40
   3   8  -1   36.50    8.70
   3   8  -1   43.70    8.30
  -3   8   1   46.30   10.50
   3   8  -1   42.50    9.70
  -2  -8   1   64.29    9.50
   2   8  -1   61.49   10.20
  -2   8   1   40.70    9.50
   2   8  -1   52.39    8.80
  -2   8   1   52.89   10.60
   2   8  -1   51.09    8.90
  -1  -8   1   91.39   10.00
   1   8  -1   75.79    9.90
  -1   8   1   70.59   11.40
   1   8  -1   80.39   11.70
  -1   8   1   85.79   11.20
   0   8  -1    2.70    6.40
   0   8   1   -0.40    7.20
   0   8   1   -4.20    6.50
   0   8  -1    0.40    7.50
   0   8  -1    3.60    6.00
   0   8   1   -0.30    6.00
  -1  -8  -1   57.79    9.30
   1   8   1   50.09    9.80
  -1   8  -1   59.49    9.10
  -1   8  -1   46.80   10.30
   1   8   1   54.79    9.00
   1   8   1   66.79    9.30
  -1   8  -1   54.19    9.30
  -2  -8  -1   51.99    9.30
  -2   8  -1   55.89   10.70
  -2   8  -1   73.29   11.10
   2   8   1   64.69    9.20
   2   8   1   44.20    9.30
  -3  -8  -1   59.99    9.90
   3  -8   1   69.29   12.90
   3   8   1   79.19    9.50
  -3   8  -1   53.59   10.70
   3   8   1   77.09   11.00
  -4  -8  -1  400.46   20.90
   4  -8   1  354.46   32.40
   4   8   1  322.07   15.80
   4   8   1  336.37   17.40
  -4   8  -1  366.06   21.50
  -5  -8  -1   36.70   10.00
   5  -8   1   19.60   10.50
   5   8   1   29.40    6.80
   5   8   1   25.20    7.90
  -5   8  -1   28.30   10.70
  -6  -8  -1   20.70   10.80
   6  -8   1   18.90   10.50
  -6  -8  -1   46.80    7.20
  -6   8  -1    5.80   10.50
   6   8   1   17.60    6.90
   5  -9  -1   51.09   12.40
  -5  -9   1   86.19   13.00
   5   9  -1   44.40   10.30
  -5   9   1   47.50   11.80
   4  -9  -1   12.70    9.90
  -4  -9   1   19.50    8.10
  -4   9   1   14.40   15.60
   4   9  -1   10.00    8.30
  -3  -9   1   71.09   10.50
   3   9  -1   75.79   12.00
  -3   9   1   77.89   12.90
  -2  -9   1   68.69    9.60
   2   9  -1   63.39   11.10
  -2   9   1   60.29   11.10
  -2   9   1   59.89   11.50
  -1   9   1   53.69   10.30
   1   9  -1   29.30    8.10
   1   9  -1   46.60   10.60
  -1   9   1   51.69   11.10
   0   9   1    6.50    7.20
   0   9   1   -4.10    7.20
   0   9  -1    2.00    7.90
   0   9  -1    0.50    6.70
   1   9   1   31.00    9.30
  -1   9  -1   42.70   10.60
  -1   9  -1   44.50    9.60
  -2  -9  -1    8.50    7.40
  -2   9  -1   -1.50    8.10
  -2   9  -1  -13.10    6.90
   2   9   1    2.30    7.60
  -3  -9  -1   -5.20    6.40
  -3   9  -1   -4.00    7.80
  -3   9  -1    9.00    8.70
   3   9   1    1.00    7.40
  -4  -9  -1   23.10    9.00
   4   9   1   11.90    7.80
  -4   9  -1   14.20    9.00
   5  -9   1  134.09   17.10
  -5  -9  -1  167.98   17.70
  -5   9  -1  158.98   17.90
   5   9   1  144.69   13.70
  -4 -10   1   -2.50    7.70
  -4  10   1  -10.60    8.50
   4  10  -1   -3.50    7.90
  -4  10   1    2.60    8.50
  -3 -10   1    8.80    7.00
  -3  10   1   -5.00    8.20
  -3  10   1    1.30    8.00
   3  10  -1   -8.70    8.00
  -2  10   1    3.70    7.70
  -2  10   1    9.90    9.10
   2  10  -1    2.50    8.80
  -1  10   1    6.60    7.80
  -1  10   1   -6.10    7.90
   1  10  -1  -11.20    7.70
   1  10  -1   -1.20    6.70
   0  10  -1    4.50    7.10
   0  10  -1   11.70    8.70
   0  10   1    5.70    8.30
   0  10   1   -1.10    7.20
  -1  10  -1   -7.10    6.40
   1  10   1    4.80    7.40
   1  10   1   -8.00    7.70
  -1  10  -1    4.70   10.00
  -2 -10  -1   34.60    9.20
   2  10   1    7.30    9.00
  -2  10  -1   30.10   10.80
  -2  10  -1   19.70    8.70
  -3 -10  -1    3.50    7.60
   3  10   1   -4.30    7.80
  -3  10  -1    2.60    9.40
  -3  10  -1   -3.30    8.80
  -4 -10  -1   37.10   11.90
   4  10   1   26.10    9.30
  -4  10  -1   50.29   11.90
  -4  10  -1   17.10   10.20
   9   0  -2   23.00    9.90
  -9   0   2    2.00   11.00
  -8   0   2  282.17   21.20
   8   0  -2  320.47   20.10
   7   0  -2  913.01   30.30
  -7   0   2  896.71   31.80
  -6   0   2  185.98   15.60
  -6   0   2  183.68   13.50
   6   0  -2  197.38   15.60
   6   0  -2  189.08   13.90
  -5   0   2  322.47   16.30
  -5   0   2  337.67   15.20
   5   0  -2  326.07   15.40
   5   0  -2  344.87   15.70
  -4   0   2   52.09    8.10
  -4   0   2   43.40    8.00
   4   0  -2   37.40    7.40
   4   0  -2   49.80    7.50
   3   0  -2  314.07   12.10
   3   0  -2  315.97   11.80
  -3   0   2  320.27   12.20
  -3   0   2  305.77   11.80
  -2   0   2  763.82   17.70
   2   0  -2  769.32   17.70
  -2   0   2  747.83   17.80
   2   0  -2  768.72   18.10
  -1   0   2 2431.96   43.50
   1   0  -2 2454.15   43.00
   1   0  -2 2373.06   43.40
  -2   0  -2  544.45   14.50
   2   0   2  560.94   13.50
   2   0   2  554.84   14.50
   3   0   2 1073.59   24.40
  -3   0  -2 1041.90   25.70
   3   0   2 1091.89   25.80
  -4   0  -2  489.65   18.80
   4   0   2  508.75   17.10
   4   0   2  498.75   18.20
  -4   0  -2  477.25   16.40
   5   0   2    7.10    5.30
  -5   0  -2    0.70    4.50
  -5   0  -2    8.70    6.40
  -6   0  -2  329.67   18.70
   6   0   2  355.66   17.30
  -7   0  -2   35.00   11.10
   7   0   2   32.50    8.80
  -8   0  -2  415.66   28.30
   8   0   2  493.65   22.70
   9   0   2   95.89   13.20
  -9   0  -2   44.00   12.60
   9  -1  -2   15.70    9.20
  -9  -1   2    6.80   11.10
   9   1  -2   14.90   10.00
  -9   1   2    8.30   11.10
   8  -1  -2  325.17   21.20
  -8  -1   2  311.07   22.20
  -8   1   2  321.07   23.40
   8   1  -2  324.97   19.80
   7  -1  -2   32.90    9.90
  -7  -1   2   38.80   11.30
  -7   1   2   24.60   10.50
   7   1  -2   20.60    8.20
   6  -1  -2  218.78   15.30
  -6  -1   2  246.88   15.00
  -6  -1   2  250.87   16.40
  -6   1   2  281.77   15.80
   6   1  -2  225.48   15.00
   6   1  -2  239.78   14.90
  -6   1   2  255.77   17.40
   5  -1  -2   61.09    9.90
  -5  -1   2   77.59    8.80
   5  -1  -2   63.69    9.70
  -5   1   2   68.69    8.90
   5   1  -2   83.69    9.50
  -5   1   2   89.49   10.30
   5   1  -2   66.19    8.50
  -4  -1   2  202.78   12.60
   4  -1  -2  218.38   13.30
  -4  -1   2  214.78   13.50
   4  -1  -2  222.48   13.00
  -4   1   2  221.28   13.90
  -4   1   2  209.98   13.00
   4   1  -2  217.18   12.70
   4   1  -2  224.08   12.50
   3  -1  -2 2833.92   55.09
  -3  -1   2 2805.02   53.69
   3  -1  -2 2819.52   54.79
  -3  -1   2 2813.62   54.09
  -3   1   2 2711.53   54.59
   3   1  -2 2741.13   53.69
   3   1  -2 2746.63   53.69
   2  -1  -2 5221.38   92.99
  -2  -1   2 5118.39   91.89
   2  -1  -2 5180.68   92.79
  -2   1   2 5112.39   92.79
   2   1  -2 5169.28   91.99
   2   1  -2 5202.38   91.59
  -2   1   2 5446.46   93.29
   1  -1  -2  978.60   20.50
  -1  -1   2 1009.90   20.40
  -1  -1   2 1028.80   19.20
   1  -1  -2  972.80   20.50
  -1   1   2 1003.80   20.60
   1   1  -2  964.00   18.90
  -1   1   2 1004.30   20.70
   1   1  -2 1007.30   20.40
   0  -1  -2   34.60    2.90
   0  -1   2   37.30    3.20
   0  -1  -2   37.40    2.30
   0   1  -2   43.10    3.40
   0   1  -2   40.20    1.70
   0   1  -2   36.90    1.70
   0   1   2   36.90    2.90
   0   1   2   37.90    2.20
  -1   1  -2 5451.55   94.99
  -2  -1  -2   73.59    6.50
   2  -1   2   67.49    5.50
   2  -1   2   70.79    5.60
  -2  -1  -2   76.79    4.30
   2   1   2   68.09    6.00
  -2   1  -2   75.29    5.70
  -2   1  -2   73.19    6.10
   2   1   2   68.49    4.40
  -3  -1  -2  908.81   20.60
   3  -1   2  916.21   22.90
  -3  -1  -2  885.51   23.10
   3  -1   2  871.71   22.80
  -3   1  -2  892.11   23.30
   3   1   2  908.71   23.30
   3   1   2  916.11   20.80
  -3   1  -2  897.91   22.50
   4  -1   2 2915.91   58.89
   4  -1   2 2896.11   59.39
  -4  -1  -2 2845.42   59.59
  -4  -1  -2 2817.82   56.09
   4   1   2 2980.70   56.79
  -4   1  -2 2864.11   58.29
  -4   1  -2 2948.91   59.99
   4   1   2 2949.70   59.49
   5  -1   2  196.88   12.90
  -5  -1  -2  192.08   13.60
   5  -1   2  187.58   12.40
  -5  -1  -2  186.28   10.50
   5   1   2  223.58   21.10
  -5   1  -2  181.18   11.90
   5   1   2  201.08   11.40
  -5   1  -2  207.58   14.20
  -6  -1  -2   47.90   10.40
   6  -1   2   52.59    9.40
  -6  -1  -2   24.10    5.30
   6   1   2   35.40    8.10
  -6   1  -2   29.10    9.60
  -6   1  -2   28.60    7.70
  -7  -1  -2  536.25   24.80
   7  -1   2  565.04   23.70
  -7   1  -2  551.04   25.90
   7   1   2  544.15   22.00
   8  -1   2   36.40    9.90
  -8  -1  -2   36.80   13.60
   8   1   2   36.60    9.50
   9  -1   2    4.30    7.70
  -9  -1  -2    6.70   10.60
  -9   1  -2    9.80   11.30
   9   1   2    9.70    8.20
   9  -2  -2    2.10    8.00
  -9  -2   2    5.20    9.90
   9   2  -2    6.70    8.00
  -9   2   2  -10.90    9.40
  -8  -2   2   50.59   12.40
   8  -2  -2   51.99   11.30
  -8   2   2   35.60   11.80
   8   2  -2   44.80   10.00
  -7  -2   2  677.03   27.70
   7  -2  -2  752.82   28.70
   7   2  -2  707.33   25.90
  -7   2   2  716.73   29.00
  -6  -2   2 1113.19   31.10
  -6  -2   2 1061.69   32.70
   6  -2  -2 1128.59   33.90
   6   2  -2 1111.29   31.10
   6   2  -2 1077.59   32.00
  -6   2   2 1058.49   33.60
   5  -2  -2    1.50    5.30
  -5  -2   2    2.40    5.20
   5  -2  -2   -1.60    6.00
  -5   2   2    0.00    6.10
  -5   2   2    1.40    5.40
   5   2  -2   -3.00    4.70
   5   2  -2    2.90    5.50
  -4  -2   2   95.69   10.00
  -4  -2   2   55.09    6.90
   4  -2  -2   97.39   10.60
   4  -2  -2   83.99    9.00
   4   2  -2   84.79    9.40
   4   2  -2   69.29    7.90
  -4   2   2  114.19   11.50
  -4   2   2   93.09    9.90
   3  -2  -2   78.99    8.50
   3  -2  -2   62.89    8.60
  -3  -2   2   75.19    8.40
   3   2  -2   84.09    9.00
  -3   2   2   71.29    8.70
  -3   2   2   83.99    9.20
   3   2  -2   88.49    8.70
   2  -2  -2  496.85   14.50
  -2  -2   2  503.95   13.30
   2  -2  -2  489.65   14.70
   2   2  -2  490.75   13.00
  -2   2   2  468.95   14.30
   2   2  -2  471.25   13.60
  -2   2   2  504.95   14.70
  -1  -2   2  716.63   17.10
  -1  -2   2  714.73   15.30
   1  -2  -2  749.13   17.40
  -1   2   2  734.83   17.40
  -1   2   2  696.83   17.00
   1   2  -2  733.13   17.20
   1   2  -2  728.03   15.40
  -1   2   2  745.93   17.20
   0  -2  -2   59.59    4.60
   0  -2  -2   65.69    5.50
   0   2  -2   65.89    3.90
   0   2   2   67.19    4.50
   0   2  -2   70.39    5.40
   0   2   2   62.49    5.20
  -1  -2  -2 1376.16   27.60
   1  -2   2 1336.97   28.10
  -1  -2  -2 1367.66   25.00
   1   2   2 1202.78   25.80
   1   2   2 1368.26   27.60
  -1   2  -2 1359.96   28.10
  -1   2  -2 1361.06   26.70
  -2  -2  -2  651.03   17.50
   2  -2   2  648.44   17.80
  -2  -2  -2  666.13   14.60
   2   2   2  669.23   17.60
  -2   2  -2  665.73   17.80
  -2   2  -2  668.83   17.10
   2   2   2  633.24   14.30
  -3  -2  -2   63.39    8.90
   3  -2   2   48.50    7.00
  -3  -2  -2   64.59    6.20
   3  -2   2   40.40    7.00
  -3   2  -2   54.49    7.70
  -3   2  -2   70.39    8.50
   3   2   2   60.39    8.50
   3   2   2   44.20    5.60
  -4  -2  -2   90.89    8.30
   4  -2   2   80.89    8.90
  -4  -2  -2  100.49   10.50
   4  -2   2   85.99    9.30
  -4   2  -2  101.19   10.30
  -4   2  -2  107.49   11.50
   4   2   2   81.79    8.20
   4   2   2   85.79    9.30
   5  -2   2  270.87   14.60
  -5  -2  -2  296.97   16.40
   5  -2   2  292.47   15.20
  -5  -2  -2  295.57   13.10
   5   2   2  303.57   13.20
   5   2   2  286.97   15.20
  -5   2  -2  308.67   16.50
  -6  -2  -2  519.85   23.10
  -6  -2  -2  559.94   19.90
   6  -2   2  549.74   22.60
  -6   2  -2  517.75   23.60
   6   2   2  545.65   19.70
  -6   2  -2  671.53   34.40
  -7  -2  -2  838.32   26.90
  -7  -2  -2  801.92   31.00
   7  -2   2  833.42   29.90
  -7   2  -2  823.62   30.90
   7   2   2  828.02   26.50
   8  -2   2   33.50    9.80
  -8   2  -2   32.10   10.90
   8   2   2   31.40    8.60
   9  -2   2   63.29   12.60
  -9  -2  -2   78.99   15.40
   9   2   2   77.09   11.70
  -9   2  -2   60.89   13.50
  -9  -3   2   66.69   13.70
   9  -3  -2   43.80   11.20
   9   3  -2   61.39   11.40
  -9   3   2   34.90   12.80
   8  -3  -2    1.10    8.00
  -8  -3   2    1.80    9.60
  -8   3   2    3.70   10.30
   8   3  -2   -0.10    7.00
   7  -3  -2   -7.30    7.30
  -7  -3   2    3.80    8.80
  -7   3   2   -2.00    8.60
   7   3  -2    2.50    6.90
   6  -3  -2  612.04   24.60
  -6  -3   2  558.84   21.00
  -6  -3   2  600.74   24.20
   6   3  -2  604.54   22.20
  -6   3   2  570.04   25.00
   5  -3  -2 2355.16   54.19
  -5  -3   2 2291.57   51.79
   5  -3  -2 2375.46   53.39
  -5  -3   2 2250.47   49.90
  -5   3   2 2319.57   53.49
   5   3  -2 2355.16   50.19
  -5   3   2 2294.77   53.69
   5   3  -2 2282.57   51.29
  -4  -3   2  285.47   14.00
   4  -3  -2  279.17   16.70
  -4  -3   2  263.27   12.20
   4  -3  -2  268.67   14.00
   4   3  -2  280.87   13.30
   4   3  -2  281.87   13.20
  -4   3   2  267.57   14.50
   3  -3  -2  121.39   11.40
  -3  -3   2  134.29   10.80
   3  -3  -2  130.79   10.70
   3   3  -2  144.19   10.90
  -3   3   2  141.09   12.00
  -3   3   2  132.19   11.50
   3   3  -2  134.79   11.00
   2  -3  -2  728.53   20.60
  -2  -3   2  762.02   19.20
   2  -3  -2  763.02   21.30
   2   3  -2  742.53   19.00
  -2   3   2  781.72   21.20
  -2   3   2  738.23   20.90
   2   3  -2  762.52   20.20
  -1  -3   2  296.77   10.80
   1  -3  -2  301.17   11.10
  -1  -3   2  286.47    9.00
  -1   3   2  287.77   10.90
   1   3  -2  297.47   11.10
   1   3  -2  285.17    9.20
  -1   3   2  290.77   10.70
  -1   3   2  297.37   11.20
   0  -3  -2    7.80    3.10
   0  -3  -2    6.50    3.10
   0  -3   2    7.20    2.60
   0   3  -2    9.70    4.10
   0   3   2    7.90    3.60
   0   3  -2    8.00    2.60
   0   3   2    6.60    2.80
   0   3  -2    6.30    3.60
  -1  -3  -2  374.16   12.30
   1  -3   2  396.86   13.50
  -1   3  -2  367.46   11.60
   1   3   2  398.46   12.70
   1   3   2  376.96   10.80
   1   3   2  386.06   10.80
  -1   3  -2  401.76   13.40
  -2  -3  -2 1079.69   26.90
   2  -3   2 1106.49   28.10
   2  -3   2 1122.59   26.50
  -2  -3  -2 1140.59   23.80
   2   3   2 1131.19   23.80
  -2   3  -2 1181.88   27.00
  -2   3  -2 1162.28   28.30
   2   3   2 1130.29   27.20
  -3  -3  -2    1.90    4.20
   3  -3   2    0.90    5.10
   3  -3   2    7.70    6.20
  -3  -3  -2    3.00    6.50
   3   3   2    3.90    4.40
   3   3   2    1.90    6.20
  -3   3  -2    9.00    6.20
  -3   3  -2    4.60    6.30
   4  -3   2  386.46   16.10
  -4  -3  -2  367.36   13.10
   4  -3   2  311.97   20.20
  -4  -3  -2  382.36   16.70
   4   3   2  383.76   16.50
   4   3   2  388.26   13.20
  -4   3  -2  362.76   16.50
  -4   3  -2  366.26   16.20
   5  -3   2  138.79   12.10
  -5  -3  -2  146.69   13.30
  -5  -3  -2  138.89    9.90
   5  -3   2  161.28   12.80
   5   3   2  120.99    9.70
  -5   3  -2  161.48   13.60
  -5   3  -2  162.08   13.00
   5   3   2  144.09   12.70
   6  -3   2 1129.39   35.10
  -6  -3  -2 1104.29   34.60
  -6  -3  -2 1143.69   30.30
   6   3   2 1129.09   29.90
  -6   3  -2 1160.48   35.60
   7  -3   2   16.40    8.70
  -7  -3  -2   -0.20    9.00
  -7  -3  -2   17.70    7.60
  -7   3  -2   26.50   11.00
   7   3   2   22.40    7.20
   8  -3   2   29.80   16.40
  -8  -3  -2   22.20   11.20
  -8   3  -2   13.50   11.20
   8   3   2   22.90    7.40
   9  -3   2   22.90   10.00
  -9  -3  -2   23.10   11.10
   9   3   2   30.60    8.60
  -9   3  -2   19.30   11.50
  -9  -4   2  123.39   15.90
   9  -4  -2  116.49   15.90
  -9   4   2  109.69   17.50
   9   4  -2  142.79   15.20
  -8  -4   2  420.46   28.80
   8  -4  -2  427.56   24.50
  -8   4   2  425.76   25.80
   8   4  -2  449.06   21.70
   7  -4  -2    6.80    7.70
  -7  -4   2    8.90    9.10
  -7   4   2    8.00   10.20
   7   4  -2   18.10    7.50
  -6  -4   2   92.89   11.40
   6  -4  -2   73.59   11.60
  -6  -4   2   74.09   11.20
   6   4  -2   64.29    9.70
  -6   4   2   98.59   13.90
  -5  -4   2  464.45   18.80
  -5  -4   2  473.35   20.40
   5  -4  -2  504.15   21.80
   5   4  -2  485.65   18.70
  -5   4   2  508.85   22.10
   5   4  -2  518.25   20.00
  -4  -4   2    9.80    5.70
  -4  -4   2   10.80    5.20
   4  -4  -2    5.30    5.90
   4  -4  -2    6.00    5.70
   4   4  -2   -7.00    5.10
   4   4  -2    2.70    5.00
  -4   4   2    1.70    6.10
  -4   4   2    6.40    5.80
  -3  -4   2  118.59    9.30
  -3  -4   2  123.49    9.40
   3  -4  -2  111.99    9.90
   3  -4  -2  111.79   10.80
  -3   4   2  121.39   11.10
   3   4  -2  122.29   10.00
   3   4  -2  110.39    9.50
  -3   4   2  119.49   10.80
   2  -4  -2  305.37   14.70
  -2  -4   2  318.37   12.70
  -2   4   2  324.77   14.00
  -2   4   2  320.37   14.60
   2   4  -2  315.07   12.70
  -2   4   2  348.07   15.50
   2   4  -2  330.37   14.30
  -1  -4   2  691.43   17.80
   1  -4  -2  712.03   20.80
  -1  -4   2  674.03   19.80
  -1   4   2  704.73   20.40
   1   4  -2  702.13   20.80
  -1   4   2  722.93   20.20
   1   4  -2  699.73   18.50
  -1   4   2  713.93   21.00
   0  -4   2   23.80    5.00
   0  -4  -2   33.20    6.70
   0   4  -2   20.60    6.30
   0   4   2   18.60    5.20
   0   4  -2   25.20    6.70
   0   4  -2   22.10    5.10
   0   4   2   31.70    6.00
   1  -4   2  488.55   17.80
  -1  -4  -2  516.35   16.70
  -1   4  -2  511.45   17.80
   1   4   2  497.75   16.80
  -1   4  -2  500.55   16.00
   1   4   2  535.05   16.40
  -1   4  -2  527.65   15.60
   1   4   2  519.55   15.50
  -2  -4  -2   78.29    8.50
   2  -4   2   96.59   10.10
  -2  -4  -2   92.09    7.10
   2  -4   2   86.79    8.80
  -2   4  -2   88.09    9.60
   2   4   2   98.89   10.20
  -2   4  -2   97.59   10.50
   2   4   2   96.99    8.30
  -3  -4  -2 1194.18   30.60
   3  -4   2 1190.18   30.10
   3   4   2 1189.88   30.60
  -3   4  -2 1213.68   31.80
   3   4   2 1207.78   26.70
  -3   4  -2 1190.68   30.50
  -4  -4  -2   40.20    5.90
   4  -4   2   48.00    8.70
  -4  -4  -2   46.70    9.10
  -4   4  -2   33.20    7.40
  -4   4  -2   47.40    8.10
   4   4   2   47.80    8.50
   4   4   2   45.50    6.20
  -5  -4  -2  621.84   24.00
  -5  -4  -2  610.64   19.60
   5  -4   2  673.53   25.60
  -5   4  -2  652.73   24.80
   5   4   2  683.23   20.00
   5   4   2  621.14   24.00
  -6  -4  -2  846.02   25.70
   6  -4   2  886.11   31.70
  -6  -4  -2  897.81   31.00
   6   4   2  889.61   25.40
  -6   4  -2  859.11   31.20
   7  -4   2    1.80    8.00
  -7  -4  -2    4.10    9.10
  -7  -4  -2   -6.20    6.30
   7   4   2   12.30    6.40
  -7   4  -2   12.20    9.80
   8  -4   2   76.69   13.20
  -8  -4  -2   64.39   12.40
   8   4   2   67.39    9.70
  -8   4  -2   72.99   14.70
  -9  -4  -2   16.50   11.40
   9  -4   2   -3.50    8.50
   9   4   2   19.50    7.60
  -9   4  -2  -15.00    9.80
  -8  -5   2   16.80    9.80
   8  -5  -2   31.70   10.70
   8   5  -2   22.90    8.00
  -8   5   2   -8.80    9.90
  -7  -5   2    7.00    8.80
   7  -5  -2    8.40    8.70
   7   5  -2   14.20    7.30
  -7   5   2    3.20    9.70
   6  -5  -2  393.56   22.00
  -6  -5   2  388.26   19.10
  -6  -5   2  407.46   20.50
  -6   5   2  388.26   22.40
   6   5  -2  402.06   18.80
  -5  -5   2   17.80    7.00
  -5  -5   2   13.50    7.80
   5  -5  -2   41.10   10.30
   5   5  -2   19.00    7.60
   5   5  -2   18.80    8.40
  -5   5   2   19.60    9.30
  -4  -5   2  188.98   13.10
  -4  -5   2  198.78   12.40
   4  -5  -2  192.58   14.80
   4  -5  -2  189.98   13.70
   4   5  -2  193.18   13.00
  -4   5   2  194.88   15.00
   4   5  -2  200.08   13.30
  -3  -5   2  114.59    9.70
   3  -5  -2  121.29   11.00
  -3  -5   2  113.29    9.60
  -3   5   2  134.49   12.10
  -3   5   2  143.39   11.70
   3   5  -2  120.89    9.80
  -3   5   2  151.68   18.20
   3   5  -2  142.79   10.90
  -2  -5   2  312.97   12.40
   2  -5  -2  334.97   15.30
   2   5  -2  321.77   14.50
   2   5  -2  308.27   12.80
  -2   5   2  340.97   15.50
  -2   5   2  322.27   14.20
  -2   5   2  318.97   14.80
  -1  -5   2 1029.50   24.60
   1  -5  -2 1050.69   27.90
   1   5  -2 1031.40   25.10
  -1   5   2 1070.19   28.00
   1   5  -2 1058.89   28.00
   1   5  -2 1013.20   27.00
  -1   5   2 1060.79   27.20
  -1   5   2 1061.39   27.60
   0  -5  -2   80.09    8.40
   0   5  -2   77.69    8.60
   0   5   2   67.69    7.40
   0   5   2   94.59    8.90
   0   5   2   85.29    8.20
   0   5  -2   84.19    7.50
   0   5  -2   83.89    9.00
  -1  -5  -2   16.70    5.50
   1   5   2   13.20    4.90
  -1   5  -2   13.00    4.50
   1   5   2   11.60    4.50
   1   5   2   13.90    5.30
  -1   5  -2   18.10    6.60
  -1   5  -2    8.50    5.30
  -1   5  -2   17.30    5.30
  -2  -5  -2  112.19    9.70
   2  -5   2  126.99   13.60
  -2   5  -2  112.99    9.00
  -2   5  -2  138.19   10.30
   2   5   2  131.89    8.60
   2   5   2  146.19    9.20
   2   5   2  129.09   10.40
  -2   5  -2  141.39   11.30
  -3  -5  -2   30.80    6.90
  -3  -5  -2   42.30    5.50
   3  -5   2   41.40    8.40
   3  -5   2   41.20    7.20
   3   5   2   46.00    6.30
   3   5   2   31.40    7.40
  -3   5  -2   31.20    7.00
  -3   5  -2   52.19    8.90
   4  -5   2  429.36   18.50
  -4  -5  -2  436.56   19.30
  -4  -5  -2  420.76   15.00
   4  -5   2  455.85   20.70
  -4   5  -2  434.86   19.40
   4   5   2  438.16   15.50
   4   5   2  431.66   19.10
   5  -5   2  536.15   24.40
  -5  -5  -2  519.35   18.10
  -5  -5  -2  484.65   22.20
   5   5   2  534.05   18.20
  -5   5  -2  525.25   23.10
  -6  -5  -2   15.90    8.90
  -6  -5  -2   11.10    6.60
   6  -5   2   25.60   10.00
  -6   5  -2    5.90    9.00
   6   5   2   12.30    6.20
   7  -5   2   16.50   10.30
  -7  -5  -2   12.20    7.60
  -7  -5  -2   33.70   10.90
  -7   5  -2   15.90   11.70
   7   5   2   31.00    7.50
   8  -5   2   13.90    9.70
  -8  -5  -2    9.40    9.60
   8   5   2   10.70    6.30
  -8   5  -2  -15.10    9.30
  -8  -6   2   40.40   11.30
   8  -6  -2   21.60   11.20
   8   6  -2   41.30    9.00
  -8   6   2   31.70   12.00
  -7  -6   2    7.90    8.20
   7  -6  -2   -2.80    8.30
  -7   6   2   -7.70    9.50
   7   6  -2    5.80    6.90
  -6  -6   2    6.00    7.00
  -6  -6   2    5.30    7.60
   6   6  -2    6.20    6.80
  -6   6   2    5.50    9.50
  -5  -6   2   94.09   10.50
  -5  -6   2   96.99   11.50
   5  -6  -2   61.09   12.20
   5   6  -2   73.09   10.60
   5   6  -2   72.59   10.20
  -5   6   2   66.19   12.00
  -4  -6   2   97.39   10.60
   4  -6  -2   86.29   11.90
  -4  -6   2   99.29   10.60
  -4   6   2   82.59   12.30
   4   6  -2   98.69   12.20
   3  -6  -2  267.77   16.60
  -3  -6   2  281.17   14.00
  -3  -6   2  266.17   13.90
   3   6  -2  273.47   14.30
  -3   6   2  268.37   15.10
   3   6  -2  276.97   15.40
  -3   6   2  255.07   15.90
  -2  -6   2   26.00    5.90
   2  -6  -2   15.80    6.70
  -2   6   2   11.60    5.50
   2   6  -2   31.00    7.70
  -2   6   2   23.10    7.10
  -2   6   2   17.40    6.70
   2   6  -2   20.80    5.80
  -1  -6   2   77.39    8.20
   1  -6  -2   95.39   11.90
   1   6  -2   67.49    7.20
   1   6  -2   78.79    8.70
   1   6  -2   74.29    9.10
  -1   6   2   71.49    8.50
  -1   6   2   77.19    9.30
  -1   6   2   62.69    8.30
   0  -6  -2  140.39   10.40
   0   6   2  157.88   11.10
   0   6  -2  134.09   10.90
   0   6   2  151.28   10.50
   0   6  -2  160.08   10.20
   0   6  -2  126.79   15.30
   0   6   2  147.99   10.80
   0   6  -2  158.18    9.80
  -1  -6  -2  307.47   14.30
  -1   6  -2  292.97   15.30
   1   6   2  304.27   14.10
   1   6   2  292.77   14.20
  -1   6  -2  297.87   15.60
   1   6   2  306.47   13.30
  -1   6  -2  294.77   13.20
  -1   6  -2  324.87   14.20
   2  -6   2  187.98   14.60
  -2   6  -2  179.18   11.80
   2   6   2  193.18   11.70
   2   6   2  173.68   12.50
   2   6   2  178.98   10.50
  -2   6  -2  174.48   13.50
  -2   6  -2  191.28   12.40
  -3  -6  -2  112.49   11.50
   3  -6   2   82.29   11.50
   3   6   2   89.99    8.80
   3   6   2   96.39   10.50
  -3   6  -2   83.59    9.40
  -3   6  -2  105.69   11.20
  -4  -6  -2  130.29   13.50
  -4  -6  -2  118.69    9.30
   4  -6   2  111.59   13.40
  -4   6  -2  128.89   14.10
   4   6   2  145.69   13.70
   4   6   2  116.79   11.00
  -5  -6  -2  140.39   10.60
  -5  -6  -2  151.88   15.20
   5  -6   2  150.28   16.30
  -5   6  -2  156.18   16.00
   5   6   2  163.28   11.90
   6  -6   2   12.80   12.20
  -6  -6  -2    8.40    8.30
  -6  -6  -2   -9.60    4.80
  -6   6  -2   21.30   10.40
   6   6   2   -3.90    5.40
   7  -6   2  191.08   18.50
  -7  -6  -2  148.19   13.00
  -7   6  -2  183.98   19.30
   7   6   2  192.58   12.80
   8  -6   2   68.59   14.10
  -8  -6  -2   68.69   13.00
  -8   6  -2   33.00   12.50
   8   6   2   59.39    9.10
  -7  -7   2   49.50   10.80
   7  -7  -2   43.50   12.90
  -7   7   2   48.90   12.70
   7   7  -2   33.90    8.80
   6  -7  -2    8.50    9.10
  -6  -7   2   27.30    8.90
  -6   7   2   16.90    9.70
   6   7  -2    8.80    7.30
  -5  -7   2   22.30    7.90
  -5  -7   2    9.70    6.50
   5  -7  -2   16.70    9.50
  -5   7   2   10.80    9.70
   5   7  -2   21.00    8.20
  -4  -7   2   46.90    8.90
   4  -7  -2   32.80   10.50
  -4  -7   2   52.59    8.80
  -4   7   2   39.20   10.20
   4   7  -2   35.80    8.30
   4   7  -2   34.70    8.90
  -3  -7   2   39.10    7.80
   3  -7  -2   40.10    9.70
  -3   7   2   54.09   10.70
   3   7  -2   33.40    9.00
   3   7  -2   33.50    8.90
   2  -7  -2   13.00    7.60
  -2  -7   2    3.20    5.40
  -2   7   2    9.30    6.30
   2   7  -2    3.80    7.00
   2   7  -2    7.70    5.80
  -2   7   2   11.80    7.50
   2   7  -2    3.90    5.90
  -1  -7   2  216.88   12.50
  -1   7   2  226.98   15.20
  -1   7   2  226.08   15.20
   1   7  -2  225.98   14.40
   1   7  -2  223.58   12.90
  -1   7   2  226.78   14.10
   1   7  -2  223.58   15.60
  -1   7   2  244.78   15.00
   0  -7  -2  404.76   17.30
   0   7   2  382.76   17.50
   0   7  -2  379.16   18.10
   0   7  -2  429.06   16.70
   0   7  -2  408.16   17.00
   0   7  -2  368.46   19.00
   0   7   2  427.46   18.60
  -1  -7  -2    5.10    6.10
  -1   7  -2    3.40    6.90
   1   7   2   -0.50    5.80
  -1   7  -2    6.00    5.30
   1   7   2    0.30    5.10
  -1   7  -2   19.60    8.10
   1   7   2    4.90    6.20
  -2  -7  -2  167.58   13.30
  -2   7  -2  166.38   13.60
  -2   7  -2  153.08   11.80
  -2   7  -2  137.39   14.60
   2   7   2  142.09   12.40
   2   7   2  126.99   10.70
   2   7   2  157.58   13.30
   3  -7   2   -0.70    7.90
  -3  -7  -2   18.10    7.40
   3   7   2   12.20    6.90
   3   7   2   11.60    5.50
   3   7   2    7.10    7.30
  -3   7  -2   16.50    8.20
  -3   7  -2   16.60    8.30
   4  -7   2   19.60    9.10
  -4  -7  -2   -4.70    6.50
   4   7   2   13.40    6.60
  -4   7  -2    8.30    8.00
   4   7   2    6.00    5.40
  -5  -7  -2  201.28   11.80
  -5  -7  -2  198.28   16.20
   5   7   2  213.68   13.40
  -5   7  -2  174.88   17.10
   6  -7   2   12.10    9.00
  -6  -7  -2    6.30    8.00
  -6  -7  -2   -0.80    6.20
   6   7   2    1.10    5.40
  -6   7  -2    7.70   11.00
  -7  -7  -2  143.39   12.60
  -7  -7  -2  173.28   17.80
   7  -7   2  136.39   17.20
   7   7   2  171.38   12.50
  -7   7  -2  164.18   18.70
   6  -8  -2    1.80    9.20
  -6  -8   2   14.20    8.50
   6   8  -2   13.10    7.80
  -6   8   2   -3.50    9.70
  -5  -8   2   75.49   11.50
   5  -8  -2   53.79   12.80
  -5   8   2   49.70   11.80
   5   8  -2   57.69   10.30
  -4  -8   2    5.40    6.70
   4  -8  -2    0.90    8.50
   4   8  -2   -1.50    7.40
  -4   8   2    5.50    9.00
  -3  -8   2   10.20    6.70
   3  -8  -2    7.00    8.10
   3   8  -2    6.70    6.70
  -3   8   2   -8.30    7.70
   3   8  -2   16.20    8.20
  -2  -8   2   14.10    6.70
   2   8  -2   25.20    7.20
   2   8  -2   15.80    8.50
  -2   8   2   10.40    8.20
   1   8  -2  216.28   16.60
  -1   8   2  201.78   16.10
  -1   8   2  192.78   15.30
   1   8  -2  219.98   13.80
   0   8   2  405.36   19.50
   0   8   2  414.86   19.40
   0   8  -2  385.96   20.30
   0   8  -2  354.36   17.00
   0   8   2  360.76   19.00
   0   8  -2  348.67   17.30
  -1  -8  -2   -1.90    6.00
  -1   8  -2    3.50    8.10
   1   8   2   -3.20    6.80
   1   8   2   -3.50    5.20
  -1   8  -2    1.10    6.50
  -1   8  -2    0.70    5.40
  -2  -8  -2  105.19   11.90
   2   8   2  107.99   11.70
  -2   8  -2   75.09   10.60
  -2   8  -2  126.99   14.80
   2   8   2  109.39   10.90
  -3  -8  -2    2.20    7.10
   3   8   2    2.80    6.70
  -3   8  -2    7.20    7.90
   4  -8   2    6.10    9.60
  -4  -8  -2    5.30    7.70
   4   8   2   10.30    7.20
  -4   8  -2    8.00    7.90
  -5  -8  -2   48.70   10.50
   5  -8   2   32.50   10.70
   5   8   2   24.50    7.50
   5   8   2   34.80    7.40
  -5   8  -2   24.90   10.20
   6  -8   2  165.18   19.30
  -6  -8  -2  164.78   17.60
   6   8   2  149.69   12.30
  -6   8  -2   97.09   14.70
  -5  -9   2   26.10    9.80
   5  -9  -2    4.80    9.20
   5   9  -2   12.50    8.10
  -5   9   2    8.60    9.40
   4  -9  -2   -0.40    8.60
  -4  -9   2   11.00    7.60
  -4   9   2   -3.50    8.80
   4   9  -2    0.10    8.00
  -3  -9   2   33.70    8.50
   3   9  -2   21.00    9.30
  -3   9   2   43.20   11.00
  -2  -9   2   67.59    9.60
  -2   9   2   57.89   10.80
  -2   9   2   47.40   10.50
   2   9  -2   63.99   11.80
   1   9  -2   17.20    7.20
  -1   9   2   21.50    9.00
   1   9  -2   22.80    9.90
  -1   9   2   31.80    9.90
   1   9  -2   40.70    9.30
   0   9  -2   77.09   10.40
   0   9  -2   47.50   11.20
   0   9   2   61.89   10.90
   0   9   2   85.09   12.50
  -1  -9  -2   13.10    7.30
  -1   9  -2    2.50    8.40
  -1   9  -2    4.40    7.10
   1   9   2   -6.30    7.30
  -2  -9  -2   32.00    9.10
   2   9   2   27.60    9.10
  -2   9  -2   19.40    8.50
  -2   9  -2   24.60   10.20
  -3  -9  -2   16.20    8.00
  -3   9  -2   15.20    9.40
   3   9   2    6.30    7.60
   3   9   2   31.50    6.90
  -3   9  -2   16.00    9.00
  -4  -9  -2   44.70   10.70
  -4   9  -2   27.00   10.40
   4   9   2   21.20    8.10
   5  -9   2   12.70   10.70
  -5  -9  -2    9.60   17.00
  -5   9  -2    3.80    8.40
   5   9   2    7.90    6.80
  -4 -10   2   33.20    9.30
   4  10  -2   14.20    9.40
  -4  10   2   30.20   11.10
  -3 -10   2  104.99   12.50
  -3  10   2   82.89   13.70
  -3  10   2   95.69   14.00
   3  10  -2   92.09   13.50
  -2  10   2   33.40   10.10
  -2  10   2   34.10   10.70
   2  10  -2   22.40   10.60
   1  10  -2   -1.00    6.40
   1  10  -2    7.20    8.80
  -1  10   2   -0.20    8.00
  -1  10   2    2.40    7.50
   0  10   2  222.28   18.20
   0  10  -2  221.98   19.10
   0  10  -2  234.58   16.60
   0  10   2  237.88   17.80
  -1  10  -2   32.50   10.50
   1  10   2   14.20    9.00
   1  10   2   26.70    8.80
  -1  10  -2   15.40    8.10
  -2 -10  -2   -2.40    6.30
  -2  10  -2   -0.60    8.90
   2  10   2   -3.70    8.20
  -2  10  -2   -4.90    6.90
  -3 -10  -2   37.60    9.50
  -3  10  -2   36.60   11.80
  -3  10  -2   16.10    9.20
   3  10   2   10.30    8.40
  -4 -10  -2    8.10    8.30
  -4  10  -2    9.70    9.60
  -4  10  -2   -1.90    8.50
   4  10   2    0.60    7.90
  -9   0   3  -17.20    9.40
   9   0  -3   17.00    9.20
   8   0  -3    0.90    8.60
  -8   0   3   -4.20    9.40
   7   0  -3    5.90    7.90
  -7   0   3    6.20    8.70
   6   0  -3   -3.90    6.60
   6   0  -3   -4.50    6.10
  -6   0   3   -3.00    6.20
  -6   0   3    0.80    7.00
   5   0  -3   -4.30    5.30
  -5   0   3    2.80    6.40
   5   0  -3   -4.50    4.60
  -5   0   3   -4.40    5.20
  -4   0   3   -5.90    5.70
   4   0  -3    0.80    6.10
  -4   0   3   13.40    7.00
   4   0  -3    2.50    5.80
  -3   0   3    0.90    4.60
   3   0  -3    2.70    3.90
  -3   0   3   -0.10    4.10
   3   0  -3   -7.70    4.00
   2   0  -3    0.70    2.60
  -2   0   3   -0.40    2.70
   2   0  -3   -1.60    3.20
  -2   0   3   -0.90    3.00
  -1   0   3    2.30    2.90
  -1   0   3    3.50    2.60
   1   0  -3    0.70    2.00
   1   0  -3   -2.90    2.80
   0   0  -3    0.60    0.70
   0   0  -3    0.10    0.90
   0   0   3   -0.10    0.60
   0   0   3    0.30    0.20
  -1   0  -3   -0.20    1.80
   1   0   3    3.50    2.80
  -1   0  -3    4.60    3.20
   1   0   3    0.60    1.90
  -2   0  -3    4.90    3.40
   2   0   3    1.40    3.00
  -2   0  -3    0.00    1.70
   2   0   3   -1.30    2.30
  -3   0  -3    2.20    1.00
   3   0   3    0.10    4.30
   3   0   3    2.50    3.80
  -3   0  -3    7.00    5.40
  -4   0  -3   -2.30    7.10
   4   0   3    6.70    6.20
  -4   0  -3    1.70    2.60
   4   0   3    1.90    5.40
   5   0   3   -4.50    5.30
  -5   0  -3    5.10    4.10
   5   0   3    8.60    5.40
  -5   0  -3    6.80    6.70
  -6   0  -3   -6.30    7.70
  -6   0  -3   -3.40    6.00
   6   0   3   -3.70    5.70
  -7   0  -3    2.50    9.70
   7   0   3    7.80    7.30
  -7   0  -3    1.10    6.80
   8   0   3    1.10    7.20
  -9   0  -3    1.20   10.60
   9   0   3    6.80    7.70
   9  -1  -3   -2.10    8.70
  -9  -1   3    4.60   10.00
  -9   1   3   -3.80   10.30
   9   1  -3   -0.50   14.40
  -8  -1   3   38.40   11.30
   8  -1  -3   56.09   12.00
   8   1  -3   37.00    9.90
  -8   1   3   36.20   11.80
  -7  -1   3 1048.20   34.70
   7  -1  -3 1039.30   33.80
  -7   1   3 1059.69   35.20
   7   1  -3 1032.50   32.60
   6  -1  -3   99.19   11.60
  -6  -1   3  120.09   12.80
  -6  -1   3  111.69   12.00
  -6   1   3  121.89   13.20
  -6   1   3  123.99   12.60
   6   1  -3  110.29   12.10
   6   1  -3  129.29   12.80
   5  -1  -3   27.80    7.10
  -5  -1   3   25.20    6.90
   5  -1  -3   24.20    7.40
  -5   1   3   19.10    6.40
   5   1  -3   24.50    6.20
   5   1  -3   22.40    6.40
  -5   1   3   32.00    7.80
   4  -1  -3  329.17   15.00
   4  -1  -3  308.77   15.00
  -4  -1   3  364.26   15.70
  -4  -1   3  308.97   14.70
   4   1  -3  329.87   14.80
   4   1  -3  311.97   14.30
  -4   1   3  331.07   15.30
  -4   1   3  329.87   15.80
   3  -1  -3  240.98   11.90
  -3  -1   3  260.17   11.80
  -3  -1   3  269.07   11.50
   3  -1  -3  250.47   11.40
  -3   1   3  261.27   12.10
   3   1  -3  235.48   10.70
   3   1  -3  241.38   11.50
  -3   1   3  271.77   12.30
  -2  -1   3   40.80    4.60
  -2  -1   3   51.19    4.80
   2  -1  -3   41.60    5.00
   2  -1  -3   41.90    4.60
   2   1  -3   34.60    3.70
  -2   1   3   40.60    4.80
   2   1  -3   35.80    4.40
  -2   1   3   43.70    4.90
  -1  -1   3 1315.17   26.70
   1  -1  -3 1384.86   26.70
   1  -1  -3 1320.47   26.60
  -1  -1   3 1369.26   24.60
  -1   1   3 1315.07   26.50
  -1   1   3 1383.86   26.90
   1   1  -3 1305.37   26.50
   1   1  -3 1357.86   24.50
   0  -1  -3  260.67    6.40
   0  -1   3  281.87    8.20
   0  -1   3  276.27    5.60
   0  -1  -3  264.57    7.90
   0   1   3  257.37    6.40
   0   1   3  271.77    7.90
   0   1  -3  275.87    5.30
   0   1  -3  297.77    8.50
   1  -1   3   64.79    5.50
  -1  -1  -3   58.99    6.00
   1   1   3   57.69    2.10
  -1   1  -3   59.89    5.20
  -1   1  -3   69.29    4.90
   1   1   3   61.29    6.10
   2  -1   3  366.96   11.20
   2  -1   3  358.66   11.20
  -2  -1  -3  362.26    9.00
  -2  -1  -3  368.56   12.00
  -2   1  -3  379.06   11.40
   2   1   3  372.96    9.10
   2   1   3  353.26   11.60
  -2   1  -3  363.56   11.40
   3  -1   3  878.01   22.70
   3  -1   3  910.91   23.30
  -3  -1  -3  888.21   20.30
  -3  -1  -3  902.21   23.60
   3   1   3  896.31   20.40
  -3   1  -3  871.61   22.30
   3   1   3  887.91   23.30
  -3   1  -3  938.61   23.60
  -4  -1  -3 1376.96   34.40
   4  -1   3 1391.36   33.10
  -4  -1  -3 1360.56   30.40
   4  -1   3 1404.76   33.90
   4   1   3 1355.56   30.70
   4   1   3 1382.66   34.10
  -4   1  -3 1376.86   32.80
  -4   1  -3 1402.76   34.50
  -5  -1  -3  516.35   20.60
  -5  -1  -3  539.95   17.40
   5  -1   3  558.74   19.60
   5  -1   3  544.05   20.20
  -5   1  -3  552.04   19.10
   5   1   3  548.75   17.90
  -5   1  -3  520.55   20.20
   5   1   3  510.05   19.90
  -6  -1  -3  222.18   13.00
  -6  -1  -3  208.28   15.70
   6  -1   3  221.78   14.70
  -6   1  -3  219.38   16.90
  -6   1  -3  224.28   14.00
   6   1   3  230.78   13.50
  -7  -1  -3  102.59   11.20
  -7  -1  -3   87.19   13.30
   7  -1   3  109.59   12.80
   7   1   3   94.19   11.40
  -7   1  -3  103.99   13.90
   8  -1   3   -0.40    6.50
  -8   1  -3   -4.30   11.40
   8   1   3   12.60    7.50
  -9  -1  -3   -6.50    9.90
   9  -1   3    0.10    8.60
  -9   1  -3   10.10   10.70
   9   1   3   12.30    8.10
  -9  -2   3    9.70   10.40
   9  -2  -3   -1.40    7.80
  -9   2   3   17.10   11.80
   9   2  -3    4.60    8.50
  -8  -2   3  -12.40    8.90
   8  -2  -3   -3.60    8.00
   8   2  -3    6.00    7.50
  -8   2   3    4.50    9.90
   7  -2  -3   60.89   11.70
  -7  -2   3   82.09   13.20
  -7   2   3   74.89   12.50
   7   2  -3   65.39   10.80
  -6  -2   3  175.68   13.90
   6  -2  -3  197.58   15.80
  -6  -2   3  162.08   14.90
  -6   2   3  175.38   15.80
   6   2  -3  154.48   13.50
   6   2  -3  176.88   14.30
  -5  -2   3   95.19   11.90
  -5  -2   3  106.49   10.50
   5  -2  -3  108.19   10.10
   5  -2  -3  117.99   11.00
   5   2  -3  101.79   10.70
  -5   2   3  113.49   12.10
  -5   2   3  113.99   11.20
   5   2  -3  100.89   10.30
   4  -2  -3    3.20    5.00
  -4  -2   3    6.40    5.70
   4  -2  -3    7.00    6.30
  -4  -2   3    6.50    6.10
  -4   2   3    7.90    5.90
  -4   2   3   11.70    6.40
   4   2  -3    0.60    5.50
   4   2  -3    2.40    5.00
   3  -2  -3  888.01   24.20
  -3  -2   3  906.11   23.10
  -3  -2   3  865.91   22.90
   3  -2  -3  884.71   24.10
  -3   2   3  895.31   24.40
  -3   2   3  933.01   25.00
   3   2  -3  879.61   22.20
   3   2  -3  863.41   23.20
   2  -2  -3 2969.10   56.89
   2  -2  -3 2898.31   56.79
  -2  -2   3 2961.80   56.29
  -2  -2   3 3016.70   54.59
   2   2  -3 2986.50   54.29
  -2   2   3 2942.01   56.89
   2   2  -3 2983.60   55.99
  -2   2   3 2984.60   57.19
   0  -2  -3 1199.78   25.30
   0  -2  -3 1271.07   24.00
   0  -2   3 1246.08   25.90
   0   2  -3 1223.98   22.70
   0   2  -3 1246.48   26.10
   0   2  -3 1211.98   22.80
   0   2   3 1202.08   23.80
   0   2   3 1260.57   25.60
   1  -2   3  385.46   11.90
   1  -2   3  374.96   10.00
  -1  -2  -3  386.46   11.60
  -1   2  -3  387.56   11.80
  -1   2  -3  376.46   10.10
   1   2   3  372.36    8.50
   1   2   3  365.46   11.50
   1   2   3  373.56    8.40
   2  -2   3   60.49    6.70
  -2  -2  -3   75.09    4.30
  -2  -2  -3   76.69    7.20
   2   2   3   75.99    4.20
  -2   2  -3   77.79    6.40
  -2   2  -3   75.49    6.90
   2   2   3   70.09    7.10
  -3  -2  -3  144.49    8.20
   3  -2   3  122.29   10.50
  -3  -2  -3  135.99   12.30
   3  -2   3  135.09   10.30
   3   2   3  122.29    7.90
  -3   2  -3  125.69   11.00
  -3   2  -3  132.89   11.40
   3   2   3  144.39   11.70
   4  -2   3  131.39   11.00
  -4  -2  -3  131.19   12.40
   4  -2   3  136.39   11.10
  -4  -2  -3  151.98    9.20
   4   2   3  145.99   12.10
  -4   2  -3  156.08   11.60
  -4   2  -3  136.09   11.10
   4   2   3  142.79    8.90
   5  -2   3  145.79   11.70
  -5  -2  -3  102.49   11.10
   5  -2   3  125.59   11.10
  -5  -2  -3  132.39    9.60
   5   2   3  113.09    9.00
  -5   2  -3  136.49   12.70
   5   2   3  144.09   12.40
  -6  -2  -3   56.69   10.90
  -6  -2  -3   78.49    9.30
   6  -2   3   68.39   10.20
  -6   2  -3   79.49   12.40
  -6   2  -3   73.19   12.10
   6   2   3   66.09    8.50
  -7  -2  -3   70.19    9.90
   7  -2   3   49.60   10.30
  -7  -2  -3   69.29   13.20
  -7   2  -3   32.80   11.20
   7   2   3   64.79    9.30
  -8  -2  -3   89.59   15.70
   8  -2   3   78.89   12.00
   8   2   3  118.59   13.00
  -8   2  -3   64.59   12.90
  -9  -2  -3   79.69   15.00
   9  -2   3   61.59   12.30
  -9   2  -3   74.39   14.80
   9   2   3   62.59   10.20
  -9  -3   3   42.50   12.30
   9  -3  -3   40.90   11.00
   9   3  -3   48.40   10.80
  -9   3   3   21.10   11.70
  -8  -3   3  162.08   17.90
   8  -3  -3  102.59   14.10
   8   3  -3  163.38   15.80
  -8   3   3  173.48   19.00
  -7  -3   3   24.30   10.30
   7  -3  -3    8.70    8.60
  -7   3   3   16.80    9.80
   7   3  -3    3.90    7.50
  -6  -3   3   16.10    8.80
  -6  -3   3    0.40    4.00
   6  -3  -3   15.10    8.40
   6   3  -3   17.90    7.70
  -6   3   3   30.00    9.90
   6   3  -3   13.10    7.50
  -5  -3   3 1691.53   44.90
   5  -3  -3 1688.63   42.30
   5  -3  -3 1668.23   42.70
  -5   3   3 1671.33   42.50
  -5   3   3 1694.33   42.50
   5   3  -3 1637.54   39.50
   5   3  -3 1696.93   40.30
  -4  -3   3  781.92   22.70
   4  -3  -3  763.32   24.90
   4  -3  -3  736.83   23.50
   4   3  -3  806.12   22.70
  -4   3   3  782.52   24.10
   4   3  -3  788.22   22.20
  -4   3   3  748.93   24.50
   3  -3  -3  591.54   19.50
   3  -3  -3  615.54   20.70
  -3  -3   3  578.94   18.20
  -3   3   3  600.54   20.50
   3   3  -3  621.14   19.20
  -3   3   3  623.34   20.60
   3   3  -3  624.34   18.00
   2  -3  -3   55.69    7.40
  -2  -3   3   43.80    6.40
   2  -3  -3   44.00    7.20
  -2  -3   3   44.50    5.70
   2   3  -3   47.10    6.90
  -2   3   3   39.10    6.60
   2   3  -3   37.70    5.50
  -2   3   3   44.80    7.30
  -1  -3   3    5.10    2.50
  -1  -3   3    4.00    3.70
   1  -3  -3    3.70    3.30
  -1   3   3    0.50    3.60
  -1   3   3    1.50    3.60
  -1   3   3   -2.60    3.40
   1   3  -3    5.70    4.10
   1   3  -3    2.40    2.60
   0  -3  -3  663.23   16.00
   0  -3  -3  653.13   17.00
   0   3  -3  664.83   17.80
   0   3  -3  649.14   17.80
   0   3  -3  655.43   14.70
   0   3   3  636.34   15.70
   0   3  -3  648.44   14.90
   0   3   3  670.93   17.20
  -1  -3  -3  119.39    7.90
   1  -3   3  104.39    6.20
   1  -3   3   98.69    8.00
  -1   3  -3   98.79    7.90
   1   3   3  101.49    5.30
  -1   3  -3  109.49    6.60
   1   3   3  107.59    5.70
   1   3   3  115.19    7.80
   2  -3   3    1.90    6.00
  -2  -3  -3   -3.80    5.80
  -2  -3  -3    5.40    3.30
   2  -3   3   -3.90    4.40
  -2   3  -3   -4.10    5.40
  -2   3  -3    8.10    5.00
   2   3   3    6.30    6.30
   2   3   3    6.30    3.60
   3  -3   3   95.59   10.10
   3  -3   3   72.99    8.00
  -3  -3  -3   92.19   10.10
  -3  -3  -3   78.69    6.70
  -3   3  -3   92.79    9.70
   3   3   3   72.49    7.10
  -3   3  -3   73.89    9.00
   3   3   3   87.99    9.80
  -4  -3  -3  520.55   15.50
   4  -3   3  513.75   23.20
   4  -3   3  528.15   19.10
  -4  -3  -3  543.65   20.00
  -4   3  -3  550.34   19.50
   4   3   3  518.15   19.50
  -4   3  -3  530.35   19.70
   4   3   3  538.85   15.50
   5  -3   3   29.60    7.30
  -5  -3  -3   30.00    8.80
  -5  -3  -3   33.90    5.90
   5  -3   3   24.90    7.30
   5   3   3   32.00    5.80
  -5   3  -3   36.30    8.80
   5   3   3   35.50    8.80
  -5   3  -3   33.20    8.00
  -6  -3  -3  122.39   13.60
   6  -3   3  129.59   13.80
  -6  -3  -3  133.89   11.20
  -6   3  -3  127.39   14.10
   6   3   3  130.39   11.20
  -7  -3  -3    0.30    9.50
   7  -3   3    4.20    7.90
   7   3   3    1.70    5.80
  -7   3  -3   10.10   10.00
  -8  -3  -3  208.58   19.20
   8   3   3  262.07   15.80
  -8   3  -3  219.18   20.20
  -9  -3  -3   50.29   12.80
   9  -3   3   58.79   12.70
  -9   3  -3   65.59   14.10
   9   3   3   69.29   10.60
   9  -4  -3  139.49   18.10
  -9  -4   3  143.79   17.80
  -9   4   3  118.19   17.40
   9   4  -3  136.49   15.40
  -8  -4   3   22.00   10.00
   8  -4  -3   18.80    9.60
  -8   4   3   25.80   11.50
   8   4  -3   35.20    9.40
   7  -4  -3    2.10    7.40
  -7  -4   3   11.90    9.00
   7   4  -3    6.70    7.40
  -7   4   3   17.50   10.70
   6  -4  -3  858.41   31.40
  -6  -4   3  914.31   30.10
  -6  -4   3  868.11   28.50
  -6   4   3  891.71   31.90
   6   4  -3  897.91   28.20
  -5  -4   3  682.23   23.60
  -5  -4   3  666.13   22.80
   5  -4  -3  659.43   25.10
  -5   4   3  621.04   24.90
  -4  -4   3   90.49    9.30
  -4  -4   3   88.49    9.10
   4  -4  -3  116.69   11.30
   4  -4  -3   70.09    9.30
  -4   4   3  114.29   11.70
   4   4  -3  105.69   10.40
   4   4  -3   93.19    9.10
  -4   4   3   83.99   10.10
   3  -4  -3  410.06   16.60
   3  -4  -3  409.46   17.10
  -3  -4   3  396.86   14.70
  -3   4   3  412.16   16.90
   3   4  -3  406.96   16.10
  -3   4   3  423.06   17.70
   3   4  -3  420.96   14.80
  -2  -4   3  197.28   10.90
   2  -4  -3  190.38   11.90
  -2  -4   3  219.08   10.30
  -2   4   3  199.28   11.80
  -2   4   3  196.58   11.80
  -2   4   3  211.08   13.00
   2   4  -3  204.08   12.50
   2   4  -3  200.78   10.30
  -1  -4   3  922.31   24.10
  -1  -4   3  892.41   20.90
   1  -4  -3  905.81   24.00
  -1   4   3  904.31   23.80
  -1   4   3  927.21   24.10
   1   4  -3  971.10   25.30
  -1   4   3  955.20   25.30
   1   4  -3  910.21   21.50
   0  -4  -3   75.89    8.30
   0  -4  -3   77.89    7.40
   0   4  -3   69.79    8.50
   0   4   3   67.59    7.80
   0   4  -3   75.49    7.10
   0   4  -3   62.99    6.20
   0   4   3   75.59    7.00
   0   4  -3   67.69    7.80
  -1  -4  -3   67.79    8.10
  -1   4  -3   62.59    6.90
  -1   4  -3   66.49    7.40
  -1   4  -3   69.69    8.60
   1   4   3   54.39    6.00
   1   4   3   64.99    8.20
   1   4   3   59.59    6.20
   2  -4   3 2270.27   49.30
  -2  -4  -3 2175.98   47.00
   2   4   3 2245.18   43.20
  -2   4  -3 2273.87   49.00
  -2   4  -3 2274.27   46.40
   2   4   3 2150.28   47.00
  -3  -4  -3  568.84   19.70
   3  -4   3  556.24   18.60
  -3  -4  -3  531.75   14.80
  -3   4  -3  573.34   19.10
   3   4   3  550.14   19.40
   3   4   3  541.65   15.10
  -3   4  -3  528.45   19.50
   4  -4   3  403.06   19.30
   4  -4   3  372.26   17.40
  -4  -4  -3  363.26   12.90
  -4  -4  -3  392.56   17.50
  -4   4  -3  395.16   17.40
  -4   4  -3  378.36   17.10
   4   4   3  390.06   13.00
   4   4   3  313.27   20.10
   5  -4   3  473.95   21.00
  -5  -4  -3  475.85   21.10
  -5  -4  -3  460.55   16.20
  -5   4  -3  434.46   20.60
   5   4   3  470.45   16.10
   5   4   3  448.46   20.90
  -6  -4  -3 1282.87   33.60
  -6  -4  -3 1386.56   40.30
   6  -4   3 1417.26   41.40
   6   4   3 1402.26   33.60
  -6   4  -3 1426.16   40.80
  -7  -4  -3  222.38   18.30
   7  -4   3  246.98   18.90
  -7  -4  -3  199.28   15.00
   7   4   3  202.48   13.30
  -7   4  -3  219.68   19.70
  -8  -4  -3   82.09   13.80
   8  -4   3   90.59   14.70
  -8  -4  -3   61.49   10.30
  -8   4  -3   52.99   13.50
   8   4   3   90.89   10.60
   9  -4   3  169.58   19.70
  -9  -4  -3  138.49   17.50
  -9   4  -3  156.08   19.20
   9   4   3  162.38   14.00
   8  -5  -3   -6.90    7.80
  -8  -5   3   15.10   11.30
   8   5  -3    1.90    7.10
  -8   5   3   10.30   10.20
  -7  -5   3    2.90    8.30
   7  -5  -3    6.90    8.20
  -7   5   3   -7.30    9.50
   7   5  -3    1.60    7.10
  -6  -5   3    9.60    7.70
  -6  -5   3   -1.50    7.30
   6  -5  -3    2.60    7.70
  -6   5   3    4.30    8.80
   6   5  -3    9.40    7.50
   5  -5  -3  773.02   28.40
  -5  -5   3  785.12   26.10
   5   5  -3  810.02   25.70
  -5   5   3  784.12   29.00
   5   5  -3  745.03   25.20
  -4  -5   3   53.39    8.20
   4  -5  -3   53.39    9.70
   4  -5  -3   50.19    8.90
  -4  -5   3   55.79    8.70
  -4   5   3   52.59    9.60
   4   5  -3   63.59    9.30
   4   5  -3   65.59    9.00
  -3  -5   3   -0.30    3.40
   3  -5  -3    3.90    5.80
  -3  -5   3    1.60    4.40
  -3   5   3   13.00    5.70
  -3   5   3    6.40    6.40
   3   5  -3    2.60    5.60
   3   5  -3    3.10    4.70
  -3   5   3   11.10    6.00
   2  -5  -3   34.20    7.10
  -2  -5   3   28.60    5.20
  -2  -5   3   22.10    5.00
  -2   5   3   28.90    6.50
  -2   5   3   48.70    8.00
   2   5  -3   29.40    5.50
   2   5  -3   40.60    7.50
  -2   5   3   31.60    6.60
  -1  -5   3  127.99    8.00
   1  -5  -3  129.69   10.30
  -1   5   3  120.29   10.70
   1   5  -3  116.19    8.30
   1   5  -3  139.19   11.30
  -1   5   3  141.39   10.30
   1   5  -3  121.19   10.10
  -1   5   3  143.39   10.30
   0  -5  -3   13.30    5.60
   0   5   3   22.00    5.60
   0   5  -3   14.40    4.40
   0   5   3   27.10    5.70
   0   5  -3    8.80    6.00
   0   5  -3   17.50    4.80
   0   5   3   16.10    5.90
   0   5  -3   15.90    5.90
  -1  -5  -3    1.70    4.80
  -1   5  -3    3.50    5.60
  -1   5  -3   -0.70    3.60
  -1   5  -3    5.50    5.20
   1   5   3    1.60    4.80
   1   5   3   -0.40    4.20
   1   5   3   -4.10    3.60
  -1   5  -3    0.40    4.30
  -2  -5  -3   92.49    9.30
   2  -5   3   98.49   10.80
   2   5   3   94.79    8.00
  -2   5  -3   87.19    9.00
  -2   5  -3   98.79    8.40
  -2   5  -3  112.19   11.10
   2   5   3   85.89    7.10
   2   5   3   95.29    9.90
  -3  -5  -3  610.94   16.80
   3  -5   3  598.74   20.20
   3  -5   3  605.84   22.80
   3   5   3  597.24   21.10
  -3   5  -3  618.94   22.30
   3   5   3  614.54   17.20
  -3   5  -3  617.24   20.90
   4  -5   3   23.30    8.30
   4  -5   3   14.80    6.30
  -4  -5  -3    7.00    4.30
  -4  -5  -3    9.20    7.50
   4   5   3    4.30    4.70
   4   5   3   13.60    7.00
  -4   5  -3    7.90    7.10
  -5  -5  -3  615.84   19.50
  -5  -5  -3  644.54   25.40
   5  -5   3  655.13   26.60
   5   5   3  647.44   19.50
  -5   5  -3  622.74   25.30
   6  -5   3   -2.80    7.80
  -6  -5  -3   -1.00    5.40
  -6  -5  -3    4.60    8.40
  -6   5  -3   -2.60    8.50
   6   5   3    6.60    5.70
  -7  -5  -3  -15.10    5.30
   7  -5   3  -11.80    7.30
  -7  -5  -3   -2.20    8.30
  -7   5  -3   -3.60    9.80
   7   5   3    9.90    6.00
  -8  -5  -3   13.20    9.50
   8  -5   3   18.30   10.50
  -8  -5  -3    0.20    7.40
  -8   5  -3   11.10   11.40
   8   5   3   16.10    6.40
  -8  -6   3   32.00   10.60
   8  -6  -3   38.80   11.70
   8   6  -3   53.29    9.80
  -8   6   3   26.70   12.60
  -7  -6   3    2.70    7.80
   7  -6  -3    0.50    8.80
   7   6  -3   11.40    7.40
  -6  -6   3   15.40    8.30
  -6   6   3   17.10   10.40
   6   6  -3    9.60    7.40
   5  -6  -3  133.29   15.30
  -5  -6   3  119.69   12.60
  -5  -6   3  134.79   13.10
   5   6  -3  139.49   13.30
   5   6  -3  129.19   13.70
  -5   6   3  136.89   15.60
  -4  -6   3    2.10    6.70
   4  -6  -3   19.10    8.90
   4   6  -3    2.30    6.50
  -4   6   3    9.80    8.20
   4   6  -3   21.90    8.10
  -3  -6   3   24.40    6.10
  -3  -6   3   33.40    7.40
   3  -6  -3   31.80    8.80
  -3   6   3   48.20    9.80
   3   6  -3   23.90    6.80
  -3   6   3   26.40    7.30
   2  -6  -3    7.40    6.10
  -2  -6   3    7.40    3.50
  -2  -6   3    5.20    4.40
   2   6  -3    7.20    4.90
  -2   6   3   16.50    6.10
  -2   6   3    4.90    5.90
  -2   6   3    8.60    7.00
   2   6  -3    9.30    6.50
  -1  -6   3   58.19    6.60
   1  -6  -3   53.69    8.30
  -1   6   3   40.00    7.50
  -1   6   3   56.19    7.90
   1   6  -3   48.50    6.40
  -1   6   3   67.29    8.70
   1   6  -3   41.60    7.10
   1   6  -3   58.39    9.00
   0  -6  -3   10.00    5.50
   0   6  -3   19.90    7.10
   0   6   3   13.70    5.50
   0   6  -3   16.70    5.00
   0   6   3   14.60    5.70
   0   6   3   15.70    5.20
   0   6  -3   17.50    6.30
   0   6  -3   16.20    4.80
  -1  -6  -3  121.49   12.00
  -1   6  -3  134.09   11.50
   1   6   3  129.79    9.90
   1   6   3  126.79    9.10
  -1   6  -3  132.49   10.20
  -1   6  -3  117.09   11.90
   1   6   3  126.79   10.80
  -1   6  -3  113.79    8.90
  -2  -6  -3  600.64   21.20
  -2   6  -3  668.33   21.40
   2   6   3  615.34   19.30
  -2   6  -3  590.24   19.60
   2   6   3  614.34   21.60
  -2   6  -3  638.94   23.30
   2   6   3  587.94   18.30
   3  -6   3  254.97   16.50
  -3  -6  -3  230.88   14.70
  -3   6  -3  230.58   14.90
   3   6   3  242.58   11.50
   3   6   3  239.98   12.10
   3   6   3  255.57   15.30
  -3   6  -3  225.98   13.30
  -4  -6  -3  281.17   17.20
   4  -6   3  307.57   19.30
  -4  -6  -3  323.07   12.90
  -4   6  -3  287.87   17.40
   4   6   3  306.27   13.70
  -5  -6  -3  324.17   19.50
  -5  -6  -3  354.36   14.30
   5  -6   3  361.66   21.60
   5   6   3  338.67   14.50
  -5   6  -3  336.07   20.10
   6  -6   3   12.40   10.90
  -6  -6  -3   14.70    8.60
  -6  -6  -3   23.40    6.20
  -6   6  -3   16.50    9.50
   6   6   3   15.90    6.20
   7  -6   3   15.00    9.40
  -7  -6  -3   12.20   10.60
  -7  -6  -3   12.80    9.40
   7   6   3   38.60    7.10
  -7   6  -3   16.00   10.40
   8  -6   3  339.07   24.70
  -8  -6  -3  366.86   24.60
  -8   6  -3  347.97   25.20
   8   6   3  340.37   16.20
   7  -7  -3   15.20    9.80
  -7  -7   3   23.80    9.50
  -7   7   3    1.70   10.60
   7   7  -3   28.90    8.30
  -6  -7   3    6.60    7.50
   6  -7  -3   -9.40    8.00
  -6   7   3   -9.00    7.80
   6   7  -3   -0.10    7.10
   5  -7  -3    5.40    8.20
  -5  -7   3   15.10    7.60
   5   7  -3    9.40    7.70
  -5   7   3    8.00    8.90
   4  -7  -3   14.10    8.90
  -4  -7   3    3.70    6.20
  -4  -7   3    4.80    6.10
   4   7  -3   10.20    8.00
  -4   7   3    8.20    8.90
   4   7  -3   -0.90    6.50
   3  -7  -3   -0.70    7.10
  -3  -7   3    6.30   10.60
  -3  -7   3    0.60    5.30
  -3   7   3   -1.90    7.30
   3   7  -3   -4.70    7.20
   3   7  -3   -5.10    5.80
  -2  -7   3   48.70    7.40
   2  -7  -3   52.99   10.40
   2   7  -3   30.70    8.10
   2   7  -3   32.30    6.90
   2   7  -3   31.60    8.80
  -2   7   3   29.40    8.30
  -1  -7   3    2.30    4.70
  -1   7   3    1.50    5.70
   1   7  -3    8.90    7.30
  -1   7   3    3.00    6.30
   1   7  -3    4.50    5.90
  -1   7   3    7.60    6.70
   1   7  -3    8.90    5.60
   0  -7  -3  217.08   14.20
   0   7  -3  213.18   14.60
   0   7  -3  200.28   12.60
   0   7   3  208.58   13.90
   0   7   3  205.28   13.10
   0   7   3  219.88   14.10
   0   7  -3  193.28   15.20
   0   7  -3  197.88   12.00
  -1  -7  -3   78.69   10.00
   1   7   3   64.49    8.30
   1   7   3   75.19    9.40
  -1   7  -3   68.49    9.20
  -1   7  -3   82.99    9.10
   1   7   3   66.39    9.10
  -1   7  -3   58.69   10.30
  -2  -7  -3    4.50    6.70
   2   7   3   20.30    6.90
  -2   7  -3    7.90    5.50
  -2   7  -3    4.30    7.40
  -2   7  -3   15.70    6.80
   2   7   3    9.20    7.00
   2   7   3   10.20    5.30
   3  -7   3   16.90    9.20
  -3  -7  -3   24.80    8.20
  -3   7  -3   41.40    8.30
  -3   7  -3   24.90    8.40
   3   7   3   30.80    6.30
   3   7   3   32.60    7.50
   4  -7   3  444.96   23.80
  -4  -7  -3  468.45   22.00
   4   7   3  462.55   17.00
   4   7   3  458.45   17.50
  -4   7  -3  496.35   22.40
   5  -7   3  114.39   19.60
  -5  -7  -3  154.88   15.80
  -5   7  -3  172.98   17.20
   5   7   3  173.68   12.10
   6  -7   3   51.99   12.00
  -6  -7  -3   60.99    7.60
  -6  -7  -3   71.09   12.10
   6   7   3   69.59    8.40
   7  -7   3   18.00   10.10
  -7  -7  -3   28.40   10.50
   7   7   3   30.40    6.50
  -7   7  -3   10.10   10.50
  -6  -8   3    6.60    8.30
   6  -8  -3    0.40    9.00
   6   8  -3    2.50    6.90
  -6   8   3  -14.70    7.70
   5  -8  -3    3.30    7.90
  -5  -8   3    4.90    7.10
  -5   8   3    4.00    8.90
   5   8  -3   -0.50    7.40
   4  -8  -3   61.39   12.20
  -4  -8   3   66.59   10.30
   4   8  -3   42.90   10.00
  -4   8   3   58.59   11.70
   4   8  -3   67.79   11.40
  -3  -8   3   14.70    6.50
   3  -8  -3   16.90    9.00
   3   8  -3    9.60    8.20
   3   8  -3   15.00    7.20
  -3   8   3    1.80    8.00
   2  -8  -3   18.90    8.50
  -2  -8   3   23.30    6.80
  -2   8   3   15.30    8.90
   2   8  -3   22.90    9.20
   1   8  -3   71.59   11.90
   1   8  -3   63.09    8.70
  -1   8   3   80.09   11.60
  -1   8   3   83.29   11.90
   0   8  -3    6.00    8.30
   0   8  -3    8.50    6.30
   0   8   3    4.70    6.40
   0   8   3   12.90    7.40
  -1  -8  -3   -5.10    5.80
   1   8   3    9.00    6.10
   1   8   3   -2.10    6.30
  -1   8  -3   -0.10    6.30
  -1   8  -3    9.90    5.70
  -1   8  -3    5.90    8.10
  -2  -8  -3   71.79   10.50
  -2   8  -3   69.99    9.60
   2   8   3   46.60    8.80
  -2   8  -3   66.99   10.40
  -2   8  -3   81.59   13.10
  -3  -8  -3   -4.90    6.30
  -3   8  -3    3.40    7.40
   3   8   3   -2.90    4.80
  -3   8  -3   -9.10    7.70
   4  -8   3    6.70    9.10
  -4  -8  -3    1.40    7.90
   4   8   3   -6.30    6.00
  -4   8  -3   -5.40    7.40
   4   8   3    6.60    5.30
   5  -8   3   10.40    8.90
  -5  -8  -3   20.40    8.90
  -5   8  -3    3.80    9.00
   5   8   3   18.50    5.70
  -6  -8  -3  170.88   18.20
   6  -8   3  128.59   16.50
   6   8   3  129.69   11.10
  -6   8  -3  111.09   16.10
   5  -9  -3   12.90    9.90
  -5  -9   3   20.40    8.40
  -5   9   3    7.90   10.30
   5   9  -3   -7.50    7.40
   4  -9  -3  173.98   18.00
  -4  -9   3  187.98   15.30
  -4   9   3  172.58   18.60
   4   9  -3  153.98   15.60
  -3  -9   3  114.59   12.20
  -3   9   3  111.59   15.00
   3   9  -3  102.59   13.40
  -2  -9   3    2.90    5.90
   2   9  -3    6.80    6.00
  -2   9   3    1.00    7.70
  -2   9   3    3.60    8.00
   2   9  -3   -1.80    8.20
   1   9  -3    5.70    8.70
  -1   9   3    9.30    7.90
   1   9  -3    7.10    6.40
   1   9  -3   14.00    6.10
  -1   9   3   16.10    8.80
   0   9   3   17.70    8.60
   0   9  -3   18.70    7.50
   0   9  -3   20.20    6.50
   0   9  -3   12.50    9.30
   0   9   3   11.90    7.90
  -1  -9  -3   71.79   10.50
  -1   9  -3   58.19   10.10
  -1   9  -3   63.59   12.70
   1   9   3   56.29   10.80
  -2  -9  -3   -4.20    6.90
   2   9   3    4.90    7.50
  -2   9  -3    8.60    7.40
   2   9   3   10.90    6.00
  -2   9  -3   12.50    9.30
  -3  -9  -3   37.70    9.40
  -3   9  -3   37.60   10.90
  -3   9  -3   16.40    8.60
   3   9   3   40.40    7.40
   3   9   3   18.40    8.10
  -4  -9  -3    1.10    7.60
  -4   9  -3    0.70    8.60
  -4   9  -3    6.20    8.50
   4   9   3    2.40    6.80
  -5  -9  -3   -2.90    8.60
  -5   9  -3   -8.70    8.70
   5   9   3   -3.60    5.80
  -4 -10   3   21.20    8.50
  -4  10   3   13.00   10.30
   4  10  -3    8.50    9.10
  -3 -10   3   62.69   10.10
  -3  10   3   49.40   11.30
  -3  10   3   51.79   12.30
   3  10  -3   40.50   11.30
  -2  10   3    9.10    8.60
   2  10  -3    6.00    6.30
   2  10  -3   -8.80    8.70
  -2  10   3   18.60   15.40
   1  10  -3  126.59   16.10
  -1  10   3  152.48   16.10
   1  10  -3  134.89   13.40
  -1  10   3  133.49   15.20
   0  10   3   77.29   12.30
   0  10  -3   66.69   10.40
   0  10   3   82.89   12.60
  -1  10  -3   36.80    9.50
   1  10   3   17.00    8.80
  -1  10  -3   25.00   10.40
  -2 -10  -3   44.10   10.40
  -2  10  -3   43.20   12.10
  -2  10  -3   38.60   10.10
   2  10   3   33.80   10.10
  -3 -10  -3   14.40   10.00
  -3  10  -3    2.10    7.80
  -3  10  -3   12.00   10.10
   3  10   3   -1.10    7.60
  -4 -10  -3   28.30    9.50
   4  10   3  -10.60    7.10
  -9   0   4   78.89   14.00
   9   0  -4   82.59   13.70
  -8   0   4 1460.15   44.60
   8   0  -4 1466.45   43.20
  -7   0   4 1129.29   36.00
   7   0  -4 1097.79   34.60
   6   0  -4  682.33   24.60
   6   0  -4  678.73   24.80
  -6   0   4  664.53   25.20
  -6   0   4  688.03   24.40
  -5   0   4   12.60    6.10
   5   0  -4    9.40    5.60
  -5   0   4   -2.20    6.50
  -4   0   4 1162.58   29.60
   4   0  -4 1164.48   29.10
  -4   0   4 1167.48   29.60
   4   0  -4 1109.49   29.30
   3   0  -4  107.29    8.10
   3   0  -4  100.49    8.40
  -3   0   4   99.79    8.80
  -3   0   4  112.69    8.80
   2   0  -4 3956.50   70.89
  -2   0   4 3945.91   70.89
  -2   0   4 3939.01   71.79
   2   0  -4 3906.71   71.69
   1   0   4 2602.74   45.90
  -1   0  -4 2601.04   47.10
  -1   0  -4 2537.05   45.60
   1   0   4 2596.24   47.10
  -2   0  -4  553.54   15.00
  -2   0  -4  541.85   12.90
   2   0   4  554.14   14.80
   2   0   4  528.25   13.00
   3   0   4 3874.11   71.49
  -3   0  -4 3510.65   68.29
  -3   0  -4 3776.72   71.29
   3   0   4 3785.92   68.89
  -4   0  -4 4801.92   93.09
   4   0   4 4943.11   93.09
   4   0   4 4925.31   90.49
   5   0   4  101.89   10.70
  -5   0  -4  110.99   12.00
   5   0   4   84.09    8.80
   6   0   4  140.49   12.20
  -6   0  -4  139.09   14.20
  -7   0  -4   36.60   11.70
  -7   0  -4   25.10    6.70
   7   0   4   34.00    8.50
  -8   0  -4  157.48   20.50
   8   0   4  170.28   15.30
   9   0   4   -2.10    7.10
  -9   0  -4    3.60   10.00
   9  -1  -4   -8.40    8.30
  -9  -1   4   14.40   10.80
   9   1  -4    0.70    8.00
  -9   1   4    2.30   10.50
   8  -1  -4   -1.30    8.40
  -8  -1   4   -3.50   10.30
   8   1  -4   -5.60    7.60
  -8   1   4    0.60    9.70
   7  -1  -4   -4.90    7.50
  -7  -1   4   -0.30    8.60
   7   1  -4   -3.70    6.80
  -7   1   4   -0.80    8.90
  -6  -1   4   87.39   11.40
  -6  -1   4   68.19   11.00
   6  -1  -4   62.39   10.10
  -6   1   4   69.89   11.20
   6   1  -4   57.39    9.50
   6   1  -4   58.69    9.00
   5  -1  -4  278.47   16.60
   5  -1  -4  276.17   15.00
  -5  -1   4  297.27   14.90
  -5  -1   4  257.17   16.10
   5   1  -4  290.77   14.20
   5   1  -4  273.27   14.40
  -5   1   4  277.87   15.20
  -4  -1   4  370.46   15.70
  -4  -1   4  365.66   15.80
   4  -1  -4  364.36   15.40
   4  -1  -4  341.97   16.00
   4   1  -4  340.47   14.50
  -4   1   4  351.76   15.90
  -4   1   4  337.47   15.90
   4   1  -4  315.37   15.20
   3  -1  -4 2797.82   55.49
   3  -1  -4 2856.11   56.29
  -3  -1   4 2809.52   54.39
  -3  -1   4 2808.52   55.19
   3   1  -4 2868.11   54.29
   3   1  -4 2703.23   54.89
  -3   1   4 2849.71   55.99
  -3   1   4 2832.02   55.89
   2  -1  -4  386.46   12.10
  -2  -1   4  394.26   10.80
  -2  -1   4  386.76   12.00
   2  -1  -4  369.16   12.00
   2   1  -4  379.26   10.50
  -2   1   4  378.06   12.00
   2   1  -4  391.06   12.20
  -1  -1   4  407.56    8.70
  -1  -1   4  391.36   11.60
   1  -1  -4  404.56   11.10
  -1   1   4  385.36   10.90
   1   1  -4  382.46    8.50
  -1   1   4  381.36   11.00
  -1   1   4  375.56   10.90
   1   1  -4  390.06   11.50
   0  -1  -4 2478.95   44.80
   0  -1  -4 2423.06   42.80
   0  -1   4 2471.35   45.10
   0  -1   4 2428.36   41.60
   0   1  -4 2519.25   45.30
   0   1  -4 2417.86   41.60
   0   1   4 2448.85   44.70
   0   1   4 2392.46   42.80
   1  -1   4  327.27   10.20
  -1  -1  -4  329.07   10.70
   1   1   4  326.27   10.50
  -1   1  -4  337.07    9.20
  -1   1  -4  306.77    9.80
   2  -1   4  831.02   19.50
  -2  -1  -4  825.22   16.50
   2  -1   4  807.12   19.40
  -2  -1  -4  846.72   20.50
  -2   1  -4  848.12   19.60
  -2   1  -4  821.02   19.60
   2   1   4  842.02   20.40
  -3  -1  -4 2134.09   40.40
  -3  -1  -4 2074.09   44.40
   3  -1   4 2061.39   43.20
   3  -1   4 2137.99   44.00
   3   1   4 2121.09   44.40
   3   1   4 2134.69   40.50
  -3   1  -4 2129.79   44.20
  -3   1  -4 2086.89   43.00
   4  -1   4  407.36   16.30
  -4  -1  -4  434.56   14.00
   4  -1   4  416.26   16.00
  -4  -1  -4  411.46   18.00
   4   1   4  412.96   17.10
  -4   1  -4  431.06   17.80
   4   1   4  414.26   14.20
  -4   1  -4  407.66   15.60
   5  -1   4  393.06   16.30
  -5  -1  -4  379.96   14.30
  -5  -1  -4  371.66   18.00
   5  -1   4  394.56   17.50
  -5   1  -4  393.76   18.20
   5   1   4  390.46   14.90
  -5   1  -4  395.66   16.20
   5   1   4  402.46   17.70
  -6  -1  -4   36.00   10.40
  -6  -1  -4   32.90    7.00
   6  -1   4   33.00    7.50
   6   1   4   18.60    6.70
  -6   1  -4   25.00    7.20
  -6   1  -4   16.70    9.10
   7  -1   4   22.80    8.60
  -7  -1  -4   10.80    9.60
  -7  -1  -4   20.40    7.20
  -7   1  -4   24.40   10.30
   7   1   4   17.30    7.30
   8  -1   4   -3.90    7.00
  -8  -1  -4   -9.30   10.40
   8   1   4    5.00    6.90
  -8   1  -4   16.20   11.10
  -9  -1  -4    1.60   10.10
   9   1   4   14.90    7.90
  -9   1  -4   11.00   11.80
   9  -2  -4   31.60   10.60
  -9  -2   4   26.50   11.70
  -9   2   4   36.70   12.80
   9   2  -4   21.90   16.30
  -8  -2   4   -1.40    8.70
   8  -2  -4    3.10    9.60
   8   2  -4    1.50    7.20
  -8   2   4   -5.20    9.60
   7  -2  -4   45.50   10.80
  -7  -2   4   26.60   10.00
  -7   2   4   35.40   11.00
   7   2  -4   31.10    9.10
   6  -2  -4 1117.79   34.00
  -6  -2   4 1092.79   32.00
  -6  -2   4 1059.39   32.50
   6   2  -4 1124.09   32.20
   6   2  -4 1101.99   32.10
  -6   2   4 1102.89   34.10
   5  -2  -4  138.29   12.40
   5  -2  -4  140.39   11.50
  -5  -2   4  138.69   12.00
  -5  -2   4  147.29   11.60
  -5   2   4  137.79   12.80
   5   2  -4  126.79   11.20
   5   2  -4  139.49   11.10
  -5   2   4  123.39   11.30
   4  -2  -4   14.10    6.30
  -4  -2   4   22.30    6.70
   4  -2  -4   16.10    6.10
  -4  -2   4   28.10    7.00
  -4   2   4   18.70    6.70
  -4   2   4   17.00    6.60
   4   2  -4   17.10    5.40
   4   2  -4    5.80    5.70
  -3  -2   4  699.03   20.30
  -3  -2   4  687.33   19.20
   3  -2  -4  711.13   21.00
   3  -2  -4  648.24   20.90
   3   2  -4  658.33   20.20
  -3   2   4  685.63   21.00
   3   2  -4  704.73   18.70
  -3   2   4  676.03   20.80
  -2  -2   4  283.97   11.00
   2  -2  -4  283.17   11.40
   2  -2  -4  308.07   11.30
  -2  -2   4  278.27    9.30
  -2   2   4  269.17   10.70
   2   2  -4  303.17   11.30
   2   2  -4  279.87    8.90
  -2   2   4  280.27   11.50
  -1  -2  -4 1503.15   31.10
   1  -2   4 1520.25   28.90
   1  -2   4 1501.55   31.50
  -1   2  -4 1517.85   31.90
   1   2   4 1443.16   26.30
   1   2   4 1525.15   31.20
  -1   2  -4 1466.55   28.80
   1   2   4 1474.45   26.50
  -2  -2  -4   32.40    5.70
  -2  -2  -4   25.40    2.60
   2  -2   4   21.40    4.60
  -2   2  -4   25.30    4.50
  -2   2  -4   30.30    5.20
   2   2   4   23.40    2.50
   2   2   4   26.50    5.30
   3  -2   4  381.46   15.00
  -3  -2  -4  383.16   11.40
   3  -2   4  381.86   15.60
  -3  -2  -4  365.96   16.60
  -3   2  -4  399.96   15.70
   3   2   4  354.06   11.10
  -3   2  -4  382.36   15.40
   3   2   4  401.76   16.70
  -4  -2  -4  511.85   19.80
   4  -2   4  502.75   18.30
   4  -2   4  520.25   18.40
   4   2   4  534.25   19.20
  -4   2  -4  480.45   18.70
   4   2   4  508.15   14.90
  -4   2  -4  496.35   18.10
  -5  -2  -4  236.38   15.30
   5  -2   4  228.68   14.10
  -5  -2  -4  267.67   11.80
   5  -2   4  228.38   13.80
  -5   2  -4  233.68   14.50
   5   2   4  237.48   14.50
   5   2   4  253.17   11.50
  -6  -2  -4   99.49   12.90
   6  -2   4  107.99   12.10
  -6  -2  -4  108.29   10.20
  -6   2  -4   77.29   10.20
   6   2   4  112.19   10.60
  -6   2  -4  110.99   13.30
  -7  -2  -4    3.30    6.40
  -7  -2  -4   -7.50    9.00
   7  -2   4   -5.30    6.60
   7   2   4   -3.90    5.80
  -7   2  -4   -0.40    9.10
   8  -2   4    7.00    8.20
  -8  -2  -4   21.50   10.90
  -8   2  -4    6.80    9.90
   8   2   4   -0.40    6.40
  -9  -2  -4   30.10   11.30
   9  -2   4   25.90    9.90
   9   2   4   25.40    8.10
  -9   2  -4    8.10   11.50
   9  -3  -4    5.20    9.10
  -9  -3   4    1.00    9.90
  -9   3   4   -9.40   10.20
   8  -3  -4   16.10    9.10
  -8  -3   4   32.60   11.60
   8   3  -4   34.70    9.80
  -8   3   4   35.90   12.20
  -7  -3   4  125.89   14.90
   7  -3  -4  143.59   16.10
  -7   3   4  102.99   14.20
   7   3  -4  142.09   14.50
  -6  -3   4   68.19   10.90
  -6  -3   4   66.59   10.50
   6  -3  -4   66.29   11.60
   6   3  -4   46.40    8.70
   6   3  -4   47.60    9.60
  -6   3   4   55.29   10.60
  -5  -3   4   -0.90    7.00
  -5  -3   4   -0.60    6.00
   5  -3  -4   -5.20    5.90
   5  -3  -4   -1.30    5.60
  -5   3   4    4.20    6.30
   5   3  -4   -2.30    5.40
  -5   3   4   -2.30    6.50
   4  -3  -4   -7.20    5.40
  -4  -3   4   -2.60    5.10
  -4  -3   4    9.10    5.70
   4  -3  -4   -1.10    5.10
   4   3  -4    9.40    4.80
  -4   3   4   -1.10    5.60
  -4   3   4   -2.40    5.20
   4   3  -4    4.20    5.50
   3  -3  -4 1762.92   39.80
  -3  -3   4 1696.63   38.70
   3  -3  -4 1722.93   40.00
  -3  -3   4 1780.52   37.30
   3   3  -4 1726.23   36.70
  -3   3   4 1786.62   40.40
  -3   3   4 1801.52   41.00
   3   3  -4 1743.53   38.80
  -2  -3   4 5833.72  103.09
  -2  -3   4 5825.62  106.59
   2  -3  -4 5878.11  107.09
   2   3  -4 5871.11  106.49
  -2   3   4 5911.21  106.89
   2   3  -4 5853.21  102.89
  -2   3   4 5830.82  107.69
  -1  -3   4   38.70    4.00
   1  -3  -4   47.90    5.60
  -1  -3   4   37.40    5.40
   1   3  -4   32.50    3.60
  -1   3   4   29.80    4.70
   1   3  -4   40.10    5.90
  -1   3   4   39.90    5.60
  -1   3   4   41.00    5.80
   0  -3  -4 1448.36   29.20
   0  -3  -4 1482.95   31.30
   0   3  -4 1433.46   31.90
   0   3   4 1442.76   29.10
   0   3   4 1493.15   31.50
   0   3  -4 1431.86   27.80
   0   3  -4 1457.65   27.70
   1  -3   4  925.31   20.50
  -1  -3  -4  897.71   22.60
  -1   3  -4  945.21   20.70
   1   3   4  946.61   23.10
  -1   3  -4  938.01   23.50
   1   3   4  957.50   19.30
   1   3   4  893.01   18.90
  -2  -3  -4    5.40    2.90
  -2  -3  -4   -6.20    5.90
   2  -3   4    2.10    6.40
   2  -3   4    1.00    1.70
   2   3   4    5.60    3.40
  -2   3  -4    5.00    5.20
   2   3   4    0.50    6.30
  -2   3  -4    3.10    5.80
  -3  -3  -4   24.90    7.70
   3  -3   4   21.70    6.50
   3  -3   4   32.10    6.40
  -3  -3  -4   30.90    4.40
  -3   3  -4   32.00    7.50
  -3   3  -4   13.20    6.20
   3   3   4   27.90    4.40
   3   3   4   18.80    7.00
  -4  -3  -4  179.58    8.80
   4  -3   4  203.28   12.20
   4  -3   4  173.78   12.20
   4   3   4  193.88   13.10
  -4   3  -4  186.78   12.50
   4   3   4  199.28    9.00
  -4   3  -4  183.58   12.30
   5  -3   4    3.60    6.10
   5  -3   4    7.50    6.20
  -5  -3  -4    0.20    4.20
  -5  -3  -4   11.80    7.70
  -5   3  -4   -3.70    5.70
  -5   3  -4    9.50    7.20
   5   3   4    7.90    7.50
   5   3   4    3.80    4.40
  -6  -3  -4    8.90    9.10
   6  -3   4    6.00    7.60
  -6  -3  -4    1.30    5.40
  -6   3  -4    9.10    9.40
   6   3   4    5.90    5.40
  -7  -3  -4  221.98   14.10
  -7  -3  -4  202.38   17.90
   7  -3   4  210.98   17.30
   7   3   4  219.78   13.50
  -7   3  -4  222.98   19.30
  -8  -3  -4   52.89    9.70
  -8  -3  -4   67.09   13.00
   8   3   4   81.59   10.20
  -8   3  -4   64.39   13.40
  -9  -3  -4   17.40   11.10
   9  -3   4   -5.20    8.30
   9   3   4    9.80    7.00
  -9   3  -4   19.10   11.80
   9  -4  -4   15.00    9.60
  -9  -4   4   25.80   11.00
  -9   4   4   24.00   11.70
   9   4  -4   30.50   11.20
  -8  -4   4   26.20   10.60
   8  -4  -4   23.00   10.00
   8   4  -4   52.79   10.10
  -8   4   4   37.00   12.40
  -7  -4   4   13.40    9.40
   7  -4  -4   20.60    8.60
   7   4  -4    8.10    7.40
  -7   4   4   10.80    9.80
   6  -4  -4  -10.40    6.80
  -6  -4   4    2.30    7.60
   6   4  -4   10.00    8.00
  -6   4   4   -7.10    8.60
   6   4  -4   -2.00    7.10
  -5  -4   4   56.59    9.10
   5  -4  -4   42.20    9.20
   5   4  -4   47.50    8.00
   5   4  -4   55.09    9.10
  -5   4   4   37.30    9.30
  -4  -4   4   14.90    5.80
  -4  -4   4    1.00    3.60
   4  -4  -4   14.00    6.10
   4  -4  -4    5.40    5.70
  -4   4   4   22.60    7.00
   4   4  -4   19.10    6.60
   4   4  -4   14.30    5.40
  -4   4   4   19.30    7.70
   3  -4  -4  144.59   11.10
   3  -4  -4  151.38   11.50
  -3  -4   4  147.89   10.60
  -3  -4   4  146.29    9.60
   3   4  -4  171.88   11.90
  -3   4   4  155.98   11.50
  -3   4   4  154.18   12.40
   3   4  -4  156.18    9.70
  -2  -4   4   16.30    4.60
  -2  -4   4   13.60    5.60
   2  -4  -4   16.60    6.20
  -2   4   4   26.70    7.50
   2   4  -4   15.90    4.70
  -2   4   4   14.80    6.00
  -2   4   4   21.00    6.30
   2   4  -4   16.50    6.80
  -1  -4   4  165.08    7.90
  -1  -4   4  168.18   10.90
   1  -4  -4  164.18   10.60
   1   4  -4  172.88   12.50
  -1   4   4  146.29   11.00
  -1   4   4  156.28   10.70
   1   4  -4  153.28    8.50
  -1   4   4  177.38   12.20
   0  -4  -4    3.20    5.40
   0  -4  -4    2.90    4.70
   0   4   4   13.40    5.00
   0   4   4    9.50    6.20
   0   4  -4    8.20    5.90
   0   4  -4    4.40    6.60
   0   4  -4    4.40    3.80
   0   4  -4   10.50    4.10
  -1  -4  -4  459.95   16.50
   1   4   4  469.65   16.90
   1   4   4  452.95   13.30
  -1   4  -4  494.15   14.80
   1   4   4  479.75   13.80
  -1   4  -4  468.85   18.00
  -1   4  -4  431.76   15.30
  -1   4  -4  477.85   17.20
   2  -4   4    5.40    6.10
  -2  -4  -4    8.20    6.00
   2  -4   4    1.80    3.00
   2   4   4    1.60    6.00
   2   4   4    7.90    3.60
   2   4   4    9.20    3.90
  -2   4  -4    5.30    5.00
  -2   4  -4    3.20    5.90
   3  -4   4   48.20    8.00
  -3  -4  -4   55.09    8.40
   3  -4   4   43.50    6.50
  -3  -4  -4   53.49    5.00
   3   4   4   53.59    5.30
   3   4   4   50.09    8.00
  -3   4  -4   56.39    8.50
  -3   4  -4   47.80    7.10
   4  -4   4  347.67   17.60
   4  -4   4  361.46   17.10
  -4  -4  -4  348.77   17.20
   4   4   4  345.17   11.90
  -4   4  -4  337.07   16.40
   4   4   4  355.86   17.30
  -4   4  -4  356.66   16.70
   5  -4   4  148.99   14.70
   5  -4   4  209.38   20.90
  -5  -4  -4  141.19   14.10
  -5  -4  -4  128.89    9.50
  -5   4  -4  139.59   14.60
   5   4   4  146.79    9.70
   6  -4   4  471.15   23.40
  -6  -4  -4  459.45   22.70
  -6  -4  -4  442.76   17.00
   6   4   4  454.15   16.70
  -6   4  -4  426.86   22.70
  -7  -4  -4  188.38   17.70
  -7  -4  -4  180.68   13.10
   7  -4   4  220.08   18.60
  -7   4  -4  195.38   18.40
   7   4   4  209.88   14.90
   8  -4   4   19.70   10.20
  -8  -4  -4   23.90    8.60
  -8  -4  -4   47.20   12.10
  -8   4  -4   50.49   13.00
   8   4   4   39.10    7.60
   9  -4   4    6.50   10.10
  -9  -4  -4    8.80    9.80
  -9   4  -4   -9.90   10.30
   9   4   4   -0.60    5.80
   8  -5  -4   63.39   13.30
   8   5  -4   68.29   11.30
  -8   5   4   52.39   13.50
   7  -5  -4  170.08   16.50
  -7  -5   4  174.08   16.60
  -7   5   4  116.29   15.50
   7   5  -4  162.08   15.20
  -6  -5   4  242.38   16.80
   6  -5  -4  202.18   17.50
  -6   5   4  242.88   19.20
   6   5  -4  225.78   15.90
   5  -5  -4  170.98   15.50
  -5  -5   4  187.88   14.10
  -5  -5   4  153.68   13.40
  -5   5   4  169.68   15.80
   5   5  -4  185.68   13.60
   5   5  -4  175.78   14.40
   4  -5  -4  260.37   16.30
  -4  -5   4  276.27   14.20
  -4   5   4  310.07   17.70
   4   5  -4  262.37   13.80
  -3  -5   4  246.28   11.50
   3  -5  -4  233.38   14.20
   3   5  -4  238.08   13.90
  -3   5   4  244.28   13.40
  -3   5   4  257.67   14.10
   3   5  -4  227.48   11.40
  -3   5   4  216.68   14.40
   2  -5  -4  102.19   10.10
  -2  -5   4  106.89    7.50
  -2  -5   4  107.49    9.70
   2   5  -4  109.89   10.70
  -2   5   4  110.99   10.10
   2   5  -4   92.69    7.80
  -2   5   4   89.79    9.00
  -2   5   4   80.09   10.90
  -1  -5   4  232.78    9.80
   1  -5  -4  236.88   12.30
   1   5  -4  237.58   13.50
  -1   5   4  220.28   13.00
  -1   5   4  233.18   12.70
  -1   5   4  219.98   12.00
   1   5  -4  227.58    9.90
   0  -5  -4    6.80    5.50
   0   5  -4    1.70    3.60
   0   5   4    4.70    4.50
   0   5  -4   -0.90    5.30
   0   5  -4    5.50    4.00
   0   5   4    5.10    5.30
   0   5  -4    2.20    5.60
  -1  -5  -4 2817.22   57.79
  -1   5  -4 2800.62   59.49
   1   5   4 2773.42   57.89
  -1   5  -4 2885.01   55.59
  -1   5  -4 2812.52   59.59
   1   5   4 2791.82   54.59
   1   5   4 2860.51   54.99
  -1   5  -4 2784.62   54.79
   2  -5   4 1842.12   44.00
  -2  -5  -4 1781.62   41.60
   2   5   4 1804.92   37.40
  -2   5  -4 1855.61   40.40
   2   5   4 1822.52   42.00
   2   5   4 1837.22   37.50
  -3  -5  -4    9.50    6.20
   3  -5   4    3.60    6.60
   3  -5   4    8.10    5.00
  -3   5  -4   11.00    5.90
   3   5   4   12.30    4.50
  -3   5  -4   11.20    5.90
   3   5   4    6.40    7.20
  -4  -5  -4   -8.00    6.30
  -4  -5  -4    3.40    3.70
   4  -5   4    5.90    7.00
   4  -5   4    8.00    5.90
   4   5   4    0.70    7.20
  -4   5  -4  -10.60    6.30
   4   5   4    5.60    4.40
   5  -5   4  321.47   20.00
  -5  -5  -4  312.07   12.80
  -5  -5  -4  273.97   18.20
  -5   5  -4  301.07   18.70
   5   5   4  316.77   13.20
  -6  -5  -4    3.70    5.10
   6  -5   4   -3.30    7.40
  -6  -5  -4   -0.70    8.30
  -6   5  -4    5.90    9.30
   6   5   4    6.60    5.30
  -7  -5  -4  -11.70    5.30
   7  -5   4    4.30    9.00
  -7  -5  -4    7.30    8.50
   7   5   4    3.60    5.20
  -7   5  -4   -3.20   15.50
  -8  -5  -4  100.69   14.50
   8  -5   4   84.39   14.70
  -8  -5  -4   72.19   10.70
   8   5   4  109.29   10.60
  -8   5  -4   96.49   15.60
   8  -6  -4   15.80    9.60
  -8  -6   4   11.30    8.70
  -8   6   4   -4.80    9.80
   8   6  -4   14.80    8.00
   7  -6  -4    5.70    8.50
  -7  -6   4    4.80    7.90
   7   6  -4   -1.50    7.20
  -7   6   4   -4.20    9.60
  -6  -6   4   52.69   10.40
   6  -6  -4   70.19   20.80
   6   6  -4   52.09   10.30
  -6   6   4   60.29   12.90
  -5  -6   4   -4.40    6.40
  -5  -6   4    0.00    6.40
   5  -6  -4   -6.90    7.10
   5   6  -4   -0.30    6.50
   5   6  -4   -3.20    7.30
  -5   6   4   -0.10    8.70
  -4  -6   4  174.68   12.70
  -4  -6   4  163.88   13.20
   4  -6  -4  163.98   15.20
  -4   6   4  179.78   15.90
   4   6  -4  178.08   14.60
   4   6  -4  161.78   12.70
   3  -6  -4    5.50    6.80
  -3  -6   4   23.30    5.80
  -3   6   4   10.30    7.60
  -3   6   4   22.90   12.50
   3   6  -4   19.70    6.30
   3   6  -4   25.30    8.30
   2  -6  -4   28.40    7.50
  -2  -6   4   27.00    5.30
  -2  -6   4   33.40    7.20
  -2   6   4   15.00    7.10
  -2   6   4   25.40    7.00
   2   6  -4   18.40    7.70
   2   6  -4   23.90    5.50
  -2   6   4   18.20    6.80
  -1  -6   4   44.20    5.70
   1  -6  -4   48.00    7.80
  -1   6   4   38.10    7.50
   1   6  -4   37.60    7.50
   1   6  -4   42.90    5.90
  -1   6   4   50.89    8.00
   1   6  -4   37.80    8.10
   0  -6  -4   58.89    8.30
   0   6   4   65.19    7.90
   0   6   4   65.89    7.90
   0   6  -4   64.09    7.00
   0   6  -4   62.49    9.20
   0   6  -4   66.59    6.90
   0   6   4   73.69    9.00
  -1  -6  -4  305.57   14.50
  -1   6  -4  282.07   13.00
   1   6   4  296.97   14.80
  -1   6  -4  282.97   12.40
   1   6   4  301.37   13.20
  -1   6  -4  278.27   15.40
   1   6   4  303.27   12.70
  -1   6  -4  283.77   16.00
  -2  -6  -4   11.60    6.20
  -2   6  -4    6.10    6.20
   2   6   4    2.70    4.70
  -2   6  -4   -4.60    6.20
  -2   6  -4    6.60    4.70
   2   6   4    2.60    6.00
  -2   6  -4    7.60    5.60
   2   6   4    5.10    4.30
   3  -6   4  160.38   14.50
  -3  -6  -4  145.99   13.30
  -3   6  -4  165.48   12.80
   3   6   4  172.38   14.20
   3   6   4  162.98   10.30
   3   6   4  157.38    9.30
   4  -6   4    0.10    6.10
   4  -6   4    6.60    8.30
  -4  -6  -4    6.30    7.20
   4   6   4    1.60    5.20
  -4   6  -4    3.40    7.40
   5  -6   4   42.90   10.70
  -5  -6  -4   44.80    6.20
  -5  -6  -4   38.20   10.30
  -5   6  -4   43.60   10.30
   5   6   4   53.39    7.30
   6  -6   4   66.39   12.80
  -6  -6  -4   84.39    8.50
  -6  -6  -4   84.29   13.00
  -6   6  -4   62.79   11.70
   6   6   4   76.79    8.10
  -7  -6  -4  110.49   15.00
  -7  -6  -4   93.49    9.90
   7  -6   4   83.89   14.20
  -7   6  -4   85.19   14.60
   7   6   4  112.29   10.00
  -8  -6  -4  137.99   17.40
   8  -6   4  180.08   20.50
   8   6   4  177.18   11.90
  -8   6  -4  129.69   17.20
  -7  -7   4    2.50    7.60
   7  -7  -4   -5.30    8.40
   7   7  -4    9.30    7.50
  -7   7   4    6.30   10.80
  -6  -7   4   30.10    8.60
   6  -7  -4   24.30   10.60
   6   7  -4   23.00    8.60
  -6   7   4   25.60   11.00
   5  -7  -4    8.20    8.70
  -5  -7   4    6.80    6.90
   5   7  -4    7.40    8.00
  -5   7   4   -5.90    8.80
   5   7  -4    0.00    7.30
  -4  -7   4   62.49    9.00
   4  -7  -4   48.10   10.80
  -4  -7   4   41.70    8.30
  -4   7   4   55.09   11.40
   4   7  -4   51.59    8.80
   4   7  -4   57.49   10.30
   3  -7  -4   18.30    8.40
  -3  -7   4   23.40    6.50
  -3   7   4   23.80    8.80
   3   7  -4   12.10    8.20
   3   7  -4   10.50    6.40
   2  -7  -4    0.90    7.10
  -2  -7   4    5.00    5.00
  -2   7   4    7.30    7.30
   2   7  -4    5.50    6.60
   2   7  -4    7.30    7.70
   2   7  -4    5.50    5.40
   1   7  -4    9.90    5.20
  -1   7   4    3.90    6.80
   1   7  -4   14.60    7.20
   1   7  -4    7.20    7.30
  -1   7   4    6.00    6.30
  -1   7   4   18.10    6.90
   0  -7  -4   84.29   10.40
   0   7   4   84.59    9.50
   0   7  -4  110.09    9.80
   0   7  -4   82.09    8.70
   0   7  -4   99.59   11.50
   0   7   4   86.79   10.40
   0   7  -4  100.89   12.50
  -1  -7  -4  685.43   23.60
   1   7   4  681.13   22.20
  -1   7  -4  647.54   21.60
  -1   7  -4  636.74   25.20
  -1   7  -4  664.03   21.00
   1   7   4  663.73   23.60
   1   7   4  632.34   20.90
  -2  -7  -4   34.30    8.40
  -2   7  -4   44.80    8.90
  -2   7  -4   32.60    9.90
   2   7   4   49.50    7.90
   2   7   4   41.20    6.90
   2   7   4   42.00    9.20
  -2   7  -4   36.30    8.00
  -3  -7  -4   14.30    7.90
  -3   7  -4    7.10    5.80
  -3   7  -4   -5.60    6.50
   3   7   4    0.10    5.80
   3   7   4    7.20    4.70
   4  -7   4   69.79   12.10
  -4  -7  -4   79.49   11.50
   4   7   4   73.99    7.70
  -4   7  -4   72.09   11.00
   4   7   4   71.99    8.40
  -5  -7  -4    6.00    7.80
   5  -7   4    6.50    8.90
  -5   7  -4   10.30    9.30
   5   7   4   11.40    5.60
  -6  -7  -4   77.59   12.90
  -6  -7  -4  112.39    8.90
   6  -7   4  101.99   15.20
   6   7   4  114.39   10.10
   7  -7   4  192.08   20.00
  -7  -7  -4  177.68   18.40
  -7  -7  -4  159.98   11.40
  -7   7  -4  175.28   19.40
   7   7   4  196.98   12.70
  -6  -8   4   11.30    8.50
   6  -8  -4    2.80    9.50
   6   8  -4    8.80    8.00
  -6   8   4    0.60   10.10
  -5  -8   4   12.30    7.50
   5  -8  -4   16.80    9.80
   5   8  -4    5.50    8.30
  -5   8   4    7.40    9.50
   4  -8  -4  204.38   17.90
  -4  -8   4  229.58   15.60
   4   8  -4  189.78   16.30
   4   8  -4  179.08   14.10
  -4   8   4  200.78   18.40
   3  -8  -4    1.10    7.60
  -3  -8   4   -4.00    5.20
  -3   8   4    2.00    8.60
   3   8  -4  -10.60    7.50
   3   8  -4   -3.40    5.90
   2  -8  -4   75.49   11.60
   2   8  -4   70.89    8.80
   2   8  -4   51.09   11.10
  -2   8   4   62.99   11.10
  -1   8   4  132.79   13.80
   1   8  -4  148.99   15.50
   1   8  -4  165.08   11.90
  -1   8   4  140.79   14.70
   1   8  -4  149.69   11.80
   0   8   4  181.98   14.50
   0   8  -4  189.58   15.20
   0   8  -4  196.08   12.60
   0   8  -4  186.58   16.90
   0   8   4  187.78   13.80
  -1  -8  -4   13.60    7.60
  -1   8  -4   16.60    7.00
   1   8   4   -3.00    5.40
   1   8   4    6.40    6.80
  -1   8  -4   -1.10    7.70
  -1   8  -4   15.80    6.20
  -2  -8  -4   84.49   11.10
  -2   8  -4   76.39   10.30
  -2   8  -4   83.79   12.90
   2   8   4   94.29   10.00
  -2   8  -4   86.79   10.00
   2   8   4   88.19   12.30
  -3  -8  -4   19.90    8.50
   3   8   4   26.70    6.30
  -3   8  -4   13.50    7.70
   3   8   4   18.00    7.20
  -3   8  -4    6.80    9.60
  -4  -8  -4   87.69   13.10
   4   8   4   82.79    9.20
   4   8   4   79.09    8.50
  -4   8  -4   87.89   12.50
  -5  -8  -4    5.60    8.20
   5  -8   4    9.20    9.50
  -5   8  -4    8.30    8.90
   5   8   4    6.30    5.70
   5   8   4    7.10    4.70
   6  -8   4    6.50    9.20
  -6  -8  -4    5.40    8.80
   6   8   4   17.30    5.50
  -6   8  -4    9.00    9.50
  -5  -9   4   70.89   11.40
   5  -9  -4   65.59   14.00
  -5   9   4   29.50   11.70
   5   9  -4   49.90   11.00
  -4  -9   4  115.99   12.20
   4  -9  -4  107.29   14.70
  -4   9   4   77.79   13.60
   4   9  -4   80.19   12.80
  -3  -9   4  427.26   18.60
   3   9  -4  384.66   21.80
   3   9  -4  355.96   17.80
  -3   9   4  408.06   23.20
  -2  -9   4   14.00    6.50
   2   9  -4    8.30    6.10
  -2   9   4   -7.10    8.30
  -2   9   4    6.00    8.00
   2   9  -4    1.90    9.10
   1   9  -4   16.40    6.00
   1   9  -4    5.00    6.10
   1   9  -4    1.50    9.00
  -1   9   4    5.40    7.70
  -1   9   4    9.40    7.90
   0   9   4   15.70    8.00
   0   9  -4   10.50    6.50
   0   9   4   16.10    8.60
   0   9  -4  -10.40    8.10
  -1  -9  -4    0.60    7.00
  -1   9  -4    7.60    6.80
  -1   9  -4    4.90    6.20
  -1   9  -4   -1.20    8.80
   1   9   4   -0.90    7.20
  -2  -9  -4  204.48   16.20
   2   9   4  197.68   15.30
   2   9   4  208.68   13.40
  -2   9  -4  201.98   15.60
  -3  -9  -4  179.48   16.10
  -3   9  -4  177.08   18.30
  -3   9  -4  190.28   16.40
   3   9   4  190.28   12.30
   3   9   4  153.98   13.60
  -4  -9  -4   51.29   11.20
   4   9   4   45.90    8.40
  -4   9  -4   66.99   13.70
  -4   9  -4   65.49   11.90
  -5  -9  -4   67.99   13.10
  -5   9  -4   53.39   12.30
  -4 -10   4   24.10    8.30
   4 -10  -4   24.60   10.50
   4  10  -4    3.70    9.50
  -3 -10   4  103.99   11.80
   3  10  -4   95.29   14.50
  -3  10   4   89.29   13.80
  -3  10   4   70.79   13.20
  -2  10   4   -0.30    7.70
   2  10  -4   17.20   10.00
   2  10  -4   10.60    6.60
  -2  10   4   10.50    9.20
  -1  10   4  111.99   14.40
  -1  10   4  145.49   15.80
   1  10  -4  138.39   13.10
   1  10  -4  140.29   19.70
   0  10  -4  395.76   24.70
   0  10   4  416.86   22.20
   0  10   4  410.76   22.90
   0  10  -4  421.46   20.10
  -1  10  -4    7.50    7.30
  -1  10  -4    1.40    8.70
   1  10   4   -3.50    7.70
  -2 -10  -4  135.79   15.00
  -2  10  -4  119.59   13.60
  -2  10  -4   89.89   14.80
   2  10   4   97.69   13.10
  -3 -10  -4   25.20    9.70
   3  10   4    5.70    7.70
  -3  10  -4   23.20   10.90
  -3  10  -4   11.00    8.60
  -9   0   5    8.70   10.00
   9   0  -5    7.80    9.50
   8   0  -5    4.10    8.00
  -8   0   5    1.00    9.50
  -7   0   5    2.50    9.30
   7   0  -5    2.70    8.10
  -6   0   5    2.20    6.30
   6   0  -5   -1.60    5.80
   6   0  -5   -7.20    6.00
  -6   0   5   -1.00    7.60
   5   0  -5   -2.00    5.20
  -5   0   5    8.30    6.20
  -5   0   5   -0.30    6.50
   5   0  -5    0.20    4.70
   4   0  -5   -0.80    4.80
  -4   0   5    2.00    6.40
  -4   0   5   -3.60    6.20
   4   0  -5   -1.60    6.10
  -3   0   5    1.60    4.80
   3   0  -5    0.60    4.20
   3   0  -5   -0.90    5.40
  -3   0   5    1.70    5.00
  -2   0   5    3.20    3.80
  -2   0   5    3.90    2.60
   2   0  -5   -1.50    3.20
   2   0  -5    0.10    2.30
  -1   0   5    3.90    3.40
  -1   0   5    0.40    2.50
   1   0  -5    0.40    3.60
   1   0  -5    1.30    2.40
   0   0   5    0.80    2.60
   0   0   5   -1.10    1.10
   0   0  -5    1.70    2.70
  -1   0  -5   -1.90    2.20
  -1   0  -5    1.00    2.10
  -1   0  -5   -0.70    3.30
   1   0   5    0.10    3.10
   2   0   5   -1.30    2.00
  -2   0  -5    0.80    2.10
   2   0   5    0.80    3.70
  -2   0  -5   -1.30    3.30
  -3   0  -5    0.10    3.90
  -3   0  -5   -2.50    6.00
   3   0   5    6.50    5.50
   3   0   5    2.60    3.90
  -4   0  -5   -1.50    4.20
   4   0   5    2.30    4.60
  -4   0  -5    1.10    7.00
   4   0   5    1.90    6.10
   5   0   5    1.20    4.50
  -5   0  -5   -0.40    3.10
  -5   0  -5   14.40    7.30
   5   0   5   -2.70    5.60
  -6   0  -5    2.50    8.00
   6   0   5   -2.50    6.10
   7   0   5    4.10    6.50
  -7   0  -5   -2.20    8.70
   8   0   5   -4.70    6.10
  -8   0  -5  -12.30    9.60
  -9   0  -5    1.50   10.90
   9   0   5    2.60    6.80
   9  -1  -5    2.30    9.00
  -9  -1   5    6.70   10.50
   9   1  -5   10.70    8.90
  -9   1   5   -6.10    9.50
  -8  -1   5  298.47   21.50
   8  -1  -5  306.77   20.50
   8   1  -5  288.37   19.20
  -8   1   5  311.27   22.00
   7  -1  -5    3.10    8.20
  -7  -1   5   -5.90    8.60
  -7   1   5    5.80    9.00
   7   1  -5    0.00    7.90
   6  -1  -5  357.86   18.40
  -6  -1   5  380.26   19.20
  -6  -1   5  383.66   18.70
   6   1  -5  333.77   17.80
   6   1  -5  344.77   17.40
  -6   1   5  341.37   19.10
  -5  -1   5  136.59   11.90
  -5  -1   5  127.29   11.50
   5  -1  -5  147.99   12.10
   5  -1  -5  158.68   11.70
  -5   1   5  143.29   11.60
   5   1  -5  140.29   10.80
  -5   1   5  157.58   12.50
   4  -1  -5  133.79   10.70
  -4  -1   5  117.39   11.60
   4  -1  -5  127.39   11.90
  -4  -1   5  137.19   11.30
   4   1  -5  107.09   11.20
  -4   1   5  123.69   11.80
  -4   1   5  133.49   11.70
   4   1  -5  130.89   10.40
  -3  -1   5  713.63   20.60
   3  -1  -5  718.83   21.10
   3  -1  -5  689.73   19.90
  -3  -1   5  718.73   19.30
   3   1  -5  721.13   18.90
  -3   1   5  727.23   21.00
   3   1  -5  681.63   20.40
  -3   1   5  680.83   20.20
  -2  -1   5  211.58    7.60
  -2  -1   5  208.58   10.30
   2  -1  -5  207.58    9.10
   2   1  -5  208.58    9.30
  -2   1   5  208.48    9.10
   2   1  -5  209.58    7.40
  -2   1   5  214.98    9.10
  -1  -1   5 5919.61  105.29
  -1   1   5 6047.10  104.69
  -1   1   5 6016.10  104.59
   0  -1  -5  526.35   13.20
   0  -1   5  541.65   10.20
   0  -1   5  514.15   13.40
   0  -1  -5  529.45   11.30
   0   1   5  537.05   13.30
   0   1  -5  534.45   13.80
   0   1  -5  504.95   10.10
   0   1   5  506.85   11.30
   1  -1   5 3150.48   63.59
  -1  -1  -5 3674.03   61.39
  -1  -1  -5 3784.42   66.19
  -1  -1  -5 3661.03   61.09
  -1   1  -5 3711.63   65.59
  -1   1  -5 3607.14   65.49
  -1   1  -5 3667.93   64.09
   1   1   5 3727.23   66.09
  -2  -1  -5   38.20    5.30
   2  -1   5   40.80    4.80
   2  -1   5   36.90    4.30
  -2  -1  -5   35.00    2.90
  -2   1  -5   51.99    5.40
   2   1   5   38.00    5.30
  -2   1  -5   35.90    4.30
   2   1   5   33.70    3.30
   3  -1   5 1743.63   37.50
  -3  -1  -5 1777.12   39.20
   3  -1   5 1740.23   38.10
  -3  -1  -5 1762.62   34.20
   3   1   5 1704.83   34.10
  -3   1  -5 1722.83   38.30
  -3   1  -5 1755.62   37.20
   3   1   5 1804.02   39.20
   4  -1   5   -0.80    5.70
  -4  -1  -5   -5.00    3.80
   4  -1   5   -4.70    5.00
  -4  -1  -5   -5.70    6.40
   4   1   5   -2.60    4.10
  -4   1  -5    7.90    7.00
   4   1   5    2.40    6.00
  -4   1  -5   -2.50    4.80
  -5  -1  -5  183.28   10.10
   5  -1   5  183.58   11.60
  -5  -1  -5  155.78   13.70
   5  -1   5  170.38   12.80
  -5   1  -5  187.38   11.40
   5   1   5  177.98   12.90
  -5   1  -5  189.68   14.10
   5   1   5  196.48   10.90
  -6  -1  -5   93.19    9.80
  -6  -1  -5   74.39   11.30
   6  -1   5   96.69   10.70
   6   1   5   92.39    9.60
  -6   1  -5   87.69   10.00
  -6   1  -5  106.09   13.00
  -7  -1  -5   91.39   10.40
   7  -1   5   76.39   10.60
  -7  -1  -5   75.59   12.90
  -7   1  -5   80.49   13.80
   7   1   5   76.19    9.80
  -8  -1  -5   75.69   13.90
   8  -1   5   71.89   11.80
   8   1   5   83.19   11.00
  -8   1  -5   58.39   13.50
  -9  -1  -5   -7.40   10.10
  -9   1  -5    8.30   11.10
   9   1   5   -2.10    6.40
   9  -2  -5   35.40   11.30
  -9  -2   5   43.10   13.30
   9   2  -5   47.40   10.70
  -9   2   5   20.40   11.90
  -8  -2   5   64.89   12.80
  -8   2   5   43.10   12.60
   8   2  -5   65.19   11.70
  -7  -2   5   89.19   13.10
   7  -2  -5   90.09   13.70
  -7   2   5   78.69   13.40
   7   2  -5   65.49   10.90
   6  -2  -5 1020.00   32.60
  -6  -2   5 1045.20   31.50
  -6  -2   5 1049.59   31.10
   6   2  -5 1023.20   31.00
  -6   2   5 1004.60   32.70
   6   2  -5  999.40   30.20
   5  -2  -5   29.10    8.00
  -5  -2   5    9.50    6.10
   5  -2  -5   20.30    6.40
  -5  -2   5   22.80    7.40
   5   2  -5   12.20    5.70
  -5   2   5   25.50    7.80
  -5   2   5   19.70    7.00
   4  -2  -5  698.43   22.40
  -4  -2   5  702.83   20.90
  -4  -2   5  727.53   22.00
   4  -2  -5  693.53   21.80
   4   2  -5  661.13   21.30
   4   2  -5  664.83   19.80
  -4   2   5  681.83   22.60
  -4   2   5  628.64   21.50
  -3  -2   5  307.97   14.40
   3  -2  -5  265.77   13.20
  -3  -2   5  268.97   12.40
   3  -2  -5  274.27   13.80
  -3   2   5  276.57   14.10
  -3   2   5  290.87   14.10
   3   2  -5  275.57   14.30
   3   2  -5  289.57   11.80
   2  -2  -5  350.36   12.80
  -2  -2   5  349.37   12.70
   2  -2  -5  344.17   12.70
  -2  -2   5  361.56   10.40
  -2   2   5  361.76   12.80
  -2   2   5  361.16   13.40
   2   2  -5  331.07    9.80
   2   2  -5  369.26   13.20
  -1  -2   5 6952.60  124.79
   1  -2  -5 6979.80  120.59
  -1   2   5 6623.74  123.69
  -1   2   5 7026.50  120.59
   1  -2   5   62.79    4.20
  -1  -2  -5   56.69    5.60
   1   2   5   64.09    2.20
  -1   2  -5   63.59    4.50
   1   2   5   65.29    2.30
  -1   2  -5   55.79    5.90
  -1   2  -5   54.29    6.10
   1   2   5   51.79    5.70
   2  -2   5   44.70    6.10
  -2  -2  -5   53.39    6.60
  -2  -2  -5   53.59    3.00
  -2   2  -5   48.50    5.60
  -2   2  -5   53.29    6.30
   2   2   5   44.00    2.90
   2   2   5   52.69    7.00
   3  -2   5   84.59    8.60
   3  -2   5   72.89    9.00
  -3  -2  -5   64.79    9.30
  -3  -2  -5   89.89    6.40
  -3   2  -5   86.99    9.30
   3   2   5   85.89    9.70
   3   2   5   79.69    6.10
  -3   2  -5   84.79    8.90
   4  -2   5  421.46   16.80
  -4  -2  -5  429.16   18.10
   4  -2   5  420.16   17.00
  -4  -2  -5  430.26   13.10
   4   2   5  439.56   18.20
  -4   2  -5  427.56   16.70
   4   2   5  414.86   12.80
  -4   2  -5  425.96   17.40
  -5  -2  -5   37.00    5.80
   5  -2   5   31.10    7.50
  -5  -2  -5   40.60    8.50
   5  -2   5   25.20    7.00
  -5   2  -5   28.10    7.90
   5   2   5   48.20    6.40
   5   2   5   47.90    8.80
  -6  -2  -5   56.59    7.80
  -6  -2  -5   50.49   10.70
   6  -2   5   48.40    9.10
  -6   2  -5   50.69   11.10
   6   2   5   48.20    7.50
  -6   2  -5   64.39   10.00
  -7  -2  -5    0.50    6.60
  -7  -2  -5   -1.70    8.20
   7  -2   5   -0.50    7.10
  -7   2  -5    6.30   10.10
   7   2   5    5.80    6.30
   8  -2   5   54.19   11.20
  -8  -2  -5   35.50   11.10
  -8   2  -5   41.70   12.60
   8   2   5   46.40    8.90
  -9  -2  -5   -3.40    9.60
   9  -2   5   -2.20    7.80
   9   2   5   -0.20    6.30
  -9   2  -5   -4.30   10.20
  -9  -3   5   50.49   12.90
   9  -3  -5   50.09   12.70
   9   3  -5   58.39   11.70
  -9   3   5   68.39   14.90
   8  -3  -5   11.70    9.10
  -8  -3   5    8.30   10.00
   8   3  -5    4.80    7.80
  -8   3   5   20.80   10.60
   7  -3  -5  299.57   20.30
  -7  -3   5  343.37   20.40
   7   3  -5  314.27   18.60
  -7   3   5  367.86   22.40
  -6  -3   5   38.20    8.60
  -6  -3   5   56.49   10.50
   6  -3  -5   41.40   10.10
   6   3  -5   45.50    8.90
  -6   3   5   26.00    9.40
   6   3  -5   35.40    8.10
  -5  -3   5  271.77   14.70
   5  -3  -5  239.28   14.90
   5  -3  -5  255.17   15.60
  -5  -3   5  245.48   14.80
   5   3  -5  243.48   13.60
  -5   3   5  274.97   16.50
   5   3  -5  254.17   14.70
  -5   3   5  255.37   15.70
  -4  -3   5  369.86   14.90
   4  -3  -5  390.56   23.60
  -4  -3   5  356.66   15.60
   4  -3  -5  331.27   16.40
   4   3  -5  324.17   15.30
   4   3  -5  367.66   14.20
  -4   3   5  347.77   18.80
  -4   3   5  351.26   16.70
   3  -3  -5  401.96   16.20
   3  -3  -5  438.56   17.70
  -3  -3   5  453.75   15.00
  -3  -3   5  458.35   17.10
  -3   3   5  425.96   17.20
   3   3  -5  454.85   17.30
  -3   3   5  471.55   17.90
   3   3  -5  442.36   14.30
   2  -3  -5 3036.90   60.59
  -2  -3   5 2983.00   60.69
  -2  -3   5 3072.69   56.39
   2   3  -5 3170.18   56.39
   2   3  -5 3042.00   60.79
  -2   3   5 3096.59   60.89
  -2   3   5 3109.29   61.89
  -2   3   5 3153.08   60.89
  -1  -3   5    2.80    2.30
   1  -3  -5   -0.50    3.50
  -1  -3   5    5.60    4.50
  -1   3   5    3.80    4.10
   1   3  -5    1.60    2.50
   1   3  -5    5.30    4.90
  -1   3   5    5.70    4.10
   0  -3  -5  998.80   23.80
   0  -3   5  984.70   24.40
   0  -3  -5 1016.10   21.40
   0   3   5  977.00   23.70
   0   3  -5  966.40   19.40
   0   3   5  944.11   20.90
   0   3  -5  988.70   19.60
   0   3  -5 1005.00   24.70
   1  -3   5 1913.31   37.20
  -1  -3  -5 1910.71   40.50
   1   3   5 1872.51   40.40
   1   3   5 1931.81   35.50
  -1   3  -5 1956.50   37.30
  -1   3  -5 1981.90   41.40
   1   3   5 1953.60   35.70
  -1   3  -5 1976.10   41.40
   2  -3   5  170.68   12.40
  -2  -3  -5  156.38   12.00
  -2   3  -5  165.68   11.80
   2   3   5  169.38    7.00
  -2   3  -5  189.48   10.80
   2   3   5  156.68   12.60
  -3  -3  -5   77.79    5.50
  -3  -3  -5   97.89   10.50
   3  -3   5   74.99    9.30
   3  -3   5   62.49    7.30
   3   3   5   68.19    5.60
   3   3   5   66.49    9.00
  -3   3  -5   76.89    9.30
  -3   3  -5   75.59    8.80
  -4  -3  -5    8.10    6.30
   4  -3   5    6.10    5.90
   4  -3   5   -0.40    5.10
  -4  -3  -5    4.90    3.50
  -4   3  -5    4.80    5.20
   4   3   5    5.90    3.40
  -4   3  -5    7.70    5.70
   4   3   5    7.10    6.40
   5  -3   5  321.87   17.30
  -5  -3  -5  322.47   12.50
  -5  -3  -5  321.77   18.10
   5  -3   5  332.17   16.90
  -5   3  -5  357.86   18.10
   5   3   5  322.57   12.40
  -5   3  -5  353.66   17.00
   5   3   5  355.66   18.60
  -6  -3  -5  640.84   19.90
   6  -3   5  630.84   25.40
  -6  -3  -5  598.44   25.60
  -6   3  -5  587.14   25.60
   6   3   5  617.64   19.20
  -7  -3  -5  129.79   15.70
  -7  -3  -5   98.19   10.40
   7  -3   5  101.29   13.50
  -7   3  -5  108.99   14.90
   7   3   5   97.99   10.90
  -8  -3  -5   -5.30    6.60
  -8  -3  -5   14.30   10.20
  -8   3  -5   19.10   10.90
   8   3   5   10.50    6.30
  -9  -3  -5    1.80    9.70
   9  -3   5    7.80    9.50
   9   3   5    4.80    6.30
  -9   3  -5   -3.80   10.60
   9  -4  -5   55.99   12.30
  -9  -4   5   52.19   12.90
  -9   4   5   36.00   13.30
   9   4  -5   75.29   12.20
   8  -4  -5   70.39   13.20
  -8  -4   5   64.49   12.30
   8   4  -5   49.70   10.30
  -8   4   5   62.39   13.30
  -7  -4   5    4.00    8.30
   7  -4  -5    7.90    8.00
  -7   4   5   -4.40    9.10
   7   4  -5   -3.00    7.30
  -6  -4   5  275.77   17.40
  -6  -4   5  280.17   17.60
   6  -4  -5  279.67   18.50
   6   4  -5  276.87   17.40
  -6   4   5  233.88   18.70
   6   4  -5  256.17   16.10
  -5  -4   5  112.99   11.80
   5  -4  -5  122.49   13.30
   5   4  -5  105.89   11.10
  -5   4   5  116.99   13.10
   5   4  -5  101.19   11.10
   4  -4  -5   36.90    7.30
   4  -4  -5   18.70    7.00
  -4  -4   5   24.90    6.80
  -4  -4   5   31.00    6.60
  -4   4   5   32.30    7.90
  -4   4   5   22.30    7.80
   4   4  -5   36.00    7.90
   4   4  -5   20.90    5.60
  -3  -4   5    4.80    5.30
  -3  -4   5    0.90    4.10
   3  -4  -5   -0.30    4.60
   3   4  -5    5.10    5.90
   3   4  -5   -1.30    4.00
  -3   4   5   -1.00    5.30
  -2  -4   5 2273.17   48.60
  -2  -4   5 2326.37   44.00
   2  -4  -5 2198.18   48.30
   2   4  -5 2307.07   44.00
  -2   4   5 2300.97   48.90
  -2   4   5 2273.27   49.80
   2   4  -5 2309.37   49.30
  -2   4   5 2310.37   48.60
   1  -4  -5 4165.78   77.09
  -1  -4   5 4082.69   72.49
  -1  -4   5 4020.40   78.29
  -1   4   5 3934.91   76.39
   1   4  -5 4128.29   79.39
  -1   4   5 4248.98   78.69
   1   4  -5 4027.50   72.69
   0  -4  -5   80.89    8.60
   0  -4  -5   74.59    7.90
   0   4  -5   61.89    6.00
   0   4  -5   71.49    8.70
   0   4  -5   55.99    8.10
   0   4   5   67.19    8.40
   0   4  -5   75.19    6.40
  -1  -4  -5  426.86   16.30
  -1   4  -5  420.96   17.00
  -1   4  -5  413.66   13.00
   1   4   5  397.66   16.00
   1   4   5  440.16   12.70
  -1   4  -5  404.66   16.90
   1   4   5  432.06   12.30
  -1   4  -5  404.56   13.30
   2  -4   5  229.18   11.00
  -2  -4  -5  234.78   13.20
   2  -4   5  251.27   14.40
   2   4   5  213.78   13.20
   2   4   5  228.98    8.50
  -2   4  -5  240.58   13.60
  -2   4  -5  250.47   11.70
   2   4   5  226.98    8.10
  -3  -4  -5    5.90    6.00
  -3  -4  -5    1.60    2.60
   3  -4   5    0.30    4.20
   3  -4   5    5.90    5.70
  -3   4  -5   -3.30    4.80
   3   4   5    2.90    3.10
  -3   4  -5    7.50    5.20
   3   4   5    2.90    5.60
   4  -4   5   82.59   10.20
  -4  -4  -5   92.89    6.60
  -4  -4  -5  100.99   11.20
   4  -4   5   88.79    9.70
   4   4   5  100.69   11.20
  -4   4  -5   85.59    9.90
  -4   4  -5   95.69   10.60
   4   4   5   94.49    6.90
  -5  -4  -5   75.39   11.50
  -5  -4  -5   84.79    7.90
   5  -4   5  150.58   19.80
   5  -4   5   87.19   11.30
   5   4   5   95.69    8.10
  -5   4  -5   93.79   11.60
  -6  -4  -5    1.10    5.10
  -6  -4  -5    9.30    8.80
   6  -4   5    7.40    8.40
   6   4   5    2.20    4.90
  -6   4  -5    2.00    8.90
   7  -4   5   -5.50    8.60
  -7  -4  -5   -1.10    8.20
  -7  -4  -5   -5.90    5.60
   7   4   5   -0.50    4.80
  -7   4  -5   14.00   10.20
   8  -4   5    5.70    9.60
  -8  -4  -5  -14.70    6.30
  -8  -4  -5   -2.30    9.10
  -8   4  -5    9.40   10.30
   8   4   5   13.40    6.00
   9  -4   5   22.60   10.80
  -9  -4  -5   36.70   11.90
   9   4   5   44.20    8.20
  -9   4  -5   22.80   12.10
   8  -5  -5   88.29   14.10
  -8  -5   5   76.29   12.90
  -8   5   5   77.79   14.50
   8   5  -5   97.49   13.10
   7  -5  -5    4.30    7.80
  -7  -5   5    7.90    8.20
   7   5  -5    6.10    7.30
  -7   5   5    5.30   10.10
  -6  -5   5  215.78   15.80
   6  -5  -5  177.38   16.50
   6   5  -5  190.68   15.60
  -6   5   5  194.38   18.30
  -5  -5   5   27.30    7.60
   5  -5  -5   21.30    8.00
   5   5  -5   18.40    8.20
  -5   5   5   24.50    9.20
  -4  -5   5  394.46   16.30
  -4  -5   5  409.96   20.60
   4  -5  -5  375.36   18.40
  -4   5   5  411.46   20.20
   4   5  -5  381.36   17.80
   4   5  -5  388.06   15.80
  -3  -5   5   59.29    8.60
   3  -5  -5   64.59    9.30
  -3  -5   5   51.99    6.60
  -3   5   5   62.29    8.80
  -3   5   5   58.19    9.60
   3   5  -5   51.99    6.60
  -3   5   5   73.69    9.50
   3   5  -5   58.29    8.90
   2  -5  -5  398.36   16.60
  -2  -5   5  411.56   12.90
  -2  -5   5  418.76   16.70
  -2   5   5  380.46   16.00
  -2   5   5  405.86   18.00
  -2   5   5  403.36   16.50
   2   5  -5  394.86   13.10
   2   5  -5  430.36   17.70
  -1  -5   5  321.47   10.80
  -1  -5   5  352.36   15.30
   1  -5  -5  326.27   14.00
   1   5  -5  315.77   11.20
  -1   5   5  316.57   13.60
   1   5  -5  303.27   15.40
  -1   5   5  333.87   14.90
   0  -5  -5   84.99    9.00
   0  -5  -5   83.39    7.90
   0   5   5   72.39    8.40
   0   5   5   59.29    6.70
   0   5  -5   76.49    9.30
   0   5  -5   87.79    9.50
   0   5  -5   68.19    6.60
  -1  -5  -5    2.30    5.30
  -1   5  -5    7.20    6.60
   1   5   5    2.10    5.00
  -1   5  -5    1.10    3.90
   1   5   5    1.80    3.80
  -1   5  -5    5.30    5.50
  -1   5  -5    8.10    3.80
   1   5   5    3.20    3.50
  -2  -5  -5  531.05   19.80
   2   5   5  554.64   15.40
  -2   5  -5  547.05   17.80
   2   5   5  560.64   19.90
   2   5   5  547.55   14.80
  -2   5  -5  546.15   20.60
   3  -5   5   -4.90    5.50
   3  -5   5   -1.00    2.30
  -3  -5  -5    2.40    5.60
  -3   5  -5    8.70    6.30
  -3   5  -5    3.10    5.30
   3   5   5    2.70    6.00
   3   5   5    3.60    3.20
   3   5   5    5.30    3.90
   4  -5   5  664.03   25.80
   4  -5   5  653.83   22.90
  -4  -5  -5  628.84   24.10
  -4  -5  -5  598.94   22.00
  -4   5  -5  654.93   23.30
   4   5   5  644.94   24.10
   4   5   5  653.23   17.10
  -5  -5  -5   85.09   12.40
  -5  -5  -5   76.19    7.60
   5  -5   5   91.19   13.40
   5   5   5   76.69    8.00
  -5   5  -5   85.79   12.10
  -6  -5  -5  312.97   20.30
   6  -5   5  290.37   20.00
  -6  -5  -5  269.07   12.70
  -6   5  -5  280.27   19.80
   6   5   5  275.77   12.60
   7  -5   5   56.79   12.10
  -7  -5  -5   45.80    7.80
  -7   5  -5   64.09   21.10
   7   5   5   55.39    7.40
  -8  -5  -5   89.79   12.70
   8  -5   5  124.69   16.70
  -8  -5  -5   95.09   14.80
  -8   5  -5   89.29   15.00
   8   5   5  114.49   10.30
  -8  -6   5   11.50    8.50
   8  -6  -5   10.80    9.60
  -8   6   5   13.50   11.50
   8   6  -5    0.30    7.50
  -7  -6   5   30.70    9.30
   7  -6  -5   29.90   10.30
  -7   6   5   32.50   12.10
   7   6  -5   43.50    9.90
  -6  -6   5   27.30    9.00
   6  -6  -5   24.80   11.60
   6   6  -5   20.70    8.80
   5  -6  -5   16.90    8.60
  -5  -6   5   16.60    7.20
  -5   6   5   18.20    9.90
   5   6  -5   27.70    9.00
   5   6  -5    6.90    6.80
   4  -6  -5    4.00    7.20
  -4  -6   5   11.80    6.40
  -4   6   5   11.00    8.10
   4   6  -5   -6.00    6.00
   4   6  -5   16.90    8.70
   3  -6  -5   -2.90    6.50
  -3  -6   5    0.70    6.10
  -3  -6   5   -0.70    4.80
   3   6  -5    3.30    5.10
  -3   6   5    2.70    7.20
   3   6  -5    8.60    7.90
  -3   6   5   11.10    8.30
  -2  -6   5    4.40    4.20
   2  -6  -5    7.50    6.70
  -2   6   5   15.90    6.30
  -2   6   5   -2.70    5.10
   2   6  -5    8.60    6.80
   2   6  -5    8.20    4.60
  -2   6   5    2.20    6.60
   1  -6  -5   -0.50    5.00
  -1  -6   5    4.70    3.70
   1   6  -5    7.10    6.30
  -1   6   5   -4.40    4.60
  -1   6   5   -1.50    5.00
  -1   6   5   -1.20    5.60
   1   6  -5    1.30    3.70
   1   6  -5   -0.80    5.80
   0  -6  -5   10.40    5.70
   0   6  -5    6.80    5.60
   0   6   5   20.20    5.60
   0   6  -5    8.20    6.20
   0   6  -5   14.50    4.60
   0   6   5    9.10    5.00
   0   6  -5   13.50    4.40
  -1  -6  -5    3.50    5.20
  -1   6  -5    0.50    6.10
   1   6   5   -0.70    5.70
  -1   6  -5    2.60    5.40
  -1   6  -5    4.20    3.90
   1   6   5    6.00    4.70
  -1   6  -5    2.40    4.50
   1   6   5   -1.80    3.80
  -2  -6  -5  588.44   21.90
  -2   6  -5  701.23   28.60
  -2   6  -5  659.43   20.90
   2   6   5  630.44   22.70
   2   6   5  603.84   17.60
   2   6   5  642.64   18.70
  -2   6  -5  617.34   24.10
  -2   6  -5  629.94   19.60
  -3  -6  -5  744.73   25.70
   3  -6   5  795.72   28.50
   3   6   5  705.93   19.20
   3   6   5  768.62   26.10
   3   6   5  751.02   20.00
  -3   6  -5  721.83   24.00
   4  -6   5    2.00    8.00
  -4  -6  -5    2.70    7.40
   4  -6   5   -0.60    6.00
   4   6   5    4.30    4.70
   4   6   5   -1.80    3.70
  -4   6  -5   -9.00    7.10
   5  -6   5   19.70    9.90
  -5  -6  -5   13.00    8.60
  -5  -6  -5   23.30    4.90
  -5   6  -5    9.40    8.70
   5   6   5   23.80    5.50
  -6  -6  -5   45.20    6.40
   6  -6   5   26.00   10.60
  -6  -6  -5   43.20   11.20
  -6   6  -5   25.20   10.10
   6   6   5   44.90    6.50
  -7  -6  -5   23.30   10.40
  -7  -6  -5   18.70    6.00
   7  -6   5   41.40   12.30
  -7   6  -5   22.80   10.90
   7   6   5   27.90    5.90
   8  -6   5   40.20   12.40
  -8  -6  -5    9.80    9.90
  -8   6  -5   14.70   11.20
   8   6   5   12.00    5.70
   7  -7  -5    4.40    8.90
  -7  -7   5    8.90    7.60
  -7   7   5   -5.30   10.10
   7   7  -5   13.30    7.90
  -6  -7   5   27.90    8.40
   6  -7  -5   21.60    9.70
  -6   7   5   12.30   10.20
   6   7  -5   19.90    8.90
  -5  -7   5   89.09   10.90
   5  -7  -5   90.99   14.40
   5   7  -5   78.59   11.60
   5   7  -5   64.29   10.10
  -5   7   5   84.19   13.30
   4  -7  -5   46.60   10.40
  -4  -7   5   44.70    7.90
   4   7  -5   44.90   10.50
  -4   7   5   35.80   10.20
   4   7  -5   35.60    8.30
  -3  -7   5  190.68   12.10
  -3  -7   5  167.68   13.10
   3  -7  -5  164.88   14.90
   3   7  -5  177.88   16.00
   3   7  -5  149.88   11.80
  -3   7   5  152.68   15.90
  -2  -7   5   24.80    6.00
   2  -7  -5   23.10    8.10
  -2   7   5   29.00    9.00
   2   7  -5   21.90    8.90
   2   7  -5   30.70    6.40
   2   7  -5   38.80    9.00
  -2   7   5   31.10    9.80
   1  -7  -5   -2.00    6.20
   1   7  -5    6.70    4.90
  -1   7   5    8.80    7.30
   1   7  -5   12.90    7.50
   1   7  -5   11.60    7.90
  -1   7   5    3.80    6.20
   0  -7  -5  130.49   12.30
   0   7   5   97.09   10.10
   0   7  -5  126.09   13.90
   0   7  -5  121.49    9.90
   0   7   5  108.39   12.10
   0   7  -5  116.69   10.00
   0   7   5  117.29   11.10
  -1  -7  -5  348.57   17.50
  -1   7  -5  363.86   15.70
  -1   7  -5  354.26   19.60
   1   7   5  343.37   15.70
  -1   7  -5  363.66   14.90
   1   7   5  375.76   15.50
   1   7   5  353.16   17.90
  -2  -7  -5  148.19   14.00
  -2   7  -5  151.08   15.50
   2   7   5  156.38   10.20
   2   7   5  150.08   11.40
  -2   7  -5  134.79   10.90
  -3  -7  -5  123.69   13.60
  -3   7  -5   87.89   10.70
  -3   7  -5  116.49   11.30
   3   7   5   95.39    9.80
   3   7   5   98.99    8.60
  -3   7  -5   90.69   13.00
  -4  -7  -5  566.34   24.40
   4  -7   5  559.74   26.10
  -4   7  -5  555.74   23.80
   4   7   5  545.95   17.60
   4   7   5  546.95   17.10
   5  -7   5  246.48   19.70
  -5  -7  -5  222.98   17.50
  -5   7  -5  197.28   17.80
   5   7   5  216.88   11.00
   5   7   5  244.48   11.80
  -6  -7  -5   14.50   10.40
   6  -7   5    1.60    8.70
   6   7   5    9.90    4.90
  -6   7  -5    4.70   15.50
   7  -7   5   56.39   13.80
  -7  -7  -5   76.89   13.80
  -7  -7  -5   67.89    7.60
  -7   7  -5   49.80   13.10
   7   7   5   66.59    7.50
  -6  -8   5   71.39   11.40
   6  -8  -5   29.70   10.50
   6   8  -5   27.90    9.40
  -6   8   5   21.40   11.10
   5  -8  -5   64.29   12.30
  -5  -8   5   96.49   11.60
   5   8  -5   90.39   13.00
  -5   8   5   70.69   13.90
   4  -8  -5   -2.00    7.50
  -4  -8   5    3.10    5.90
   4   8  -5    3.30    6.40
  -4   8   5    5.90    9.00
   4   8  -5  -10.30    7.50
   3  -8  -5   36.70   10.20
  -3  -8   5   21.30    7.10
   3   8  -5   14.20    9.20
   3   8  -5   17.80    6.80
  -3   8   5   11.20    9.00
   2  -8  -5  141.69   14.90
  -2  -8   5  112.19   10.40
  -2   8   5  124.49   14.10
   2   8  -5  127.89   14.50
   2   8  -5  120.19   10.90
   1   8  -5  177.78   11.90
   1   8  -5  150.38   16.30
  -1   8   5  167.38   15.50
   1   8  -5  147.89   11.30
  -1   8   5  160.08   13.90
   0  -8  -5    9.00    7.50
   0   8   5   13.50    6.70
   0   8   5   24.90    7.60
   0   8  -5   28.60    6.40
   0   8  -5   20.70    6.60
   0   8  -5   32.40    9.70
  -1  -8  -5  106.09   12.00
  -1   8  -5  103.09   11.40
  -1   8  -5  117.79   10.80
   1   8   5  118.69   11.80
  -1   8  -5  121.09   14.80
  -2  -8  -5   54.49    9.50
  -2   8  -5   65.09    9.90
   2   8   5   50.39    8.70
  -2   8  -5   39.40   10.80
  -2   8  -5   65.69    8.90
   2   8   5   63.69    8.20
  -3  -8  -5    1.50    7.20
   3   8   5    4.40    4.80
  -3   8  -5    6.00    8.70
   3   8   5    1.50    6.00
  -3   8  -5   -2.70    6.70
  -4  -8  -5  198.18   17.60
  -4   8  -5  184.38   16.60
   4   8   5  184.98   10.70
   4   8   5  182.88   12.00
   5  -8   5   -3.10    8.70
  -5  -8  -5    8.20    9.20
   5   8   5   12.30    4.70
   5   8   5    6.20    4.90
  -5   8  -5   -6.50    7.80
  -6  -8  -5   70.69   13.30
   6  -8   5   84.69   15.10
   6   8   5   93.09    8.60
  -6   8  -5   51.49   12.60
  -5  -9   5   16.80    7.90
   5  -9  -5   12.40    9.80
  -5   9   5   -4.50    9.80
   5   9  -5    7.20    8.80
  -4  -9   5   77.99   10.10
   4  -9  -5   54.09   12.70
  -4   9   5   40.10   11.90
   4   9  -5   57.09   12.00
  -3  -9   5   15.60    6.20
   3  -9  -5   17.20    9.70
   3   9  -5   40.60   11.10
   3   9  -5   11.80    6.70
   2   9  -5    8.20    9.50
  -2   9   5   -1.80    7.70
   2   9  -5    4.70    5.80
   1   9  -5   19.50    6.50
  -1   9   5   12.90    8.40
   1   9  -5   11.90    6.30
  -1   9   5   -2.30    6.90
   1   9  -5    9.30    9.00
   0   9   5    4.10    7.60
   0   9  -5   13.80    5.70
   0   9  -5   -1.20    8.60
   0   9   5   -7.10    6.90
   0   9  -5    9.40    6.20
  -1  -9  -5   -4.60    6.80
   1   9   5   -5.00    6.50
   1   9   5    4.60    5.80
  -1   9  -5    2.40    8.50
  -1   9  -5    1.90    5.00
  -1   9  -5    4.80    6.50
  -2  -9  -5    4.00    8.00
  -2   9  -5   -5.30    8.90
   2   9   5    7.80    5.60
   2   9   5   -5.90    6.50
  -2   9  -5   -2.50    6.90
  -3  -9  -5   33.00    9.60
   3   9   5   36.90    8.50
  -3   9  -5   34.00    9.20
  -3   9  -5   21.50   10.50
  -4  -9  -5   74.39   21.40
   4   9   5   72.29    9.10
  -4   9  -5   77.69   12.60
  -4   9  -5   85.39   14.40
  -5  -9  -5   13.50    9.80
   5   9   5   33.00    6.60
  -5   9  -5    7.00    9.50
  -5   9  -5   31.70   10.90
  -3 -10   5   20.30    7.00
  -3  10   5   16.60   10.00
   2  10  -5   25.30   11.30
   2  10  -5    8.50    6.40
  -2  10   5   14.90    9.40
  -2  10   5    0.20    8.90
   1  10  -5   20.80    6.90
  -1  10   5   11.90   10.10
   1  10  -5   21.90    7.40
   1  10  -5   -5.50   10.10
  -1  10   5    6.80    8.00
   0  10  -5  213.08   19.80
   0  10   5  245.68   21.40
   0  10   5  188.98   16.60
   0  10  -5  236.18   15.50
  -1  10  -5  181.08   19.10
  -1  10  -5  168.18   14.70
   1  10   5  196.38   16.30
  -2 -10  -5    3.50    8.50
  -2  10  -5   11.80    7.90
  -2  10  -5   -2.00    9.00
   2  10   5    7.10    8.00
  -3 -10  -5    2.70    8.50
  -3  10  -5    4.10    9.10
  -3  10  -5  -12.00    6.90
   3  10   5  -10.60    6.80
   9   0  -6   10.10    9.10
  -9   0   6   13.00   10.50
   8   0  -6  692.03   28.70
  -8   0   6  682.73   29.60
   7   0  -6 3374.66   74.99
  -7   0   6 3362.56   75.29
   6   0  -6   44.70    8.60
   6   0  -6   53.99    9.90
  -6   0   6   48.80    9.80
   5   0  -6   51.89    7.90
   5   0  -6   40.20    7.80
  -5   0   6   37.30    7.90
  -4   0   6  115.59   11.00
  -4   0   6  121.49   11.00
   4   0  -6  108.49    9.80
   4   0  -6  100.89   11.00
   3   0  -6 1581.94   34.40
  -3   0   6 1604.04   34.90
  -3   0   6 1638.54   36.30
   3   0  -6 1573.74   35.90
   2   0  -6  156.88    8.30
   2   0  -6  156.88    7.00
  -2   0   6  159.28    7.30
  -2   0   6  158.98    8.40
  -1   0   6 4092.59   73.39
  -1   0   6 4088.99   72.09
   1   0  -6 4111.79   73.49
   0   0  -6  549.05   13.10
   0   0  -6  546.55   12.50
   0   0   6  550.64   13.10
   2   0   6  577.64   13.90
   2   0   6  586.94   16.10
  -2   0  -6  574.44   13.80
  -2   0  -6  558.04   15.80
   3   0   6 2149.08   41.70
  -3   0  -6 2016.80   44.40
  -3   0  -6 2092.29   41.30
   3   0   6 2150.18   44.90
  -4   0  -6 2625.64   51.89
   4   0   6 2573.34   51.99
  -4   0  -6 2623.64   55.69
   4   0   6 2646.84   55.49
  -5   0  -6  378.36   14.70
   5   0   6  387.36   17.30
  -5   0  -6  388.66   18.20
   5   0   6  400.46   15.30
  -6   0  -6  615.44   24.80
  -6   0  -6  651.93   21.50
  -7   0  -6  913.11   28.20
   7   0   6  958.50   29.30
  -7   0  -6  913.91   33.20
   8   0   6  969.60   31.00
  -8   0  -6  839.52   34.10
  -9   0  -6   24.20   12.30
   9   0   6   30.10    9.00
   9  -1  -6   20.90    9.40
  -9  -1   6    0.30   10.40
   9   1  -6   10.30    8.80
  -9   1   6   13.50   11.00
  -8  -1   6  127.09   15.20
   8  -1  -6  117.89   15.10
   8   1  -6  142.19   15.60
  -8   1   6  128.29   18.50
  -7  -1   6  327.27   20.30
   7  -1  -6  333.97   20.20
   7   1  -6  379.16   20.40
  -7   1   6  342.07   21.40
  -6  -1   6 1161.18   34.20
  -6  -1   6 1236.28   34.70
   6  -1  -6 1212.48   35.30
  -6   1   6 1202.38   35.40
   6   1  -6 1168.98   34.10
   6   1  -6 1203.38   33.70
   5  -1  -6  607.54   22.00
   5  -1  -6  566.94   20.70
  -5  -1   6  587.04   21.40
  -5  -1   6  576.74   20.70
   5   1  -6  584.84   20.10
   5   1  -6  576.94   21.30
  -5   1   6  599.24   21.90
  -5   1   6  624.84   21.90
  -4  -1   6  676.93   21.00
   4  -1  -6  672.03   21.30
   4  -1  -6  693.73   22.10
  -4  -1   6  699.03   21.80
  -4   1   6  730.83   22.70
   4   1  -6  691.33   20.50
   4   1  -6  668.03   21.40
  -4   1   6  722.83   22.10
  -3  -1   6  776.62   22.30
  -3  -1   6  775.32   20.20
   3  -1  -6  760.92   22.40
   3  -1  -6  798.12   21.50
   3   1  -6  766.72   19.90
  -3   1   6  766.32   22.00
  -3   1   6  785.82   22.10
   3   1  -6  744.03   21.70
  -2  -1   6   23.80    3.40
   2  -1  -6   23.70    4.70
  -2  -1   6   25.80    4.80
   2  -1  -6   21.50    4.10
   2   1  -6   20.00    4.70
  -2   1   6   19.70    4.00
  -2   1   6   26.80    4.80
   2   1  -6   26.30    3.40
  -1  -1   6  137.69    7.50
   1  -1  -6  134.69    6.70
  -1  -1   6  151.28    4.60
  -1   1   6  143.19    7.10
  -1   1   6  131.49    6.70
   1   1  -6  149.29    8.00
  -1   1   6  136.49    6.80
   1   1  -6  144.09    4.50
   0  -1   6 1258.77   26.30
   0  -1  -6 1287.97   26.00
   0  -1   6 1280.17   22.80
   0  -1  -6 1228.48   23.90
   0   1  -6 1268.47   22.80
   0   1   6 1229.98   25.70
   0   1  -6 1308.57   26.70
   0   1   6 1224.18   23.90
   1  -1   6  416.36   10.60
  -1  -1  -6  417.66   12.30
  -1  -1  -6  395.86    8.10
  -1   1  -6  406.26   11.70
   1   1   6  404.86   12.00
  -1   1  -6  401.66   10.60
  -1   1  -6  388.96   11.50
  -2  -1  -6  865.71   21.40
  -2  -1  -6  826.32   16.40
   2  -1   6  827.22   20.00
   2  -1   6  863.21   21.90
  -2   1  -6  803.42   19.80
   2   1   6  807.42   16.50
   2   1   6  854.81   21.30
  -2   1  -6  826.62   20.10
   3  -1   6 1579.74   34.90
   3  -1   6 1492.15   33.50
  -3  -1  -6 1496.25   30.00
  -3  -1  -6 1518.35   35.30
   3   1   6 1512.85   30.20
   3   1   6 1540.85   35.80
  -3   1  -6 1517.95   34.60
  -3   1  -6 1464.65   33.10
   4  -1   6   32.10    7.10
  -4  -1  -6   27.80    4.90
  -4  -1  -6   24.50    7.70
   4  -1   6   21.00    5.80
  -4   1  -6   30.40    6.20
  -4   1  -6   23.10    7.10
   4   1   6   29.30    5.00
   4   1   6   28.00    7.50
   5  -1   6  426.66   18.10
   5  -1   6  400.06   16.40
  -5  -1  -6  383.56   14.00
  -5  -1  -6  391.46   18.80
   5   1   6  384.66   17.60
   5   1   6  380.66   14.30
  -5   1  -6  397.76   18.30
  -5   1  -6  377.56   15.80
  -6  -1  -6   29.40   10.10
   6  -1   6   24.00    7.50
  -6  -1  -6   30.90    6.70
  -6   1  -6   27.40   10.00
  -6   1  -6   28.20    7.30
   6   1   6   32.50    6.70
  -7  -1  -6  176.98   18.00
   7  -1   6  178.18   14.80
  -7  -1  -6  174.18   12.80
  -7   1  -6  128.29   15.20
   7   1   6  159.18   12.70
   8  -1   6   40.80    9.90
  -8  -1  -6   47.30   12.40
   8   1   6   43.20    8.50
  -8   1  -6   54.69   13.50
  -9  -1  -6   40.90   12.50
   9  -1   6   14.30   12.10
  -9   1  -6    4.40   10.30
   9   1   6   13.10    7.50
  -9  -2   6  120.49   16.60
   9  -2  -6  167.38   19.00
   9   2  -6  142.59   16.10
  -9   2   6  116.79   16.60
   8  -2  -6  178.18   21.20
  -8  -2   6  209.28   19.10
  -8   2   6  200.58   19.60
   8   2  -6  216.78   17.40
  -7  -2   6   75.19   12.70
   7  -2  -6   83.09   13.20
   7   2  -6   55.59    9.90
  -7   2   6   53.19   11.70
  -6  -2   6    5.00    7.70
   6  -2  -6   -1.20    7.50
  -6  -2   6    2.60    7.90
   6   2  -6    9.00    7.10
  -6   2   6   16.50    9.00
   6   2  -6    1.80    7.80
   5  -2  -6   -2.40    5.90
   5  -2  -6    4.20    5.30
  -5  -2   6   -2.10    6.60
  -5  -2   6   -0.40    5.70
   5   2  -6    0.20    5.00
   5   2  -6    0.00    5.80
  -5   2   6   -1.60    6.30
  -5   2   6   -2.90    5.50
  -4  -2   6  239.28   13.60
   4  -2  -6  219.58   13.60
   4  -2  -6  218.08   12.70
  -4  -2   6  229.68   12.40
   4   2  -6  243.58   11.80
  -4   2   6  219.88   13.60
   4   2  -6  229.48   13.50
  -4   2   6  241.88   14.00
  -3  -2   6 1461.25   34.40
   3  -2  -6 1444.86   34.10
   3  -2  -6 1480.85   35.10
  -3  -2   6 1500.05   31.80
  -3   2   6 1529.85   35.30
  -3   2   6 1474.45   35.20
   3   2  -6 1438.36   34.30
   3   2  -6 1442.06   31.30
   2  -2  -6   56.79    6.70
  -2  -2   6   65.49    5.60
  -2  -2   6   69.29    7.60
   2   2  -6   73.59    7.80
   2   2  -6   63.79    5.10
  -2   2   6   63.99    7.10
  -2   2   6   53.49    6.80
   1  -2  -6   36.50    4.30
   1  -2  -6   46.70    5.30
  -1  -2   6   36.20    2.20
  -1  -2   6   42.10    5.30
   1   2  -6   36.20    2.10
   1   2  -6   29.40    4.70
  -1   2   6   26.50    4.10
  -1   2   6   34.80    4.10
   0  -2   6  509.25   16.60
   0  -2  -6  506.85   11.50
   0  -2   6  517.15    9.60
   0  -2  -6  474.35   13.80
   0   2  -6  503.35    9.60
   0   2   6  480.05   15.70
   0   2   6  498.55   11.60
   0   2  -6  505.35   14.60
   1  -2   6 1235.68   24.70
  -1  -2  -6 1265.07   28.00
  -1   2  -6 1245.78   27.80
  -1   2  -6 1259.67   24.80
   1   2   6 1262.67   28.00
  -1   2  -6 1233.18   27.70
  -2  -2  -6  493.75   16.90
   2  -2   6  498.55   16.20
  -2   2  -6  487.75   15.90
   2   2   6  471.55   16.00
  -2   2  -6  489.35   14.90
  -3  -2  -6  186.88    7.40
   3  -2   6  193.28   12.20
  -3  -2  -6  162.38   12.50
   3  -2   6  207.28   11.80
   3   2   6  191.38    7.30
   3   2   6  192.48   12.80
  -3   2  -6  193.18   12.60
  -3   2  -6  157.38   11.60
   4  -2   6   63.99    8.60
  -4  -2  -6   52.09    5.20
   4  -2   6   40.50    7.20
   4   2   6   53.19    8.80
  -4   2  -6   44.50    7.70
  -4   2  -6   61.09    8.00
   4   2   6   41.80    4.90
  -5  -2  -6   61.79   10.20
  -5  -2  -6   71.39    7.50
   5  -2   6   63.69    8.80
   5  -2   6   84.89   10.40
   5   2   6   57.99    9.40
   5   2   6   78.79    7.30
  -5   2  -6   57.19    9.40
  -6  -2  -6    8.50    8.90
  -6  -2  -6   -4.20    4.70
   6  -2   6   -8.60    6.20
  -6   2  -6    1.90    8.50
  -6   2  -6    1.40    6.20
   6   2   6    0.00    5.00
  -7  -2  -6  712.83   29.60
  -7  -2  -6  750.42   23.70
   7  -2   6  724.03   27.50
  -7   2  -6  702.43   28.90
   7   2   6  730.83   26.80
  -8  -2  -6    0.50    9.60
   8  -2   6   12.20    8.30
  -8  -2  -6    0.80    6.40
  -8   2  -6   -2.60   10.20
   8   2   6    4.00    6.00
  -9  -2  -6   16.10   10.90
   9  -2   6   27.80   10.20
   9   2   6   27.50    8.00
  -9   2  -6   11.70   11.30
  -9  -3   6   15.90   10.70
   9  -3  -6   26.80   10.60
  -9   3   6   14.00   12.10
   9   3  -6   17.90    9.50
  -8  -3   6  213.18   19.20
   8  -3  -6  196.88   18.50
   8   3  -6  206.68   17.00
  -8   3   6  221.98   20.50
  -7  -3   6   66.49   11.90
   7  -3  -6   51.39   11.90
  -7   3   6   61.29   12.00
   7   3  -6   40.30   10.00
   6  -3  -6  344.27   20.10
  -6  -3   6  339.07   20.90
  -6  -3   6  312.87   18.40
   6   3  -6  307.57   16.80
   6   3  -6  302.77   17.50
  -6   3   6  314.37   19.10
   5  -3  -6  263.67   23.40
  -5  -3   6  175.58   13.40
   5  -3  -6  159.78   14.10
  -5  -3   6  169.68   12.80
  -5   3   6  162.68   14.50
   5   3  -6  171.28   11.90
   5   3  -6  149.88   12.80
  -5   3   6  153.48   15.40
  -4  -3   6  103.09    9.60
   4  -3  -6  113.59   12.40
  -4  -3   6  110.49   10.60
   4  -3  -6  101.39   10.20
   4   3  -6  110.39   10.60
  -4   3   6  106.09   10.60
   4   3  -6  101.19    8.50
   3  -3  -6   57.39    7.60
   3  -3  -6   63.29    8.80
  -3  -3   6   75.09    9.00
  -3  -3   6   80.89    7.40
  -3   3   6   60.89    8.80
   3   3  -6   57.29    6.00
  -3   3   6   65.89    8.70
   3   3  -6   53.99    8.40
  -2  -3   6  763.42   17.80
  -2  -3   6  776.12   22.80
   2  -3  -6  745.03   22.10
   2   3  -6  780.22   23.30
  -2   3   6  763.12   22.10
  -2   3   6  780.92   22.00
  -2   3   6  830.62   23.70
   2   3  -6  825.92   17.80
   1  -3  -6   33.10    5.60
   1  -3  -6   29.30    6.20
  -1  -3   6   24.20    5.80
  -1  -3   6   27.80    2.70
  -1   3   6   28.20    5.40
  -1   3   6   25.60    5.80
   1   3  -6   30.50    3.10
   1   3  -6   22.00    6.60
   0  -3  -6  621.14   18.30
   0  -3  -6  654.93   15.60
   0  -3   6  640.54   18.80
   0   3   6  638.04   15.40
   0   3  -6  641.34   13.30
   0   3   6  639.64   18.50
   0   3  -6  651.63   14.40
   0   3  -6  654.23   19.30
   1  -3   6   14.40    3.70
  -1  -3  -6   12.70    6.00
  -1   3  -6   13.90    6.20
  -1   3  -6   15.70    3.90
  -1   3  -6   17.00    6.30
   1   3   6   10.10    2.80
   1   3   6   17.20    5.70
  -2  -3  -6    0.70    6.80
   2  -3   6   23.60    7.40
   2  -3   6   11.70    4.80
  -2   3  -6   15.30    6.50
   2   3   6    6.90    2.30
  -2   3  -6   13.50    5.60
   2   3   6   12.20    6.90
   2   3   6    9.50    2.10
  -3  -3  -6  862.51   17.70
  -3  -3  -6  889.81   26.20
   3  -3   6  846.92   23.50
   3  -3   6  894.31   25.80
   3   3   6  892.51   26.00
   3   3   6  853.41   18.20
  -3   3  -6  928.61   26.00
  -3   3  -6  849.61   23.90
   4  -3   6   -2.20    5.30
   4  -3   6   -0.30    4.80
  -4  -3  -6    1.80    3.10
  -4  -3  -6    1.90    5.80
  -4   3  -6    2.80    5.80
   4   3   6   -1.70    2.70
   4   3   6   -1.10    6.30
  -4   3  -6    3.20    5.10
   5  -3   6   86.69   11.30
  -5  -3  -6   73.19   11.10
  -5  -3  -6   73.99    7.30
   5  -3   6   78.19   10.20
   5   3   6   85.39   13.30
   5   3   6   77.69    7.10
  -5   3  -6   90.79   10.70
  -5   3  -6   63.09   10.10
  -6  -3  -6 1042.70   27.10
  -6  -3  -6 1103.69   34.90
   6  -3   6 1081.79   34.00
   6   3   6 1071.59   26.80
  -6   3  -6 1074.39   34.60
  -7  -3  -6   14.10    9.30
   7  -3   6    3.90    8.20
  -7  -3  -6    1.90    5.90
  -7   3  -6   10.80    9.70
   7   3   6   17.10    6.10
  -8  -3  -6   27.80    7.90
  -8  -3  -6   33.30   11.80
  -8   3  -6   16.20   11.30
   8   3   6   24.00    7.00
   9  -3   6    8.80    9.50
  -9  -3  -6   18.40   11.40
  -9   3  -6   38.40   13.60
   9   3   6   31.50    7.40
   9  -4  -6   10.80    9.40
  -9  -4   6   19.00   10.40
  -9   4   6    8.30   11.30
   9   4  -6   21.00    9.60
   8  -4  -6   -2.80    7.40
  -8  -4   6   13.60    9.50
  -8   4   6   -9.20    9.40
   8   4  -6   12.10    8.20
  -7  -4   6   11.60    8.60
   7  -4  -6    7.10    9.10
  -7   4   6   20.10   11.40
   7   4  -6   14.30    8.20
   6  -4  -6   46.00   10.10
  -6  -4   6   67.09   11.00
   6   4  -6   72.59   11.10
  -6   4   6   42.10   11.30
   6   4  -6   62.39   10.00
  -5  -4   6    1.90    6.20
  -5  -4   6   -1.30    6.70
   5  -4  -6   -4.40    6.20
   5   4  -6    6.00    7.40
   5   4  -6    1.70    5.70
  -5   4   6   -5.70    7.20
  -4  -4   6   -0.50    4.90
  -4  -4   6    1.10    5.40
   4  -4  -6   -0.30    4.90
   4  -4  -6   -2.00    5.50
  -4   4   6   -4.10    5.50
   4   4  -6   -1.60    4.30
  -4   4   6    3.20    6.80
   3  -4  -6  179.68   12.50
  -3  -4   6  194.78    9.60
  -3  -4   6  185.48   12.10
  -3   4   6  186.48   12.40
   3   4  -6  205.48   13.20
  -3   4   6  184.38   13.30
   3   4  -6  206.08    9.70
  -3   4   6  199.18   12.40
  -2  -4   6 1693.63   33.50
  -2  -4   6 1644.64   39.10
   2  -4  -6 1711.03   39.00
  -2   4   6 1703.13   39.30
  -2   4   6 1775.32   40.80
   2   4  -6 1711.63   33.60
  -2   4   6 1677.43   38.60
   2   4  -6 1711.53   39.80
  -1  -4   6    9.80    3.20
  -1  -4   6   11.10    6.20
   1  -4  -6    1.70    5.70
   1  -4  -6   11.70    5.10
   1   4  -6    6.60    6.80
  -1   4   6   16.30    6.40
  -1   4   6    2.30    5.20
   1   4  -6    7.00    3.50
   0  -4  -6   66.49    8.00
   0  -4  -6   65.89    6.40
   0   4   6   78.89    8.80
   0   4  -6   76.39    9.00
   0   4   6   64.69    7.40
   0   4  -6   68.59    5.70
   0   4  -6   81.69    9.30
   0   4  -6   74.29    5.90
  -1  -4  -6  125.49   11.10
   1   4   6  136.09    7.40
  -1   4  -6  132.39   10.70
  -1   4  -6  118.79   11.40
  -1   4  -6  131.39    8.10
   1   4   6  136.69   11.40
   1   4   6  119.89    6.90
  -2  -4  -6    4.50    5.70
   2  -4   6    4.80    4.10
  -2   4  -6    1.10    5.40
   2   4   6    6.30    3.00
   2   4   6   -0.40    6.00
  -2   4  -6   10.50    4.70
   2   4   6    3.30    2.60
   3  -4   6  117.59   11.50
  -3  -4  -6  155.48   18.70
   3   4   6  118.79   10.70
  -3   4  -6  111.19    9.70
   3   4   6  123.09    5.80
  -4  -4  -6   18.40    7.20
  -4  -4  -6   28.90    3.90
   4  -4   6   20.90    7.20
   4  -4   6   33.80    7.30
   4   4   6   26.60    3.90
   4   4   6   30.40    8.60
  -4   4  -6   29.10    7.80
  -4   4  -6   24.00    7.60
   5  -4   6  313.77   18.60
  -5  -4  -6  332.97   14.90
  -5  -4  -6  289.97   18.10
  -5   4  -6  318.17   18.20
   5   4   6  300.77   11.40
   6  -4   6  659.13   26.90
  -6  -4  -6  630.14   19.20
  -6  -4  -6  626.64   26.70
  -6   4  -6  663.53   27.30
   6   4   6  623.94   18.40
  -7  -4  -6    9.80    9.50
   7  -4   6    8.80    9.00
  -7  -4  -6    2.80    5.70
   7   4   6    0.30    4.90
  -7   4  -6    4.40    9.40
   8  -4   6   21.50   10.40
  -8  -4  -6   -8.80   10.60
  -8  -4  -6   20.00   10.40
  -8   4  -6   -0.90   10.30
   8   4   6   19.40    6.00
   9  -4   6   20.80   10.90
  -9  -4  -6   11.30   10.30
  -9   4  -6    3.40   10.40
   9   4   6    6.90    5.90
  -8  -5   6   17.40    9.30
   8  -5  -6   18.80    9.40
  -8   5   6    9.00   10.60
   8   5  -6   13.90    8.60
   7  -5  -6   89.49   13.80
  -7  -5   6   92.79   12.90
  -7   5   6   66.59   13.60
   7   5  -6  105.59   13.30
   6  -5  -6  155.58   15.80
  -6  -5   6  145.59   14.10
   6   5  -6  123.49   12.80
  -6   5   6  156.88   16.80
   6   5  -6  162.48   15.40
  -5  -5   6  468.55   22.10
  -5  -5   6  487.25   21.50
   5  -5  -6  463.75   22.30
   5   5  -6  490.85   21.60
   5   5  -6  491.05   18.90
  -5   5   6  515.55   23.50
  -4  -5   6   29.80    6.60
   4  -5  -6   27.60    8.00
  -4  -5   6   29.60    8.30
   4   5  -6   17.60    6.00
   4   5  -6   29.10    8.70
  -4   5   6   17.90    8.60
   3  -5  -6  210.58   13.70
  -3  -5   6  204.08   13.10
  -3  -5   6  209.48   10.20
  -3   5   6  196.68   13.50
   3   5  -6  199.98   15.90
  -3   5   6  213.48   14.70
   3   5  -6  198.08   10.20
  -3   5   6  201.98   13.20
  -2  -5   6  737.73   18.10
   2  -5  -6  738.93   23.00
  -2  -5   6  721.43   23.20
  -2   5   6  743.03   24.50
  -2   5   6  742.03   22.80
   2   5  -6  759.22   24.30
   1  -5  -6   -7.20    4.00
  -1  -5   6   -3.30    4.50
  -1  -5   6    1.50    2.80
   1   5  -6    1.60    3.10
  -1   5   6   -6.00    4.50
   1   5  -6    2.50    6.20
  -1   5   6    2.70    4.20
   0  -5  -6   63.29    6.90
   0  -5  -6   54.09    7.60
   0   5  -6   64.59    9.00
   0   5   6   56.19    6.30
   0   5  -6   54.29    5.90
   0   5   6   70.59    8.90
   0   5  -6   56.59    5.30
   0   5  -6   45.60    7.40
  -1  -5  -6  200.08   12.20
  -1   5  -6  217.88    9.50
   1   5   6  222.88    9.80
   1   5   6  230.08   13.00
  -1   5  -6  229.08   13.60
   1   5   6  222.28   10.60
  -1   5  -6  222.98   14.10
  -1   5  -6  212.98   10.10
   2  -5   6  218.18   10.90
  -2  -5  -6  237.88   13.80
  -2   5  -6  215.58   13.70
   2   5   6  243.38    9.40
  -2   5  -6  220.78   14.00
   2   5   6  248.48   14.00
   2   5   6  243.18    8.80
  -2   5  -6  272.77   12.10
  -3  -5  -6   14.70    6.90
   3  -5   6    3.30    3.10
   3  -5   6    8.10    6.90
  -3   5  -6   18.00    6.20
   3   5   6    7.20    3.70
  -3   5  -6   18.10    7.00
   3   5   6   11.80    3.30
   3   5   6   11.60    6.80
  -4  -5  -6   14.50    3.60
   4  -5   6   12.40    8.10
  -4  -5  -6    7.50    7.30
   4  -5   6   12.80    6.30
  -4   5  -6   10.40    7.20
   4   5   6   13.60    4.00
   5  -5   6  321.67   20.40
  -5  -5  -6  345.37   20.10
  -5  -5  -6  333.87   16.90
  -5   5  -6  378.06   19.70
   5   5   6  333.27   11.90
  -6  -5  -6  228.28   18.60
  -6  -5  -6  223.68   11.20
   6  -5   6  267.27   19.60
  -6   5  -6  258.77   19.20
   6   5   6  239.68   10.90
  -7  -5  -6   49.50   12.00
  -7  -5  -6   46.50    7.20
   7  -5   6   62.39   12.90
   7   5   6   40.00    6.20
  -7   5  -6   15.00   13.40
  -8  -5  -6    0.70    9.40
   8  -5   6    6.90    9.00
  -8  -5  -6   -9.50    6.30
  -8   5  -6   -9.40    9.60
   8  -6  -6    3.40    8.20
  -8   6   6    6.80   11.20
   7  -6  -6   32.80   10.50
  -7  -6   6   18.90    8.40
   7   6  -6   36.30    9.70
  -7   6   6   32.00   12.30
   6  -6  -6   32.20   10.40
  -6  -6   6   53.19    9.90
  -6   6   6   47.60   14.90
   6   6  -6   41.60    9.50
   5  -6  -6   50.09   10.90
  -5  -6   6   61.39    9.30
  -5   6   6   32.70   10.50
   5   6  -6   28.40    9.40
   5   6  -6   49.10    8.70
  -4  -6   6    3.60    5.60
  -4  -6   6    0.20    6.10
   4  -6  -6    2.90    6.90
   4   6  -6   -6.80    5.10
  -4   6   6    2.90    7.70
   4   6  -6   -2.40    7.80
   3  -6  -6   11.50    7.00
  -3  -6   6   13.90    5.00
  -3  -6   6   17.50    7.30
  -3   6   6   27.60    9.40
   3   6  -6    7.00    7.90
   3   6  -6    4.30    5.10
  -3   6   6   10.10    8.20
  -2  -6   6  534.15   20.70
  -2  -6   6  543.25   15.90
   2  -6  -6  575.64   21.00
  -2   6   6  538.85   22.30
  -2   6   6  576.34   21.60
   2   6  -6  560.04   22.30
   2   6  -6  535.95   16.30
  -2   6   6  543.65   20.40
   1  -6  -6  596.64   20.60
  -1   6   6  634.64   20.40
   1   6  -6  614.54   16.90
  -1   6   6  573.54   21.30
   1   6  -6  612.44   23.20
  -1   6   6  600.24   22.50
   1   6  -6  627.04   22.50
   0  -6  -6   16.30    5.90
   0   6   6   19.10    5.40
   0   6  -6   11.00    6.70
   0   6  -6   21.60    4.50
   0   6  -6   13.40    6.60
   0   6  -6   17.40    4.70
   0   6   6   20.60    7.00
  -1  -6  -6   13.50    6.60
   1   6   6   18.90    5.30
   1   6   6   24.50    5.20
  -1   6  -6   19.10    7.80
   1   6   6   15.80    6.40
  -1   6  -6   22.80    5.30
  -1   6  -6   22.60    7.50
  -1   6  -6   19.20    4.60
  -2  -6  -6   63.79    9.20
  -2   6  -6   77.89    8.20
  -2   6  -6   76.29    8.40
   2   6   6   75.09    9.80
   2   6   6   72.09    7.90
  -2   6  -6   59.79    9.70
   2   6   6   69.19    6.90
  -3  -6  -6   13.40    7.40
   3  -6   6   30.50    7.10
  -3   6  -6   22.20    7.40
   3   6   6   17.00    4.80
   3   6   6   25.50    4.70
   4  -6   6  285.27   16.00
   4  -6   6  282.57   18.90
  -4  -6  -6  256.67   17.60
   4   6   6  264.47   11.30
  -4   6  -6  270.17   16.60
   4   6   6  263.77   10.90
   5  -6   6  165.58   16.30
  -5  -6  -6  199.48   17.20
  -5   6  -6  160.68   16.30
   5   6   6  181.18    9.50
   6  -6   6   40.50   11.30
  -6  -6  -6   30.40    5.20
  -6  -6  -6   13.80    9.00
   6   6   6   33.30    5.40
  -6   6  -6   23.50   10.20
  -7  -6  -6  102.59   14.80
   7  -6   6   91.99   14.90
  -7  -6  -6   88.29    8.60
   7   6   6  101.99    8.30
  -7   6  -6  101.89   15.70
   8  -6   6    3.00    9.80
  -8  -6  -6   19.60   10.30
   8   6   6   20.80    5.10
  -8   6  -6    8.60   11.50
  -7  -7   6   91.29   12.40
   7  -7  -6   77.99   14.30
   7   7  -6   78.29   11.90
  -7   7   6   69.99   14.70
   6  -7  -6   70.39   13.50
  -6  -7   6   95.69   11.70
  -6   7   6   72.09   14.60
   6   7  -6   80.89   12.40
  -5  -7   6   56.19    9.00
   5  -7  -6   61.79   11.80
  -5   7   6   67.39   13.60
   5   7  -6   61.59    9.40
   5   7  -6   49.99   10.60
  -4  -7   6    2.70    5.70
   4  -7  -6    5.90    8.00
  -4   7   6  -11.70    7.70
   4   7  -6    4.20    8.50
   4   7  -6    2.60    6.60
   3  -7  -6  159.58   15.00
  -3  -7   6  168.38   11.30
  -3   7   6  168.98   16.30
   3   7  -6  154.58   11.30
   3   7  -6  185.18   16.10
   2  -7  -6   16.90    7.70
  -2  -7   6   28.00    5.70
  -2   7   6   20.20    8.70
  -2   7   6   22.90    8.70
   2   7  -6   20.60    5.70
   2   7  -6   25.90    9.60
   1  -7  -6   37.50    8.20
   1   7  -6   41.20    6.30
  -1   7   6   28.70    8.70
   1   7  -6   36.70    9.40
   1   7  -6   37.70    6.20
  -1   7   6   43.40    8.00
   0  -7  -6   57.39    9.10
   0   7   6   55.09    8.30
   0   7  -6   63.19   10.70
   0   7  -6   71.09    7.50
   0   7  -6   62.09    7.40
   0   7   6   59.59    8.60
  -1  -7  -6   57.49    9.50
  -1   7  -6   75.19    8.70
   1   7   6   63.79    8.10
   1   7   6   76.59    8.20
  -1   7  -6   85.79    8.60
  -1   7  -6   60.79   10.70
  -2  -7  -6   17.30    7.80
   2   7   6   11.80    5.80
  -2   7  -6    9.10    6.40
  -2   7  -6   13.90    5.50
   2   7   6   12.50    5.00
  -2   7  -6    6.50    7.90
  -3  -7  -6   80.69   11.90
   3   7   6   76.39    7.70
   3   7   6   75.09    7.80
  -3   7  -6   87.69    9.70
  -3   7  -6   87.79   10.70
  -3   7  -6   65.79   12.20
   4  -7   6  735.63   30.70
  -4  -7  -6  722.33   28.00
   4   7   6  759.12   20.10
  -4   7  -6  761.92   27.20
   4   7   6  720.93   19.40
   5  -7   6  452.05   25.20
  -5  -7  -6  405.66   22.40
   5   7   6  389.86   13.40
  -5   7  -6  413.66   22.00
   5   7   6  410.46   13.80
   6  -7   6  144.49   17.10
  -6  -7  -6  140.69   16.00
   6   7   6  127.19    8.30
  -6   7  -6  122.09   17.30
   6   7   6  149.39    8.70
  -7  -7  -6    5.50    9.00
   7  -7   6   10.70   10.30
   7   7   6   15.00    4.20
  -7   7  -6   -2.10   10.70
   6  -8  -6    3.30    8.30
  -6  -8   6   35.50    9.10
  -6   8   6    5.70   10.20
   6   8  -6    2.00    8.10
   5  -8  -6   -2.80    7.80
  -5  -8   6    2.80    6.70
  -5   8   6    7.20    9.40
   5   8  -6   -3.90    8.40
   4  -8  -6  121.19   15.40
  -4  -8   6  150.68   12.60
  -4   8   6  142.39   18.20
   4   8  -6  120.39   12.00
   4   8  -6  128.79   14.80
   3  -8  -6   83.79   12.60
  -3  -8   6   98.99    9.80
   3   8  -6   83.79    9.50
  -3   8   6   75.59   13.00
   3   8  -6   88.49   12.80
  -2  -8   6   22.60    6.00
   2  -8  -6   26.70    8.60
   2   8  -6   30.40    9.90
   2   8  -6   34.10    6.90
  -2   8   6   31.70    9.30
   1   8  -6  127.29   10.80
   1   8  -6  133.89   10.60
  -1   8   6  148.09   13.70
  -1   8   6  155.08   15.50
   1   8  -6  134.69   14.90
   0  -8  -6   -8.50    6.40
   0   8   6    4.90    6.40
   0   8  -6   -0.30    8.50
   0   8   6    2.10    6.10
   0   8  -6   10.90    5.70
   0   8  -6    1.00    5.00
  -1  -8  -6   65.99   10.80
  -1   8  -6   75.09    8.60
  -1   8  -6   69.59   11.70
   1   8   6   61.89    8.60
  -1   8  -6   46.70    8.10
  -2  -8  -6    9.00    7.80
  -2   8  -6   24.10    9.60
  -2   8  -6   24.20    7.60
   2   8   6   26.30    6.40
  -2   8  -6   28.20    6.60
   2   8   6    9.20    6.50
  -3  -8  -6   74.39   11.90
   3   8   6   74.69    8.50
   3   8   6   71.69    7.90
  -3   8  -6   88.39   11.10
  -3   8  -6   68.59   12.60
  -4  -8  -6    9.10    8.40
   4   8   6    9.10    4.50
  -4   8  -6   -1.10    7.80
   4   8   6    1.70    5.10
  -4   8  -6   14.10   10.00
  -5  -8  -6  207.08   18.90
  -5   8  -6  194.08   17.90
   5   8   6  216.08   10.00
   5   8   6  214.68   10.70
   6  -8   6   -8.10    8.60
  -6  -8  -6   -3.80    8.40
  -6   8  -6  -12.10    8.80
   5  -9  -6   16.50   10.00
  -5  -9   6   12.20    7.40
  -5   9   6   -8.50    9.00
   5   9  -6    7.10    9.30
   4  -9  -6   -5.40    8.20
  -4  -9   6   15.00    6.70
   4   9  -6   -8.40    6.10
  -4   9   6    9.50    9.80
   4   9  -6   -0.20    9.00
  -3  -9   6  101.99   11.00
   3  -9  -6   69.09   12.00
   3   9  -6   65.69   12.40
   3   9  -6   81.19    9.80
  -3   9   6   81.69   13.60
   2   9  -6  388.16   16.60
   2   9  -6  385.86   23.30
  -2   9   6  381.06   22.60
  -1   9   6  516.35   25.10
   1   9  -6  467.45   25.00
   1   9  -6  489.65   18.50
  -1   9   6  488.15   22.60
   0   9  -6   39.80    7.70
   0   9   6   33.70    9.60
   0   9  -6   42.30   11.80
   0   9   6   30.10    8.80
  -1  -9  -6   42.70   10.20
  -1   9  -6   43.20    7.40
  -1   9  -6   31.20   11.10
  -1   9  -6   39.60    8.30
   1   9   6   60.89    8.50
   1   9   6   37.80    8.90
  -2  -9  -6   23.60    9.20
   2   9   6   25.50    8.00
  -2   9  -6   23.80   10.30
  -2   9  -6   18.90    8.00
   2   9   6   48.20    7.60
  -3  -9  -6   38.00   10.00
  -3   9  -6   54.69   12.80
   3   9   6   56.69    7.40
  -3   9  -6   49.80   10.00
   3   9   6   34.20    7.70
  -4  -9  -6  263.77   19.80
  -4   9  -6  242.78   18.50
   4   9   6  254.77   13.40
   4   9   6  305.57   12.50
  -4   9  -6  253.97   21.40
  -5  -9  -6   33.50   10.80
  -5   9  -6   21.60   10.70
  -5   9  -6   13.70    9.60
   5   9   6   26.20    5.50
  -3  10   6   14.80    9.80
   3  10  -6   -8.50    9.70
   3  10  -6  -11.30    8.80
  -2  10   6    2.70    8.70
   2  10  -6   -6.70    9.30
   2  10  -6    3.60    5.40
  -2  10   6   -5.60   12.50
   2  10  -6   -2.40    5.10
   1  10  -6  243.38   13.60
  -1  10   6  193.08   18.30
  -1  10   6  174.08   16.50
   1  10  -6  177.18   18.90
   1  10  -6  182.58   13.60
   0  10   6   33.00    9.50
   0  10  -6   34.10   11.80
   0  10  -6   34.00    8.10
   0  10   6   41.40   10.50
  -1 -10  -6  235.38   18.30
  -1  10  -6  182.68   19.90
   1  10   6  194.08   16.20
  -1  10  -6  222.78   15.70
  -2 -10  -6   10.80    7.90
  -2  10  -6   -1.10    6.80
  -2  10  -6    3.80    9.60
   2  10   6   -8.60    7.00
  -3 -10  -6   15.60    9.00
  -3  10  -6    4.20    7.90
  -3  10  -6    8.20   10.40
   3  10   6   -0.70    6.70
  -9   0   7   -2.50    9.60
   9   0  -7   -3.50    8.10
   8   0  -7    1.70    7.80
  -8   0   7    3.50   10.10
   7   0  -7   -0.50    7.90
  -7   0   7    6.20    9.10
   6   0  -7   -8.20    5.50
   6   0  -7    1.30    6.90
  -6   0   7    0.10    7.50
  -5   0   7    1.70    6.50
   5   0  -7   -7.10    4.50
  -5   0   7    1.80    6.00
   5   0  -7   -2.00    5.50
  -4   0   7   -4.90    6.10
  -4   0   7    6.30    5.70
   4   0  -7   -0.80    5.70
   4   0  -7    2.40    4.80
  -3   0   7    6.70    6.50
   3   0  -7    2.70    7.00
   3   0  -7    7.80    4.90
  -3   0   7    1.90    5.50
   2   0  -7    2.80    3.70
   2   0  -7    1.00    2.70
  -2   0   7   -2.00    3.60
  -2   0   7    3.40    2.80
  -1   0   7    1.70    1.90
   1   0  -7   -4.60    3.00
  -1   0   7   -0.40    3.00
   0   0  -7   -1.40    2.30
   0   0  -7    3.50    3.00
   0   0   7   -0.80    2.50
   0   0   7    0.40    1.70
   1   0   7    0.70    2.70
  -1   0  -7   -0.70    2.60
   1   0   7   -0.60    1.90
  -1   0  -7    2.20    2.10
  -2   0  -7   -3.00    3.50
   2   0   7    1.80    4.00
   2   0   7    0.50    2.60
  -2   0  -7   -3.20    2.30
  -3   0  -7   -5.40    7.00
   3   0   7    2.10    4.50
   3   0   7   -4.90    6.00
  -3   0  -7   -7.40    3.90
   4   0   7   -0.40    5.60
  -4   0  -7   -1.20    4.00
   4   0   7   -4.30    4.00
  -4   0  -7    6.40    6.60
  -5   0  -7   -1.20    3.90
  -5   0  -7    2.00    6.70
   5   0   7   -1.20    4.00
   5   0   7    9.30    6.20
  -6   0  -7    5.90    8.40
  -6   0  -7   -5.70    4.50
  -7   0  -7   -1.60    5.60
  -7   0  -7    4.60    9.70
   7   0   7    1.90    5.90
  -8   0  -7   -6.50   10.10
   8   0   7   -5.20    6.20
  -9   0  -7  -14.90    9.30
   9   0   7    2.60    6.80
  -9  -1   7    4.20   10.50
   9  -1  -7    9.40    9.80
   9   1  -7    6.60    8.60
  -9   1   7    1.00   10.00
  -8  -1   7   25.60   10.20
   8  -1  -7   35.00   11.00
   8   1  -7   32.70   10.00
  -8   1   7   35.10   13.40
  -7  -1   7  446.86   22.60
   7  -1  -7  431.06   22.50
   7   1  -7  395.16   21.20
  -7   1   7  431.16   22.90
  -6  -1   7  451.55   20.50
   6  -1  -7  433.56   20.50
   6   1  -7  398.96   19.90
   6   1  -7  419.66   18.90
  -6   1   7  428.76   20.90
   5  -1  -7   38.00    7.20
  -5  -1   7   63.89    8.80
  -5  -1   7   56.99    8.70
   5  -1  -7   48.70    8.40
  -5   1   7   62.99    9.20
   5   1  -7   37.50    7.80
  -5   1   7   43.00    8.10
   5   1  -7   47.40    7.70
   4  -1  -7 2639.04   56.39
  -4  -1   7 2652.43   54.19
   4  -1  -7 2612.14   55.29
  -4  -1   7 2727.83   56.29
   4   1  -7 2683.83   56.19
   4   1  -7 2697.03   54.09
  -4   1   7 2700.43   56.49
  -4   1   7 2584.14   55.59
   3  -1  -7 1834.52   40.70
  -3  -1   7 1809.02   37.90
  -3  -1   7 1865.51   40.70
   3  -1  -7 1858.01   39.70
   3   1  -7 1758.82   40.20
  -3   1   7 1854.31   40.10
  -3   1   7 1823.42   40.60
   3   1  -7 1819.82   37.70
   2  -1  -7    8.40    4.50
  -2  -1   7    9.20    3.10
  -2  -1   7    8.20    4.40
   2  -1  -7    5.70    3.40
  -2   1   7    5.20    3.60
  -2   1   7    5.60    4.10
   2   1  -7    9.30    4.80
   2   1  -7    6.70    2.60
  -1  -1   7 2056.99   36.40
  -1  -1   7 1976.40   40.60
   1  -1  -7 2032.70   39.70
  -1  -1   7 2101.19   36.70
   1  -1  -7 2055.79   39.60
  -1   1   7 2003.90   39.40
   1   1  -7 2064.99   40.70
  -1   1   7 2098.89   39.80
   0  -1   7  429.76    9.50
   0  -1  -7  430.26   12.10
   0  -1  -7  431.96   10.50
   0  -1   7  433.16   12.50
   0   1   7  441.06   10.60
   0   1  -7  435.06    9.40
   0   1  -7  424.46   12.70
   0   1   7  437.26   12.20
   1  -1   7  239.18    7.90
  -1  -1  -7  228.18    9.10
  -1  -1  -7  226.08    5.80
   1   1   7  229.08    9.30
  -1   1  -7  232.08    8.80
  -1   1  -7  218.48    7.70
   1   1   7  222.58    5.70
  -1   1  -7  231.98    8.80
  -2  -1  -7   31.30    2.80
   2  -1   7   35.60    5.80
   2  -1   7   33.80    5.10
  -2  -1  -7   29.60    5.60
  -2   1  -7   33.10    5.20
   2   1   7   31.00    5.50
  -3  -1  -7 1264.27   25.90
   3  -1   7 1330.97   30.90
  -3  -1  -7 1300.47   32.10
   3  -1   7 1273.17   29.70
  -3   1  -7 1263.07   31.10
   3   1   7 1259.07   31.40
   3   1   7 1260.97   26.10
   4  -1   7  722.43   22.40
   4  -1   7  669.13   20.50
  -4  -1  -7  664.43   22.70
   4   1   7  697.03   23.00
  -4   1  -7  698.73   22.50
   4   1   7  657.83   17.60
   5  -1   7   12.10    6.20
  -5  -1  -7   21.20    4.80
  -5  -1  -7    7.00    7.50
   5  -1   7   15.10    6.00
  -5   1  -7   11.00    5.20
  -5   1  -7    8.50    7.00
   5   1   7    1.70    5.90
   5   1   7    8.80    4.30
  -6  -1  -7   27.60    9.60
   6  -1   7    8.80    6.50
  -6  -1  -7   23.40    6.00
  -6   1  -7    0.20    9.00
  -6   1  -7   19.10    6.20
   6   1   7   21.10    6.10
   7  -1   7  183.08   14.90
  -7  -1  -7  178.98   18.30
  -7  -1  -7  200.78   13.10
   7   1   7  184.58   13.20
  -7   1  -7  196.48   18.80
  -8  -1  -7   22.50   10.60
   8  -1   7   43.60   10.00
   8   1   7   41.50    8.70
  -8   1  -7   61.99   14.30
  -9  -1  -7   10.70   10.90
   9  -1   7    6.10    8.50
   9   1   7    2.50    6.60
  -9   1  -7   -9.10    9.60
  -9  -2   7  108.39   15.20
   9  -2  -7  124.19   16.40
  -9   2   7   97.89   15.90
   9   2  -7  133.29   16.30
  -8  -2   7   -8.80    8.80
   8  -2  -7   -5.60    7.80
  -8   2   7    7.90   10.40
   8   2  -7    0.10    7.70
  -7  -2   7  601.74   25.80
   7  -2  -7  592.04   26.90
   7   2  -7  634.54   25.80
  -7   2   7  633.74   27.50
   6  -2  -7  192.68   15.00
  -6  -2   7  160.78   14.70
   6   2  -7  194.98   15.50
  -6   2   7  202.58   16.70
   6   2  -7  177.78   13.50
  -5  -2   7   22.70    7.70
   5  -2  -7   21.60    6.90
  -5  -2   7   23.00    7.10
   5  -2  -7   17.40    6.60
  -5   2   7   14.50    6.90
   5   2  -7   17.60    5.60
   5   2  -7   16.80    7.00
  -5   2   7   19.50    7.10
   4  -2  -7  277.97   14.00
  -4  -2   7  307.17   15.00
  -4  -2   7  304.87   13.40
   4   2  -7  310.87   12.80
   4   2  -7  295.47   14.70
  -4   2   7  294.67   15.00
  -4   2   7  288.57   15.30
   3  -2  -7    3.30    6.20
   3  -2  -7    1.30    5.30
  -3  -2   7    9.80    6.70
  -3   2   7    6.20    6.40
   3   2  -7    6.40    7.20
  -3   2   7   10.90    6.60
  -2  -2   7  476.95   16.60
   2  -2  -7  458.35   15.80
  -2  -2   7  517.95   12.60
   2   2  -7  499.45   12.20
  -2   2   7  490.45   15.90
  -2   2   7  483.35   16.60
   2   2  -7  513.35   17.20
  -2   2   7  489.55   16.10
   1  -2  -7 4586.54   81.89
   1  -2  -7 4598.84   83.39
  -1  -2   7 4478.85   83.89
   1   2  -7 4551.84   83.99
  -1   2   7 4529.95   81.79
  -1   2   7 4539.05   83.09
   0  -2  -7    5.30    3.60
   0  -2   7    8.00    3.90
   0  -2  -7    6.00    2.20
   0  -2   7    5.80    1.20
   0   2  -7    9.30    4.10
   0   2   7    2.10    3.40
   0   2  -7    4.90    1.30
   0   2   7    3.70    2.20
   1  -2   7  272.67    8.40
  -1  -2  -7  275.67   11.20
  -1   2  -7  275.27    8.60
  -1   2  -7  262.97   11.00
   1   2   7  283.37   11.30
  -1   2  -7  274.17   11.20
   2  -2   7 4114.49   76.49
  -2  -2  -7 4056.89   76.89
   2   2   7 3960.90   76.49
  -2   2  -7 3957.40   73.89
  -2   2  -7 4021.70   75.99
  -3  -2  -7  753.32   15.60
  -3  -2  -7  718.83   22.80
   3  -2   7  698.63   21.70
   3  -2   7  752.52   21.30
  -3   2  -7  744.03   21.90
   3   2   7  755.02   23.40
   3   2   7  685.23   16.20
  -3   2  -7  752.42   21.70
   4  -2   7    8.80    5.60
   4  -2   7    3.70    5.40
  -4  -2  -7    1.10    3.20
  -4  -2  -7    1.70    6.00
  -4   2  -7    6.40    5.90
   4   2   7   -1.40    2.90
   4   2   7   -0.80    6.00
  -4   2  -7    0.70    4.70
   5  -2   7   86.09    9.70
  -5  -2  -7   74.29   10.80
   5  -2   7  111.29   11.70
  -5  -2  -7   93.19    7.80
  -5   2  -7   83.49   10.80
   5   2   7   99.69   11.50
   5   2   7   88.39    7.50
  -5   2  -7  115.09   16.30
  -6  -2  -7    5.60    5.10
  -6  -2  -7   -4.10    8.20
   6  -2   7   -2.70    6.60
  -6   2  -7   -0.50    8.10
  -6   2  -7   -0.70    6.30
   6   2   7    2.20    4.90
   7  -2   7   -5.10    7.20
  -7  -2  -7   -1.70    9.20
  -7  -2  -7   -7.30    5.10
  -7   2  -7   -5.20    9.40
   7   2   7    4.80    6.10
  -8  -2  -7   11.60    9.70
  -8  -2  -7   -9.20    5.90
   8  -2   7   -1.40    7.80
   8   2   7    7.50    6.10
  -8   2  -7   14.70   11.40
  -9  -2  -7   10.90   10.20
   9  -2   7    9.50    8.70
  -9   2  -7   24.90   12.40
   9   2   7   21.40    7.50
   9  -3  -7   -3.80    8.50
  -9  -3   7    2.10   10.20
   9   3  -7   13.10    9.30
  -9   3   7  -16.20    9.70
  -8  -3   7  434.66   24.00
   8  -3  -7  455.95   25.00
  -8   3   7  449.26   26.00
   8   3  -7  418.96   22.40
  -7  -3   7    8.20    9.10
   7  -3  -7   11.20    9.70
  -7   3   7   13.20   10.10
   7   3  -7   15.00    8.20
   6  -3  -7  288.97   18.80
  -6  -3   7  278.77   17.10
   6   3  -7  271.77   16.00
   6   3  -7  282.77   17.50
  -6   3   7  285.07   19.30
  -5  -3   7   -1.20    6.10
   5  -3  -7   12.50    7.20
  -5  -3   7   -6.50    6.00
   5   3  -7   -3.60    5.00
  -5   3   7    3.90    7.40
   5   3  -7    4.70    6.90
  -4  -3   7   95.09   10.20
   4  -3  -7   85.29    9.50
  -4  -3   7   84.29    9.00
   4  -3  -7   78.39    9.60
   4   3  -7   93.19   10.30
   4   3  -7   81.89    8.00
  -4   3   7   85.59    9.80
  -4   3   7   97.49   10.80
   3  -3  -7  227.38   13.20
   3  -3  -7  214.38   12.20
  -3  -3   7  222.48   13.20
  -3  -3   7  245.78   10.60
  -3   3   7  242.38   13.70
  -3   3   7  243.08   14.10
   3   3  -7  206.68   13.70
  -2  -3   7 1265.67   25.50
   2  -3  -7 1253.17   30.30
  -2  -3   7 1266.77   31.60
   2   3  -7 1295.57   31.90
  -2   3   7 1305.87   30.70
   2   3  -7 1265.07   25.20
  -2   3   7 1242.58   31.60
  -2   3   7 1284.67   30.70
  -1  -3   7  758.72   14.20
   1  -3  -7  769.72   19.90
   1  -3  -7  767.42   21.70
  -1  -3   7  758.52   21.90
   1   3  -7  784.92   22.90
  -1   3   7  743.03   21.40
   1   3  -7  773.02   14.40
  -1   3   7  762.12   19.90
   0  -3   7 1229.98   29.60
   0  -3  -7 1263.17   29.50
   0  -3  -7 1218.58   25.40
   0   3  -7 1229.48   22.70
   0   3   7 1205.88   25.30
   0   3   7 1253.87   29.50
   0   3  -7 1233.98   30.10
   0   3  -7 1237.48   22.80
   1  -3   7 1924.01   36.70
  -1  -3  -7 1927.11   41.50
   1   3   7 1901.41   34.50
  -1   3  -7 1922.61   41.90
  -1   3  -7 1921.11   36.70
  -1   3  -7 1872.81   41.50
   1   3   7 1884.71   34.30
   1   3   7 1948.11   41.60
   2  -3   7    6.90    4.40
  -2  -3  -7   -2.40    6.20
  -2   3  -7    7.00    5.70
   2   3   7    9.50    7.00
  -2   3  -7    4.90    5.10
   3  -3   7   34.00    6.50
  -3  -3  -7   24.70    7.70
   3  -3   7   25.00    6.60
  -3  -3  -7   26.10    2.90
  -3   3  -7   29.30    6.90
   3   3   7   36.20    8.00
   3   3   7   28.10    2.50
  -3   3  -7   27.00    6.50
  -4  -3  -7    1.60    2.80
  -4  -3  -7    6.50    6.20
   4  -3   7   11.90    5.40
   4  -3   7    9.60    6.10
   4   3   7    3.10    6.40
  -4   3  -7    1.60    6.00
   4   3   7    4.50    2.80
   5  -3   7   -1.30    6.20
  -5  -3  -7   13.70    8.30
   5  -3   7   -1.60    6.10
   5   3   7    3.70    3.90
  -5   3  -7    8.70    6.20
  -5   3  -7   -1.70    7.20
  -6  -3  -7   52.89   11.60
  -6  -3  -7   64.59    7.60
   6  -3   7   58.09   10.60
   6   3   7   71.19    7.50
  -6   3  -7   54.49   10.80
  -7  -3  -7   25.20    6.70
   7  -3   7   40.20   10.70
  -7  -3  -7   43.40   11.60
  -7   3  -7   20.20   10.60
   7   3   7   39.90    6.80
  -8  -3  -7  138.19   16.30
  -8  -3  -7  100.09   11.10
   8   3   7  112.39   10.90
  -8   3  -7  118.09   16.30
   9  -3   7  114.79   15.90
  -9  -3  -7  163.88   19.10
  -9   3  -7  126.09   18.60
   9   3   7  125.79   12.10
  -9  -4   7    7.80    9.70
   9  -4  -7    0.30    8.50
   9   4  -7   14.40    8.60
  -9   4   7   -7.70    9.60
  -8  -4   7    4.70    8.70
   8  -4  -7    9.00    9.40
   8   4  -7   -4.60    7.40
  -8   4   7   -3.40    9.60
  -7  -4   7   12.30    9.00
   7   4  -7   14.70    9.00
   6  -4  -7   64.79   11.50
  -6  -4   7   70.09   11.10
  -6   4   7   56.59   11.40
   6   4  -7   65.39   10.50
   6   4  -7   59.79    9.50
  -5  -4   7   15.20    7.50
   5  -4  -7   31.90    9.00
  -5  -4   7   28.60    7.50
  -5   4   7   36.40   10.10
   5   4  -7   18.40    6.40
   5   4  -7   27.00    9.00
   4  -4  -7   30.30    7.70
  -4  -4   7   32.70    6.40
   4  -4  -7   31.40    7.30
   4   4  -7   40.90    8.70
   4   4  -7   28.10    5.70
  -4   4   7   33.40    8.20
  -4   4   7   34.80    8.50
  -3  -4   7   50.89    8.10
  -3  -4   7   45.50    5.40
  -3   4   7   47.50    8.30
   3   4  -7   37.50    5.20
   3   4  -7   37.00    8.10
  -3   4   7   48.40    8.10
   2  -4  -7 9774.72  174.08
  -2  -4   7 9783.22  167.48
  -2  -4   7 9559.44  175.08
  -2   4   7 9728.13  173.78
   2   4  -7 9793.42  175.68
   2   4  -7 9957.40  167.68
  -2   4   7 9999.00  176.38
  -2   4   7 9617.84  174.78
  -1  -4   7  441.76   17.30
   1  -4  -7  427.56   16.90
  -1  -4   7  438.86   10.40
   1  -4  -7  433.46   15.00
   1   4  -7  414.16   17.40
   1   4  -7  430.96   10.70
  -1   4   7  450.65   17.00
  -1   4   7  411.66   15.00
   0  -4  -7  303.17   11.10
   0  -4  -7  275.77   13.80
   0   4  -7  295.67   15.40
   0   4   7  257.97   10.80
   0   4  -7  300.37    8.70
   0   4   7  281.77   13.80
   0   4  -7  299.87    8.90
  -1  -4  -7   43.20    7.40
  -1   4  -7   52.89    8.50
   1   4   7   62.09    5.60
   1   4   7   68.29    8.80
  -1   4  -7   60.59    6.60
  -1   4  -7   60.39    8.60
   1   4   7   49.00    5.40
   2  -4   7  413.06   14.00
  -2  -4  -7  372.36   16.10
  -2   4  -7  407.26   14.20
  -2   4  -7  421.66   17.30
   2   4   7  392.66   16.90
  -2   4  -7  406.86   17.60
   2   4   7  423.06    9.70
  -3  -4  -7   35.90    7.40
   3  -4   7   37.10    7.70
   3   4   7   40.10    3.20
   3   4   7   42.80    4.10
  -3   4  -7   45.90    7.90
  -3   4  -7   40.30    6.70
   3   4   7   40.60    9.10
  -4  -4  -7   46.40    9.30
   4  -4   7   51.69    7.90
   4  -4   7   51.79    9.30
  -4  -4  -7   49.70    4.50
   4   4   7   61.29    4.80
  -4   4  -7   50.79    8.70
   4   4   7   63.39   10.20
  -4   4  -7   61.69    9.30
  -5  -4  -7  217.48   16.90
   5  -4   7  234.48   17.00
  -5  -4  -7  227.08    9.60
  -5   4  -7  235.98   16.60
   5   4   7  221.88    9.10
  -6  -4  -7   23.10    9.90
   6  -4   7   -2.90    8.00
  -6   4  -7   19.70    9.90
  -7  -4  -7   -4.40    5.20
   7  -4   7   11.80    9.10
  -7  -4  -7   -5.50    9.70
  -7   4  -7   -6.70    8.60
   7   4   7    5.20    4.70
  -8  -4  -7   15.80    7.40
  -8  -4  -7   34.10   11.30
   8  -4   7   39.20   11.20
  -8   4  -7   48.80   13.60
  -8  -5   7    4.30    8.60
   8  -5  -7    6.40    8.30
   8   5  -7   15.00    9.30
  -8   5   7    5.10   10.00
   7  -5  -7   16.80    8.50
  -7  -5   7   -2.30    7.40
  -7   5   7   -8.60    9.40
   7   5  -7    4.50    7.90
  -6  -5   7   29.70    8.60
   6  -5  -7   23.70    8.70
   6   5  -7   23.40    7.80
  -6   5   7   32.40   11.00
   6   5  -7   41.10    9.90
   5  -5  -7   -1.80    6.20
  -5  -5   7    0.00    6.30
   5   5  -7    0.10    7.80
   5   5  -7    2.70    5.90
  -5   5   7   -4.00    8.30
  -4  -5   7    0.40    4.80
  -4  -5   7    1.10    6.30
   4  -5  -7   -2.80    5.60
  -4   5   7    5.10    8.20
   4   5  -7   -2.20    4.60
   4   5  -7    3.40    7.40
   3  -5  -7   97.69   10.60
  -3  -5   7  100.29    7.90
  -3   5   7   93.29   10.10
  -3   5   7   96.99   10.70
  -3   5   7  101.79   12.10
   3   5  -7   89.79    7.70
   3   5  -7   93.09   10.80
  -2  -5   7   99.79   10.40
   2  -5  -7  111.69   10.20
  -2  -5   7  114.99    6.60
  -2   5   7   96.39   10.60
  -2   5   7  109.69   10.10
   2   5  -7  108.49    7.00
  -2   5   7  117.29   10.40
   1  -5  -7  195.48   11.00
   1  -5  -7  192.68   12.30
  -1  -5   7  207.68   12.60
  -1   5   7  203.98   13.00
   1   5  -7  194.68   15.60
   1   5  -7  194.28    7.90
  -1   5   7  180.28   10.50
   0  -5  -7  246.78   15.80
   0  -5  -7  266.67   11.40
   0   5   7  251.77   10.90
   0   5  -7  278.97    9.60
   0   5  -7  281.17   14.60
   0   5  -7  268.67    9.30
   0   5   7  274.57   13.80
   1   5   7  149.88   11.30
  -1   5  -7  144.09    8.30
  -1   5  -7  155.68    8.00
   1   5   7  143.79    7.80
  -1   5  -7  136.49   12.20
   1   5   7  149.29    8.00
   2  -5   7  290.87   12.20
  -2  -5  -7  310.87   15.50
   2   5   7  310.67   10.00
  -2   5  -7  309.77   16.40
   2   5   7  298.17    9.50
  -2   5  -7  301.07   12.80
  -2   5  -7  303.77   15.30
   2   5   7  293.07   17.40
   3  -5   7  262.87   13.30
   3  -5   7  279.97   16.80
  -3  -5  -7  294.87   16.30
   3   5   7  283.17    8.80
   3   5   7  269.87   15.70
  -3   5  -7  261.57   13.90
   3   5   7  280.57    8.50
  -3   5  -7  284.57   16.60
  -4  -5  -7   46.60    9.90
   4  -5   7   41.40    7.90
   4  -5   7   38.80    9.10
   4   5   7   45.30    4.60
  -4   5  -7   48.30    9.00
  -5  -5  -7  475.15   13.20
  -5  -5  -7  446.96   22.60
   5  -5   7  480.45   23.90
   5   5   7  477.25   13.30
  -5   5  -7  480.45   22.30
  -6  -5  -7  245.28   10.50
   6  -5   7  256.77   19.70
  -6  -5  -7  223.38   18.90
  -6   5  -7  250.97   19.40
   6   5   7  236.48   10.20
  -7  -5  -7  356.06   22.70
   7  -5   7  368.46   23.20
  -7  -5  -7  327.47   13.50
   7   5   7  334.07   13.00
  -7   5  -7  258.47   24.30
  -8  -5  -7   25.70    7.40
  -8  -5  -7   36.60   11.40
   8  -5   7   49.60   13.20
  -8   5  -7   47.30   13.30
   8   5   7   37.70    6.30
  -8  -6   7  107.69   14.40
   8  -6  -7   98.39   15.80
  -8   6   7   91.29   16.20
   8   6  -7  115.39   14.60
   7  -6  -7    9.60    9.60
  -7  -6   7   11.20    7.80
   7   6  -7    5.50    8.10
  -7   6   7    1.10   10.00
  -6  -6   7  100.29   11.60
   6  -6  -7   92.59   13.60
  -6   6   7   75.59   13.10
   6   6  -7   76.19   11.80
   5  -6  -7  314.07   19.80
  -5  -6   7  327.97   16.50
   5   6  -7  320.17   16.90
   5   6  -7  303.87   19.10
  -5   6   7  290.17   20.70
  -4  -6   7   21.10    6.20
   4  -6  -7   23.30    8.40
   4   6  -7   31.00    9.50
   4   6  -7   24.10    6.50
  -4   6   7   32.00   10.20
  -3  -6   7   80.79   10.20
   3  -6  -7   96.09   12.00
  -3  -6   7   71.39    8.00
   3   6  -7   81.09    7.80
  -3   6   7   86.99   13.90
   3   6  -7   74.19   11.00
  -3   6   7   85.79   11.90
  -2  -6   7    4.40    3.70
   2  -6  -7    1.40    5.70
  -2  -6   7   -3.00    5.40
  -2   6   7   -1.20    6.60
  -2   6   7    4.30    5.80
  -2   6   7   -3.10    6.40
   2   6  -7   -0.60    3.90
   2   6  -7   10.80    7.80
   1  -6  -7  209.78   12.80
   1   6  -7  221.48    9.70
  -1   6   7  238.38   12.70
   1   6  -7  194.38   15.00
   1   6  -7  240.78   12.40
  -1   6   7  235.28   14.00
   0  -6  -7  174.98   12.80
   0   6  -7  178.58   14.20
   0   6  -7  185.98    8.90
   0   6   7  165.38   10.40
   0   6   7  201.88   13.50
   0   6  -7  167.88   12.80
   0   6  -7  178.78    9.00
  -1  -6  -7  511.15   20.40
  -1   6  -7  552.84   16.40
  -1   6  -7  548.55   21.90
  -1   6  -7  518.15   21.50
  -1   6  -7  570.94   17.10
   1   6   7  532.75   16.70
   1   6   7  524.15   16.20
   1   6   7  539.45   21.00
  -2  -6  -7  120.49   12.10
  -2   6  -7  111.49   12.90
  -2   6  -7  109.39    8.90
   2   6   7  111.99   11.90
   2   6   7  116.79    8.30
   2   6   7  100.69    7.30
  -2   6  -7  106.29   10.00
  -3  -6  -7   21.60    8.50
   3  -6   7   22.90    6.50
  -3   6  -7    8.50    8.30
   3   6   7   25.60    4.20
   3   6   7   20.20    4.60
   4  -6   7  143.39   15.70
  -4  -6  -7  150.68   14.60
   4   6   7  156.08    7.50
  -4   6  -7  161.58   14.40
   4   6   7  160.78    8.00
  -5  -6  -7 1714.33   48.00
   5  -6   7 1867.71   50.99
   5   6   7 1794.52   35.30
   5   6   7 1721.13   35.50
  -5   6  -7 1811.42   47.00
  -6  -6  -7 1852.51   41.10
  -6  -6  -7 1798.02   51.79
   6  -6   7 2018.70   54.89
   6   6   7 1806.32   37.10
  -6   6  -7 1835.22   50.29
  -7  -6  -7   16.00    4.40
   7  -6   7   10.40   10.20
  -7  -6  -7   27.50   10.70
  -7   6  -7    1.50    9.80
   7   6   7   14.00    4.10
  -7  -7   7    9.10    7.10
   7  -7  -7    4.80    9.20
  -7   7   7    0.20   10.00
   7   7  -7   15.50    8.70
   6  -7  -7   -2.80    7.80
  -6  -7   7   16.60    7.20
   6   7  -7   11.00    8.40
  -6   7   7    5.10    9.40
  -5  -7   7   11.40    6.30
   5  -7  -7   11.10   10.00
   5   7  -7   -2.40    6.10
   5   7  -7    2.10    8.50
   4  -7  -7   19.60    9.10
  -4  -7   7   16.90    6.00
  -4   7   7   18.70    9.60
   4   7  -7   -1.50    5.70
   4   7  -7    8.50    9.00
  -3  -7   7    3.30    4.80
   3  -7  -7    7.10    7.00
   3   7  -7   -0.10    8.30
   3   7  -7    2.30    5.10
  -3   7   7    6.90    9.10
   2  -7  -7   18.30    7.50
  -2  -7   7   21.70    5.10
   2   7  -7   12.10    8.60
  -2   7   7   23.90    7.90
   2   7  -7   22.40    5.60
  -2   7   7   29.20    9.40
   1  -7  -7   13.10    6.80
   1   7  -7    9.20    4.60
  -1   7   7    4.70    7.30
  -1   7   7    0.10    5.70
   1   7  -7   13.00    4.80
   1   7  -7    7.00    8.00
   0  -7  -7   84.39   11.20
   0   7   7   96.99   10.10
   0   7  -7  112.19    8.90
   0   7  -7   92.89   12.70
   0   7   7   94.49   10.00
   0   7  -7   86.49    8.40
  -1  -7  -7  134.79   13.30
   1   7   7  154.08   10.80
  -1   7  -7  136.79    9.80
  -1   7  -7  142.49   10.80
  -1   7  -7  143.09   15.20
   1   7   7  133.29   10.80
  -2  -7  -7   13.00    7.80
  -2   7  -7   22.50    6.00
  -2   7  -7   29.90    9.70
   2   7   7   25.20    6.10
  -2   7  -7   30.80    7.00
   2   7   7   23.40    5.30
  -3  -7  -7    2.30    7.10
   3   7   7    6.20    4.80
  -3   7  -7   -1.10    6.00
   3   7   7    3.60    3.90
  -3   7  -7    6.40    8.60
  -3   7  -7    8.00    5.50
  -4  -7  -7  152.68   15.60
   4   7   7  136.79    8.10
  -4   7  -7  139.99   14.60
   4   7   7  142.99    8.60
   5  -7   7  132.49   16.80
  -5  -7  -7  137.09   15.20
  -5   7  -7  110.49   13.40
   5   7   7  145.29    7.80
   6  -7   7   63.69   13.40
  -6  -7  -7   56.59   12.10
   6   7   7   66.69    6.00
  -6   7  -7   37.10   11.30
  -7  -7  -7    8.40    9.10
   7  -7   7    3.80    9.20
  -7   7  -7    4.50   10.00
   7   7   7   10.40    3.40
   6  -8  -7   13.50   10.10
  -6  -8   7    6.10    7.50
   6   8  -7   21.00    9.30
  -6   8   7   18.10   10.80
   5  -8  -7   50.79   12.00
  -5  -8   7   55.99    9.90
   5   8  -7   49.99   11.50
  -5   8   7   40.40   11.70
   5   8  -7   35.20    8.40
   4  -8  -7   -0.90    7.60
  -4  -8   7   -0.40    6.00
   4   8  -7  -13.10    5.30
  -4   8   7   -6.80   11.00
   4   8  -7   -4.10    8.60
   3  -8  -7   36.40    9.90
  -3  -8   7   52.79    7.70
   3   8  -7   35.50    7.00
  -3   8   7   27.80   10.40
   3   8  -7   35.50   11.40
   2  -8  -7  160.18   14.40
  -2   8   7  140.39   15.60
   2   8  -7  125.79   10.00
   2   8  -7  134.69   14.90
  -1   8   7  271.97   18.60
   1   8  -7  284.47   19.80
   1   8  -7  284.57   13.40
   1   8  -7  279.27   13.00
   0  -8  -7   89.89   12.20
   0   8  -7   95.59    9.80
   0   8   7  102.29   11.00
   0   8  -7   96.89    9.20
   0   8   7   88.59   10.00
   0   8  -7  109.89   14.50
  -1  -8  -7  373.46   19.70
  -1   8  -7  404.76   16.90
   1   8   7  402.96   17.00
  -1   8  -7  359.26   15.50
   1   8   7  393.86   17.40
  -1   8  -7  354.66   21.80
  -2  -8  -7  124.69   13.70
   2   8   7  125.29   10.10
  -2   8  -7  107.39   11.70
   2   8   7  120.79   11.30
  -2   8  -7  125.69   15.10
  -2   8  -7  112.19   10.60
  -3  -8  -7  135.99   14.80
   3   8   7  130.19    8.90
  -3   8  -7  125.29   18.20
   3   8   7  110.59    9.90
  -3   8  -7   98.29   11.30
  -4  -8  -7    8.30    8.50
  -4   8  -7    0.70    7.30
   4   8   7   -0.70    4.50
  -4   8  -7   15.90   10.10
  -5  -8  -7   24.40   10.40
  -5   8  -7   21.10    9.80
   5   8   7   34.50    4.90
   5   8   7   39.50    4.70
  -6  -8  -7   24.70   10.20
   6  -8   7   13.40   10.90
   6   8   7   20.60    3.70
  -6   8  -7   -1.70    9.60
   5  -9  -7   -6.60    7.80
  -5  -9   7    8.20    6.40
  -5   9   7   22.10   10.80
  -4  -9   7    7.80    5.90
   4  -9  -7    6.60    9.10
   4   9  -7  -15.50    7.80
  -4   9   7   -6.70    8.40
  -3  -9   7   40.80   10.80
   3  -9  -7   37.10   10.30
  -3   9   7   39.60   11.50
   3   9  -7   22.30   11.40
   3   9  -7   25.30    7.00
  -2   9   7  562.04   27.50
   2   9  -7  503.35   18.60
   2   9  -7  580.54   27.30
   2   9  -7  571.94   19.70
   1   9  -7  137.69   10.70
  -1   9   7  117.09   14.50
   1   9  -7  116.89   15.50
   1   9  -7  110.59   10.80
  -1   9   7  124.69   13.80
   0   9   7  192.18   15.10
   0   9  -7  197.38   12.00
   0   9  -7  195.08   14.20
   0   9  -7  200.08   19.00
  -1  -9  -7    7.20    7.50
  -1   9  -7   15.50    5.60
   1   9   7   -6.40    5.90
  -1   9  -7   -6.30    5.90
   1   9   7    8.20    5.80
  -2  -9  -7   10.90    8.60
  -2   9  -7   13.70    9.80
   2   9   7    8.30   10.30
   2   9   7   16.80    6.20
  -2   9  -7    5.60    6.60
  -2   9  -7    8.20    6.10
  -3  -9  -7  167.28   27.60
  -3   9  -7  110.59   16.20
   3   9   7  111.59   10.70
   3   9   7  144.79   10.10
  -3   9  -7  111.59   13.00
  -4  -9  -7    8.00    8.90
  -4   9  -7   -2.00    7.70
   4   9   7   -6.20    4.70
  -4   9  -7    3.90    9.10
  -5  -9  -7   18.90   10.80
  -5   9  -7   -1.10    9.90
   5   9   7   20.00    4.40
  -5   9  -7   30.40   11.90
  -3  10   7   -1.10    8.80
   3  10  -7   -1.80    9.60
   3  10  -7    9.80    5.80
   2  10  -7    5.60    5.70
   2  10  -7   -5.50    5.10
  -2  10   7    5.70    8.90
   2  10  -7   17.00   10.50
  -1  10   7    1.50    7.30
   1  10  -7   -3.90    5.20
  -1  10   7    5.40    8.30
   1  10  -7   11.00   10.30
   0  10   7   -6.30    6.70
   0  10   7   -2.60    8.10
   0  10  -7   14.20    5.10
   0  10  -7   -1.70    5.80
   0  10  -7    0.50    9.20
  -1 -10  -7   14.30    8.90
   1  10   7   21.00    8.30
  -1  10  -7   21.00    7.80
  -1  10  -7    7.80   10.30
  -2 -10  -7   14.40    8.50
  -2  10  -7   17.20    8.00
  -2  10  -7   28.30   11.90
   2  10   7   19.60    8.20
  -3 -10  -7   17.40    8.90
  -3  10  -7   -2.50    7.20
   3  10   7   -5.50    6.20
  -3  10  -7    6.30    9.80
   9   0  -8    5.00    8.70
  -9   0   8   -0.40   10.20
  -8   0   8   19.50   10.50
   8   0  -8    3.50    8.40
   7   0  -8 2341.07   57.29
  -7   0   8 2206.68   56.09
  -6   0   8   11.80    7.90
   6   0  -8  -10.20    6.00
   6   0  -8    9.40    7.40
   5   0  -8  499.45   20.00
  -5   0   8  478.65   19.00
  -5   0   8  503.55   20.20
   5   0  -8  483.65   18.40
  -4   0   8  806.62   23.20
   4   0  -8  769.82   24.40
  -4   0   8  822.02   24.90
   4   0  -8  776.02   22.40
   3   0  -8  123.99    9.30
  -3   0   8  139.29   10.50
   3   0  -8  124.49   11.20
  -3   0   8  120.69   12.10
  -2   0   8  997.30   22.70
   2   0  -8 1009.30   22.60
  -2   0   8 1031.70   24.60
   2   0  -8 1001.00   24.50
   1   0  -8  686.23   17.50
  -1   0   8  704.83   17.40
  -1   0   8  739.33   16.30
  -1   0   8  685.43   15.70
   0   0   8   26.30    3.10
   0   0   8   31.40    3.80
   0   0  -8   29.30    3.20
   0   0  -8   30.70    3.80
   1   0   8 2457.35   44.80
   1   0   8 2173.58   45.50
  -1   0  -8 2530.35   45.10
  -1   0  -8 2532.95   46.30
   2   0   8  144.69    9.20
  -2   0  -8  134.99    6.90
  -2   0  -8  138.19    6.80
  -2   0  -8  134.39    9.30
   3   0   8   90.09    9.80
  -3   0  -8   69.69    7.40
   3   0   8   73.49    7.70
  -3   0  -8   61.59    9.40
  -4   0  -8  370.46   13.20
   4   0   8  363.36   16.50
   4   0   8  362.46   13.40
  -4   0  -8  387.36   17.10
   5   0   8   47.00    6.80
  -5   0  -8   41.90    9.10
   5   0   8   41.10    7.90
  -5   0  -8   46.70    6.50
  -6   0  -8   15.60    5.70
   6   0   8   17.50    7.10
  -6   0  -8   18.60    9.70
  -7   0  -8   31.30   10.70
   7   0   8    7.50    6.40
  -7   0  -8   17.10    6.50
   8   0   8   50.69    9.50
  -8   0  -8   58.59   13.50
   9   0   8   92.69   12.00
  -9   0  -8   74.59   15.30
   9  -1  -8   47.50   12.10
  -9  -1   8   53.39   13.30
  -9   1   8   35.20   12.00
   9   1  -8   60.49   12.50
  -8  -1   8  109.39   14.60
   8   1  -8  114.29   13.90
  -7  -1   8   56.89   11.20
   7  -1  -8   71.39   12.40
  -7   1   8   45.60   11.20
   7   1  -8   42.60   10.10
  -6  -1   8   47.40   10.00
   6  -1  -8   25.00    8.30
   6   1  -8   24.20    7.70
   6   1  -8   33.00    9.20
  -6   1   8   37.30    9.80
  -5  -1   8  622.94   22.20
   5  -1  -8  594.84   22.20
   5  -1  -8  555.94   20.60
  -5  -1   8  589.14   20.90
   5   1  -8  571.74   20.00
  -5   1   8  551.94   21.50
  -5   1   8  602.94   22.10
   5   1  -8  587.54   21.80
  -4  -1   8  113.09   11.50
  -4  -1   8  120.39    9.80
   4  -1  -8   91.19    9.20
   4  -1  -8  112.99   11.20
   4   1  -8  114.39    9.10
  -4   1   8  124.19   11.60
   4   1  -8   88.99    9.70
  -4   1   8  110.99   11.00
  -3  -1   8 1574.54   36.80
   3  -1  -8 1561.74   35.60
   3  -1  -8 1531.75   36.60
  -3  -1   8 1586.54   33.90
  -3   1   8 1609.24   37.00
   3   1  -8 1611.44   33.70
  -3   1   8 1575.34   36.20
   3   1  -8 1607.14   37.10
   2  -1  -8   34.30    6.30
  -2  -1   8   31.30    5.80
  -2  -1   8   40.90    4.30
   2   1  -8   31.40    3.80
  -2   1   8   41.50    6.30
  -2   1   8   23.50    4.90
   2   1  -8   23.70    6.00
  -1  -1   8  377.46    8.80
  -1  -1   8  358.16   12.30
   1  -1  -8  379.36   11.70
  -1  -1   8  345.37   10.80
   1  -1  -8  389.56   11.70
  -1   1   8  391.06   11.60
   1   1  -8  382.16   12.80
  -1   1   8  378.96   11.50
   0  -1  -8    3.80    2.30
   0  -1  -8    4.90    2.80
   0  -1   8    4.20    2.90
   0  -1   8    6.30    2.00
   0   1   8    4.50    3.00
   0   1  -8    3.80    3.40
   0   1   8    4.80    2.40
   1  -1   8  213.68    8.80
  -1  -1  -8  226.08    9.60
  -1  -1  -8  227.08    6.80
   1  -1   8  230.48    8.10
   1   1   8  223.98    6.20
  -1   1  -8  217.18    9.00
  -1   1  -8  233.28    8.10
   1   1   8  228.28    9.60
  -2  -1  -8 1065.79   20.50
   2  -1   8 1073.69   24.70
  -2  -1  -8 1018.80   25.90
  -2  -1  -8 1040.80   21.60
  -2   1  -8 1069.79   24.80
   2   1   8 1083.69   26.30
  -3  -1  -8  501.45   19.20
   3  -1   8  521.35   17.80
  -3  -1  -8  515.85   13.20
   3  -1   8  501.65   16.60
   3   1   8  505.05   18.40
   3   1   8  501.05   13.20
  -3   1  -8  500.75   18.40
   4  -1   8 3051.59   61.09
   4  -1   8 3075.09   63.19
  -4   1  -8 3026.90   63.09
   4   1   8 3046.40   57.69
   4   1   8 3071.89   64.19
  -5  -1  -8   19.10    4.70
  -5  -1  -8   21.20    8.10
   5  -1   8   21.80    6.90
   5  -1   8   23.20    6.10
  -5   1  -8   32.10    8.50
   5   1   8   26.60    5.20
   5   1   8   26.30    8.30
   6  -1   8  215.58   14.30
  -6  -1  -8  208.18   11.90
  -6  -1  -8  195.08   17.10
  -6   1  -8  215.88   17.70
   6   1   8  203.18   12.20
  -7  -1  -8   16.70    7.30
  -7  -1  -8    2.70   10.00
   7  -1   8   11.40    7.70
  -7   1  -8    4.80    9.70
   7   1   8    7.40    6.00
   8  -1   8   46.70   10.40
  -8  -1  -8   51.69   12.70
  -8   1  -8   62.69   13.80
   8   1   8   58.79    9.10
   9  -1   8   60.09   11.50
  -9  -1  -8   38.40   11.70
   9   1   8   64.09   10.20
  -9   1  -8   52.79   13.80
   9  -2  -8   55.39   13.50
  -9  -2   8   33.20   12.20
  -9   2   8   46.10   13.30
   9   2  -8   33.40   10.40
   8  -2  -8  285.17   21.00
  -8  -2   8  267.57   20.70
  -8   2   8  310.47   22.20
   8   2  -8  284.37   19.60
  -7  -2   8   76.89   12.20
   7  -2  -8   95.69   13.50
  -7   2   8   94.39   13.50
   7   2  -8   93.39   13.00
   6  -2  -8  149.39   14.20
  -6  -2   8  144.79   14.30
   6   2  -8  155.28   12.90
   6   2  -8  151.88   14.80
  -6   2   8  167.28   15.80
   5  -2  -8    3.20    6.30
  -5  -2   8    8.20    6.90
   5  -2  -8    8.70    5.60
  -5  -2   8    5.20    6.20
   5   2  -8    3.00    7.00
   5   2  -8   13.10    5.80
  -5   2   8   16.60    7.30
  -5   2   8    7.20    6.60
   4  -2  -8   37.60    7.80
  -4  -2   8   50.79    7.10
  -4  -2   8   55.39    8.60
   4  -2  -8   43.60    7.10
   4   2  -8   37.60    7.60
   4   2  -8   42.30    6.00
  -4   2   8   44.10    7.70
  -3  -2   8   19.30    5.30
   3  -2  -8    6.30    6.10
   3  -2  -8   12.60    5.70
  -3  -2   8   13.80    7.10
   3   2  -8   17.80    7.80
  -3   2   8   13.40    7.10
  -3   2   8   11.20    6.50
   2  -2  -8 1937.41   41.00
  -2  -2   8 1939.51   42.10
  -2  -2   8 1910.61   36.10
  -2   2   8 1942.71   41.00
   2   2  -8 1949.90   42.00
   2   2  -8 1896.01   35.90
  -2   2   8 1929.81   40.90
  -2   2   8 1936.01   41.70
   1  -2  -8  420.46   12.70
  -1  -2   8  386.26   14.00
   1  -2  -8  425.46   13.90
  -1   2   8  411.76   13.70
  -1   2   8  383.26   12.50
   1   2  -8  441.76   15.30
   0  -2  -8 1503.45   29.30
   0  -2   8 1576.64   26.90
   0  -2   8 1533.75   33.30
   0  -2  -8 1530.35   32.90
   0   2  -8 1499.65   33.50
   0   2   8 1569.84   33.00
   0   2   8 1513.15   29.40
   0   2  -8 1509.15   26.90
  -1  -2  -8  225.98    5.20
   1  -2   8  234.78    8.10
  -1  -2  -8  224.18   10.60
   1   2   8  235.78    5.40
  -1   2  -8  222.08    8.20
   1   2   8  235.78   11.20
  -1   2  -8  247.28   11.30
  -1   2  -8  232.18   11.10
   2  -2   8  213.48   10.40
  -2  -2  -8  209.38   12.60
  -2   2  -8  211.58   11.20
  -2   2  -8  199.68   11.70
   2   2   8  202.88   12.40
  -2   2  -8  201.08   12.20
  -3  -2  -8 2404.46   52.49
   3  -2   8 2488.85   50.69
  -3  -2  -8 2494.65   43.70
   3  -2   8 2477.15   51.69
  -3   2  -8 2474.15   50.79
   3   2   8 2440.06   52.59
  -3   2  -8 2481.05   51.49
   3   2   8 2452.95   44.30
  -4  -2  -8   17.00    6.90
  -4  -2  -8   19.80    3.70
   4  -2   8   15.60    5.50
   4  -2   8   23.70    6.40
  -4   2  -8   16.40    5.40
   4   2   8   15.20    3.40
  -4   2  -8   21.50    7.00
   5  -2   8   18.90    7.50
  -5  -2  -8   22.10    8.40
   5  -2   8   18.50    6.70
  -5  -2  -8   20.90    4.80
  -5   2  -8   19.50    7.90
   5   2   8   23.30    4.60
   5   2   8   31.50    9.70
  -5   2  -8   22.30    7.80
  -6  -2  -8   21.60    5.90
  -6  -2  -8   16.40    9.30
   6  -2   8   42.90    9.40
   6   2   8   24.20    5.70
  -6   2  -8   19.80    8.30
  -6   2  -8   27.40   10.40
  -7  -2  -8   70.79   13.40
   7  -2   8   74.09   11.30
   7   2   8   87.09    9.20
  -7   2  -8  111.59   15.40
  -8  -2  -8    6.10    6.20
   8  -2   8   38.00   10.20
  -8  -2  -8   39.30   11.60
  -8   2  -8    9.00   10.40
   8   2   8   23.80    6.80
  -9  -2  -8   34.40   11.80
   9  -2   8   49.10   11.40
   9   2   8   37.60    8.20
  -9   2  -8   48.70   13.60
   9  -3  -8   22.40   11.20
  -9  -3   8   34.00   11.40
  -9   3   8   31.50   13.00
   9   3  -8   53.79   11.60
  -8  -3   8    2.60    9.30
   8  -3  -8   10.90    9.60
  -8   3   8   10.50   10.70
   8   3  -8   -0.40    7.80
  -7  -3   8    6.30    9.00
   7  -3  -8    2.00    8.50
  -7   3   8    0.60    8.60
   7   3  -8    0.10    8.50
  -6  -3   8  131.99   14.20
   6  -3  -8  107.09   13.30
   6   3  -8  103.39   12.80
  -6   3   8  105.59   13.90
   6   3  -8   99.59   10.90
  -5  -3   8  741.53   25.50
  -5  -3   8  691.43   22.80
   5  -3  -8  689.13   25.70
   5   3  -8  695.53   24.80
  -5   3   8  706.93   26.00
   5   3  -8  706.93   22.10
   4  -3  -8  395.36   17.30
  -4  -3   8  386.06   17.40
  -4  -3   8  415.56   15.10
   4  -3  -8  378.56   17.60
  -4   3   8  403.36   18.30
   4   3  -8  398.06   14.20
  -4   3   8  459.05   18.60
   4   3  -8  391.26   17.60
   3  -3  -8    0.50    5.70
  -3  -3   8    5.40    5.80
  -3  -3   8   -3.30    3.80
   3   3  -8    0.70    6.50
  -3   3   8   -3.80    5.20
   3   3  -8    1.20    3.40
  -3   3   8    4.90    5.30
  -3   3   8   -0.20    5.70
  -2  -3   8 1326.67   32.80
  -2  -3   8 1300.77   25.50
   2  -3  -8 1310.87   31.40
  -2   3   8 1282.07   31.20
   2   3  -8 1333.37   33.20
  -2   3   8 1261.27   32.30
  -2   3   8 1350.36   32.10
   2   3  -8 1305.57   25.40
   1  -3  -8  291.77   13.60
   1  -3  -8  260.67   11.50
  -1  -3   8  269.67   13.30
   1   3  -8  266.57   14.90
  -1   3   8  256.77   11.70
  -1   3   8  270.87   13.30
   0  -3  -8  183.38    8.20
   0  -3  -8  187.28   11.90
   0  -3   8  195.68   12.00
   0   3  -8  193.78    5.50
   0   3  -8  182.88    5.10
   0   3   8  191.08    8.60
   0   3   8  184.88   11.20
   0   3  -8  181.48   11.90
  -1  -3  -8 3188.28   63.49
  -1  -3  -8 3153.08   55.49
   1  -3   8 3138.09   57.79
  -1   3  -8 3236.18   57.99
   1   3   8 3132.59   55.39
   1   3   8 3235.78   63.59
  -1   3  -8 3266.07   64.09
  -1   3  -8 3193.18   63.79
  -2  -3  -8  409.36   17.10
   2  -3   8  405.76   13.60
   2   3   8  421.76   17.40
  -2   3  -8  419.36   14.40
  -2   3  -8  433.36   17.00
  -2   3  -8  393.06   16.30
  -3  -3  -8  930.01   27.40
   3  -3   8  870.61   26.10
  -3   3  -8  852.81   25.50
   3   3   8  888.81   26.30
  -3   3  -8  896.61   24.30
   4  -3   8  149.79   11.20
  -4  -3  -8  140.59    6.00
   4  -3   8  134.29   11.90
  -4  -3  -8  127.19   11.60
  -4   3  -8  145.39   13.60
  -4   3  -8  129.99   11.60
   4   3   8  135.89    5.70
   4   3   8  134.39   13.00
  -5  -3  -8   10.20    3.90
   5  -3   8    6.70    6.80
   5  -3   8    8.10    7.30
  -5  -3  -8   14.80    8.40
  -5   3  -8   11.70    6.80
   5   3   8    9.90    3.70
  -5   3  -8   16.80    8.50
  -6  -3  -8   30.10   10.60
  -6  -3  -8    9.60    5.00
   6  -3   8   15.00    8.20
   6   3   8   14.50    4.80
  -6   3  -8   11.50    9.70
  -7  -3  -8  229.38   18.80
  -7  -3  -8  209.38   12.40
   7  -3   8  226.38   17.50
  -7   3  -8  252.97   20.00
   7   3   8  235.18   12.20
  -8  -3  -8   11.80    9.80
   8   3   8   18.40    5.90
  -8   3  -8   11.40   10.50
  -9  -3  -8   52.59   13.70
   9  -3   8   91.19   13.90
   9   3   8   93.49   10.40
  -9   3  -8   53.59   14.70
   9  -4  -8   45.10   12.00
  -9  -4   8   40.20   11.50
  -9   4   8   27.30   12.50
   9   4  -8   44.00   10.40
   8  -4  -8   17.40    9.90
  -8  -4   8    7.50    8.90
   8   4  -8   16.00    8.90
  -8   4   8    6.00   10.80
  -7  -4   8    0.40    8.00
   7  -4  -8    1.80    9.40
  -7   4   8   -4.50    9.90
   7   4  -8    6.20    7.90
   6  -4  -8  155.58   15.90
  -6  -4   8  157.58   14.50
   6   4  -8  125.29   12.70
  -6   4   8  116.09   14.70
   6   4  -8  141.89   15.10
  -5  -4   8  281.37   17.20
   5  -4  -8  296.47   18.20
  -5  -4   8  260.67   14.70
   5   4  -8  255.27   17.10
  -5   4   8  293.97   18.30
   5   4  -8  271.87   13.90
   4  -4  -8  120.79   12.50
  -4  -4   8  140.59   12.70
  -4  -4   8  138.09    9.90
  -4   4   8  160.68   12.90
   4   4  -8  150.98   13.50
   4   4  -8  161.08    9.70
  -4   4   8  123.29   13.20
  -3  -4   8   83.79    9.90
  -3  -4   8   66.79    6.50
  -3   4   8   64.49    9.40
  -3   4   8   71.39    8.70
  -3   4   8   63.49    8.80
   3   4  -8   80.59    9.80
   2  -4  -8 5790.62  109.09
  -2  -4   8 5611.84  110.39
  -2  -4   8 5909.01  101.99
   2   4  -8 5953.80  102.19
   2   4  -8 5979.40  111.59
  -2   4   8 5985.20  111.89
  -2   4   8 5838.02  110.49
  -2   4   8 6053.99  109.39
   1  -4  -8 6722.53  122.09
  -1  -4   8 6574.14  122.49
   1  -4  -8 6537.25  118.99
   1   4  -8 6638.04  123.29
   1   4  -8 6688.13  112.59
  -1   4   8 6439.56  118.49
   1   4  -8 6598.84  112.39
  -1   4   8 6688.53  121.99
   0  -4  -8  537.05   18.60
   0  -4  -8  525.35   14.90
   0  -4   8  555.04   19.60
   0   4  -8  525.85   12.20
   0   4   8  509.65   18.30
   0   4  -8  527.45   12.00
   0   4  -8  528.55   19.70
   0   4   8  516.75   14.90
   1  -4   8  432.56   12.30
  -1  -4  -8  420.56   17.10
  -1   4  -8  404.36   16.60
   1   4   8  435.86   17.20
  -1   4  -8  411.36   17.70
  -1   4  -8  435.76   12.50
   1   4   8  417.96   11.20
   1   4   8  410.16   11.00
  -2  -4  -8 2119.89   47.10
   2  -4   8 2122.39   42.70
   2   4   8 2052.69   36.30
   2   4   8 2017.90   36.20
  -2   4  -8 2057.09   42.50
   2   4   8 2071.79   46.70
  -2   4  -8 2093.49   47.40
  -3  -4  -8   28.90    7.40
   3  -4   8   39.40    6.20
   3  -4   8   34.20    7.60
  -3   4  -8   42.60    7.20
   3   4   8   38.60    7.60
  -3   4  -8   32.20    7.20
   4  -4   8  224.98   13.60
  -4  -4  -8  237.68   16.00
  -4  -4  -8  215.98    6.40
   4  -4   8  223.88   15.30
  -4   4  -8  252.87   14.90
  -4   4  -8  229.88   14.90
   4   4   8  223.48   16.00
  -5  -4  -8  163.58    7.70
  -5  -4  -8  172.28   16.20
   5  -4   8  187.48   15.40
   5   4   8  166.98    7.60
  -5   4  -8  197.08   15.90
   6  -4   8  145.49   15.50
  -6  -4  -8  139.69    9.00
  -6  -4  -8  161.38   15.60
  -6   4  -8  157.88   16.60
   6   4   8  145.19    8.50
  -7  -4  -8   34.80    6.50
  -7  -4  -8   28.90   11.60
   7  -4   8   17.90   10.00
   7   4   8   27.60    5.40
  -7   4  -8   27.40   10.60
  -8  -4  -8   42.70   11.40
   8  -4   8   43.40   11.40
  -8  -4  -8   27.30    7.70
   8   4   8   49.50    6.80
  -8   4  -8   24.80   10.80
   8  -5  -8    8.40    8.30
  -8  -5   8   23.00    9.50
  -8   5   8   17.20   11.10
   8   5  -8   11.30    8.80
   7  -5  -8    0.80    7.70
  -7  -5   8    7.40    8.20
   7   5  -8   -1.60    7.40
  -7   5   8  -10.20    9.00
  -6  -5   8    7.80    7.20
   6  -5  -8    8.50    8.00
  -6   5   8   -0.80    8.60
   6   5  -8    7.80    8.10
   6   5  -8   11.30    6.80
   5  -5  -8    5.70    7.40
  -5  -5   8    5.40    6.30
   5   5  -8    2.00    5.90
  -5   5   8    3.90    8.70
   5   5  -8    9.40    9.00
  -4  -5   8   31.10    8.90
   4  -5  -8   31.00    8.10
  -4  -5   8   36.60    6.70
   4   5  -8   35.30    6.40
   4   5  -8   44.70    9.70
  -4   5   8   33.40    9.10
  -3  -5   8  186.98   13.50
   3  -5  -8  185.68   13.00
  -3  -5   8  195.88    9.20
  -3   5   8  202.58   13.70
  -3   5   8  192.18   14.10
   3   5  -8  204.28   14.70
   3   5  -8  180.58    9.20
  -3   5   8  193.38   13.50
  -2  -5   8   21.60    3.40
   2  -5  -8   20.00    5.70
  -2   5   8   18.70    6.10
  -2   5   8   21.30    7.50
  -2   5   8   29.50    6.80
   2   5  -8   26.10    7.60
   2   5  -8   26.00    4.00
  -1  -5   8  417.66   17.50
   1  -5  -8  398.96   15.20
   1  -5  -8  407.26   17.10
  -1   5   8  406.66   15.00
   1   5  -8  400.46   18.30
   1   5  -8  407.56   10.80
   1   5  -8  407.96   10.80
   0  -5  -8   66.79    7.10
   0  -5  -8   62.09    8.10
   0   5  -8   76.29   11.40
   0   5  -8   67.19    9.70
   0   5   8   75.09    9.20
   0   5  -8   55.19    5.00
   0   5   8   58.79    6.10
   0   5  -8   48.90    5.00
  -1  -5  -8   21.90    6.40
  -1   5  -8   33.60    4.80
  -1   5  -8   34.60    4.50
   1   5   8   32.70    4.60
  -1   5  -8   34.50    7.40
   1   5   8   28.00    4.20
   1   5   8   23.70    8.50
  -1   5  -8   21.70    7.50
  -2  -5  -8   41.50    7.60
   2  -5   8   32.70    5.40
  -2   5  -8   48.50    8.10
   2   5   8   41.30    8.30
  -2   5  -8   40.10    8.20
   2   5   8   49.20    4.90
  -2   5  -8   41.10    6.30
   2   5   8   44.80    4.60
  -3  -5  -8   32.90    8.10
   3  -5   8   48.80    7.20
   3   5   8   39.30    8.60
   3   5   8   49.60    3.60
  -3   5  -8   52.39    8.00
   4  -5   8   70.19    9.20
   4  -5   8   97.49   12.80
  -4  -5  -8   89.89   11.90
   4   5   8   96.59    4.50
  -4   5  -8  105.59   11.40
  -5  -5  -8  239.58   17.70
   5  -5   8  254.17   18.70
  -5  -5  -8  236.28    7.90
   5   5   8  225.28    7.90
  -5   5  -8  251.07   17.40
  -6  -5  -8  145.19    7.80
  -6  -5  -8  160.78   17.40
   6  -5   8  163.58   17.50
   6   5   8  155.18    7.90
  -6   5  -8  158.08   16.40
   7  -5   8   62.19   12.70
  -7  -5  -8   63.39    7.00
  -7  -5  -8   59.19   12.70
   7   5   8   53.49    5.90
  -7   5  -8   49.50   13.90
  -8  -5  -8    0.10    5.50
  -8  -5  -8   19.90   10.10
   8  -5   8   30.00   11.60
   8   5   8   19.30    4.80
  -8   5  -8   -1.10   10.30
   8  -6  -8   42.50   12.00
  -8  -6   8   42.70   10.10
  -8   6   8   33.40   13.40
   8   6  -8   44.10   11.10
  -7  -6   8   14.20    7.80
   7  -6  -8   -2.60    7.40
   7   6  -8    6.40    7.90
  -7   6   8    0.30    9.50
  -6  -6   8  306.87   17.70
   6  -6  -8  304.77   20.60
   6   6  -8  302.87   19.70
  -6   6   8  319.17   21.90
   6   6  -8  251.17   15.70
   5  -6  -8   12.20    8.20
   5   6  -8   24.00    9.20
  -5   6   8    8.30    9.70
   5   6  -8    5.10    5.90
   4  -6  -8    4.10    7.20
  -4  -6   8    1.80    4.90
  -4   6   8   -2.60    7.80
   4   6  -8    8.50    8.80
   4   6  -8   -6.80    4.60
   3  -6  -8   -2.60    6.20
  -3  -6   8    0.80    6.40
  -3  -6   8    0.00    4.00
   3   6  -8    3.20    4.40
   3   6  -8    3.70    8.30
  -3   6   8    3.50    8.20
  -2  -6   8   71.79    6.60
  -2  -6   8   74.29    9.90
   2  -6  -8   99.19   11.00
   2   6  -8   71.79    9.90
  -2   6   8   65.49    9.00
   2   6  -8   84.89   11.30
  -2   6   8   57.19   10.00
   1  -6  -8  168.98   11.60
   1   6  -8  173.48    8.10
   1   6  -8  171.38   14.60
  -1   6   8  157.68   12.50
   1   6  -8  184.68    8.20
  -1   6   8  164.18   11.20
   0  -6  -8   40.70    8.30
   0  -6  -8   37.80    6.50
   0   6   8   41.50    8.00
   0   6  -8   38.10    8.80
   0   6  -8   35.30    8.30
   0   6   8   25.40    5.60
   0   6  -8   34.10    4.90
  -1  -6  -8   15.10    7.10
   1   6   8   31.20    5.50
   1   6   8   34.30    5.30
   1   6   8   21.30    6.90
  -1   6  -8   30.60    5.40
  -1   6  -8   22.30    8.50
  -1   6  -8   30.30    5.10
  -2  -6  -8    8.10    7.30
  -2   6  -8   10.10    4.50
   2   6   8    8.70    3.70
  -2   6  -8   11.50    8.20
   2   6   8    8.00    4.30
   2   6   8    3.90   10.40
  -2   6  -8   -1.30    4.80
  -3  -6  -8   70.19   11.20
   3  -6   8   71.19    8.70
   3   6   8   71.49    6.20
  -3   6  -8   56.49    9.50
   3   6   8   64.69    5.40
  -3   6  -8   74.09   12.20
   4  -6   8   -3.80    4.10
  -4  -6  -8   -8.70    7.20
   4  -6   8   -5.60    8.00
  -4   6  -8    2.20    7.10
   4   6   8   -1.30    2.80
   4   6   8    3.40    2.60
   5  -6   8  431.56   24.00
  -5  -6  -8  390.36   22.10
   5   6   8  391.96   10.30
   5   6   8  387.26   10.40
  -5   6  -8  422.06   21.50
   6  -6   8   52.39   11.40
  -6   6  -8   36.10   11.20
   6   6   8   65.29    5.30
   7  -6   8  168.88   19.50
  -7  -6  -8  146.09   16.90
   7   6   8  162.38    7.70
  -7   6  -8  132.59   16.20
  -7  -7   8  150.68   15.00
   7  -7  -8  117.39   16.90
  -7   7   8   88.19   15.20
   7   7  -8  137.09   17.60
  -6  -7   8   24.60    7.70
   6  -7  -8   16.70    9.10
  -6   7   8   32.00   11.10
   6   7  -8   29.00    9.70
  -5  -7   8   11.10    5.90
   5  -7  -8    8.20   13.00
   5   7  -8   -0.80    8.90
  -5   7   8   -1.50    8.80
  -4  -7   8  167.58   12.00
   4  -7  -8  153.28   15.50
   4   7  -8  132.49   10.90
  -4   7   8  165.38   17.50
   4   7  -8  165.38   16.60
   3  -7  -8    9.20    7.40
  -3  -7   8   -0.90    4.20
   3   7  -8    4.10    4.80
  -3   7   8   -1.10    8.10
   3   7  -8   -2.20    8.60
  -2  -7   8  128.39    8.50
   2  -7  -8  113.09   11.90
  -2   7   8  129.79   14.40
   2   7  -8  147.89   15.80
  -2   7   8  142.89   13.10
   2   7  -8  115.69    8.90
   1  -7  -8   72.19    9.90
  -1   7   8   69.19   10.80
   1   7  -8   61.59   11.20
  -1   7   8   91.09   11.60
   1   7  -8   81.29    7.60
   1   7  -8   84.09    7.80
   0  -7  -8  135.39   13.50
   0   7   8  132.49   10.60
   0   7  -8  115.79    8.50
   0   7   8  123.79   10.90
   0   7  -8  136.59   14.80
   0   7  -8  124.09    9.00
  -1  -7  -8  325.57   17.90
  -1   7  -8  304.27   12.90
   1   7   8  296.57   13.80
  -1   7  -8  296.27   13.40
  -1   7  -8  285.67   18.90
   1   7   8  314.57   13.30
  -2  -7  -8  101.59   12.30
  -2   7  -8   97.29    9.50
   2   7   8   91.09    8.20
  -2   7  -8   96.89    9.80
  -2   7  -8  112.69   14.40
   2   7   8  103.79    9.30
  -3  -7  -8   92.69   12.20
  -3   7  -8  102.69   10.10
   3   7   8  117.39    8.20
  -3   7  -8  120.79   12.60
  -3   7  -8   86.99   13.40
  -4  -7  -8  217.08   17.90
  -4   7  -8  235.48   18.30
   4   7   8  210.78    8.10
   4   7   8  219.18    8.50
  -4   7  -8  199.18   15.80
  -5  -7  -8   84.99   12.80
   5  -7   8   75.49   13.40
   5   7   8   88.49    5.10
  -5   7  -8   72.79   11.80
   5   7   8   86.79    5.10
   6  -7   8   35.40   11.90
  -6  -7  -8   31.10   10.20
  -6   7  -8   32.20   11.20
  -7  -7  -8   58.59   12.60
   7  -7   8   43.70   12.60
  -7   7  -8   22.90   11.50
   6  -8  -8   17.30   10.50
  -6  -8   8   35.60    9.00
  -6   8   8   10.80   10.70
   5  -8  -8   18.10    9.70
  -5  -8   8   33.40    7.90
   5   8  -8    4.10    9.10
  -5   8   8   15.10   10.00
   5   8  -8    4.30    6.70
  -4  -8   8   65.49    8.30
   4  -8  -8   68.09   11.90
   4   8  -8   37.40    7.40
  -4   8   8   38.50   11.80
   4   8  -8   64.59   12.30
   3  -8  -8   -1.40    7.10
  -3  -8   8   14.70    5.30
   3   8  -8   20.10    9.90
   3   8  -8    9.40    5.70
  -3   8   8   20.20    9.70
   2  -8  -8   85.19   11.40
   2   8  -8   77.29    7.80
  -2   8   8   63.89   12.00
   2   8  -8   77.49   13.40
   2   8  -8   68.29    7.60
  -1   8   8  569.84   22.20
   1   8  -8  602.24   27.00
  -1   8   8  528.55   24.90
   1   8  -8  545.95   17.40
   1   8  -8  567.14   18.00
   0  -8  -8   41.90    9.80
   0   8  -8   47.50   11.20
   0   8   8   50.49    7.90
   0   8  -8   29.20    6.30
   0   8   8   42.10    8.30
   0   8  -8   42.00    6.30
  -1  -8  -8  246.38   17.10
  -1   8  -8  259.37   12.90
  -1   8  -8  264.67   19.70
  -1   8  -8  253.77   13.50
   1   8   8  260.17   13.60
   1   8   8  243.58   14.30
  -2  -8  -8  104.49   12.90
   2   8   8   91.59    9.50
   2   8   8   93.19    9.30
  -2   8  -8   85.39    9.70
  -2   8  -8   84.79   13.80
  -3  -8  -8    4.20    8.00
  -3   8  -8    3.90    6.70
   3   8   8    7.40    4.00
  -3   8  -8   -2.80    9.70
  -3   8  -8    7.50    5.50
   3   8   8    1.20    4.90
  -4  -8  -8  249.08   19.70
   4   8   8  281.87   13.50
   4   8   8  268.17   10.50
  -4   8  -8  287.37   18.20
  -4   8  -8  288.57   21.70
  -5  -8  -8  144.59   16.30
   5   8   8  132.59    6.10
  -5   8  -8  148.49   15.90
   5   8   8  125.59    5.90
  -5   8  -8  133.99   17.80
  -6  -8  -8   93.49   14.90
  -6   8  -8   73.99   13.30
  -5  -9   8   -0.60    5.80
   5  -9  -8   -6.70    7.70
   5   9  -8   -6.20    9.00
  -5   9   8  -13.50    9.10
  -4  -9   8    8.50    5.90
   4  -9  -8    8.70    8.70
  -4   9   8   11.10    9.60
   3  -9  -8  107.69   14.50
   3   9  -8   89.19    9.20
  -3   9   8   68.09   13.20
   3   9  -8   69.69   12.90
   2  -9  -8  108.69   13.20
   2   9  -8  109.09   10.00
   2   9  -8  132.49   10.30
   2   9  -8  144.59   17.40
   1   9  -8  400.26   15.40
   1   9  -8  402.06   24.50
  -1   9   8  415.06   23.40
  -1   9   8  403.46   20.10
   1   9  -8  394.46   16.00
   0   9  -8   13.90    6.20
   0   9  -8   33.60   12.30
   0   9   8   25.70    8.10
   0   9  -8   42.90    6.40
  -1  -9  -8   10.00    8.10
  -1   9  -8   10.00    6.10
   1   9   8   -6.20    6.00
  -1   9  -8    0.70    9.00
   1   9   8   22.80    6.20
  -2  -9  -8   21.60    9.20
  -2   9  -8    2.80    9.40
  -2   9  -8   24.60    6.10
   2   9   8   19.40    7.30
   2   9   8   20.00    5.60
  -2   9  -8   22.90    7.40
  -3  -9  -8   49.60   11.00
   3   9   8   47.80    7.60
  -3   9  -8   65.89   10.70
  -3   9  -8   57.89   13.00
  -4  -9  -8    2.70    8.40
   4   9   8    8.30    4.50
  -4   9  -8    9.30   10.00
  -4   9  -8    4.40    8.00
  -5  -9  -8    7.00    9.00
  -5   9  -8   -4.40    8.10
   3 -10  -8    4.40    8.60
   3  10  -8    5.90   10.20
   3  10  -8    3.60    6.70
  -3  10   8    3.10    9.30
   2  10  -8    3.40   10.60
   2  10  -8   11.70    5.90
  -2  10   8    9.90    9.80
   2  10  -8   21.70    7.30
  -2  10   8   36.40   11.70
  -1  10   8   16.50    9.90
   1  10  -8   24.10    5.70
   1  10  -8    0.80    9.50
  -1  10   8   14.00    8.10
   0  10  -8    5.70    9.70
   0  10  -8   43.60    6.40
   0  10   8    5.20    7.30
   0  10   8   23.10    9.70
   0  10  -8    8.00    6.50
  -1 -10  -8  148.19   16.40
  -1  10  -8  150.58   17.80
   1  10   8  135.09   14.20
  -1  10  -8  137.59   12.80
  -2 -10  -8   24.60    9.80
   2  10   8   14.60    7.80
  -2  10  -8    6.20    7.30
  -2  10  -8   12.80   10.80
  -3 -10  -8  161.08   17.70
  -3  10  -8  134.39   14.80
  -3  10  -8  151.38   18.20
   3  10   8  130.69   11.50
  -9   0   9   10.70   10.70
   9   0  -9    0.20    8.50
  -8   0   9    7.10    9.70
  -7   0   9    4.20    9.00
   7   0  -9    5.00    7.80
  -6   0   9    5.10    7.90
   6   0  -9    1.80    9.90
   6   0  -9   -3.00    7.10
  -5   0   9    6.80    6.30
   5   0  -9    6.90    6.40
  -5   0   9    0.80    6.40
   5   0  -9    3.10    5.00
  -4   0   9    8.00    6.70
  -4   0   9   -0.10    5.40
   4   0  -9   -3.70    6.10
   4   0  -9    3.60    4.60
   3   0  -9   -2.20    4.60
  -3   0   9    4.30    6.90
  -3   0   9    0.30    5.40
   3   0  -9   -1.50    6.60
  -2   0   9   -0.80    3.70
   2   0  -9    3.20    3.60
  -2   0   9    3.10    4.90
   2   0  -9   -6.90    4.70
  -1   0   9    0.00    2.20
   1   0  -9   -0.40    3.50
   0   0   9   -0.80    2.60
   0   0   9   -0.20    2.10
   0   0  -9    0.50    2.80
   0   0  -9   -0.80    2.20
   1   0   9    1.30    2.30
  -1   0  -9   -1.00    3.30
  -1   0  -9    0.00    2.70
   1   0   9   -0.80    2.70
  -2   0  -9   -0.40    5.60
  -2   0  -9   -6.50    3.40
   2   0   9    0.20    5.50
  -2   0  -9   -1.70    3.20
   3   0   9   -1.00    6.50
  -3   0  -9    4.00    5.20
   3   0   9    3.70    4.30
  -3   0  -9   -3.70    6.80
   4   0   9    3.70    5.70
  -4   0  -9   -2.40    7.10
  -4   0  -9   -1.00    3.60
   4   0   9   -1.50    3.80
   5   0   9   -2.20    4.30
  -5   0  -9    2.80    4.30
  -5   0  -9    2.00    6.50
   5   0   9   -3.60    6.00
   6   0   9   -0.20    5.40
  -6   0  -9    4.80    5.20
  -6   0  -9    4.50    9.00
  -7   0  -9    0.40    9.70
   7   0   9    5.50    6.40
  -7   0  -9   11.70    6.00
   8   0   9   -0.30    6.30
  -8   0  -9    3.70   10.50
   9   0   9   -0.50    6.70
  -9   0  -9    8.10   10.80
  -9  -1   9    0.60    9.80
   9  -1  -9    3.50    9.20
  -9   1   9    0.10   10.40
   9   1  -9   21.20   10.00
   8  -1  -9   53.19   11.90
  -8  -1   9   41.50   11.60
   8   1  -9   45.50   11.50
  -7  -1   9   59.59   12.10
   7  -1  -9   65.99   11.50
   7   1  -9   73.19   12.10
  -7   1   9   37.80   10.60
   6  -1  -9  343.57   19.40
  -6  -1   9  349.77   18.40
   6   1  -9  316.07   16.70
   6   1  -9  334.37   18.90
  -6   1   9  330.97   19.20
   5  -1  -9  173.48   12.20
   5  -1  -9  155.48   13.30
  -5  -1   9  156.88   13.40
  -5  -1   9  167.58   12.40
   5   1  -9  167.98   13.30
  -5   1   9  180.08   13.50
   5   1  -9  166.68   11.40
  -5   1   9  175.78   13.10
   4  -1  -9    5.10    4.90
  -4  -1   9   -3.40    4.90
  -4  -1   9    0.80    6.20
   4   1  -9    2.00    6.20
  -4   1   9    2.60    6.20
  -4   1   9    5.30    5.50
   4   1  -9    2.00    4.40
  -3  -1   9 3531.95   65.39
  -3  -1   9 3377.26   68.49
   3  -1  -9 3463.15   68.89
   3  -1  -9 3409.16   67.39
   3   1  -9 3400.86   68.79
  -3   1   9 3504.95   68.89
   3   1  -9 3481.75   65.09
  -3   1   9 3568.44   68.29
   2  -1  -9 1133.29   27.50
  -2  -1   9 1121.29   24.00
  -2  -1   9 1134.79   28.00
   2   1  -9 1085.29   23.70
  -2   1   9 1162.18   27.90
   2   1  -9 1190.38   28.60
  -2   1   9 1133.49   27.10
  -2   1   9 1166.68   26.50
  -1  -1   9   46.70    3.60
   1  -1  -9   58.99    5.80
   1  -1  -9   40.20    4.70
  -1  -1   9   68.69    7.10
  -1  -1   9   53.49    3.80
  -1   1   9   54.99    5.60
  -1   1   9   48.30    6.00
   1   1  -9   51.89    6.10
   0  -1   9 1267.67   24.50
   0  -1  -9 1290.67   27.60
   0  -1  -9 1308.57   25.90
   0   1   9 1273.67   25.60
   0   1  -9 1277.37   24.50
   0   1  -9 1250.17   28.10
   1  -1   9  965.40   21.10
  -1  -1  -9  990.50   23.40
  -1  -1  -9  965.20   19.20
  -1   1  -9  949.31   22.70
  -1   1  -9  972.30   21.10
   1   1   9  946.31   19.20
   1   1   9  974.20   23.20
  -2  -1  -9  479.75   17.20
  -2  -1  -9  490.95   11.40
  -2  -1  -9  494.75   11.60
  -2   1  -9  496.35   16.00
  -2   1  -9  477.15   15.30
   2   1   9  488.65   16.80
  -3  -1  -9  205.38   13.90
  -3  -1  -9  203.88    8.00
   3  -1   9  192.98   12.10
   3  -1   9  196.48   11.20
   3   1   9  196.58    8.10
   3   1   9  207.68   13.80
  -3   1  -9  232.98   13.60
   4  -1   9    3.40    5.50
  -4  -1  -9    5.00    6.50
  -4  -1  -9    0.00    3.40
   4  -1   9   -2.40    4.10
  -4   1  -9   -4.70    6.10
   4   1   9    2.50    3.40
   4   1   9   -3.90    5.70
  -5  -1  -9   -0.30    7.30
  -5  -1  -9    0.00    3.60
   5  -1   9    3.30    6.20
   5  -1   9   -2.20    4.90
   5   1   9    5.70    4.30
  -5   1  -9    3.40    7.60
   5   1   9   -0.70    6.30
  -6  -1  -9  155.08   15.10
  -6  -1  -9  143.79   10.30
   6  -1   9  147.49   12.90
   6   1   9  143.59   10.90
  -6   1  -9  164.98   16.80
   7  -1   9   15.70    7.60
  -7  -1  -9   20.30   10.40
  -7   1  -9   21.70   10.60
   7   1   9   16.40    6.60
  -8  -1  -9   13.30   10.60
   8  -1   9   10.90    7.60
  -8   1  -9   16.10   10.70
   8   1   9   21.50    7.20
  -9  -1  -9    9.90   10.60
   9  -1   9    7.30    8.10
   9   1   9   -5.70    5.80
  -9   1  -9    4.50   11.10
  -9  -2   9  446.26   26.20
   9  -2  -9  514.85   28.00
   9   2  -9  485.55   26.50
  -9   2   9  454.85   27.60
   8  -2  -9  503.05   26.10
  -8  -2   9  459.15   24.70
   8   2  -9  462.95   24.20
  -8   2   9  464.55   25.70
   7  -2  -9  202.48   17.40
  -7  -2   9  243.08   17.90
  -7   2   9  239.18   19.20
   7   2  -9  235.68   18.00
   6  -2  -9   24.20    8.80
  -6  -2   9   32.40    9.00
   6   2  -9   35.70    7.80
   6   2  -9   17.60    9.00
  -6   2   9   36.30   10.30
   5  -2  -9   35.60    8.40
   5  -2  -9   21.40    6.90
  -5  -2   9   25.40    7.10
  -5  -2   9   39.40    9.20
   5   2  -9   29.30    8.60
  -5   2   9   20.10    7.50
   5   2  -9   34.60    6.70
  -5   2   9   31.60    8.10
   4  -2  -9  262.97   13.50
   4  -2  -9  245.58   13.90
  -4  -2   9  271.97   12.40
  -4  -2   9  234.18   14.00
   4   2  -9  260.67   16.20
  -4   2   9  263.37   14.70
   4   2  -9  265.47   11.60
  -4   2   9  300.17   17.60
  -3  -2   9  722.53   23.10
   3  -2  -9  751.92   22.30
   3  -2  -9  690.73   22.30
  -3  -2   9  740.13   18.90
  -3   2   9  716.83   22.60
  -3   2   9  733.43   22.90
   3   2  -9  744.03   20.50
   3   2  -9  727.23   23.30
  -2  -2   9 1350.66   26.40
  -2  -2   9 1333.97   32.40
   2  -2  -9 1324.57   31.30
  -2   2   9 1306.47   31.30
  -2   2   9 1346.57   32.10
   2   2  -9 1352.96   33.00
  -2   2   9 1351.66   31.30
   2   2  -9 1349.07   26.20
   1  -2  -9  178.78    9.40
  -1  -2   9  199.28   11.50
   1  -2  -9  208.78   10.70
   1   2  -9  201.88   12.40
  -1   2   9  198.08   10.60
   0  -2  -9  238.68   11.10
   0  -2   9  229.88   11.20
   0  -2   9  245.08    5.90
   0  -2  -9  222.68    8.00
   0   2  -9  227.98    5.80
   0   2   9  229.78   10.50
   0   2   9  213.48    8.20
   0   2  -9  239.78   11.40
  -1  -2  -9   49.20    3.30
   1  -2   9   55.59    5.00
  -1  -2  -9   56.89    7.70
  -1   2  -9   55.69    5.20
  -1   2  -9   51.39    7.00
   1   2   9   54.29    3.60
   1   2   9   69.89    8.10
   2  -2   9  150.28    9.70
  -2  -2  -9  135.69   12.40
  -2   2  -9  150.78   11.00
   2   2   9  150.38   12.30
  -2   2  -9  151.28   10.70
  -2   2  -9  152.18   10.80
  -3  -2  -9  458.95   18.30
   3  -2   9  428.86   16.80
  -3  -2  -9  446.16    9.80
   3  -2   9  456.75   16.20
  -3   2  -9  444.56   16.90
   3   2   9  446.76   17.90
  -3   2  -9  431.36   16.50
   4  -2   9   36.10    7.20
  -4  -2  -9   40.20    4.20
  -4  -2  -9   41.50    8.50
   4  -2   9   31.00    7.10
   4   2   9   34.00    3.80
  -4   2  -9   30.70    6.50
   4   2   9   28.10    7.60
  -4   2  -9   36.50    8.00
   5  -2   9   28.00    7.80
   5  -2   9   26.80    8.20
  -5  -2  -9   37.30    5.20
  -5  -2  -9   27.60    8.90
   5   2   9   26.60    4.60
  -5   2  -9   17.60    8.00
  -5   2  -9   27.90    7.00
  -6  -2  -9  397.46   14.90
   6  -2   9  375.46   19.20
  -6  -2  -9  394.46   21.00
   6   2   9  388.06   14.60
  -6   2  -9  392.66   21.80
  -7  -2  -9   77.99   13.60
  -7  -2  -9   76.89    8.80
   7  -2   9   69.29   10.80
   7   2   9   77.39    8.60
  -7   2  -9   84.29   13.80
  -8  -2  -9    9.20   10.10
   8  -2   9   20.70    9.00
  -8  -2  -9   11.60    6.50
   8   2   9   21.00    6.60
  -8   2  -9   13.60   10.70
   9  -2   9  137.69   15.80
  -9  -2  -9  142.49   18.10
  -9   2  -9  103.79   16.70
   9   2   9  114.79   11.80
  -9  -3   9  194.38   20.00
   9  -3  -9  237.28   21.20
  -9   3   9  203.58   21.60
   9   3  -9  218.68   19.30
   8  -3  -9   12.20    9.50
  -8  -3   9    5.70    9.50
   8   3  -9   14.70    9.60
  -8   3   9    4.20    9.60
  -7  -3   9   26.60    9.90
   7  -3  -9   14.80    9.60
   7   3  -9   32.90    9.70
  -6  -3   9   95.69   11.80
   6  -3  -9  128.59   14.10
  -6   3   9  100.69   12.90
   6   3  -9  102.69   12.90
   6   3  -9  109.79   12.10
  -5  -3   9   15.30    7.00
  -5  -3   9    0.00    7.20
   5  -3  -9    7.00    7.50
   5   3  -9   16.00    8.40
   5   3  -9    5.20    5.40
  -5   3   9    5.10    7.60
  -4  -3   9  658.53   19.00
   4  -3  -9  624.24   22.30
   4  -3  -9  595.04   21.50
  -4  -3   9  573.64   24.60
  -4   3   9  635.24   23.00
   4   3  -9  622.04   18.10
   4   3  -9  634.34   22.50
  -4   3   9  612.94   22.10
  -3  -3   9 1366.76   28.70
  -3  -3   9 1350.16   34.40
   3  -3  -9 1317.67   33.60
   3   3  -9 1364.16   28.40
  -3   3   9 1370.16   33.90
   3   3  -9 1358.66   34.70
  -3   3   9 1323.17   33.50
  -3   3   9 1349.86   35.20
  -2  -3   9   41.20    3.90
   2  -3  -9   37.40    6.90
  -2  -3   9   48.40    8.30
   2   3  -9   38.40    4.20
  -2   3   9   29.60    6.40
   2   3  -9   40.40    8.90
  -2   3   9   40.10    7.90
  -2   3   9   32.10    6.70
  -1  -3   9    7.40    6.00
   1  -3  -9   -0.70    5.60
   1  -3  -9    3.00    5.30
  -1   3   9    4.80    5.40
   1   3  -9    8.40    7.00
  -1   3   9   -0.10    5.80
   0  -3  -9 2608.34   52.29
   0  -3   9 2532.35   52.59
   0  -3  -9 2520.65   47.00
   0   3   9 2454.35   47.00
   0   3  -9 2455.25   43.20
   0   3   9 2524.95   51.89
   0   3  -9 2536.75   53.29
   0   3  -9 2504.65   43.20
  -1  -3  -9 1242.78   23.40
  -1  -3  -9 1227.08   31.00
   1  -3   9 1298.37   25.90
   1   3   9 1245.48   23.40
  -1   3  -9 1259.57   31.50
  -1   3  -9 1265.57   25.90
   1   3   9 1291.67   31.60
  -1   3  -9 1281.97   31.90
   2  -3   9   11.20    4.30
  -2  -3  -9    9.60    6.90
  -2   3  -9   11.90    5.20
  -2   3  -9   16.90    6.80
   2   3   9    6.50    6.60
  -2   3  -9   16.00    6.10
  -3  -3  -9  425.26   18.10
   3  -3   9  412.06   17.70
   3   3   9  431.36   18.20
  -3   3  -9  456.65   16.50
  -3   3  -9  446.56   17.60
   4  -3   9    3.50    5.10
  -4  -3  -9    4.50    6.20
   4  -3   9    3.70    5.90
  -4  -3  -9    8.20    2.30
  -4   3  -9   14.60    6.10
  -4   3  -9    2.00    6.90
   4   3   9   -2.60    6.00
  -5  -3  -9  263.47    9.70
   5  -3   9  283.67   16.40
  -5  -3  -9  266.87   16.90
   5  -3   9  269.87   16.60
  -5   3  -9  300.17   16.30
   5   3   9  279.27    9.60
  -5   3  -9  304.47   17.80
  -6  -3  -9   -2.80    4.40
  -6  -3  -9    8.90    8.90
   6  -3   9    8.90    7.60
  -6   3  -9    5.70    8.90
   6   3   9    4.10    4.10
  -7  -3  -9   -5.00    4.60
   7  -3   9    7.40    8.50
  -7  -3  -9  -10.40    9.50
  -7   3  -9   -8.60    9.30
   7   3   9    6.40    4.60
  -8  -3  -9   -4.60    5.70
   8  -3   9   -3.00   15.10
  -8  -3  -9    9.70   10.20
  -8   3  -9    7.30   11.00
   9  -3   9   -6.80    8.10
  -9  -3  -9   -3.80    8.90
   9   3   9    5.90    5.50
  -9   3  -9  -15.30   10.40
  -8  -4   9   49.20   11.30
   8  -4  -9   62.79   12.70
  -8   4   9   68.59   14.10
   8   4  -9   59.89   12.90
   7  -4  -9    6.60    9.20
  -7  -4   9   -2.20    7.90
  -7   4   9   -2.40    9.50
   7   4  -9   -3.70    7.80
  -6  -4   9   68.99   10.30
   6  -4  -9   52.99   11.70
   6   4  -9   29.70    9.40
  -6   4   9   56.49   11.50
   6   4  -9   62.79    9.70
   5  -4  -9   -1.30    7.70
  -5  -4   9    1.00    5.90
  -5   4   9    0.60    8.20
   5   4  -9   -0.10    5.20
   5   4  -9   -2.30    7.90
   4  -4  -9   -6.30    6.20
  -4  -4   9    1.20    4.80
  -4  -4   9    1.00    7.00
   4   4  -9    5.10    4.20
  -4   4   9    7.90    6.90
  -4   4   9   -0.60    5.90
   4   4  -9   -3.70    7.00
   3  -4  -9   55.39    8.40
  -3  -4   9   52.69    5.40
  -3  -4   9   45.20    8.80
   3   4  -9   44.60    4.90
  -3   4   9   51.19    7.80
   3   4  -9   63.89    9.90
  -3   4   9   56.49    8.10
  -3   4   9   46.20    8.80
   2  -4  -9  223.58   12.20
  -2  -4   9  228.78   13.60
  -2  -4   9  224.18    6.90
   2   4  -9  235.08    7.20
  -2   4   9  234.68   13.30
  -2   4   9  231.28   16.70
  -2   4   9  235.58   12.60
   2   4  -9  245.28   14.70
  -1  -4   9 7668.73  140.99
   1  -4  -9 7565.14  139.99
   1  -4  -9 7589.74  136.79
  -1   4   9 7908.51  140.69
  -1   4   9 7662.13  136.69
   1   4  -9 7683.73  141.79
   0  -4  -9    8.70    6.10
   0  -4   9   20.80    6.50
   0  -4  -9   19.90    4.40
   0   4  -9   19.30    3.10
   0   4   9   22.80    6.60
   0   4  -9   24.60    2.70
   0   4   9   15.00    4.20
   0   4  -9   22.00    7.30
   1  -4   9  311.67    9.90
  -1  -4  -9  285.47   14.20
  -1   4  -9  308.77   14.60
   1   4   9  317.27   14.90
   1   4   9  302.97    8.80
  -1   4  -9  284.27   15.20
  -1   4  -9  304.67   10.20
   2  -4   9   32.70    5.10
  -2  -4  -9   29.50    6.90
  -2   4  -9   45.30    6.10
  -2   4  -9   30.30    7.70
  -2   4  -9   46.10    8.20
   2   4   9   29.90    7.30
   3  -4   9  521.55   17.40
  -3  -4  -9  483.25   19.90
  -3   4  -9  503.85   17.70
   3   4   9  461.55   19.20
  -3   4  -9  506.45   20.00
   4  -4   9   15.50    7.40
   4  -4   9   20.50    6.60
  -4  -4  -9   12.50    7.40
  -4   4  -9   24.70    7.60
  -4   4  -9    7.50    6.80
   5  -4   9   11.10    8.50
  -5  -4  -9   20.80    3.30
  -5  -4  -9   24.30    9.30
   5   4   9   22.00    3.20
  -5   4  -9   28.30    9.70
  -6  -4  -9  331.27   11.70
   6  -4   9  327.27   20.40
  -6  -4  -9  364.06   21.60
   6   4   9  339.07   11.10
  -6   4  -9  350.16   20.80
  -7  -4  -9  125.79    9.50
  -7  -4  -9  164.58   17.70
   7  -4   9  153.98   16.70
  -7   4  -9  175.28   18.20
   7   4   9  151.88    9.00
  -8  -4  -9   -8.70    5.30
   8  -4   9    7.20    9.10
  -8  -4  -9    0.70    8.70
   8   4   9    5.20    4.50
  -8   4  -9  -15.60    9.30
  -8  -5   9   12.00    8.70
   8  -5  -9   12.20    8.50
  -8   5   9   18.50   10.70
   8   5  -9   27.10    9.70
  -7  -5   9   24.70    8.90
   7  -5  -9   24.30    9.80
   7   5  -9   28.80   10.00
  -7   5   9   33.20   11.60
   6  -5  -9   39.20   10.80
  -6  -5   9   27.00    8.40
   6   5  -9   19.90    9.80
   6   5  -9   21.20    7.50
  -6   5   9   27.10   10.60
  -5  -5   9    9.90    6.40
   5  -5  -9   11.20    8.40
   5   5  -9    6.20    8.80
   5   5  -9    2.20    5.60
  -5   5   9   17.80   10.00
  -4  -5   9  707.03   28.40
   4  -5  -9  669.63   25.40
  -4  -5   9  681.23   20.00
   4   5  -9  690.23   19.70
   4   5  -9  695.13   26.00
  -4   5   9  686.23   26.90
   3  -5  -9   65.29    9.20
  -3  -5   9   61.29    6.30
  -3  -5   9   84.89   10.90
  -3   5   9   75.49   10.20
   3   5  -9   86.09   11.70
  -3   5   9   73.59   10.80
  -2  -5   9   88.79   10.10
  -2  -5   9   98.19    5.20
   2  -5  -9  100.19    9.60
   2   5  -9  114.09   12.20
  -2   5   9   83.89    9.50
  -2   5   9   91.19   10.80
   2   5  -9   88.59    5.50
  -2   5   9  102.69   10.20
  -1  -5   9  421.66   20.80
   1  -5  -9  459.65   18.50
   1  -5  -9  437.16   15.90
  -1   5   9  446.06   18.20
   1   5  -9  440.56   10.50
   1   5  -9  458.55   10.70
  -1   5   9  436.16   15.60
   1   5  -9  431.96   19.20
   0  -5  -9   74.19    7.00
   0  -5  -9   65.79    8.30
   0   5  -9   64.89    4.90
   0   5   9   62.99    6.40
   0   5   9   53.59    9.10
   0   5  -9   58.59    9.30
   0   5  -9   66.79    8.90
   0   5  -9   51.89    4.50
  -1  -5  -9  312.27   15.40
  -1   5  -9  351.96   16.50
   1   5   9  303.47   10.10
   1   5   9  314.07   15.60
  -1   5  -9  322.37   11.00
   1   5   9  317.77   10.50
  -1   5  -9  330.77   16.80
  -1   5  -9  313.27   12.10
   2  -5   9   15.60    4.50
  -2  -5  -9   10.70    6.30
   2   5   9   18.30    2.70
  -2   5  -9   20.00    6.50
   2   5   9   24.10    7.20
   2   5   9   21.40    3.10
  -2   5  -9    8.40    6.80
  -2   5  -9   18.00    5.20
   3  -5   9   77.19    8.70
  -3  -5  -9   78.39   10.70
  -3   5  -9   83.49   10.90
  -3   5  -9   79.79    8.70
   3   5   9   79.69   11.70
   4  -5   9  424.26   21.70
  -4  -5  -9  403.26   20.50
  -4   5  -9  379.46   18.50
  -5  -5  -9  190.58   17.10
   5  -5   9  184.88   16.90
  -5   5  -9  203.98   16.70
   6  -5   9   63.29   12.80
  -6  -5  -9   57.39    4.80
  -6  -5  -9   78.39   13.70
   6   5   9   58.59    4.80
  -6   5  -9   49.60   11.40
  -7  -5  -9   15.40   10.00
   7  -5   9   26.60   10.90
  -7   5  -9   29.10   11.30
   7   5   9   29.00    4.30
   8  -5   9    7.40   10.20
  -8  -5  -9  -13.00    4.20
  -8  -5  -9    3.10    9.40
  -8   5  -9  -17.10    9.40
   8   5   9   10.10    4.00
  -8  -6   9   72.39   12.00
   8  -6  -9   90.49   15.30
   8   6  -9   91.19   14.20
   7  -6  -9   46.80   11.00
  -7  -6   9   44.90    9.40
   7   6  -9   53.99   11.60
  -7   6   9   43.90   12.40
  -6  -6   9   13.30    7.30
   6  -6  -9    5.40    8.00
   6   6  -9    0.60    6.30
   6   6  -9    6.10    8.80
  -6   6   9    1.90    8.90
  -5  -6   9  144.39   11.80
   5  -6  -9  154.28   15.30
   5   6  -9  124.89   11.10
   5   6  -9  106.99   13.90
  -5   6   9  119.19   14.80
  -4  -6   9   90.19    8.90
   4  -6  -9   59.99   10.30
   4   6  -9   79.39    8.00
  -4   6   9   63.39   11.70
   4   6  -9   78.79   12.50
  -3  -6   9  109.89    7.90
   3  -6  -9   98.19   11.60
   3   6  -9   94.99    7.90
  -3   6   9   94.79   12.80
   3   6  -9  117.59   13.70
  -2  -6   9 1831.22   46.30
  -2  -6   9 1776.42   35.00
   2  -6  -9 1800.22   43.40
   2   6  -9 1796.02   46.50
  -2   6   9 1804.42   46.70
   2   6  -9 1822.92   35.50
  -2   6   9 1786.32   42.90
   1  -6  -9    2.50    5.20
  -1  -6   9    3.30    6.10
  -1   6   9    5.80    5.20
   1   6  -9    2.80    3.10
   1   6  -9    1.50    7.80
  -1   6   9    4.20   10.00
   1   6  -9   -0.80    2.80
   0  -6  -9   76.29    8.00
   0  -6  -9   90.49   10.70
   0   6   9   78.79    8.20
   0   6   9   83.59   10.30
   0   6  -9   75.19    6.40
   0   6  -9   66.99   11.60
   0   6  -9   79.19    6.20
   0   6  -9   70.29   10.30
  -1  -6  -9   12.10    6.90
  -1   6  -9   16.50    7.80
  -1   6  -9   20.20    5.00
   1   6   9    8.40    4.10
   1   6   9   13.90    4.70
  -1   6  -9   18.40    4.40
   1   6   9   29.10    9.00
  -2  -6  -9    5.70    6.80
   2   6   9    7.80    4.00
  -2   6  -9    2.40    5.20
  -2   6  -9    3.80    4.00
  -2   6  -9    3.40    7.50
   2   6   9    9.10    3.40
   3  -6   9   28.60    6.70
  -3  -6  -9   34.00    9.30
  -3   6  -9   25.20    9.00
   3   6   9   31.10    3.20
   3   6   9   24.10    3.80
  -3   6  -9   32.40    7.70
  -4  -6  -9  339.87   20.30
   4  -6   9  331.57   17.20
  -4   6  -9  368.06   18.60
  -5  -6  -9   79.49   12.60
   5  -6   9   64.89   12.30
  -5   6  -9   53.19   10.90
  -6  -6  -9  146.39   16.50
   6  -6   9  158.78   17.70
  -6   6  -9  118.29   14.40
  -7  -6  -9  261.97   21.20
   7  -6   9  251.17   21.70
  -7   6  -9  252.57   21.30
   7  -7  -9   89.59   15.10
  -7  -7   9   95.99   11.90
   7   7  -9   62.79   11.80
  -7   7   9   46.90   13.20
  -6  -7   9   71.59    9.80
   6  -7  -9   68.19   12.50
   6   7  -9   68.99   12.40
   6   7  -9   58.79    9.70
  -6   7   9   61.39   13.10
  -5   7   9   14.80    9.70
   5   7  -9   24.30   10.80
   5   7  -9    7.10    6.10
  -4  -7   9  230.08   12.60
   4  -7  -9  217.18   17.30
   4   7  -9  244.18   18.90
  -4   7   9  251.97   19.80
   4   7  -9  210.38   11.90
   3  -7  -9  112.09   13.20
  -3  -7   9   82.19    8.20
   3   7  -9   93.79   13.30
   3   7  -9   82.99    8.20
  -3   7   9   87.89   13.60
   2  -7  -9  106.99   11.70
   2   7  -9  119.89    8.30
   2   7  -9  129.49   14.30
  -2   7   9  137.79   13.40
  -2   7   9  116.49   13.90
   1  -7  -9   29.80    7.80
   1   7  -9   31.10    7.70
  -1   7   9    7.60    8.30
   1   7  -9   27.50    4.90
   1   7  -9   31.60   10.10
   0  -7  -9   21.10    8.30
   0   7   9    9.40    6.00
   0   7   9   30.50    6.50
   0   7  -9   26.70    4.90
   0   7  -9   32.90   10.20
   0   7  -9   24.90    5.20
  -1  -7  -9   12.60    7.70
  -1   7  -9   26.40    5.30
  -1   7  -9   25.00    5.80
  -1   7  -9   26.10    9.30
   1   7   9   28.90    5.70
   1   7   9   27.30    6.30
  -2  -7  -9   16.10    8.30
  -2   7  -9   11.80    6.10
  -2   7  -9   14.40    5.30
   2   7   9   10.60    5.10
  -2   7  -9   18.20    9.70
   2   7   9   12.40    4.50
  -3  -7  -9    4.20    8.20
   3   7   9   10.80    3.50
  -3   7  -9   10.40    5.40
   3   7   9   10.90    4.00
  -3   7  -9   19.00    9.60
  -3   7  -9   24.00    7.40
  -4  -7  -9  117.99   14.50
  -4   7  -9  117.59   15.80
  -4   7  -9   97.69   12.10
  -5   7  -9  234.48   18.10
   6  -7   9   28.90   11.00
  -6  -7  -9   12.50    9.10
  -6   7  -9   14.30   10.10
   7  -7   9    4.00    9.80
  -7  -7  -9   27.70   10.50
  -7   7  -9   18.80   10.70
   6  -8  -9   11.00    9.60
  -6  -8   9   14.30    7.70
   6   8  -9    5.20    9.40
  -6   8   9   -2.20   10.10
  -5  -8   9    8.10    6.20
   5  -8  -9   -4.00    8.00
  -5   8   9    2.30    9.30
   5   8  -9   -1.10    8.90
  -4  -8   9   33.30    6.30
   4  -8  -9   35.30   10.20
   4   8  -9   13.30    6.20
  -4   8   9   26.10   10.90
   4   8  -9    7.20    9.70
  -3  -8   9   43.60    6.10
   3  -8  -9   30.50   10.00
  -3   8   9   35.00   11.00
   3   8  -9   32.60    6.50
   3   8  -9   53.79   12.30
   2  -8  -9  -12.30    6.20
   2   8  -9    0.30    4.10
   2   8  -9    0.40    4.50
  -2   8   9    4.70    8.80
   2   8  -9   -4.20    9.10
   1  -8  -9  475.95   20.80
   1   8  -9  505.65   15.70
   1   8  -9  518.75   25.90
  -1   8   9  514.15   20.60
  -1   8   9  518.35   25.10
   1   8  -9  522.25   16.20
   0  -8  -9  479.35   22.80
   0   8  -9  460.35   16.20
   0   8  -9  470.55   15.70
   0   8   9  496.05   19.50
   0   8  -9  503.95   25.40
  -1  -8  -9   17.70    8.30
   1   8   9   18.30    5.50
  -1   8  -9    8.00    5.60
  -1   8  -9   12.80    5.00
  -1   8  -9    9.20    8.90
   1   8   9    6.10    6.00
  -2  -8  -9   15.20    8.00
   2   8   9   18.10    6.20
   2   8   9   23.90    5.20
  -2   8  -9   17.80    5.80
  -2   8  -9   26.20   10.80
  -3  -8  -9   29.90   10.10
  -3   8  -9   36.30    7.00
   3   8   9   42.40    5.00
  -3   8  -9   31.90   10.50
   3   8   9   31.40    5.60
  -3   8  -9   29.40    8.10
  -4  -8  -9   69.79   14.00
   4   8   9   57.39    5.10
   4   8   9   61.59    4.80
  -4   8  -9   46.40    9.80
  -5  -8  -9  115.39   15.80
  -5   8  -9   84.59   13.20
  -5   8  -9  120.99   17.10
  -6   8  -9   92.79   14.50
  -6   8  -9   83.59   15.10
   5  -9  -9   16.00    9.60
  -5  -9   9   16.60    6.20
   5   9  -9    5.00    9.50
  -5   9   9    4.90    9.90
   4  -9  -9   40.50   10.90
  -4  -9   9   40.40    6.70
  -4   9   9   30.90   11.80
   4   9  -9   16.00    6.60
   4   9  -9   15.50   10.50
   3  -9  -9   16.00    9.20
   3   9  -9   14.80    5.80
  -3   9   9   15.90    9.80
   3   9  -9   30.50    5.90
   2  -9  -9   36.90    9.40
   2   9  -9   37.40    6.20
   2   9  -9   31.00   12.20
   2   9  -9   26.30    5.90
  -2   9   9   17.50    9.60
   1   9  -9   32.10   11.80
   1   9  -9   53.69    6.60
  -1   9   9   25.40    8.10
   1   9  -9   42.60    6.60
   0   9  -9  262.77   13.30
   0   9   9  241.08   15.90
   0   9  -9  265.47   12.60
   0   9   9  310.07   18.60
  -1  -9  -9  641.64   28.00
   1   9   9  677.93   23.60
  -1   9  -9  648.54   21.10
  -1   9  -9  689.53   22.30
   1   9   9  650.63   21.80
  -1   9  -9  671.53   30.60
  -2  -9  -9   58.69   14.20
  -2   9  -9   57.49    8.10
   2   9   9   28.80    7.60
  -2   9  -9   39.90    8.20
  -2   9  -9   37.30   12.10
   2   9   9   58.29    6.90
  -3  -9  -9   89.99   13.40
   3   9   9   78.49    8.70
  -3   9  -9   97.39   11.80
  -3   9  -9   96.29   15.80
  -4  -9  -9   13.00    9.40
  -4   9  -9    6.20    8.10
   4   9   9   21.80    4.00
  -4   9  -9   26.80   11.80
   3 -10  -9    1.80    7.70
   3  10  -9    6.60    5.20
   3  10  -9   -0.40   10.10
  -3  10   9    1.30    9.60
  -2  10   9    0.90    9.00
   2  10  -9    3.30    4.80
   2  10  -9   -3.50    9.80
   2  10  -9  -17.40    5.50
  -2  10   9   14.30    8.20
  -1  10   9    6.40    7.30
   1  10  -9   13.50    5.10
   1  10  -9   -7.80    9.70
  -1  10   9    8.30    9.10
   1  10  -9   -1.50    4.80
   0  10  -9   12.40   11.00
   0  10   9    9.90    8.00
   0  10   9   18.10    8.10
   0  10  -9   12.60    6.50
   0  10  -9   36.50    5.70
  -1 -10  -9  296.37   20.70
  -1  10  -9  319.77   13.90
  -1  10  -9  284.57   23.00
  -1  10  -9  266.77   15.20
   1  10   9  293.07   17.30
  -2 -10  -9  168.98   17.20
   2  10   9  179.98   14.10
  -2  10  -9  200.58   14.90
  -2  10  -9  221.38   21.00
  -3 -10  -9   11.80    8.90
  -3  10  -9    7.40    7.50
   3  10   9    0.50    5.80
  -3  10  -9   17.00   11.80
  -9   0  10   48.80   13.00
   9   0 -10   38.60   11.60
  -8   0  10  445.16   24.60
   8   0 -10  437.86   24.40
   7   0 -10  158.48   16.50
  -7   0  10  165.98   16.90
   6   0 -10  222.08   16.20
  -6   0  10  222.48   16.20
   5   0 -10  409.66   19.40
  -5   0  10  371.26   17.30
   5   0 -10  377.96   18.40
  -5   0  10  369.66   18.50
   4   0 -10 2404.76   49.99
  -4   0  10 2375.06   50.19
  -4   0  10 2370.66   52.09
   4   0 -10 2265.17   55.49
  -3   0  10  879.21   25.50
   3   0 -10  856.01   25.20
   3   0 -10  890.21   22.80
  -3   0  10  864.61   23.10
  -2   0  10 1143.89   25.90
   2   0 -10 1144.59   28.40
  -2   0  10 1130.59   28.10
   1   0 -10 2102.29   40.20
  -1   0  10 2085.89   40.10
  -1   0  10 2088.19   42.20
   1   0 -10 2115.79   42.40
   0   0  10  187.48    8.40
   0   0 -10  175.98    7.50
   0   0  10  179.08    7.60
   0   0 -10  185.18    8.60
  -1   0 -10 8193.18  139.29
   1   0  10 7859.41  138.79
  -1   0 -10 7924.01  139.89
   2   0  10  361.06   14.80
  -2   0 -10  327.97   14.30
  -2   0 -10  328.27   11.60
  -2   0 -10  351.56   11.60
  -3   0 -10  539.15   19.30
  -3   0 -10  515.25   17.10
   3   0  10  551.84   19.10
   4   0  10   17.00    4.70
   4   0  10   12.70    6.00
  -4   0 -10   26.80    4.90
  -4   0 -10   26.90    8.70
  -5   0 -10    9.40    4.70
   5   0  10    3.80    6.50
   5   0  10    3.00    4.50
  -5   0 -10    3.60    7.80
   6   0  10 1114.49   30.60
  -6   0 -10 1139.69   35.70
  -6   0 -10 1081.69   29.40
  -7   0 -10   33.60   11.20
  -7   0 -10   15.50    6.20
   7   0  10    9.50    6.90
   8   0  10    1.90    6.30
  -8   0 -10  -11.10    9.30
   9   0  10   37.90    9.10
  -9   0 -10   22.20   11.40
   9  -1 -10   22.30   11.20
  -9  -1  10   18.00   11.40
   9   1 -10   22.90    9.90
  -9   1  10   21.40   12.00
  -8  -1  10    0.60    9.20
   8  -1 -10    7.50    8.30
  -8   1  10   14.00   16.20
   7  -1 -10 1656.33   46.50
  -7  -1  10 1654.93   45.00
  -7   1  10 1650.33   46.10
   7   1 -10 1618.84   45.50
  -6  -1  10  175.88   15.30
   6  -1 -10  148.39   15.10
   6   1 -10  138.69   14.40
  -6   1  10  150.58   14.90
   6   1 -10  130.29   12.40
   5  -1 -10   39.50    7.50
   5  -1 -10   54.09    9.40
  -5  -1  10   51.29    8.70
  -5  -1  10   43.90    9.20
  -5   1  10   36.30    8.20
   5   1 -10   49.00    9.40
  -5   1  10   25.40    7.70
   5   1 -10   49.40    7.40
  -4  -1  10  224.38   13.50
  -4  -1  10  228.88   12.00
   4  -1 -10  231.58   12.60
   4  -1 -10  226.98   13.90
  -4   1  10  228.98   13.30
   4   1 -10  218.48   13.90
  -4   1  10  228.58   13.90
   4   1 -10  219.58   11.20
   3  -1 -10   -7.50    5.90
  -3  -1  10    3.10    7.10
   3  -1 -10    2.40    4.90
  -3  -1  10   -1.50    4.50
   3   1 -10    2.10    4.10
  -3   1  10    3.10    5.80
   3   1 -10    2.70    6.70
  -3   1  10   -1.10    6.60
  -2  -1  10  551.04   18.70
   2  -1 -10  520.65   17.90
  -2  -1  10  530.15   14.30
   2   1 -10  517.35   18.50
   2   1 -10  528.55   14.10
  -2   1  10  553.94   17.30
  -2   1  10  542.15   16.60
  -2   1  10  532.45   18.20
  -1  -1  10  207.18   11.10
  -1  -1  10  219.28    7.10
   1  -1 -10  227.48   10.20
  -1  -1  10  232.38    7.40
   1  -1 -10  227.28    9.80
  -1   1  10  237.68   10.00
  -1   1  10  230.58   10.20
   1   1 -10  220.68   11.60
   0  -1  10  730.93   16.10
   0  -1 -10  743.73   19.00
   0  -1  10  702.43   19.10
   0  -1 -10  748.23   17.40
   0   1  10  750.22   17.30
   0   1 -10  758.72   16.10
   0   1 -10  743.83   19.80
   0   1  10  739.33   18.90
  -1  -1 -10    2.30    2.90
   1  -1  10    5.30    4.00
   1  -1  10    1.50    3.80
  -1  -1 -10   -5.80    4.20
   1   1  10    0.70    4.80
  -1   1 -10    3.90    4.40
  -1   1 -10   -2.90    3.50
   1   1  10    2.40    2.70
  -2  -1 -10   93.49    5.90
  -2  -1 -10   71.69    8.70
  -2  -1 -10   96.29    5.60
  -2   1 -10   85.69    9.00
  -2   1 -10   94.79   10.30
   2   1  10  102.39   11.10
   3  -1  10   83.99    9.00
   3  -1  10  102.39   10.10
  -3  -1 -10   85.19    6.00
  -3  -1 -10   72.79    9.30
  -3  -1 -10   92.09    6.10
  -3   1 -10  107.09   10.00
   3   1  10   83.79    9.50
  -4  -1 -10   13.20    6.70
   4  -1  10   16.80    6.40
   4  -1  10   14.10    5.20
  -4  -1 -10   16.20    4.10
  -4   1 -10    5.00    6.60
  -4   1 -10   14.90    4.20
   4   1  10    2.70    3.40
  -5  -1 -10  175.08    9.40
  -5  -1 -10  164.28   14.60
   5  -1  10  176.88   12.10
   5  -1  10  176.88   14.00
  -5   1 -10  146.49   10.40
  -5   1 -10  160.38   14.80
   5   1  10  167.78    9.70
   6  -1  10   13.20    7.20
  -6  -1 -10   24.00    5.90
  -6  -1 -10   19.50   10.20
   6   1  10   16.60    5.60
  -6   1 -10   27.00    6.80
  -6   1 -10    7.80    9.60
  -7  -1 -10   -1.80    9.10
  -7  -1 -10    1.30    5.20
   7  -1  10    2.70    6.50
   7   1  10   11.40    6.10
  -7   1 -10   -1.90    9.90
   8  -1  10   -6.40    6.20
  -8  -1 -10    9.30   10.30
  -8  -1 -10   -0.10    5.60
  -8   1 -10   -3.00    9.70
   8   1  10    2.10    5.70
  -9  -1 -10   49.99   13.20
   9  -1  10   61.59   11.40
   9   1  10   65.89    9.90
  -9   1 -10   68.79   14.90
   9  -2 -10   22.10   10.60
  -9  -2  10   28.40   11.90
  -9   2  10   17.80   12.00
   9   2 -10   38.70   11.50
   8  -2 -10  451.15   24.80
  -8  -2  10  439.56   23.80
  -8   2  10  433.46   25.50
   7  -2 -10   15.20    9.30
  -7  -2  10    9.30    8.80
  -7   2  10   27.80   10.40
   7   2 -10   11.40    9.00
   6  -2 -10  239.88   17.50
  -6  -2  10  211.68   15.80
   6   2 -10  216.98   16.90
   6   2 -10  223.48   14.80
  -6   2  10  241.48   17.70
  -5  -2  10   47.00    8.90
  -5  -2  10   66.89    8.80
   5  -2 -10   59.09    9.20
   5  -2 -10   38.60    9.20
  -5   2  10   42.30    9.00
   5   2 -10   50.59    7.40
   5   2 -10   59.89   10.20
   4  -2 -10   76.29    9.50
   4  -2 -10   84.39    9.90
  -4  -2  10   82.19    8.60
   4   2 -10  104.39   11.30
  -4   2  10  109.29   12.30
  -4   2  10   76.99    9.40
   4   2 -10   77.79    7.60
   3  -2 -10   -4.40    5.30
  -3  -2  10    5.40    4.30
  -3  -2  10   -2.00    5.90
  -3   2  10    7.30    6.10
   3   2 -10    4.90    3.90
   3   2 -10   -0.20    7.00
  -3   2  10    5.40    6.40
  -3   2  10    3.20    5.10
  -2  -2  10 1943.81   35.90
  -2  -2  10 1941.71   43.10
   2  -2 -10 1878.21   41.30
  -2   2  10 1946.01   41.50
  -2   2  10 1921.41   42.20
  -2   2  10 1878.21   41.00
   2   2 -10 1912.01   35.70
   2   2 -10 1904.81   43.20
  -1  -2  10   14.30    6.30
   1  -2 -10    4.90    5.10
  -1  -2  10   15.40    1.90
  -1  -2  10   17.60    1.90
   1  -2 -10   13.50    5.80
  -1   2  10   10.70    5.90
  -1   2  10   11.50    5.40
   1   2 -10   26.40    7.80
   0  -2 -10  920.61   20.30
   0  -2  10  904.21   24.30
   0  -2  10  953.70   17.80
   0  -2 -10  944.11   24.10
   0   2 -10  920.91   17.70
   0   2 -10  953.10   25.30
   0   2  10  918.11   23.90
   0   2  10  919.21   20.50
   1  -2  10 1415.16   28.50
  -1  -2 -10 1435.96   33.10
  -1  -2 -10 1382.56   25.90
   1   2  10 1431.06   26.20
  -1   2 -10 1407.46   28.60
   1   2  10 1389.76   32.90
  -1   2 -10 1440.06   33.10
  -2  -2 -10 2182.18   47.60
   2  -2  10 2276.77   44.40
  -2   2 -10 2188.58   44.20
  -2   2 -10 2190.98   46.50
   2   2  10 2155.48   47.20
  -2   2 -10 2172.18   46.40
   3  -2  10  483.45   16.60
  -3  -2 -10  456.65    9.80
  -3  -2 -10  453.45   18.70
  -3  -2 -10  458.05    9.80
  -3   2 -10  477.55   17.20
   3   2  10  463.55   18.80
  -3   2 -10  476.25   17.10
  -4  -2 -10  169.68   13.20
   4  -2  10  158.18   11.60
   4  -2  10  154.68   11.40
  -4  -2 -10  168.98    6.80
   4   2  10  174.68    6.80
  -4   2 -10  166.88   11.50
   4   2  10  155.18   13.10
  -4   2 -10  169.88   12.80
  -5  -2 -10  443.16   20.60
   5  -2  10  454.35   19.90
   5  -2  10  496.55   19.70
  -5   2 -10  456.05   20.40
  -5   2 -10  462.45   18.70
   5   2  10  446.76   13.80
  -6  -2 -10  423.66   21.70
   6  -2  10  423.76   20.30
  -6  -2 -10  456.75   15.40
  -6   2 -10  410.26   21.90
   6   2  10  426.26   15.10
  -7  -2 -10  411.36   16.20
  -7  -2 -10  395.46   23.10
   7  -2  10  406.06   20.90
   7   2  10  393.96   15.90
  -7   2 -10  386.66   22.80
  -8  -2 -10  159.78   12.50
   8  -2  10  162.28   16.30
  -8  -2 -10  158.98   17.20
   8   2  10  148.79   11.80
  -8   2 -10  166.28   18.50
   9  -2  10   23.70    9.80
  -9  -2 -10   27.80   11.10
  -9   2 -10   16.70   12.10
   9   2  10   28.10    7.40
   9  -3 -10   29.80   10.70
  -9  -3  10   17.90   10.70
  -9   3  10    8.70   10.90
   9   3 -10   28.20   10.20
  -8  -3  10  192.38   18.30
   8  -3 -10  239.38   20.10
  -8   3  10  202.28   20.10
   8   3 -10  206.88   18.20
  -7  -3  10   46.00   10.70
   7  -3 -10   75.59   12.50
   7   3 -10   79.39   12.70
  -7   3  10   51.59   12.40
  -6  -3  10   -0.80    7.30
   6  -3 -10    6.90    8.90
  -6   3  10    8.80    8.60
   6   3 -10   -1.80    6.10
   6   3 -10   12.30    8.80
   5  -3 -10  122.69   13.30
  -5  -3  10  100.39   10.30
  -5   3  10   95.19   11.60
   5   3 -10   81.89   11.40
   5   3 -10  112.69   10.20
   4  -3 -10    6.70    6.60
  -4  -3  10   17.80    7.60
  -4  -3  10   13.30    5.30
  -4   3  10   15.00    6.60
   4   3 -10    5.20    7.00
  -4   3  10   10.50    6.60
   4   3 -10   18.80    4.80
  -3  -3  10  349.37   11.40
   3  -3 -10  330.47   15.40
  -3  -3  10  309.07   15.80
  -3   3  10  328.47   18.90
   3   3 -10  333.47   10.80
  -3   3  10  336.17   14.70
  -3   3  10  359.96   16.00
  -2  -3  10   -2.50    5.50
   2  -3 -10    7.80    5.70
  -2   3  10    4.00    5.90
  -2   3  10   -2.10    5.40
   2   3 -10    8.60    2.30
   2   3 -10   12.60    7.30
  -2   3  10   14.70    5.90
   1  -3 -10  254.47   13.40
  -1  -3  10  235.88   13.80
   1  -3 -10  236.18   11.20
  -1   3  10  238.18   11.70
   1   3 -10  233.68   15.00
  -1   3  10  233.78   13.50
   0  -3 -10  227.58    9.10
   0  -3  10  229.78   13.20
   0  -3 -10  229.38   13.40
   0   3  10  229.08    9.50
   0   3 -10  244.68   14.60
   0   3  10  231.18   13.40
  -1  -3 -10   25.70    7.10
   1  -3  10   42.20    4.50
  -1  -3 -10   38.20    3.50
  -1   3 -10   35.70    7.70
  -1   3 -10   42.30    8.00
   1   3  10   40.00    4.20
  -1   3 -10   38.70    4.90
   1   3  10   23.40    7.00
  -2  -3 -10 3517.95   71.89
   2  -3  10 3605.44   67.29
  -2   3 -10 3491.95   71.29
  -2   3 -10 3674.73   71.99
   2   3  10 3587.84   71.99
  -2   3 -10 3606.34   67.19
  -3  -3 -10  175.78   12.40
   3  -3  10  170.28   10.10
  -3   3 -10  201.08   11.90
  -3   3 -10  164.88   11.40
  -4  -3 -10   -5.10    6.00
   4  -3  10    7.10    5.40
   4  -3  10    1.40    5.70
  -4   3 -10    9.10    6.00
   4   3  10    1.60    7.30
  -5  -3 -10   90.59   12.20
   5  -3  10   80.59   10.20
  -5  -3 -10   87.39    6.10
   5  -3  10   78.49   10.80
   5   3  10   85.19    5.80
  -5   3 -10  141.69   14.10
  -5   3 -10  135.69   15.60
  -6  -3 -10  654.73   27.80
   6  -3  10  668.23   26.20
  -6  -3 -10  639.54   17.80
  -6   3 -10  690.13   27.60
   6   3  10  667.63   17.70
  -7  -3 -10  128.89    9.90
   7  -3  10  155.38   15.90
  -7  -3 -10  133.79   18.00
  -7   3 -10  163.88   17.60
   7   3  10  157.48    9.90
  -8  -3 -10   -1.10    5.90
   8  -3  10   14.00   10.40
  -8  -3 -10   15.60    9.90
  -8   3 -10   20.40   11.30
   8   3  10   23.10    5.90
  -8  -4  10   59.49   12.00
   8  -4 -10   74.89   13.50
  -8   4  10   60.89   14.20
   8   4 -10   59.79   12.00
  -7  -4  10    9.00    8.10
   7  -4 -10    6.40    8.80
   7   4 -10   -0.60    8.30
  -7   4  10    9.40    9.50
  -6  -4  10  109.39   11.60
   6  -4 -10  103.99   13.60
  -6   4  10   87.79   13.50
   6   4 -10   94.49   10.30
   6   4 -10  104.99   13.30
   5  -4 -10    1.10    7.70
  -5  -4  10    6.30    6.40
  -5   4  10    1.60    8.60
   5   4 -10    7.70    8.70
   5   4 -10   10.70    5.50
  -4  -4  10  185.28   10.60
  -4  -4  10  186.18   14.70
   4  -4 -10  189.28   14.10
  -4   4  10  183.88   14.00
   4   4 -10  205.88   15.90
   4   4 -10  171.88    9.80
  -4   4  10  172.38   14.90
  -3  -4  10   48.90    8.30
   3  -4 -10   46.80    7.70
  -3  -4  10   53.69    5.60
  -3   4  10   46.60    7.50
  -3   4  10   46.70    8.70
   3   4 -10   51.69    9.50
  -3   4  10   47.20    7.70
   3   4 -10   51.99    5.30
  -2  -4  10  125.39   10.70
  -2  -4  10  139.39    4.80
   2  -4 -10  161.08   10.90
  -2   4  10  133.89   10.50
  -2   4  10  131.79   12.00
   2   4 -10  137.69    4.80
   2   4 -10  161.68   14.60
  -2   4  10  137.59   12.20
   1  -4 -10  743.93   20.60
   1  -4 -10  762.92   24.20
  -1  -4  10  766.92   24.20
  -1   4  10  777.22   23.70
  -1   4  10  783.12   21.10
   1   4 -10  746.53   24.60
   0  -4 -10  766.32   19.00
   0  -4 -10  771.32   23.40
   0  -4  10  765.52   24.00
   0   4 -10  777.72   14.90
   0   4 -10  798.42   15.00
   0   4 -10  782.82   24.70
   0   4  10  817.22   24.30
   0   4  10  782.42   19.20
  -1  -4 -10    2.50    6.50
  -1  -4 -10    4.50    2.50
   1  -4  10    5.30    2.80
  -1   4 -10    4.30    5.70
   1   4  10   10.20    5.90
   1   4  10    3.60    2.70
  -1   4 -10   12.20    3.70
  -2  -4 -10   68.19    9.10
   2  -4  10   56.39    6.00
  -2   4 -10   69.79    7.60
  -2   4 -10   51.59    8.90
   3  -4  10   75.09    8.30
  -3  -4 -10   88.59   10.60
   3   4  10   57.29    9.10
  -3   4 -10   87.79    9.70
  -3   4 -10   91.19   10.50
  -3   4 -10   70.09    9.50
  -4  -4 -10   16.40    8.00
   4  -4  10   13.60    5.10
   4  -4  10   16.30    8.00
  -4   4 -10   21.20    7.80
   5  -4  10  420.56   21.30
  -5  -4 -10  401.96   21.90
  -5   4 -10  381.26   20.10
  -6  -4 -10    3.70    3.40
  -6  -4 -10    2.40    8.90
   6  -4  10   -6.90    7.80
   6   4  10    4.30    3.00
  -6   4 -10   15.30    9.50
  -7  -4 -10   -6.50    3.90
   7  -4  10   -2.50    7.90
  -7  -4 -10   -2.60    8.00
  -7   4 -10    2.50    9.60
   7   4  10    4.50    3.60
  -8  -4 -10   32.70   11.00
  -8  -4 -10   20.70    6.10
   8  -4  10   19.40    9.80
  -8   4 -10   28.50   11.80
  -8  -5  10    2.90    8.00
   8  -5 -10   24.40   10.20
   8   5 -10    0.90    8.10
  -8   5  10  -16.80    9.70
  -7  -5  10   13.40    7.90
   7  -5 -10    3.80    7.80
  -7   5  10    3.70    9.70
   7   5 -10    5.40    8.70
  -6  -5  10    1.80    6.40
   6  -5 -10    3.00    7.90
  -6   5  10    4.00    9.00
   6   5 -10    1.00    8.20
   6   5 -10   -9.20    5.30
   5  -5 -10    8.10    8.10
  -5  -5  10    0.90    5.60
   5   5 -10   -2.90    5.10
   5   5 -10    8.00    9.20
  -5   5  10    6.10    9.30
  -4  -5  10   21.30    5.50
   4  -5 -10   13.40    7.80
   4   5 -10   14.80    4.90
   4   5 -10   12.90    9.30
  -4   5  10   11.90    8.60
  -3  -5  10   11.20    3.50
  -3  -5  10    4.00    6.40
   3  -5 -10    0.00    5.40
  -3   5  10    5.10    6.60
   3   5 -10   10.60    3.70
  -3   5  10   22.10    8.50
   3   5 -10   16.90    8.10
   2  -5 -10  116.99   10.30
  -2  -5  10  124.49   11.60
  -2  -5  10  116.29    4.80
  -2   5  10  120.79   11.90
  -2   5  10  109.99   10.50
  -2   5  10  116.39   10.70
   2   5 -10  119.19    5.20
   2   5 -10   99.29   11.70
   1  -5 -10   83.19    8.30
   1  -5 -10   68.69    8.80
  -1  -5  10   86.39    9.80
   1   5 -10  107.99   11.90
  -1   5  10   89.19    8.50
  -1   5  10   94.89   10.40
   0  -5 -10  355.36   16.30
   0  -5 -10  320.97   12.10
   0   5 -10  320.37   16.60
   0   5 -10  339.27    9.00
   0   5  10  339.17   12.10
   0   5 -10  333.47    8.90
   0   5  10  349.07   16.40
  -1  -5 -10   17.90    6.50
  -1   5 -10   34.60    4.70
  -1   5 -10   42.20    8.90
  -1   5 -10   27.50    7.30
   1   5  10   36.40    7.70
   1   5  10   31.40    4.00
   1   5  10   38.70    4.40
  -1   5 -10   38.00    4.30
   2  -5  10   97.59    7.90
  -2  -5 -10  105.29   11.50
  -2   5 -10  109.29   11.80
   2   5  10  118.69   12.20
  -2   5 -10  134.99   13.00
   2   5  10  106.99    4.30
  -2   5 -10  111.19    8.80
   3  -5  10  131.49   10.30
  -3  -5 -10  118.99   12.70
  -3   5 -10  116.29   13.00
  -3   5 -10  126.09   11.30
   4  -5  10  843.02   26.20
  -4  -5 -10  794.42   29.20
  -4   5 -10  851.91   27.20
  -5  -5 -10 1747.63   47.80
   5  -5  10 1718.53   48.10
  -5   5 -10 1716.33   45.00
   6  -5  10  125.09   15.70
  -6  -5 -10  122.79   15.70
  -6   5 -10  114.19   14.50
  -7  -5 -10    5.10    2.80
  -7  -5 -10    5.60    8.80
   7  -5  10    0.60    8.60
  -7   5 -10    6.60   10.10
   7   5  10    4.70    2.70
   8  -5  10   63.89   14.40
  -8  -5 -10   63.99   13.80
  -8   5 -10   36.00   12.70
   8   5  10   56.89    5.70
   7  -6 -10   18.80    8.90
  -7  -6  10   16.40    7.60
  -7   6  10    8.30   10.40
   7   6 -10   11.40    9.20
  -6  -6  10   10.60    6.60
   6  -6 -10   -3.10    7.00
   6   6 -10    6.60    9.00
  -6   6  10   11.70   10.30
   6   6 -10   -7.00    5.70
  -5  -6  10    1.20    5.30
   5  -6 -10    1.80    7.00
  -5   6  10   -7.30    7.70
   5   6 -10   -1.70    9.10
   5   6 -10   -4.30    5.00
  -4  -6  10  302.57   12.60
   4  -6 -10  307.57   18.20
   4   6 -10  320.67   12.90
   4   6 -10  310.47   20.10
  -4   6  10  294.07   19.40
   3  -6 -10  406.86   19.60
  -3  -6  10  413.16   12.50
  -3   6  10  436.86   22.70
   3   6 -10  399.06   21.50
   3   6 -10  397.46   15.70
   2  -6 -10    1.50    6.00
  -2   6  10    2.90    5.80
  -2   6  10   15.50    8.60
   2   6 -10   10.60    3.40
   2   6 -10    2.20    8.20
   1  -6 -10   -0.40    4.90
   1  -6 -10    0.20    5.90
   1   6 -10    9.50    3.00
   1   6 -10   10.50    8.70
   1   6 -10    5.40    2.60
  -1   6  10   10.50    5.50
   0  -6 -10   51.59    6.80
   0  -6 -10   57.69    9.20
   0   6 -10   47.10    4.70
   0   6 -10   53.59    4.80
   0   6 -10   50.19    9.80
   0   6  10   48.60    6.60
  -1  -6 -10   13.40    7.20
   1   6  10   17.60    4.70
  -1   6 -10    8.90    8.00
  -1   6 -10   11.10    4.40
   1   6  10   14.10    4.40
  -1   6 -10   17.00    4.10
  -2  -6 -10    8.30    7.70
   2   6  10    3.00    2.90
  -2   6 -10   -0.20    7.00
   2   6  10    6.30    3.50
  -2   6 -10   -0.80    4.90
  -2   6 -10    1.80    3.90
   3  -6  10   88.09    9.70
  -3  -6 -10   71.09   11.40
  -3   6 -10   66.09   11.60
  -3   6 -10   79.99    9.50
  -4  -6 -10    4.80    8.40
   4  -6  10    7.40    6.50
  -4   6 -10    9.80    7.80
  -4   6 -10   12.60    8.90
  -5  -6 -10   57.29   12.00
  -5   6 -10   39.50   10.40
   6  -6  10   -3.10    9.20
  -6  -6 -10   -6.00    7.90
  -6   6 -10   -6.30    8.60
  -7  -6 -10   50.09   12.10
  -7   6 -10   34.80   11.20
   7  -7 -10   -2.40    8.80
  -7  -7  10   13.90    6.80
   7   7 -10    9.80    8.70
  -7   7  10  -22.20    8.70
   6  -7 -10  116.89   15.70
  -6  -7  10  121.99   12.30
   6   7 -10   78.59   10.10
   6   7 -10   83.59   15.40
  -6   7  10   73.39   14.40
  -5  -7  10   17.00    6.40
   5   7 -10    9.30    9.60
  -5   7  10   11.90    9.60
   5   7 -10   -1.60    5.10
   4  -7 -10    6.40    7.40
  -4  -7  10    6.20    4.90
   4   7 -10    3.20    4.90
  -4   7  10   11.60    9.30
   4   7 -10    7.70    9.30
   3  -7 -10  217.28   16.20
  -3  -7  10  191.78    9.50
   3   7 -10  198.68   18.20
  -3   7  10  212.08   18.50
   3   7 -10  178.78    9.70
   2  -7 -10  381.46   18.50
  -2   7  10  382.56   21.90
   2   7 -10  400.16   12.10
   2   7 -10  373.76   11.80
   2   7 -10  390.66   22.30
  -2   7  10  389.06   18.60
   1  -7 -10   10.80    6.70
   1   7 -10   19.70    4.20
   1   7 -10   13.80    9.60
   1   7 -10   20.50    4.10
   0  -7 -10    1.30    7.00
   0   7 -10   -0.70    3.70
   0   7  10   -1.90    4.80
   0   7 -10    3.00    4.20
   0   7 -10  -10.30    8.10
  -1  -7 -10  230.88   16.50
   1   7  10  214.28   10.90
   1   7  10  218.38   11.70
  -1   7 -10  223.28   17.70
  -1   7 -10  227.88   10.60
  -1   7 -10  218.98   11.10
  -2  -7 -10   61.59   11.20
  -2   7 -10   71.39   12.30
   2   7  10   81.09    9.00
   2   7  10   73.09    6.90
  -2   7 -10   71.89    7.90
  -2   7 -10   65.89    8.40
  -3  -7 -10   67.29   11.50
   3   7  10   80.09    4.80
  -3   7 -10   75.39   10.20
   3   7  10   74.99    5.20
  -3   7 -10   80.19   10.10
  -3   7 -10   75.29   13.10
  -4  -7 -10  297.77   20.00
  -4   7 -10  286.37   17.40
  -5  -7 -10  328.37   21.50
  -5   7 -10  267.77   19.00
  -5   7 -10  297.57   22.20
  -6  -7 -10   -4.00    8.20
  -6   7 -10    2.20    9.10
   6  -8 -10    2.20    8.70
   6   8 -10    5.90    9.80
  -6   8  10    3.20    9.80
   5  -8 -10   17.20    8.80
   5   8 -10   21.70    6.80
  -5   8  10   39.90   12.20
   4  -8 -10    5.90    8.30
  -4  -8  10   27.70    5.80
  -4   8  10   26.80   10.90
   4   8 -10   26.60   11.00
   4   8 -10   13.70    5.80
   3  -8 -10   15.90    8.30
   3   8 -10   19.10   10.80
   3   8 -10    7.00    4.90
   2  -8 -10  335.37   18.70
   2   8 -10  314.37   11.60
   2   8 -10  331.97   11.90
   2   8 -10  313.07   21.80
  -2   8  10  308.77   21.00
   1  -8 -10   38.50    8.50
   1   8 -10   38.60   11.30
  -1   8  10   49.80   11.60
  -1   8  10   33.80    8.10
   1   8 -10   37.50    5.40
   1   8 -10   41.70    5.40
   0  -8 -10  571.44   25.10
   0   8 -10  554.74   16.70
   0   8 -10  573.94   27.30
   0   8  10  569.64   23.20
   0   8  10  577.34   21.30
   0   8 -10  584.44   17.20
  -1  -8 -10   19.60    8.80
   1   8  10   16.80    6.40
  -1   8 -10    2.90    9.50
  -1   8 -10   17.80    5.10
  -1   8 -10   17.90    5.70
   1   8  10   24.40    5.70
  -2  -8 -10    4.10    7.40
  -2   8 -10   11.00   10.20
  -2   8 -10    6.60    5.80
   2   8  10   18.20    4.60
   2   8  10    6.50    5.30
  -2   8 -10   16.50    5.40
  -3  -8 -10    8.10    8.40
   3   8  10    6.10    4.00
  -3   8 -10    8.60    9.10
  -3   8 -10    0.20    6.50
  -3   8 -10   10.60    5.50
   3   8  10   16.80    3.50
  -4  -8 -10  308.57   21.00
  -4   8 -10  234.28   16.90
  -4   8 -10  292.57   22.00
  -5  -8 -10    7.90    9.70
  -5   8 -10    1.00    8.70
  -5   8 -10    6.80    9.80
  -6  -8 -10   39.10   11.90
  -6   8 -10   45.30   13.10
  -6   8 -10    5.80   10.20
  -5  -9  10    7.60    5.40
   5  -9 -10   -7.00    8.20
  -5   9  10   -2.00    9.70
   5   9 -10  -14.10    8.70
   4  -9 -10   -2.10    7.60
  -4  -9  10    3.40    4.60
   4   9 -10   -9.20    9.00
  -4   9  10    5.20    9.90
   3  -9 -10   21.30    9.10
   3   9 -10   10.40    4.50
  -3   9  10   -5.40    9.10
   3   9 -10   -1.10    4.80
   3   9 -10   12.60   10.90
   2  -9 -10   14.30    8.00
  -2   9  10   34.60   11.00
   2   9 -10   37.60    5.60
   2   9 -10   31.00    5.60
   2   9 -10   24.70   12.60
   1   9 -10   31.00   13.00
  -1   9  10   50.69   11.40
   1   9 -10   38.10    6.00
  -1   9  10   34.90    8.50
   1   9 -10   41.10    5.80
   0   9  10   11.60    6.90
   0   9 -10   11.90   10.30
   0   9 -10   11.70    5.10
   0   9 -10   17.70    4.70
  -1  -9 -10  258.17   18.70
   1   9  10  205.78   15.80
  -1   9 -10  205.58   12.70
  -1   9 -10  239.58   20.30
   1   9  10  263.07   16.30
  -1   9 -10  237.18   12.30
  -2  -9 -10    0.70    7.90
   2   9  10    3.80    6.00
  -2   9 -10   21.30    5.40
  -2   9 -10    8.70    9.70
  -2   9 -10   -6.00    5.60
  -3  -9 -10  368.26   22.30
  -3   9 -10  346.17   18.30
   3   9  10  316.77   12.40
  -3   9 -10  362.26   24.70
   3   9  10  346.57   11.40
  -4  -9 -10   42.60   11.50
  -4   9 -10   40.70   10.00
  -4   9 -10   64.89   13.60
   3 -10 -10    0.50    7.60
   3  10 -10  -10.50   10.20
   3  10 -10    4.00    4.60
  -3  10  10   -8.20    8.20
   2  10 -10   -1.20    4.10
  -2  10  10    9.70    7.50
   2  10 -10   -2.00   10.30
  -2  10  10  -14.00    8.20
  -1  10  10   14.50   10.60
   1  10 -10   21.10   11.30
   1  10 -10   27.20    6.20
   1  10 -10   30.30    5.60
  -1  10  10   29.00    8.60
   0  10  10  166.98   15.20
   0  10 -10  162.88   11.20
   0  10  10  165.78   18.10
   0  10 -10  188.78   10.50
   0  10 -10  195.28   21.10
  -1 -10 -10   43.20   11.20
  -1  10 -10    9.00    6.30
  -1  10 -10   10.60   10.70
   1  10  10   18.90    7.70
  -2 -10 -10   37.50   10.80
  -2  10 -10   35.20   12.50
  -2  10 -10   26.10    7.90
   9   0 -11   12.20    9.20
  -9   0  11  -11.70    9.10
  -8   0  11   -3.70    9.50
   8   0 -11    7.60    8.80
  -7   0  11   -1.50    8.60
   7   0 -11   -5.50    8.30
   6   0 -11   -6.50    7.00
  -6   0  11   -4.50    7.40
  -5   0  11   -3.20    6.70
  -5   0  11   -2.60    6.20
   5   0 -11    0.40    7.00
  -4   0  11    5.80    5.30
   4   0 -11   -1.80    4.10
   4   0 -11    5.80    6.20
   3   0 -11    0.30    4.30
  -3   0  11    2.50    6.60
  -3   0  11   -0.80    5.00
   3   0 -11   -8.50    6.30
   2   0 -11    4.40    7.00
  -2   0  11    2.70    6.50
  -2   0  11    6.40    5.10
  -2   0  11    3.10    4.20
   1   0 -11    5.30    5.70
   1   0 -11   -2.20    3.30
  -1   0  11   -1.50    3.50
  -1   0  11    2.60    4.80
   0   0 -11   -3.10    3.90
   0   0  11    0.80    4.20
   0   0 -11   -2.10    3.30
   0   0  11   -0.50    3.30
  -1   0 -11    1.10    4.20
   1   0  11   -1.10    2.80
  -1   0 -11   -1.40    4.40
   1   0  11   -3.70    3.80
  -2   0 -11   -0.90    4.20
  -2   0 -11   -3.30    3.90
   2   0  11    4.50    6.00
  -2   0 -11  -14.00    5.60
  -3   0 -11   -1.40    3.80
  -3   0 -11   -1.30    3.40
   3   0  11   -2.50    6.20
  -3   0 -11   -2.80    5.90
   4   0  11   -2.00    3.80
  -4   0 -11   -1.80    6.00
  -4   0 -11   -0.50    3.60
   4   0  11   -2.10    6.00
   5   0  11   -7.20    6.70
   5   0  11   -2.10    4.40
  -5   0 -11    0.50    4.40
  -5   0 -11   -3.40    7.30
  -6   0 -11   -9.10    8.50
   6   0  11   -4.80    5.20
  -6   0 -11    7.90    5.20
  -7   0 -11    6.70    5.20
  -7   0 -11  -10.40    9.10
   7   0  11   11.10    6.40
  -8   0 -11   -4.70    9.70
   8   0  11    7.50    6.70
  -9   0 -11    5.00    9.80
   9   0  11    1.60    7.10
   9  -1 -11   26.70   10.60
  -9  -1  11   -2.60    9.50
  -9   1  11   17.60   11.30
   9   1 -11   32.80   10.40
   8  -1 -11   13.60    8.80
  -8  -1  11   22.30   10.50
   8   1 -11   22.10   10.50
  -8   1  11   17.60   11.30
   7  -1 -11    4.00    8.10
  -7  -1  11   13.30    9.20
  -7   1  11   -5.20    8.60
   7   1 -11   -0.90    7.50
  -6  -1  11    0.00    7.70
   6  -1 -11   -0.90    7.70
  -6   1  11    7.30    8.40
   6   1 -11   -2.50    7.50
   6   1 -11   -0.50    5.80
   5  -1 -11  551.14   20.80
  -5  -1  11  551.94   22.80
  -5  -1  11  560.44   20.50
   5  -1 -11  570.94   22.40
  -5   1  11  534.35   21.40
   5   1 -11  541.35   22.40
   5   1 -11  569.54   19.70
  -5   1  11  625.84   26.40
  -4  -1  11 1211.08   29.30
   4  -1 -11 1167.78   31.90
   4  -1 -11 1198.18   30.70
   4   1 -11 1135.99   31.80
  -4   1  11 1167.78   30.90
   4   1 -11 1152.38   28.50
   3  -1 -11  233.28   13.60
  -3  -1  11  243.68   11.10
  -3  -1  11  241.98   14.10
  -3   1  11  244.18   14.50
   3   1 -11  244.38   10.60
  -3   1  11  237.18   12.70
   3   1 -11  229.68   14.20
  -2  -1  11   -4.70    3.20
   2  -1 -11   -1.00    6.50
  -2  -1  11    0.50    3.90
  -2  -1  11    3.70    6.70
   2   1 -11    0.40    7.30
  -2   1  11    0.70    6.90
  -2   1  11    2.80    5.80
  -2   1  11   -6.30    5.00
  -1  -1  11  460.05   16.50
  -1  -1  11  444.76   11.60
  -1  -1  11  447.16   11.80
   1  -1 -11  455.35   14.60
   1  -1 -11  475.95   15.30
  -1   1  11  471.45   15.40
  -1   1  11  471.45   14.90
   1   1 -11  443.26   16.90
   0  -1 -11  828.22   20.80
   0  -1  11  789.72   17.70
   0  -1  11  800.82   21.10
   0  -1 -11  817.92   19.20
   0   1  11  793.92   19.00
   0   1 -11  777.02   21.60
   0   1  11  784.32   20.50
   0   1 -11  793.62   17.50
   1  -1  11    0.20    4.70
  -1  -1 -11   11.00    3.90
   1  -1  11    4.80    4.50
  -1  -1 -11   -1.50    5.60
   1   1  11    1.40    5.60
   1   1  11    5.40    3.40
  -1   1 -11    4.50    5.60
  -1   1 -11   -2.80    4.30
  -2  -1 -11    5.80    3.10
  -2  -1 -11    7.80    7.20
  -2  -1 -11   12.20    3.70
   2   1  11   13.40    6.90
  -2   1 -11   12.30    5.60
  -2   1 -11    7.70    6.30
   3  -1  11   11.70    6.00
  -3  -1 -11   11.50    7.00
  -3  -1 -11    4.50    3.10
  -3  -1 -11    6.30    3.10
  -3   1 -11    1.70    4.60
   3   1  11   10.70    6.90
  -3   1 -11   15.40    4.40
  -3   1 -11    9.70    6.30
   4  -1  11   68.59    7.90
   4  -1  11   62.19    8.20
  -4  -1 -11   59.89    6.30
  -4  -1 -11   54.59    8.60
   4   1  11   53.59    5.50
  -4   1 -11   60.19    7.50
  -4   1 -11   57.69   10.20
   4   1  11   65.79    9.50
  -5  -1 -11  265.77   11.10
   5  -1  11  248.58   14.00
  -5  -1 -11  236.68   16.00
   5  -1  11  266.17   16.40
   5   1  11  249.97   11.50
  -5   1 -11  271.47   13.90
  -5   1 -11  266.87   16.90
   6  -1  11   -0.60    6.00
  -6  -1 -11    1.70    4.60
  -6  -1 -11   -9.30    8.00
  -6   1 -11    3.80    5.90
  -6   1 -11   -4.90    8.50
   6   1  11    2.00    5.00
  -7  -1 -11  510.15   18.90
   7  -1  11  510.55   22.00
  -7  -1 -11  570.64   26.00
   7   1  11  493.75   22.00
  -7   1 -11  522.85   26.00
   8  -1  11   -4.40    6.70
  -8  -1 -11    3.60    9.70
  -8  -1 -11    4.30    5.00
   8   1  11   -1.40    5.70
  -8   1 -11    4.20   10.20
   9  -1  11   -4.30    6.90
  -9  -1 -11   16.70   10.70
   9   1  11   10.90    6.50
  -9   1 -11   -1.20   11.10
  -9  -2  11    7.00   10.00
   9  -2 -11    9.60    9.90
  -9   2  11    3.70   10.80
   9   2 -11   13.00    9.90
  -8  -2  11   11.70    9.50
   8  -2 -11   11.80    9.00
   8   2 -11   19.50    9.20
  -8   2  11   -2.60   10.00
  -7  -2  11  263.67   18.10
   7  -2 -11  234.98   18.80
   7   2 -11  233.88   18.50
  -7   2  11  253.07   19.50
   6  -2 -11   77.99   11.30
  -6  -2  11   92.89   11.80
  -6   2  11   70.69   12.20
   6   2 -11   75.39   11.80
   6   2 -11   94.29   10.50
  -5  -2  11   44.10    7.90
   5  -2 -11   47.60    9.10
   5  -2 -11   49.99    8.90
   5   2 -11   48.00    9.20
   5   2 -11   60.79    8.20
  -5   2  11   59.89   10.00
   4  -2 -11   65.99   11.40
  -4  -2  11   64.19    9.30
   4  -2 -11   80.09   10.10
  -4  -2  11   70.29    7.40
   4   2 -11   63.99    9.40
   4   2 -11   70.89    7.20
  -4   2  11   66.79    8.70
  -4   2  11   81.19   10.20
  -3  -2  11  121.49    8.10
  -3  -2  11  148.49   12.00
   3  -2 -11  132.09   11.20
   3   2 -11  124.49   11.60
  -3   2  11  127.09   11.30
  -3   2  11  124.49    9.90
  -3   2  11  136.69   11.60
   3   2 -11  131.79    8.00
   2  -2 -11   95.39   10.00
  -2  -2  11   89.39    5.90
  -2  -2  11   93.09   10.00
  -2   2  11  103.69   10.80
   2   2 -11   94.09   10.30
  -2   2  11   84.29    9.30
  -2   2  11   92.39    9.60
   1  -2 -11  533.05   17.90
   1  -2 -11  571.44   17.00
  -1  -2  11  572.64   19.40
  -1  -2  11  557.04   11.20
  -1  -2  11  540.05   11.10
  -1   2  11  542.95   18.40
  -1   2  11  577.84   17.40
   1   2 -11  571.94   20.20
   0  -2 -11  260.87   13.00
   0  -2 -11  231.98    9.60
   0  -2  11  250.77    7.30
   0  -2  11  245.78   13.10
   0   2  11  215.58   12.60
   0   2 -11  259.17   14.30
   0   2  11  237.98    9.90
   0   2 -11  217.18    7.40
  -1  -2 -11  444.96   10.60
  -1  -2 -11  414.16   16.20
   1  -2  11  460.75   12.90
   1  -2  11  433.26   16.30
  -1   2 -11  437.26   16.60
   1   2  11  420.16   16.90
  -1   2 -11  405.06   12.70
   1   2  11  452.85   10.80
  -2  -2 -11   76.19    9.10
   2  -2  11   96.79    8.60
  -2   2 -11   78.79    7.80
   2   2  11   84.89    9.50
  -2   2 -11   89.89    9.80
  -2   2 -11   82.39    8.60
  -3  -2 -11  363.06    8.10
  -3  -2 -11  371.76    8.00
  -3   2 -11  369.66   15.40
   3   2  11  343.67   16.20
  -3   2 -11  394.16   15.80
  -3   2 -11  372.86   15.20
   4  -2  11  330.97   15.90
  -4  -2 -11  354.56   17.70
  -4  -2 -11  355.96    9.80
   4  -2  11  369.26   16.30
  -4   2 -11  337.97   15.30
   4   2  11  367.16   18.00
   5  -2  11   23.60    7.40
   5  -2  11   25.50    8.40
  -5  -2 -11   29.70    9.70
  -5  -2 -11   28.90    4.70
   5   2  11   38.90    4.90
  -5   2 -11   22.80    8.70
  -5   2 -11   36.50    7.80
  -6  -2 -11   -4.60    8.60
   6  -2  11    5.70    7.30
  -6  -2 -11    0.10    4.20
   6   2  11   -1.80    4.00
  -6   2 -11    2.50    9.10
  -7  -2 -11   77.39   14.60
  -7  -2 -11   85.99    9.50
   7  -2  11   96.09   12.60
  -7   2 -11   81.39   13.80
   7   2  11   85.99    8.80
  -8  -2 -11    9.00    7.60
   8  -2  11   19.80    8.90
  -8  -2 -11   29.30   11.10
   8   2  11   23.60    6.30
  -8   2 -11   16.40   10.80
   9  -2  11   16.10    9.00
  -9  -2 -11   21.40   11.10
  -9   2 -11   -0.50   10.70
   9   2  11    5.90    5.40
   9  -3 -11   25.30   10.90
  -9  -3  11   18.20   10.90
  -9   3  11   -6.10   10.40
   9   3 -11   17.60    9.50
   8  -3 -11  194.08   19.10
  -8  -3  11  214.88   18.90
   8   3 -11  178.88   17.40
  -8   3  11  177.28   19.50
  -7  -3  11    6.70    8.30
   7   3 -11  -12.50    7.70
  -7   3  11   -7.90    9.10
   6  -3 -11   42.10    9.90
  -6  -3  11   43.30    9.10
   6   3 -11   28.60    7.70
  -6   3  11   36.00   11.00
   6   3 -11   21.40    8.90
   5  -3 -11   -1.60    6.90
  -5  -3  11    8.60    6.70
  -5   3  11   15.10    8.50
   5   3 -11    4.10    7.40
   5   3 -11    7.80    5.40
  -4  -3  11  612.94   22.90
  -4  -3  11  606.74   18.10
   4  -3 -11  573.04   22.10
   4   3 -11  577.54   22.20
  -4   3  11  615.04   21.20
   4   3 -11  560.64   17.10
  -4   3  11  611.04   22.40
  -4   3  11  592.14   22.80
   3  -3 -11   43.70    7.50
  -3  -3  11   43.60    8.60
  -3  -3  11   43.90    5.00
   3   3 -11   43.80    4.40
  -3   3  11   54.19    9.60
  -3   3  11   37.70    7.70
   3   3 -11   34.90    7.90
  -3   3  11   48.10    7.80
   2  -3 -11  390.96   15.50
  -2  -3  11  399.26   17.40
  -2  -3  11  410.36    9.20
   2   3 -11  423.86    9.20
  -2   3  11  396.16   15.80
  -2   3  11  417.06   15.90
  -2   3  11  401.36   16.90
   2   3 -11  427.16   18.30
  -1  -3  11    7.70    6.00
   1  -3 -11   11.70    4.90
   1  -3 -11    0.20    5.50
  -1   3  11    7.00    5.70
  -1   3  11    3.90    5.00
   1   3 -11   20.20    7.50
   0  -3  11   35.20    7.40
   0  -3 -11   50.09    8.50
   0  -3 -11   54.49    5.50
   0   3  11   40.20    5.30
   0   3  11   44.30    7.80
   0   3 -11   46.60    8.80
  -1  -3 -11    2.20    6.00
   1  -3  11    9.70    3.30
  -1  -3 -11   11.20    2.60
  -1   3 -11    5.60    5.80
   1   3  11    2.50    5.80
  -1   3 -11   17.10    6.50
   1   3  11   10.40    2.70
  -1   3 -11    7.20    3.90
  -2  -3 -11  545.75   20.50
   2  -3  11  574.44   16.70
  -2   3 -11  590.94   17.10
   2   3  11  576.74   20.60
  -2   3 -11  586.54   20.20
  -2   3 -11  575.64   20.40
   3  -3  11 1017.80   26.50
  -3  -3 -11 1003.60   29.70
  -3   3 -11 1035.50   33.00
   3   3  11 1007.40   29.60
  -3   3 -11 1010.70   28.80
  -3   3 -11 1003.60   26.70
  -4  -3 -11   96.99   11.50
   4  -3  11   99.89   10.90
   4  -3  11  109.69   12.00
  -4   3 -11  109.29   11.50
  -4   3 -11   85.99   11.90
   4   3  11   89.09   12.90
   5  -3  11  375.06   19.20
  -5  -3 -11  380.56   10.30
   5  -3  11  390.06   19.10
  -5  -3 -11  379.16   20.60
  -5   3 -11  378.96   19.80
   5   3  11  376.56   10.10
   6  -3  11  502.95   23.10
  -6  -3 -11  525.95   24.90
  -6   3 -11  482.25   23.70
   6   3  11  483.65   14.10
  -7  -3 -11   -2.30    9.10
   7  -3  11   -2.00    8.00
  -7  -3 -11   -8.60    4.20
  -7   3 -11   -7.40    9.60
   7   3  11    7.30    4.40
   8  -3  11   59.29   12.10
  -8  -3 -11   24.30    6.90
  -8  -3 -11   63.39   13.50
  -8   3 -11   45.70   12.90
   8  -4 -11  130.79   16.60
  -8  -4  11  137.19   15.40
   8   4 -11  118.19   14.90
  -8   4  11  101.69   15.80
  -7  -4  11   41.20   10.20
   7  -4 -11   33.20   10.80
   7   4 -11   45.30   11.40
  -7   4  11   41.90   11.40
  -6  -4  11  141.19   13.60
   6  -4 -11  156.18   16.60
  -6   4  11  149.59   16.50
   6   4 -11  165.18   16.60
   6   4 -11  133.19   12.20
  -5  -4  11    2.60    5.90
   5  -4 -11    1.70    8.00
  -5   4  11   11.50    8.70
   5   4 -11    9.50    9.10
   5   4 -11    3.40    5.20
   4  -4 -11    3.60    6.60
  -4  -4  11   11.10    5.00
  -4  -4  11    6.20    7.20
   4   4 -11   18.70    8.70
  -4   4  11   13.80    7.90
   4   4 -11   15.10    4.60
  -4   4  11    1.90    7.10
  -3  -4  11    3.90    3.10
   3  -4 -11    0.30    5.70
  -3  -4  11    3.90    6.20
   3   4 -11    5.40    7.10
  -3   4  11    2.60    5.20
   3   4 -11    0.30    2.70
  -3   4  11    1.80    6.20
   2  -4 -11 2049.99   45.80
  -2   4  11 2053.29   48.80
   2   4 -11 2162.18   49.70
  -2   4  11 2150.28   46.10
  -2   4  11 2125.99   48.00
   1  -4 -11 1212.28   33.00
   1  -4 -11 1240.18   29.30
  -1  -4  11 1263.87   33.50
  -1   4  11 1253.27   29.30
   1   4 -11 1286.97   34.90
  -1   4  11 1285.27   32.90
   0  -4 -11  128.79    7.30
   0  -4  11  125.19   10.80
   0   4  11  114.99    7.60
   0   4  11  127.99   11.10
   1  -4  11  576.74   14.20
  -1  -4 -11  551.24   20.40
  -1  -4 -11  575.24   13.00
  -1   4 -11  572.54   21.00
   1   4  11  578.24   21.00
   1   4  11  571.84   13.00
  -1   4 -11  575.54   20.60
  -1   4 -11  585.54   14.50
   2  -4  11  133.59    8.20
  -2  -4 -11  136.19   11.50
  -2   4 -11  126.39    8.80
   2   4  11  144.29   12.20
  -2   4 -11  139.49   11.50
  -2   4 -11  116.59   11.70
  -3  -4 -11  126.79   13.00
   3  -4  11  128.09    9.80
  -3   4 -11  157.78   12.70
   3   4  11  135.09   13.10
  -3   4 -11  133.79   12.30
  -3   4 -11  133.29   10.90
  -4  -4 -11  183.78   15.80
  -4   4 -11  172.08   14.00
   5  -4  11 1196.98   36.70
  -5  -4 -11 1172.48   37.00
  -5   4 -11 1125.49   34.20
  -6  -4 -11    1.90    2.50
   6  -4  11    1.40    8.30
  -6  -4 -11   -4.70    7.80
  -6   4 -11    9.40    9.50
  -7  -4 -11  139.39    9.50
  -7  -4 -11  153.68   17.20
   7  -4  11  181.38   20.20
  -7   4 -11  117.39   17.70
   7   4  11  168.78    7.80
   8  -4  11   62.39   12.80
  -8  -4 -11   78.99    8.10
  -8  -4 -11   78.29   13.90
  -8   4 -11   99.79   15.70
   8   4  11   84.19    7.40
  -8  -5  11   38.50   10.00
   8  -5 -11   38.20   11.50
   8   5 -11   59.29   12.00
  -8   5  11   44.70   13.70
  -7  -5  11    6.30    7.30
   7  -5 -11    3.30    8.20
  -7   5  11    4.70   10.00
   7   5 -11    2.10    9.70
  -6  -5  11   73.19    9.90
   6  -5 -11   62.39   11.70
   6   5 -11   51.99   11.40
   6   5 -11   48.80    8.40
   5  -5 -11   21.10    8.50
  -5  -5  11    6.90    5.60
   5   5 -11   -3.30    4.90
   5   5 -11    3.10    8.70
  -5   5  11    4.60    9.10
  -4  -5  11   31.20    5.70
   4  -5 -11   23.80    8.30
   4   5 -11   14.20    9.80
  -4   5  11   15.10    9.40
   4   5 -11   29.80    5.50
  -3  -5  11  306.27    9.60
   3  -5 -11  304.27   16.20
  -3  -5  11  436.56   29.50
   3   5 -11  302.17    9.70
  -3   5  11  301.77   16.40
   3   5 -11  310.97   18.40
  -3   5  11  277.87   18.00
  -2  -5  11  274.27   16.10
   2  -5 -11  283.87   14.10
   2   5 -11  309.37   18.20
  -2   5  11  282.27   14.60
  -2   5  11  294.87   17.30
  -2   5  11  291.07   15.50
   1  -5 -11   57.99    7.10
   1  -5 -11   51.79    8.20
  -1  -5  11   70.49    9.50
  -1   5  11   52.89    6.80
  -1   5  11   59.79    8.60
   1   5 -11   51.59    9.00
   0  -5 -11  925.91   23.00
   0  -5 -11  947.91   28.40
   0   5 -11  954.50   29.90
   0   5  11  998.80   29.10
   0   5 -11  999.20   19.10
   0   5 -11  925.51   18.30
   0   5  11  932.21   22.90
  -1  -5 -11  278.77   15.70
  -1   5 -11  308.57   10.40
  -1   5 -11  299.67   16.60
   1   5  11  292.27   16.00
  -1   5 -11  280.27    9.40
  -1   5 -11  292.07   15.60
   1   5  11  283.77    9.50
   1   5  11  285.97    9.50
   2  -5  11   43.10    5.90
  -2  -5 -11   31.40    7.90
   2   5  11   49.10    9.00
  -2   5 -11   53.99   10.10
  -2   5 -11   45.90    6.50
  -2   5 -11   54.09   14.30
   3  -5  11   -4.00    4.30
  -3  -5 -11   -3.80    6.50
  -3   5 -11    0.50    5.70
  -3   5 -11    2.90    8.00
   4  -5  11    0.30    5.70
  -4  -5 -11    0.10    8.40
  -4   5 -11    7.20    7.70
  -4   5 -11    8.00    8.50
  -5  -5 -11  115.79   14.80
   5  -5  11  134.19   15.50
  -5   5 -11  101.99   12.70
  -6  -5 -11  134.49   18.70
   6  -5  11  153.98   17.30
  -6   5 -11  145.49   15.60
  -7  -5 -11    1.60    8.50
   7  -5  11   -0.70    8.90
  -7   5 -11    9.30   10.30
  -8  -5 -11   66.09   14.20
   8  -5  11   67.19   13.40
  -8   5 -11   61.69   14.00
  -7  -6  11   12.90    7.00
   7  -6 -11    6.80    8.60
   7   6 -11    2.60    8.10
  -7   6  11   -5.40    9.80
   6  -6 -11   44.40   10.40
  -6  -6  11   76.49    9.90
   6   6 -11   60.69    8.80
  -6   6  11   35.00   11.30
   6   6 -11   63.99   12.70
  -5  -6  11   18.40    5.90
   5  -6 -11   28.90    9.30
   5   6 -11   12.20    5.80
   5   6 -11    4.90    9.30
  -5   6  11   26.60   10.40
  -4  -6  11   17.90    4.90
   4  -6 -11   21.60    8.40
   4   6 -11   21.90   10.10
   4   6 -11   20.70    5.20
  -4   6  11   29.00   10.10
  -3  -6  11 2461.15   46.20
   3  -6 -11 2492.95   57.49
   3   6 -11 2486.15   59.79
  -3   6  11 2525.65   61.19
   3   6 -11 2477.75   46.60
   2  -6 -11 2394.76   53.39
  -2   6  11 2444.76   58.09
  -2   6  11 2296.27   52.69
   2   6 -11 2366.36   57.39
   2   6 -11 2387.36   42.30
   1  -6 -11  115.69   10.30
   1  -6 -11   86.69   10.80
   1   6 -11  112.99   13.20
  -1   6  11   91.09   10.00
   0  -6 -11  174.38   10.60
   0  -6 -11  189.58   14.60
   0   6  11  194.68   10.50
   0   6 -11  176.28    7.10
   0   6 -11  175.68    6.90
   0   6 -11  175.28   14.90
  -1  -6 -11   -3.90    6.30
   1   6  11    4.20    3.80
  -1   6 -11    8.20    4.10
  -1   6 -11    5.10    3.50
   1   6  11    6.40    4.00
  -1   6 -11    5.50    7.70
  -2  -6 -11  193.38   15.40
   2   6  11  194.48    6.80
   2   6  11  193.88    7.20
  -2   6 -11  183.78   10.00
  -2   6 -11  198.48   11.40
  -2   6 -11  208.18   16.80
  -3  -6 -11  218.18   17.20
   3  -6  11  218.48   12.80
  -3   6 -11  227.78   18.40
  -3   6 -11  245.98   14.30
   4  -6  11    2.90    5.80
  -4  -6 -11    2.40    7.70
  -4   6 -11   13.00    7.80
  -4   6 -11    0.70    7.90
  -5  -6 -11  110.49   14.20
  -5   6 -11  148.89   20.80
  -5   6 -11  136.99   14.20
   6  -6  11   72.19   13.50
  -6  -6 -11  107.09   15.40
  -6   6 -11   62.09   12.20
   7  -6  11   -0.30    9.50
  -7  -6 -11   12.10    9.60
  -7   6 -11   -5.80    9.50
  -7  -7  11   16.00    7.00
   7  -7 -11    8.00    8.90
  -7   7  11   18.50   11.00
   7   7 -11   20.70    9.70
   6  -7 -11   41.80   11.20
  -6  -7  11   32.90    7.20
   6   7 -11   21.60    6.90
  -6   7  11   32.70   12.30
   6   7 -11   27.10   10.30
   5  -7 -11    6.40    8.70
  -5  -7  11   13.40    5.80
  -5   7  11    5.20    9.60
   5   7 -11    1.60    9.40
   5   7 -11   -5.40    4.90
   4  -7 -11   15.90    8.80
  -4  -7  11   25.10    5.30
   4   7 -11   20.40   10.20
  -4   7  11   29.10   10.80
   4   7 -11   20.90    5.40
   3  -7 -11 1129.99   34.40
  -3  -7  11 1095.19   23.60
   3   7 -11 1142.99   37.30
  -3   7  11 1060.69   36.70
   3   7 -11 1106.99   24.20
   2  -7 -11  500.45   20.90
  -2   7  11  483.25   20.50
   2   7 -11  468.75   12.30
   2   7 -11  499.75   12.30
   2   7 -11  504.75   24.70
  -2   7  11  499.45   23.90
   1  -7 -11   22.20    6.80
   1   7 -11   23.20    3.60
   1   7 -11   24.60    3.60
   1   7 -11   16.20    9.70
   0  -7 -11   62.79   10.30
   0   7  11   91.39    9.00
   0   7 -11   78.69   12.60
   0   7 -11   75.09    6.40
   0   7 -11   77.59    6.20
  -1  -7 -11    8.20    7.60
  -1   7 -11    1.10    4.40
  -1   7 -11   -2.80    3.50
   1   7  11    1.70    4.10
   1   7  11    4.00    4.70
  -1   7 -11    3.00    8.20
  -2  -7 -11  101.69   13.00
   2   7  11   85.89    7.40
  -2   7 -11   99.19    9.40
  -2   7 -11  101.39    9.00
  -2   7 -11   95.39   13.40
   2   7  11   95.69    6.50
  -3  -7 -11   73.69   11.80
  -3   7 -11   68.69   12.20
  -3   7 -11   72.89    9.40
  -4  -7 -11    0.00    7.90
  -4   7 -11   20.50    9.90
  -4   7 -11   15.20    8.20
  -5  -7 -11   88.79   13.90
  -5   7 -11   71.09   12.20
  -5   7 -11   65.29   12.40
  -6  -7 -11    4.80    8.90
  -6   7 -11    9.70   10.60
  -6   7 -11   20.50   10.10
   6  -8 -11   45.60   11.80
  -6  -8  11   66.09    9.40
   6   8 -11   33.60   11.10
  -6   8  11   23.40   12.00
  -5  -8  11    1.70    5.00
   5  -8 -11    6.00    8.80
   5   8 -11   -9.90    4.80
   5   8 -11   -1.10    9.10
  -5   8  11    7.10   10.20
  -4  -8  11    0.70    4.10
   4  -8 -11    2.00    8.70
   4   8 -11   -6.70    4.00
   4   8 -11    2.60    9.70
  -4   8  11   -0.80    8.90
   3  -8 -11   -4.30    6.40
   3   8 -11   -0.90    3.40
  -3   8  11   -5.40    8.00
   3   8 -11   -5.80    9.70
   2  -8 -11    5.90    7.10
  -2   8  11   12.70   10.00
   2   8 -11   24.90   11.20
   2   8 -11   16.30    3.70
   2   8 -11   15.50    4.00
   1  -8 -11  139.79   12.80
   1   8 -11  128.69    7.30
  -1   8  11  139.89   12.10
   1   8 -11  113.79    7.20
   1   8 -11  111.39   14.60
  -1   8  11  131.59   15.90
   0  -8 -11   41.50   10.20
   0   8  11   39.90   13.50
   0   8 -11   29.10    5.10
   0   8 -11   37.40   11.20
   0   8  11   43.70    7.40
   0   8 -11   47.10    5.50
  -1  -8 -11   55.39   11.50
  -1   8 -11   81.39    7.70
   1   8  11   59.39    8.00
   1   8  11   59.19    7.30
  -1   8 -11   61.09   12.40
  -1   8 -11   66.19    7.50
  -2  -8 -11   85.19   12.20
  -2   8 -11   77.79    8.30
  -2   8 -11   61.29    8.60
   2   8  11   93.29    7.30
   2   8  11   80.79    7.60
  -2   8 -11   89.39   22.30
  -3   8 -11   24.30    6.20
  -3   8 -11    9.70    7.10
   3   8  11   34.60    3.70
  -3   8 -11   31.80   10.80
  -4  -8 -11  648.44   29.50
  -4   8 -11  709.33   32.00
  -4   8 -11  653.23   25.30
  -5  -8 -11  490.35   26.50
  -5   8 -11  476.05   24.00
  -5   8 -11  500.45   28.40
   4  -9 -11   67.29   12.60
   4   9 -11   53.79   12.80
   4   9 -11   47.20    6.90
  -4   9  11   59.79   13.00
   3  -9 -11   20.30    8.80
   3   9 -11    9.40   10.60
   3   9 -11   -1.50    4.10
  -3   9  11    4.90    9.30
   3   9 -11    7.00    3.90
   2  -9 -11    5.60    7.20
   2   9 -11    5.30   10.10
  -2   9  11    8.00    9.70
   2   9 -11    2.40    3.50
   1   9 -11   15.60    4.40
   1   9 -11    3.50    3.90
   1   9 -11    2.60    9.50
  -1   9  11   20.50    9.50
  -1   9  11   11.10    7.00
   0  -9 -11   78.39   12.70
   0   9  11  101.99   10.30
   0   9 -11   47.90    6.50
   0   9 -11   51.79   12.90
   0   9 -11   85.59    7.30
   0   9  11   73.49   10.00
  -1  -9 -11   26.10    9.30
   1   9  11   36.50    6.40
  -1   9 -11   28.00    6.40
   1   9  11   22.30    7.40
  -1   9 -11   23.30   10.90
  -1   9 -11   28.10    5.50
  -2  -9 -11   20.50    8.80
  -2   9 -11   11.70    6.40
   2   9  11   29.60    5.00
   2   9  11    4.50    5.50
  -2   9 -11    1.70    9.60
  -3  -9 -11  201.78   18.70
   3   9  11  169.88    8.20
   3   9  11  217.18    8.50
  -3   9 -11  184.68   14.90
  -3   9 -11  192.08   19.50
  -4  -9 -11   78.49   13.40
  -4   9 -11   64.09   11.00
  -4   9 -11   60.99   13.70
   2  10 -11    0.60    3.90
  -2  10  11    5.80    9.50
   2  10 -11   -7.60   10.10
   1  10 -11   17.10    4.90
  -1  10  11   27.90   11.70
   1  10 -11   15.10    5.90
   1  10 -11    6.00   11.20
  -1  10  11   16.70    7.90
   0  10 -11   -0.80   10.30
   0  10  11   24.00    8.40
   0  10 -11   13.90    5.50
   0  10  11   22.20    9.60
   0  10 -11   39.60    6.10
  -1 -10 -11   -8.70    7.40
  -1  10 -11    3.40   10.30
   1  10  11    4.20    7.00
  -1  10 -11   -5.30    5.40
  -2 -10 -11   30.90   10.80
  -2  10 -11   36.30    8.20
   2  10  11   20.10    7.10
  -2  10 -11   30.30   12.50
   9   0 -12   23.80   10.20
  -9   0  12   11.30   10.80
  -8   0  12  100.99   15.10
   8   0 -12   95.59   14.60
  -7   0  12  538.75   24.50
   7   0 -12  507.55   24.90
  -6   0  12  272.57   17.30
   6   0 -12  245.88   17.60
   5   0 -12   10.10    6.90
   5   0 -12    7.40    7.50
  -5   0  12    6.60    7.10
   4   0 -12    0.70    4.20
   4   0 -12   -3.40    5.90
  -4   0  12    1.80    5.00
  -4   0  12    1.40    5.90
  -3   0  12 2259.97   49.30
   3   0 -12 2180.98   45.80
  -3   0  12 2243.68   46.40
   3   0 -12 2217.68   49.00
  -2   0  12   20.70    5.30
   2   0 -12   17.20    7.60
  -2   0  12   21.40    7.40
  -2   0  12   19.40    5.30
  -1   0  12  157.38    8.80
   1   0 -12  183.98    9.10
  -1   0  12  173.28   11.60
   1   0 -12  183.58   12.20
   0   0  12   93.49    8.00
   0   0 -12  102.49    9.50
   0   0 -12   84.39    7.70
   0   0  12  114.19    9.20
  -1   0 -12 1903.41   39.00
  -1   0 -12 1907.81   39.80
   1   0  12 1939.71   39.30
  -2   0 -12    0.90    4.10
  -2   0 -12    7.20    4.10
   2   0  12   -4.00    5.60
  -2   0 -12   -7.30    5.70
   3   0  12   49.70    8.00
  -3   0 -12   45.90    5.60
  -3   0 -12   45.90    8.30
  -3   0 -12   56.19    5.80
  -4   0 -12   11.40    6.60
   4   0  12    7.00    7.30
  -4   0 -12    4.20    3.70
  -5   0 -12    2.00    4.40
   5   0  12   -4.50    4.50
  -5   0 -12   -5.80    7.20
   6   0  12  153.08   11.90
  -6   0 -12  144.79   11.10
  -6   0 -12  146.89   15.40
  -7   0 -12    8.60    5.50
   7   0  12   -1.20    5.70
  -7   0 -12   -3.70    8.90
   8   0  12   91.89   11.10
  -8   0 -12   51.89   12.80
  -9   0 -12  437.96   27.00
   9   0  12  398.66   20.50
  -9  -1  12   20.00   11.30
   9  -1 -12   41.60   11.70
   9   1 -12   45.10   12.00
  -9   1  12   13.40   11.40
  -8  -1  12   24.20   10.60
   8  -1 -12   27.90    9.50
   8   1 -12   36.20   10.90
  -8   1  12   24.00   10.80
   7  -1 -12    2.20    7.60
  -7  -1  12   -3.60    8.00
  -7   1  12   11.40    9.60
   7   1 -12   20.80    9.20
   6  -1 -12  546.05   24.30
  -6  -1  12  550.94   22.80
   6   1 -12  542.05   21.40
  -6   1  12  556.24   23.80
   6   1 -12  545.65   24.10
  -5  -1  12   27.90    8.30
   5  -1 -12   18.50    6.50
   5  -1 -12   35.80    8.70
   5   1 -12   28.10    6.30
  -5   1  12   20.20    7.90
   5   1 -12   21.60    8.10
  -4  -1  12 2723.23   58.59
   4  -1 -12 2715.63   58.59
  -4  -1  12 2669.23   54.29
   4  -1 -12 2627.44   56.19
  -4   1  12 2677.43   56.79
   4   1 -12 2568.14   57.69
   4   1 -12 2574.24   53.69
  -4   1  12 2652.83   58.19
  -3  -1  12  183.78    9.70
   3  -1 -12  169.48   12.60
  -3  -1  12  164.68   12.50
  -3   1  12  181.48   13.20
   3   1 -12  175.08    9.10
  -3   1  12  177.78   11.60
  -3   1  12  180.78   10.70
   3   1 -12  173.58   13.00
   2  -1 -12   42.40    7.90
  -2  -1  12   47.80    5.10
  -2  -1  12   42.60    8.30
  -2  -1  12   36.50    5.00
  -2   1  12   47.30    8.40
  -2   1  12   44.40    7.10
  -2   1  12   42.40    6.30
   2   1 -12   55.09    9.70
   1  -1 -12  406.86   15.20
   1  -1 -12  398.56   14.40
  -1  -1  12  425.86   16.60
  -1  -1  12  405.96   11.30
  -1  -1  12  397.76   11.50
  -1   1  12  399.26   15.20
  -1   1  12  402.16   14.50
   1   1 -12  416.56   17.20
   0  -1 -12 1898.61   38.30
   0  -1 -12 1903.41   39.90
   0  -1  12 1870.41   40.50
   0  -1  12 1928.41   36.80
   0   1 -12 1912.01   36.60
   0   1 -12 1929.41   41.20
   0   1  12 1918.61   40.00
   0   1  12 1884.21   38.20
  -1  -1 -12  116.69   10.40
  -1  -1 -12  134.39    8.20
   1  -1  12  147.29   10.10
   1  -1  12  140.79    9.50
  -1   1 -12  118.69    9.10
   1   1  12  118.99   10.80
   1   1  12  128.09    7.40
  -1   1 -12  140.29   10.80
  -2  -1 -12 1024.50   27.60
  -2  -1 -12 1030.50   21.60
  -2  -1 -12 1027.50   21.90
  -2   1 -12 1042.50   25.90
  -2   1 -12 1008.00   25.70
   2   1  12 1044.30   27.60
  -3  -1 -12 1182.98   32.20
  -3  -1 -12 1278.57   26.20
   3  -1  12 1320.67   31.90
  -3  -1 -12 1254.67   25.90
  -3   1 -12 1274.17   31.60
  -3   1 -12 1291.97   30.30
   3   1  12 1268.37   32.80
  -3   1 -12 1240.38   29.90
  -4  -1 -12   -0.50    6.50
   4  -1  12   -4.20    5.50
  -4  -1 -12   -1.30    3.20
   4  -1  12    6.50    4.90
  -4   1 -12    2.80    4.40
   4   1  12   -6.90    5.70
  -4   1 -12    9.00    6.60
  -5  -1 -12  223.38   16.20
   5  -1  12  250.07   18.10
   5  -1  12  235.08   13.40
  -5  -1 -12  208.48   10.10
  -5   1 -12  202.28   16.10
  -5   1 -12  228.88   13.20
   5   1  12  210.98   10.60
  -6  -1 -12  294.87   13.00
   6  -1  12  263.47   15.70
  -6  -1 -12  300.07   20.10
  -6   1 -12  269.07   19.00
   6   1  12  278.07   13.30
  -6   1 -12  270.47   15.20
   7  -1  12   82.49   11.10
  -7  -1 -12   76.99   13.20
  -7  -1 -12   95.79    9.70
  -7   1 -12   60.99   12.60
  -8  -1 -12  134.79   11.10
   8  -1  12  110.69   12.90
  -8  -1 -12   90.99   14.50
  -8   1 -12  101.59   15.50
   8   1  12  108.59   11.10
  -9  -1 -12   23.40   11.70
   9  -1  12   32.60    9.40
   9   1  12   47.00    8.60
  -9   1 -12   20.70   12.20
   9  -2 -12   15.80   10.80
  -9  -2  12    7.60   10.70
   9   2 -12   14.60    9.90
  -9   2  12   -5.10   10.00
  -8  -2  12  185.58   18.10
   8  -2 -12  201.28   18.60
  -8   2  12  171.98   18.90
   8   2 -12  176.98   17.30
   7  -2 -12   49.90   11.30
  -7  -2  12   33.80    9.90
   7   2 -12   36.00   10.80
  -7   2  12   42.40   11.20
  -6  -2  12    3.30    7.20
   6  -2 -12    9.00    7.60
  -6   2  12   -4.40    8.00
   6   2 -12   -0.20    7.90
   6   2 -12    2.70    5.80
   5  -2 -12  134.19   14.00
  -5  -2  12  140.19   12.00
   5   2 -12  148.79   10.90
   5   2 -12  160.78   14.90
  -5   2  12  148.89   14.20
  -4  -2  12  109.39    9.20
   4  -2 -12   92.49   10.30
  -4  -2  12  127.49   12.60
   4   2 -12  106.99    8.20
  -4   2  12  109.99   11.50
   4   2 -12   90.79   10.60
  -4   2  12   91.99   10.60
  -3  -2  12  159.18   12.80
  -3  -2  12  146.09    8.20
   3  -2 -12  153.38   11.60
  -3   2  12  141.99   10.30
   3   2 -12  149.19    9.00
   3   2 -12  150.98   14.50
  -3   2  12  156.18   11.80
  -3   2  12  143.89   11.60
  -2  -2  12   78.89    5.50
  -2  -2  12   63.19    5.00
  -2  -2  12   53.99    8.20
   2  -2 -12   64.99    8.00
  -2   2  12   78.79    9.20
   2   2 -12   77.19   10.00
  -2   2  12   91.79    9.90
  -2   2  12   87.99    8.80
  -1  -2  12   10.80    2.30
   1  -2 -12    5.10    5.90
  -1  -2  12   12.20    2.50
   1  -2 -12    6.50    5.40
  -1  -2  12   28.60    7.00
   1   2 -12   19.60    7.60
  -1   2  12   15.50    6.30
  -1   2  12   15.70    6.00
   0  -2 -12 3463.75   63.29
   0  -2  12 3484.25   68.19
   0  -2  12 3518.15   60.69
   0  -2 -12 3396.56   67.19
   0   2 -12 3336.67   60.49
   0   2  12 3444.86   63.19
   0   2  12 3499.65   67.59
   0   2 -12 3437.36   68.59
   1  -2  12 1173.68   29.70
   1  -2  12 1223.78   25.50
  -1  -2 -12 1185.48   30.20
  -1  -2 -12 1164.18   23.20
   1   2  12 1177.78   23.50
   1   2  12 1219.18   30.50
  -1   2 -12 1172.58   30.10
  -1   2 -12 1147.89   25.30
   2  -2  12  655.53   18.30
  -2  -2 -12  630.64   12.20
  -2  -2 -12  623.14   21.30
  -2   2 -12  652.13   20.50
   2   2  12  632.54   21.20
  -2   2 -12  630.54   20.00
  -2   2 -12  644.44   18.50
  -3  -2 -12  517.65   10.50
  -3  -2 -12  516.65   10.60
  -3  -2 -12  520.25   20.20
  -3   2 -12  528.65   18.60
  -3   2 -12  536.55   18.50
  -3   2 -12  523.15   18.10
   3   2  12  526.85   19.90
  -4  -2 -12  285.97   16.40
  -4  -2 -12  285.67    8.50
   4  -2  12  289.17   15.00
  -4  -2 -12  297.57    8.60
  -4   2 -12  285.17   14.40
  -4   2 -12  293.87   15.80
   4   2  12  300.47   17.00
   5  -2  12   -1.20    6.60
  -5  -2 -12    7.00    3.70
   5  -2  12    4.10    6.70
  -5  -2 -12    7.40    8.50
  -5   2 -12    0.40    7.80
   5   2  12    8.90    3.60
  -5   2 -12    9.20    6.40
  -6  -2 -12  271.97   11.60
   6  -2  12  262.27   16.40
  -6  -2 -12  260.17   19.40
  -6   2 -12  252.47   19.10
   6   2  12  250.07   11.30
   7  -2  12   25.70    8.70
  -7  -2 -12   27.20    6.30
  -7  -2 -12   22.90   11.30
  -7   2 -12   25.20   10.90
   7   2  12   28.70    6.10
  -8  -2 -12   57.69    9.20
   8  -2  12   81.49   12.20
  -8  -2 -12   68.59   13.50
  -8   2 -12   69.59   14.40
   8   2  12   79.89    8.90
  -9  -3  12   -3.10    8.80
   9  -3 -12   17.80   10.70
  -9   3  12   -5.30   10.20
   9   3 -12    7.50    8.90
   8  -3 -12   65.19   12.70
  -8  -3  12   68.09   12.60
   8   3 -12   94.19   14.30
  -8   3  12   72.49   14.30
  -7  -3  12   22.70    9.50
   7  -3 -12   19.70   11.10
  -7   3  12   23.10   11.80
   7   3 -12    8.10    8.30
  -6  -3  12  135.09   13.80
   6  -3 -12  136.09   15.00
   6   3 -12  142.69   15.40
  -6   3  12  145.49   15.80
   6   3 -12  131.29   12.00
   5  -3 -12  258.87   17.20
  -5  -3  12  254.97   14.20
   5   3 -12  236.28   12.70
   5   3 -12  249.18   17.30
  -5   3  12  238.18   17.50
   4  -3 -12  113.09   12.30
  -4  -3  12   83.59    8.60
  -4  -3  12   98.69   11.50
  -4   3  12   81.29   10.30
  -4   3  12   90.49   10.70
   4   3 -12   94.09   12.10
   4   3 -12   89.89    7.60
  -4   3  12  101.99   10.90
  -3  -3  12   46.90    8.80
  -3  -3  12   39.00    4.70
  -3   3  12   30.80    6.60
  -3   3  12   40.90    7.60
  -3   3  12   30.70    7.60
   3   3 -12   38.10    4.10
   3   3 -12   33.90    8.40
   2  -3 -12  443.26   16.20
  -2  -3  12  412.56    8.90
  -2  -3  12  411.06    8.70
  -2  -3  12  408.86   17.70
  -2   3  12  430.66   17.90
  -2   3  12  414.76   16.00
  -2   3  12  415.76   16.50
  -1  -3  12   10.60    6.10
   1  -3 -12   16.00    4.90
   1  -3 -12   15.50    6.20
  -1   3  12    9.60    5.00
  -1   3  12   18.60    6.30
   1   3 -12   18.20    7.40
   0  -3 -12   91.49    9.70
   0  -3 -12   87.59    6.70
   0  -3  12   87.29    9.50
   0   3  12   89.09    7.40
   0   3 -12   73.89    9.20
   0   3  12   92.49    9.70
   1  -3  12  204.68    7.90
  -1  -3 -12  197.38   12.70
  -1  -3 -12  193.08    7.70
  -1   3 -12  187.28   12.70
   1   3  12  201.58   12.40
  -1   3 -12  197.88    8.30
   1   3  12  213.18    6.60
  -2  -3 -12  257.27   14.50
   2  -3  12  261.97   10.90
   2   3  12  244.28   14.20
  -2   3 -12  259.27   11.40
  -2   3 -12  251.97   13.40
  -2   3 -12  255.17   13.90
   3  -3  12  599.14   19.10
  -3  -3 -12  602.94   22.40
  -3   3 -12  596.24   19.50
   3   3  12  577.74   22.00
  -3   3 -12  595.34   21.30
  -3   3 -12  611.34   21.60
   4  -3  12   -0.40    5.60
  -4  -3 -12    6.30    7.20
  -4   3 -12   -5.10    6.20
  -4   3 -12    0.00    5.80
   5  -3  12  692.83   25.90
  -5  -3 -12  679.13   14.10
  -5  -3 -12  648.64   26.80
  -5   3 -12  674.13   25.60
  -6  -3 -12   -5.70    8.30
  -6  -3 -12    1.00    3.70
   6  -3  12    2.80    7.80
   6   3  12    3.40    3.30
  -6   3 -12   -5.30    9.50
  -7  -3 -12    5.30    9.00
   7  -3  12    8.10    8.40
  -7  -3 -12   -7.50    4.10
   7   3  12    3.10    3.70
  -7   3 -12    2.80    9.80
  -8  -3 -12   67.49    8.20
   8  -3  12   70.39   12.80
  -8  -3 -12   57.99   12.90
   8   3  12   74.59    8.00
  -8   3 -12   54.99   13.20
   8  -4 -12    9.20    9.00
  -8  -4  12   13.10    9.10
   8   4 -12   25.50   10.30
  -8   4  12    9.70   10.00
  -7  -4  12  117.89   13.00
   7  -4 -12  121.59   15.80
  -7   4  12  115.69   15.20
   7   4 -12  142.39   16.50
  -6  -4  12   44.10    8.90
   6  -4 -12   38.50   11.50
   6   4 -12   47.20    8.60
   6   4 -12   43.00   10.90
  -6   4  12   38.20   10.70
   5  -4 -12    9.70    8.40
  -5  -4  12   10.10    6.20
   5   4 -12    5.20    8.60
  -5   4  12    8.20    8.50
   5   4 -12    8.40    5.40
  -4  -4  12    2.30    4.50
   4  -4 -12   10.80    7.60
   4   4 -12    6.80    4.20
  -4   4  12   18.60    8.40
   4   4 -12   -3.10    7.80
   3  -4 -12  492.85   19.40
  -3  -4  12  471.85   20.50
  -3  -4  12  489.65   12.40
   3   4 -12  455.65   21.10
  -3   4  12  486.85   19.50
  -3   4  12  470.15   19.30
   3   4 -12  480.65   12.20
  -3   4  12  506.55   21.50
   2  -4 -12   25.50    6.10
  -2  -4  12   19.70    6.90
  -2   4  12   21.90    6.40
   2   4 -12   24.40    7.70
  -2   4  12   22.70    7.50
  -2   4  12   26.00    6.40
   1  -4 -12   51.79    7.80
   1  -4 -12   73.79    7.40
  -1   4  12   79.19    7.70
   1   4 -12   60.09    9.20
   0  -4 -12   20.60    6.30
   0  -4 -12   22.30    4.00
   0  -4  12   33.80    8.10
   0   4  12   33.00   11.30
   0   4 -12   28.30    7.60
   1  -4  12   58.09    4.80
  -1  -4 -12   71.19    9.50
  -1  -4 -12   51.59    4.10
  -1   4 -12   79.59   11.60
  -1   4 -12   53.19    9.00
   1   4  12   53.19    4.50
  -1   4 -12   50.39    5.50
   1   4  12   63.09    9.00
   2  -4  12  740.83   19.60
  -2  -4 -12  732.73   24.90
   2   4  12  736.13   24.90
  -2   4 -12  760.42   25.30
  -2   4 -12  754.42   20.00
  -2   4 -12  755.92   25.00
  -3  -4 -12   35.90    9.00
   3  -4  12   27.40    6.00
  -3   4 -12   33.70    7.10
   3   4  12   30.00   12.90
  -3   4 -12   19.90    6.90
  -3   4 -12   28.60    8.10
  -4  -4 -12    5.80    8.00
  -4   4 -12    2.40    7.80
  -4   4 -12    2.50    6.90
   5  -4  12  829.32   30.10
  -5  -4 -12  783.52   30.10
  -5   4 -12  798.12   28.30
  -6  -4 -12  545.45   26.50
   6  -4  12  563.34   25.70
  -6   4 -12  513.75   25.30
  -7  -4 -12   15.10   10.40
  -7  -4 -12    0.90    3.00
   7   4  12   12.00    3.10
   8  -4  12   23.30   10.20
  -8  -4 -12   41.60   12.20
   8   4  12   37.20    4.80
  -8   4 -12   21.60   12.20
  -8  -5  12   -5.40    7.20
   8  -5 -12    6.10    8.40
  -8   5  12    4.00   10.90
   8   5 -12    9.20    9.10
  -7  -5  12   11.10    7.50
   7  -5 -12   19.10    9.10
  -7   5  12   16.90   10.10
   7   5 -12   -0.80    8.10
  -6  -5  12    6.80    6.40
   6  -5 -12   26.20   15.30
   6   5 -12   -1.70    6.40
   6   5 -12    1.70    8.80
  -6   5  12    8.30    9.60
   5  -5 -12  124.09   14.20
  -5  -5  12  125.09   10.50
  -5   5  12  125.29   15.50
   5   5 -12  104.29    9.70
   5   5 -12  139.59   15.90
  -4  -5  12  101.39    8.20
   4  -5 -12   87.49   11.80
   4   5 -12   79.59    7.50
  -4   5  12   87.59   13.20
   4   5 -12  102.29   14.00
  -3  -5  12  445.56   11.00
   3  -5 -12  433.26   19.20
  -3   5  12  432.06   19.30
   3   5 -12  447.76   11.30
   3   5 -12  445.46   21.90
  -3   5  12  445.96   21.60
  -2  -5  12   67.89   10.20
   2  -5 -12   57.39    8.30
  -2   5  12   72.49    8.90
   2   5 -12   73.19   11.10
  -2   5  12   67.19   10.10
   1  -5 -12  164.48   10.20
  -1  -5  12  157.78   12.60
   1  -5 -12  179.88   13.20
  -1   5  12  157.78   12.80
  -1   5  12  174.98   10.80
   1   5 -12  169.98   14.70
   0  -5 -12   38.50    5.40
   0  -5 -12   44.70    8.00
   0   5  12   47.30    8.30
   0   5 -12   40.10    9.40
   0   5  12   39.80    5.50
  -1  -5 -12   15.40    6.70
  -1   5 -12   28.00    7.90
  -1   5 -12   24.30    3.60
   1   5  12   21.10    3.70
   1   5  12   25.60    7.90
  -1   5 -12   19.00    7.00
  -1   5 -12   21.40    4.20
   2  -5  12   13.70    4.50
  -2  -5 -12    3.00    6.60
  -2   5 -12   28.00    8.60
  -2   5 -12   10.60    5.00
  -3  -5 -12   34.80    9.40
   3  -5  12   23.30    6.20
  -3   5 -12   22.80    7.10
  -3   5 -12   17.80    9.00
  -4  -5 -12  148.59   16.00
   4  -5  12  156.68   12.60
  -4   5 -12  177.38   16.70
  -4   5 -12  156.98   14.00
  -5  -5 -12   69.59   12.80
  -5   5 -12   44.90   10.30
   6  -5  12  160.48   20.40
  -6  -5 -12  173.78   18.30
  -6   5 -12  133.09   14.90
   7  -5  12   46.40   12.50
  -7  -5 -12   35.90   10.70
  -7   5 -12   49.99   12.50
  -7  -6  12   19.10    7.30
   7  -6 -12    5.40    8.10
  -7   6  12    0.50    9.50
   7   6 -12    2.70    8.40
   6  -6 -12   37.20    9.80
  -6  -6  12   46.20    8.10
   6   6 -12   49.50   11.90
  -6   6  12   23.50   11.20
   5  -6 -12  -10.20    6.50
  -5  -6  12   13.30    5.30
   5   6 -12   -0.70    9.10
   5   6 -12   -2.70    4.40
   4  -6 -12   -6.30    6.00
  -4  -6  12    3.70    3.70
  -4   6  12  -10.00    8.40
   4   6 -12   -1.90    3.70
   4   6 -12   -4.30    8.60
  -3  -6  12  823.02   17.20
   3  -6 -12  850.41   27.90
  -3   6  12  787.62   30.70
   3   6 -12  805.12   17.40
   3   6 -12  811.62   30.60
   2  -6 -12  440.96   19.00
   2   6 -12  454.45   23.50
  -2   6  12  452.25   22.40
  -2   6  12  448.16   19.10
   1  -6 -12  176.38   11.90
   1  -6 -12  169.98   14.50
  -1   6  12  170.58   11.90
   1   6 -12  160.98   15.80
   0  -6 -12  269.87   12.30
   0  -6 -12  262.97   16.70
   0   6  12  268.77   12.20
   0   6 -12  292.17    7.70
   0   6 -12  272.17   18.20
  -1  -6 -12  147.29   14.20
  -1   6 -12  143.09    8.40
  -1   6 -12  109.19   12.90
  -1   6 -12  141.99    7.80
   1   6  12  151.38    8.20
  -2  -6 -12    8.60    8.00
  -2   6 -12    8.70    5.40
  -2   6 -12   15.30    8.50
  -2   6 -12   11.80    4.30
  -3  -6 -12   10.20    8.70
   3  -6  12   18.40    5.90
  -3   6 -12   20.50    7.00
  -3   6 -12   14.60    9.50
  -4  -6 -12  130.19   15.40
   4  -6  12  104.39   11.10
  -4   6 -12  107.99   12.10
  -4   6 -12  138.09   15.60
  -5   6 -12  485.05   36.10
  -5   6 -12  462.05   22.30
  -6  -6 -12   26.90   10.10
  -6   6 -12   -2.20    8.80
  -7  -6 -12    2.90    9.10
  -7   6 -12   -5.00    9.70
  -6  -7  12   11.30    5.60
   6  -7 -12    1.70    7.90
  -6   7  12    8.60   10.00
   6   7 -12  -13.30    8.10
   6   7 -12   -0.60    9.30
   5  -7 -12   21.00    8.70
  -5  -7  12   30.20    6.30
   5   7 -12   16.80    5.60
   5   7 -12   18.30   10.60
  -5   7  12   30.40   11.30
   4  -7 -12  209.68   16.70
  -4  -7  12  204.68    9.60
   4   7 -12  205.18   19.20
   4   7 -12  190.18    9.30
  -4   7  12  190.88   25.60
   3  -7 -12   -6.70    5.90
   3   7 -12   -4.60    2.60
  -3   7  12    5.90    9.50
   3   7 -12   -1.60    9.50
   2  -7 -12  907.71   29.30
   2   7 -12 1014.00   35.00
  -2   7  12  936.61   34.00
  -2   7  12  967.20   29.80
   1  -7 -12   35.50    7.60
  -1   7  12   41.20    8.80
   1   7 -12   29.30   10.80
   0  -7 -12  770.92   22.60
   0  -7 -12  755.72   27.90
   0   7 -12  740.23   16.90
   0   7 -12  794.12   30.80
   0   7 -12  768.72   17.20
   0   7  12  729.63   21.90
  -1  -7 -12    2.10    7.60
  -1   7 -12    2.30    4.20
  -1   7 -12    1.80    3.50
   1   7  12    6.40    4.60
   1   7  12    9.70    4.10
  -1   7 -12   27.40    9.60
  -2  -7 -12   94.19   13.10
  -2   7 -12  102.69   10.00
  -2   7 -12   99.59   14.30
   2   7  12  100.29    6.70
  -2   7 -12  109.49    8.70
   2   7  12  104.69    6.10
  -3  -7 -12    7.20    8.50
  -3   7 -12    2.80    4.40
  -3   7 -12   -0.50   10.70
  -3   7 -12   -5.70    8.60
   4  -7  12   85.39   15.80
  -4   7 -12   55.69   13.20
  -4   7 -12   74.59   11.20
  -5  -7 -12   -3.10    8.40
  -5   7 -12    8.30    8.50
  -5   7 -12   -6.40    8.90
  -6  -7 -12   30.20   10.20
  -6   7 -12   13.70   10.20
  -6   7 -12   30.00   11.30
   6  -8 -12    7.20    8.90
   6   8 -12    7.90   10.20
   5  -8 -12    3.70    8.20
  -5  -8  12    9.60    4.90
  -5   8  12    6.20    9.30
   5   8 -12   -4.40    4.40
   5   8 -12   -3.10    9.30
  -4  -8  12    4.20    3.50
   4  -8 -12   -1.10   11.80
   4   8 -12   -4.80    3.70
   4   8 -12  -14.90    9.20
  -4   8  12   -4.20    9.40
   3  -8 -12    0.20    7.00
   3   8 -12    1.80   10.10
   3   8 -12   -5.30    2.80
  -3   8  12    3.40    8.80
   3   8 -12   -1.30    2.70
   2  -8 -12    8.90    7.30
   2   8 -12   34.40   11.70
  -2   8  12   35.50   14.00
   1  -8 -12   55.19    9.20
  -1   8  12   64.69    8.90
   1   8 -12   44.30    4.00
   1   8 -12   38.30   11.30
   1   8 -12   42.70    4.60
  -1   8  12   46.80   11.80
   0  -8 -12  273.67   18.60
   0   8 -12  245.18    9.40
   0   8  12  240.18   13.10
   0   8 -12  269.77   21.00
   0   8  12  255.47   16.70
   0   8 -12  236.88    9.50
  -1  -8 -12   11.50    8.50
  -1   8 -12    3.40    4.70
  -1   8 -12   12.20    4.00
   1   8  12    1.50    5.20
  -1   8 -12    5.10    9.10
   1   8  12   15.70    4.90
  -2  -8 -12   29.80    9.60
  -2   8 -12   28.10   10.70
  -2   8 -12   30.20    5.70
  -2   8 -12   21.00    6.40
   2   8  12   28.20    5.30
   2   8  12   41.50    5.70
  -3  -8 -12    9.10    9.00
  -3   8 -12    5.20    5.00
  -3   8 -12   -4.10    6.10
  -3   8 -12    0.60    8.40
  -4  -8 -12  257.37   20.50
  -4   8 -12  230.68   21.10
  -4   8 -12  261.57   17.40
  -5  -8 -12  125.79   15.80
  -5   8 -12  119.09   14.40
  -5   8 -12  134.89   18.20
   4  -9 -12   25.50   10.00
   4   9 -12   20.40    4.30
  -4   9  12   14.20   10.70
   4   9 -12   32.60   12.40
   3  -9 -12   43.70   10.30
   3   9 -12   32.00   12.00
   3   9 -12   48.60    4.40
  -3   9  12   60.19   13.50
   3   9 -12   41.00    4.30
   2  -9 -12    3.20    7.40
   2   9 -12   -8.20    9.80
  -2   9  12    5.30    9.40
   1   9 -12   14.90   10.60
   1   9 -12   20.20    3.90
   1   9 -12   24.30    3.80
  -1   9  12   32.00   10.40
  -1   9  12   36.50    8.20
   0  -9 -12   24.60   10.00
   0   9  12   31.00    6.30
   0   9  12   22.30    7.10
   0   9 -12   25.80    4.30
   0   9 -12    9.70    4.30
   0   9 -12   15.10   10.40
  -1  -9 -12   -2.20    6.80
  -1   9 -12    4.50    5.00
   1   9  12   18.90    5.10
   1   9  12    5.30    6.20
  -1   9 -12   20.90    4.40
  -1   9 -12    6.90    9.90
  -2  -9 -12  233.38   18.70
   2   9  12  270.27   10.50
  -2   9 -12  237.38   18.10
  -2   9 -12  268.77   12.70
   2   9  12  216.18   11.50
  -2   9 -12  234.78   21.50
  -3  -9 -12   98.09   14.20
  -3   9 -12   97.69   16.10
  -3   9 -12   64.49   10.00
  -4  -9 -12   16.30    9.50
  -4   9 -12   -1.80    7.90
  -4   9 -12   -0.90    9.50
   2  10 -12   11.90   11.70
  -2  10  12   12.10    9.40
   1  10 -12    3.40   10.40
   1  10 -12   -3.10    3.30
  -1  10  12    7.90   10.40
  -1  10  12    0.70    6.40
   0  10 -12   26.50   12.30
   0  10  12   44.00   12.10
   0  10 -12   36.30    5.90
   0  10  12   44.50    9.40
  -1 -10 -12  114.49   15.40
  -1  10 -12   75.29    8.50
  -1  10 -12   84.29   16.10
   1  10  12   82.39   10.30
  -2 -10 -12   41.50   11.50
  -2  10 -12   30.30   12.40
   2  10  12   31.10    7.10
  -2  10 -12   29.70    7.90
   9   0 -13   11.40    9.40
  -9   0  13  -12.30    9.30
   8   0 -13    7.60    9.00
  -8   0  13   -8.20    8.80
   7   0 -13   11.90    9.00
  -7   0  13   -8.90    8.00
   6   0 -13   -4.10    7.30
  -6   0  13    0.20    7.50
  -5   0  13    1.50    6.40
   5   0 -13    3.70    7.40
   5   0 -13   -6.60    5.10
  -4   0  13   -0.90    4.60
   4   0 -13    0.50    4.00
  -4   0  13    4.20    6.40
   4   0 -13   -0.30    5.50
  -3   0  13   -2.90    3.00
   3   0 -13   -2.00    5.70
  -3   0  13   -6.80    6.00
  -3   0  13   -1.70    4.40
  -2   0  13   -7.00    6.10
  -2   0  13    3.10    4.30
   2   0 -13   11.40    6.80
  -2   0  13    6.40    4.70
  -1   0  13    0.80    4.40
   1   0 -13   -5.50    6.30
   1   0 -13   -1.60    4.10
  -1   0  13    0.80    5.90
   0   0  13    3.00    5.40
   0   0 -13    3.50    5.70
   0   0  13    0.00    4.70
   0   0 -13   -8.00    4.40
  -1   0 -13    0.00    5.30
   1   0  13    2.50    4.70
   1   0  13    2.80    1.30
  -1   0 -13   -2.50    5.00
  -2   0 -13    0.30    4.20
  -2   0 -13   -2.80    3.50
  -2   0 -13    3.00    5.80
   2   0  13    9.20    6.20
  -3   0 -13   -2.00    3.60
  -3   0 -13    3.60    5.80
  -3   0 -13    2.60    3.40
   3   0  13    0.30    5.90
  -4   0 -13    0.90    3.60
   4   0  13   -2.20    6.60
  -4   0 -13    5.70    6.40
  -4   0 -13    3.80    4.20
  -5   0 -13   -6.60    3.90
   5   0  13   -2.90    4.80
  -5   0 -13   -5.90    7.70
  -6   0 -13    0.30    4.80
  -6   0 -13    9.20    9.00
   6   0  13   -1.40    5.50
  -7   0 -13   -5.50    8.70
  -7   0 -13    3.50    5.00
   7   0  13   -0.20    5.80
   8   0  13    1.30    6.30
  -8   0 -13    9.40   10.10
   9   0  13   -8.60    6.30
  -9   0 -13   14.90   11.30
   9  -1 -13    9.00    9.40
  -9  -1  13   -3.90    9.20
   9   1 -13   22.50   10.50
  -9   1  13   -0.10   10.90
  -8  -1  13   55.69   12.10
   8  -1 -13   62.79   12.20
   8   1 -13   78.99   12.90
  -8   1  13   60.39   12.90
  -7  -1  13  252.07   18.30
   7  -1 -13  235.68   19.00
   7   1 -13  254.17   19.30
  -7   1  13  249.78   18.90
   6  -1 -13   69.09   11.60
  -6  -1  13   98.09   11.80
   6   1 -13   94.09   13.20
   6   1 -13   86.89   10.30
  -6   1  13   82.69   11.80
   5  -1 -13   55.99    8.80
   5  -1 -13   53.89   10.00
  -5   1  13   67.99   10.20
   5   1 -13   61.79    8.10
   5   1 -13   63.79   10.70
   4  -1 -13   44.50    7.40
   4  -1 -13   42.50    8.70
  -4  -1  13   37.70    6.80
  -4  -1  13   31.40    8.50
   4   1 -13   36.70    6.00
   4   1 -13   30.70    7.70
  -4   1  13   29.50    8.40
   3  -1 -13    8.80    6.60
  -3  -1  13   18.80    7.00
  -3  -1  13   28.00    5.20
  -3   1  13   14.00    7.20
  -3   1  13   22.70    5.60
   3   1 -13   15.30    4.40
  -3   1  13   16.60    5.90
  -2  -1  13   -3.30    3.20
  -2  -1  13    2.80    3.70
   2  -1 -13    3.10    6.30
  -2  -1  13    6.60    6.40
  -2   1  13    3.30    4.90
  -2   1  13    4.10    5.50
   2   1 -13    7.20    7.50
  -2   1  13    2.40    6.00
   1  -1 -13  828.22   22.20
  -1  -1  13  779.32   18.40
  -1  -1  13  779.22   18.20
  -1  -1  13  819.22   23.60
   1  -1 -13  757.22   21.20
  -1   1  13  818.12   21.60
  -1   1  13  802.62   21.90
   1   1 -13  799.82   23.70
   0  -1 -13 2541.45   48.90
   0  -1 -13 2469.85   50.29
   0  -1  13 2487.35   50.99
   0  -1  13 2498.05   47.10
   0   1 -13 2517.35   47.00
   0   1  13 2425.46   50.09
   0   1 -13 2547.05   51.79
  -1  -1 -13 1148.19   24.70
   1  -1  13 1107.49   27.90
   1  -1  13 1142.39   27.60
  -1  -1 -13 1158.28   28.50
  -1   1 -13 1126.89   28.30
   1   1  13 1136.69   28.30
  -1   1 -13 1128.39   25.90
   1   1  13 1123.19   24.50
  -2  -1 -13  876.81   19.30
  -2  -1 -13  852.31   24.60
  -2  -1 -13  855.01   19.40
  -2   1 -13  859.31   23.20
   2   1  13  860.21   24.60
  -2   1 -13  838.92   22.90
  -3  -1 -13  395.66   11.40
  -3  -1 -13  384.56   11.20
   3  -1  13  372.66   15.70
  -3  -1 -13  361.66   19.00
  -3   1 -13  377.36   15.80
  -3   1 -13  378.16   14.60
  -3   1 -13  365.36   14.30
   3   1  13  377.16   16.90
  -4  -1 -13  211.18   14.90
  -4  -1 -13  225.28    9.30
  -4   1 -13  216.78   12.30
  -4   1 -13  224.98   12.00
   4   1  13  210.58   15.10
  -4   1 -13  238.18   14.70
  -5  -1 -13  158.78    9.10
  -5  -1 -13  192.08   16.20
   5  -1  13  179.18   13.00
  -5   1 -13  168.88   15.70
  -5   1 -13  181.08   12.20
  -6  -1 -13   10.40    8.80
   6  -1  13    1.40    6.20
  -6  -1 -13    8.60    4.70
  -6   1 -13    3.70    5.30
   6   1  13    3.60    4.90
  -6   1 -13    9.20    9.40
  -7  -1 -13   15.60    5.30
   7  -1  13    7.40    7.10
   7   1  13    4.50    7.00
  -7   1 -13    4.80   10.20
  -8  -1 -13   10.10    5.00
  -8  -1 -13    1.80    9.50
   8  -1  13  -14.20    6.10
   8   1  13    5.70    5.90
  -8   1 -13   -1.50    9.00
  -9  -2  13   -6.60    9.80
   9  -2 -13   10.90    9.90
   9   2 -13   11.80    9.20
  -9   2  13   -8.20    9.90
   8  -2 -13   70.89   12.60
  -8  -2  13   72.59   12.40
  -8   2  13   56.09   12.60
   8   2 -13   85.69   13.80
  -7  -2  13  233.68   17.70
   7  -2 -13  241.88   21.40
  -7   2  13  247.38   19.70
   7   2 -13  219.78   18.40
   6  -2 -13   15.30    8.60
  -6  -2  13   18.00    8.30
   6   2 -13   13.40    6.50
  -6   2  13   30.00    9.50
   6   2 -13    1.30    8.20
   5  -2 -13  250.07   17.10
  -5  -2  13  276.67   14.70
  -5   2  13  234.18   16.20
   5   2 -13  250.47   13.10
   5   2 -13  232.08   16.90
  -4  -2  13   39.20    6.60
   4  -2 -13   41.90    8.60
  -4  -2  13   36.70    9.00
   4   2 -13   51.19    9.60
  -4   2  13   44.00    7.60
   4   2 -13   41.60    5.90
  -4   2  13   36.00    8.10
  -4   2  13   32.90    7.60
  -3  -2  13    6.50    3.90
   3  -2 -13    8.50    5.40
  -3   2  13    1.40    6.20
   3   2 -13    2.50    6.70
  -3   2  13   10.00    6.20
  -3   2  13   12.50    5.50
  -2  -2  13    1.80    2.80
  -2  -2  13    1.60    2.50
  -2  -2  13    7.60    6.30
   2  -2 -13   -4.30    4.70
   2   2 -13   -3.30    7.00
  -2   2  13    0.70    5.20
  -2   2  13    2.70    5.90
  -2   2  13   -1.50    4.70
  -1  -2  13   -2.50    2.30
   1  -2 -13   -2.90    4.70
  -1  -2  13   -2.10    5.60
   1  -2 -13   -1.80    4.90
  -1   2  13   -0.50    5.00
   1   2 -13    1.40    6.90
  -1   2  13    8.00    5.40
   0  -2  13  605.94   20.20
   0  -2  13  620.54   14.10
   0  -2 -13  604.04   19.60
   0  -2 -13  607.04   16.40
   0   2  13  590.94   16.20
   0   2  13  608.04   19.80
   0   2 -13  623.74   13.80
   0   2 -13  609.24   20.90
  -1  -2 -13   21.60    7.00
   1  -2  13   27.30    6.80
  -1  -2 -13   24.10    3.80
   1  -2  13   24.40    4.60
  -1   2 -13   38.40    8.00
   1   2  13   25.70    7.30
  -1   2 -13   22.00    4.70
   1   2  13   30.00    3.90
  -2  -2 -13  164.48   12.20
   2  -2  13  161.78    9.80
  -2  -2 -13  173.68    5.30
  -2  -2 -13  167.78    5.10
  -2   2 -13  172.48   11.20
  -2   2 -13  166.88   11.50
  -2   2 -13  164.98   10.10
   2   2  13  181.48   12.60
  -3  -2 -13   43.90    7.90
  -3  -2 -13   45.40    3.20
  -3  -2 -13   47.70    2.80
  -3   2 -13   50.99    7.10
  -3   2 -13   64.09    8.30
  -3   2 -13   60.89    8.00
   3   2  13   67.59    9.50
  -4  -2 -13  114.59   12.30
   4  -2  13  130.89   13.30
  -4  -2 -13  101.29    5.20
  -4  -2 -13  109.29    5.40
  -4   2 -13   91.29    9.70
  -4   2 -13  125.29   11.70
  -4   2 -13  125.49   12.40
   4   2  13  111.19   12.30
  -5  -2 -13  782.82   18.80
  -5  -2 -13  818.52   18.80
   5  -2  13  812.12   26.60
  -5  -2 -13  763.92   28.30
  -5   2 -13  753.12   25.20
  -5   2 -13  808.02   28.00
  -6  -2 -13  115.59   14.90
  -6  -2 -13  129.99    8.50
   6  -2  13  140.09   14.00
   6   2  13  120.59    8.60
  -6   2 -13  114.39   14.00
  -7  -2 -13   57.39    7.20
   7  -2  13   57.09   10.90
  -7  -2 -13   35.90   11.10
   7   2  13   53.19    7.10
  -7   2 -13   48.90   12.70
  -8  -2 -13    2.30    9.20
  -8  -2 -13    2.90    5.40
   8  -2  13   -8.50    6.80
  -8   2 -13    2.70    9.80
   8  -3 -13  211.48   19.20
  -8  -3  13  216.68   18.40
   8   3 -13  189.78   18.70
  -8   3  13  199.18   19.90
   7  -3 -13   50.19   11.90
  -7  -3  13   27.40    9.40
   7   3 -13   35.70   11.00
   6  -3 -13  119.39   14.40
  -6  -3  13  117.49   11.90
  -6   3  13  107.09   14.30
   6   3 -13  126.49   11.60
   6   3 -13  113.09   14.30
   5  -3 -13   57.39   10.30
  -5  -3  13   71.79    9.20
  -5   3  13   53.19   11.40
   5   3 -13   69.89    8.20
   5   3 -13   42.60   10.00
   4  -3 -13   -2.40    5.80
  -4  -3  13    2.10    4.80
  -4   3  13    4.30    6.70
  -4   3  13    3.30    5.70
   4   3 -13    0.00    3.60
   4   3 -13    9.90    8.00
  -4   3  13   -6.00    6.30
  -3  -3  13   -2.50    5.90
  -3  -3  13    2.20    3.30
   3  -3 -13   -6.90    4.90
   3   3 -13    4.00    7.10
   3   3 -13    2.40    2.60
  -3   3  13   -7.60    5.30
  -3   3  13   -0.30    5.70
  -3   3  13    1.70    5.00
   2  -3 -13   62.29    8.00
  -2  -3  13   55.89    9.50
   2   3 -13   47.80    8.90
  -2   3  13   61.19    8.10
  -2   3  13   39.00    8.90
  -2   3  13   50.19    7.20
   1  -3 -13   76.39    7.90
  -1  -3  13   62.09    8.50
   1  -3 -13   69.99    8.10
   1   3 -13   90.79   10.90
  -1   3  13   63.49    7.30
  -1   3  13   86.09    9.00
   0  -3  13  243.58   13.30
   0  -3 -13  236.38    9.30
   0  -3 -13  243.38   13.50
   0   3  13  233.38   13.50
   0   3  13  235.98   10.00
   0   3 -13  263.27   15.30
  -1  -3 -13   26.10    6.80
  -1  -3 -13   35.40    3.20
   1  -3  13   37.50    4.30
  -1   3 -13   48.80    8.40
   1   3  13   34.00    7.10
   1   3  13   39.80    4.20
  -1   3 -13   30.00    4.20
  -2  -3 -13  111.59   11.00
   2  -3  13  102.09    7.90
   2   3  13  142.39   18.80
  -2   3 -13  122.49   10.60
  -2   3 -13  109.49    8.60
  -3  -3 -13 1253.77   34.60
   3  -3  13 1257.77   30.90
   3   3  13 1178.08   33.80
  -3   3 -13 1156.78   36.40
  -3   3 -13 1294.87   31.20
  -3   3 -13 1242.78   33.60
  -4  -3 -13  389.86   20.20
  -4   3 -13  402.76   18.50
  -4   3 -13  408.26   18.40
  -4   3 -13  419.06   19.40
  -5  -3 -13   59.39   12.00
  -5   3 -13   54.39   10.90
  -6  -3 -13   99.59    6.30
   6  -3  13  129.79   14.50
  -6  -3 -13  114.69   14.20
  -6   3 -13   99.29   13.30
  -7  -3 -13   -7.20    3.80
   7  -3  13   -1.30    7.40
  -7  -3 -13   -0.90    8.90
  -7   3 -13   -4.30    9.30
   7   3  13   -0.40    3.50
  -8  -3 -13    3.00    8.90
   8  -3  13    5.50    8.60
  -8   3 -13    0.50   10.40
   8   3  13    2.10    4.10
  -8  -4  13  189.88   17.60
   8  -4 -13  242.18   20.50
   8   4 -13  207.88   19.00
  -8   4  13  199.88   21.10
  -7  -4  13    4.10    7.50
   7  -4 -13   20.10   10.00
  -7   4  13    8.50   10.00
   7   4 -13    9.40   10.40
  -6  -4  13   10.20    7.10
   6  -4 -13   14.00    9.50
   6   4 -13   15.50    9.60
  -6   4  13   23.00   10.10
  -5  -4  13  462.45   17.50
   5  -4 -13  486.85   23.10
   5   4 -13  466.75   16.80
   5   4 -13  495.45   24.10
  -5   4  13  523.95   24.60
   4  -4 -13  111.79   12.80
  -4  -4  13   80.79    7.30
  -4   4  13   93.09   12.60
   4   4 -13   71.19    6.90
   4   4 -13   72.79   11.60
  -3  -4  13  574.44   23.00
   3  -4 -13  550.14   21.30
  -3  -4  13  600.64   13.50
  -3   4  13  561.44   21.20
  -3   4  13  648.84   26.30
   3   4 -13  569.34   13.30
   3   4 -13  585.14   24.00
  -3   4  13  560.04   23.00
   2  -4 -13    8.50    5.40
  -2  -4  13    3.10    5.70
  -2   4  13   -2.50    5.90
  -2   4  13    5.30    5.10
  -2   4  13    2.50    5.80
   2   4 -13    5.10    7.30
  -1  -4  13   30.10    7.20
   1  -4 -13   23.50    6.70
   1  -4 -13   25.50    5.40
  -1   4  13   24.90    5.40
  -1   4  13   42.10    7.80
   1   4 -13   31.60    8.50
   0  -4 -13    1.20    3.10
   0  -4 -13    6.20    5.50
   0  -4  13    0.30    5.30
   0   4 -13    4.50    6.40
   0   4  13   -3.10    5.30
   1  -4  13  246.08    8.30
  -1  -4 -13  218.98   14.10
  -1  -4 -13  231.88    7.20
  -1   4 -13  246.18   14.60
   1   4  13  244.18   14.30
  -1   4 -13  241.58    8.60
   1   4  13  248.18    7.60
  -1   4 -13  242.88   14.90
   2  -4  13    9.10    3.90
  -2  -4 -13    0.20    6.00
  -2   4 -13   10.30    6.90
  -2   4 -13   10.00    4.90
  -2   4 -13    0.70    5.70
   2   4  13    1.20    5.80
  -3  -4 -13  751.32   26.80
   3  -4  13  722.53   22.00
  -3   4 -13  760.32   22.80
  -3   4 -13  753.22   26.40
  -3   4 -13  753.02   25.80
  -4  -4 -13  185.68   15.40
  -4   4 -13  191.88   14.60
  -4   4 -13  170.98   15.50
  -5  -4 -13  252.27   19.00
  -5   4 -13  264.77   17.80
   6  -4  13  760.02   30.30
  -6   4 -13  804.82   30.40
   7  -4  13   57.09   14.10
  -7  -4 -13   40.60   11.50
  -7   4 -13   50.59   14.10
   8  -4  13   37.70   11.50
  -8  -4 -13   31.30   11.60
  -8   4 -13   21.40   11.70
  -8  -5  13    8.30    7.80
   8  -5 -13   15.20    9.30
   8   5 -13   12.90    9.80
  -8   5  13    4.40   11.10
   7  -5 -13    8.50    9.10
  -7  -5  13   20.20    7.80
   7   5 -13   23.90    9.70
  -7   5  13    3.70   10.50
  -6  -5  13    1.30    6.20
   6  -5 -13   -4.60    9.50
   6   5 -13   14.20    9.70
   6   5 -13   -1.20    6.00
  -6   5  13   -6.10    9.10
   5  -5 -13  191.48   17.10
  -5  -5  13  202.78   11.70
  -5   5  13  174.08   17.50
   5   5 -13  186.58   17.80
   5   5 -13  185.58   11.00
   4  -5 -13   54.19   10.20
  -4  -5  13   42.80    5.50
   4   5 -13   35.50    7.60
  -4   5  13   29.30    9.70
   4   5 -13   34.30   10.80
   3  -5 -13   44.90    8.60
   3   5 -13   39.10   11.10
  -3   5  13   39.00    8.60
   3   5 -13   38.20    3.40
  -3   5  13   49.60   10.50
   2   5 -13   77.99   11.70
  -2   5  13   87.49    9.50
  -2   5  13   77.69   11.00
  -1  -5  13   91.49   12.30
   1  -5 -13  113.59   12.00
   1  -5 -13   80.99    8.40
   1   5 -13   68.69   11.10
  -1   5  13   90.09    9.10
   0  -5 -13   77.29    9.80
   0  -5 -13   85.99    7.30
   0  -5  13  102.39   12.50
   0   5 -13   91.29   12.20
   0   5  13   77.19    7.60
   0   5  13  104.39   12.90
  -1  -5 -13  309.47   17.20
  -1   5 -13  350.16   10.60
  -1   5 -13  316.57    9.60
  -1   5 -13  328.37   18.40
   1   5  13  313.87    9.70
   2  -5  13   51.89    6.20
  -2  -5 -13   50.69    9.80
  -2   5 -13   63.19   10.80
  -2   5 -13   67.19    7.10
   3  -5  13   -1.70    4.70
  -3  -5 -13    0.10    7.60
  -3   5 -13    4.00    7.30
  -3   5 -13    3.60    6.10
   4  -5  13  319.07   16.40
  -4  -5 -13  325.97   20.10
  -4   5 -13  314.87   20.10
  -4   5 -13  330.97   17.60
  -5  -5 -13    8.30    9.20
  -5   5 -13    7.80    8.90
  -5   5 -13   25.60    9.90
  -6  -5 -13   86.99   13.60
  -6   5 -13   62.79   11.80
  -7  -5 -13    1.00    8.40
   7  -5  13    1.10    9.00
  -7   5 -13   15.00   10.20
   7  -6 -13    8.80    8.60
  -7  -6  13   16.30    6.80
  -7   6  13    6.50   10.40
   7   6 -13   13.10    9.50
   6  -6 -13    1.60    7.10
  -6  -6  13   28.20    9.30
   6   6 -13   20.90    6.30
  -6   6  13   13.00   10.70
   6   6 -13   22.20   10.00
  -5  -6  13   -0.40    4.30
   5  -6 -13    3.40    7.00
   5   6 -13   13.50   10.30
   5   6 -13   -3.60    4.10
  -5   6  13   15.00    9.20
   4  -6 -13   37.90    8.90
  -4  -6  13   60.69    5.50
   4   6 -13   58.89   12.90
  -4   6  13   52.59   11.70
   4   6 -13   58.59    6.00
   3  -6 -13    4.20    6.30
  -3   6  13   -1.80    8.00
   3   6 -13   -1.80    9.30
   2  -6 -13 4449.96   87.79
   2   6 -13 4397.76   93.29
  -2   6  13 4320.17   93.09
  -2   6  13 4405.16   87.39
   1  -6 -13 2326.37   50.79
   1  -6 -13 2390.26   56.59
   1   6 -13 2390.36   58.49
  -1   6  13 2359.36   50.69
   0  -6 -13   20.50    8.40
   0  -6 -13   33.10    5.90
   0   6  13   20.10    5.60
   0   6 -13   53.79   11.30
  -1  -6 -13   16.40    8.40
  -1   6 -13   21.10    3.80
   1   6  13   18.00    4.30
  -1   6 -13   20.20    9.30
   1   6  13   16.70    4.20
  -1   6 -13   19.80    4.50
  -2  -6 -13   96.29   12.80
  -2   6 -13  110.29   14.00
  -2   6 -13   84.09    9.20
  -3  -6 -13   31.00    9.90
   3  -6  13   22.70    6.20
  -3   6 -13   20.40    9.40
  -3   6 -13   29.90    7.80
  -4  -6 -13  314.47   20.50
   4  -6  13  307.47   16.40
  -4   6 -13  322.77   21.20
  -4   6 -13  321.07   17.60
  -5  -6 -13   87.59   13.70
  -5   6 -13   69.89   12.80
  -5   6 -13   55.19   11.00
  -6  -6 -13   15.40    9.40
  -6   6 -13   17.30   10.00
  -6   6 -13  -10.20    8.10
  -7  -6 -13   32.60   11.50
  -7   6 -13   19.60   11.20
   6  -7 -13    5.80    7.90
  -6   7  13   -7.40   10.00
   6   7 -13   -5.10    5.50
   6   7 -13   -4.30    8.40
  -5  -7  13   83.29    8.60
   5  -7 -13   65.69   11.60
   5   7 -13   62.49    7.00
  -5   7  13   76.69   13.90
   5   7 -13   75.79   14.70
  -4  -7  13    2.60    3.10
   4  -7 -13   11.20    7.60
   4   7 -13   -7.60    9.10
   4   7 -13    1.30    3.40
  -4   7  13   10.70    9.70
   3  -7 -13   94.79   12.50
   3   7 -13   72.49   13.50
  -3   7  13   78.79   13.50
   2  -7 -13    2.30    6.50
  -2   7  13   12.50    9.10
   2   7 -13   -0.80    9.30
  -2   7  13    7.30    6.40
   1  -7 -13   -0.20    5.40
   1   7 -13   -1.70    9.00
  -1   7  13    9.30    6.70
   0  -7 -13  408.76   21.20
   0  -7 -13  408.86   16.00
   0   7 -13  409.96   23.00
   0   7  13  396.26   15.50
  -1  -7 -13   33.70   10.10
  -1   7 -13   50.59   11.30
  -1   7 -13   47.80    5.80
   1   7  13   36.10    5.40
   1   7  13   45.70    6.10
  -2  -7 -13   17.90    9.10
  -2   7 -13   12.10    9.40
  -2   7 -13    4.80    5.70
  -2   7 -13    9.30    4.40
   2   7  13   11.00    2.70
  -3  -7 -13   47.90   11.60
  -3   7 -13   38.70    6.70
  -3   7 -13   43.00   13.50
  -3   7 -13   49.00   12.00
  -4  -7 -13  283.97   20.30
   4  -7  13  299.67   16.60
  -4   7 -13  303.57   17.70
  -4   7 -13  309.57   21.90
  -5  -7 -13   19.80    9.50
  -5   7 -13   25.40    9.50
  -5   7 -13   25.10   11.30
  -6  -7 -13   14.10    9.60
  -6   7 -13   -0.10    8.90
  -6   7 -13   -8.70    8.70
  -5  -8  13    9.70    4.10
   5  -8 -13    6.60    8.90
  -5   8  13   -4.50    9.50
   5   8 -13   -1.40    4.00
   5   8 -13   -4.10    9.20
   4   8 -13    1.60    3.00
  -4   8  13    3.70    9.70
   4   8 -13   -8.00    9.90
   3  -8 -13  103.29   12.70
  -3   8  13  108.19   15.70
   3   8 -13   80.19   17.40
   2  -8 -13   -5.60    5.70
  -2   8  13   -2.50    8.70
   2   8 -13   -4.80    9.90
   1  -8 -13   91.99   11.00
  -1   8  13   87.19   13.80
   1   8 -13   73.39   13.30
  -1   8  13  106.19   11.10
   0  -8 -13  209.78   17.40
   0   8  13  202.18   12.80
   0   8 -13  202.18    7.60
   0   8 -13  197.78   19.60
   0   8  13  228.38   12.60
   0   8 -13  202.68    7.30
  -1  -8 -13  511.25   25.50
  -1   8 -13  506.45   14.80
  -1   8 -13  498.95   15.50
   1   8  13  511.25   17.30
  -1   8 -13  474.45   30.80
   1   8  13  498.15   16.00
  -2  -8 -13  129.79   15.50
  -2   8 -13  125.69   16.10
   2   8  13  125.79    7.50
  -2   8 -13  123.89    9.10
  -2   8 -13  124.69   10.70
   2   8  13  142.69    6.90
  -3  -8 -13  180.08   17.00
  -3   8 -13  134.59   12.70
  -3   8 -13  161.78   11.30
  -3   8 -13  152.28   17.70
  -4  -8 -13   70.99   13.10
  -4   8 -13   92.89   15.80
  -4   8 -13   86.79   11.60
  -5  -8 -13   21.50   10.10
  -5   8 -13   20.70   11.60
  -5   8 -13    9.20    8.80
   4  -9 -13   24.30    9.80
   4   9 -13   13.60   11.50
  -4   9  13   14.90   11.20
   3  -9 -13   -3.50    7.00
  -3   9  13    2.90    9.80
   3   9 -13  -10.20    9.60
   2  -9 -13   27.00    8.60
   2   9 -13   16.80   11.40
  -2   9  13   12.30    9.50
   1   9 -13   15.20   11.30
  -1   9  13   13.90    9.40
   0  -9 -13   31.10   10.10
   0   9  13   30.50    7.50
   0   9  13   41.50    6.60
   0   9 -13   25.30   11.20
   0   9 -13   15.10    4.00
   0   9 -13   31.40    3.90
  -1  -9 -13   47.40   11.40
   1   9  13   27.70    7.00
  -1   9 -13   35.80    6.30
  -1   9 -13   29.30   12.40
  -2  -9 -13    2.40    8.20
  -2   9 -13   -5.00    9.30
  -2   9 -13   17.50    4.50
   2   9  13   -5.30    4.30
  -2   9 -13  -10.70    5.30
  -3  -9 -13   23.10   10.30
  -3   9 -13   24.40    8.00
  -3   9 -13   33.50   12.40
  -4  -9 -13   20.40    9.80
  -4   9 -13   13.10   10.90
  -4   9 -13    6.60    8.30
  -1  10  13    1.40    9.00
   1  10 -13  -10.90   10.00
  -1  10  13   -7.30    5.80
   0  10 -13    0.70   10.10
   0  10 -13  -11.20    3.40
   0  10  13   -7.20    8.10
   0  10  13    3.80    6.70
  -1 -10 -13   -2.10    8.10
   1  10  13   -8.40    6.00
  -1  10 -13  -14.20    4.40
  -1  10 -13   -2.20   10.80
  -9   0  14    2.40   10.20
   9   0 -14   13.10    9.20
  -8   0  14   26.20   12.50
   8   0 -14   53.39   11.70
   7   0 -14  123.09   14.50
  -7   0  14  161.38   16.40
   6   0 -14   55.79   11.10
  -6   0  14   44.90    9.80
  -5   0  14  147.39   12.80
   5   0 -14  131.79   13.40
   5   0 -14  127.19   11.20
  -4   0  14   16.30    7.70
   4   0 -14   10.90    7.30
   4   0 -14    7.70    4.80
  -4   0  14   -0.10    5.00
  -3   0  14 1153.78   28.30
  -3   0  14 1104.69   30.90
   3   0 -14 1186.08   35.00
  -3   0  14 1116.99   27.10
  -2   0  14    7.90    4.20
  -2   0  14   15.30    7.00
  -2   0  14    7.40    4.40
   2   0 -14    7.70    6.60
  -1   0  14  138.79    8.90
  -1   0  14  150.38   11.70
   1   0 -14  177.08   12.70
   1   0 -14  135.59    8.80
   0   0 -14 2566.54   51.89
   0   0  14 2573.14   51.79
   0   0  14 2588.64   50.69
   0   0 -14 2586.64   50.49
  -1   0 -14 2603.74   52.49
   1   0  14 2597.74   51.79
  -1   0 -14 2705.53   52.29
  -2   0 -14   64.19    6.90
  -2   0 -14   67.19    8.50
  -2   0 -14   74.49    7.20
   2   0  14   71.49    8.30
  -3   0 -14   25.20    4.80
  -3   0 -14   13.40    6.40
  -3   0 -14   26.30    4.80
   3   0  14   28.60    7.00
   4   0  14  237.98   15.00
  -4   0 -14  206.88   14.70
  -4   0 -14  203.48   10.60
  -4   0 -14  219.38   11.10
  -5   0 -14  448.16   21.70
  -5   0 -14  451.15   16.40
   6   0  14  569.44   20.60
  -6   0 -14  551.54   25.60
  -6   0 -14  583.04   19.70
   7   0  14  118.89   11.90
  -7   0 -14  132.29   10.90
  -8   0 -14   14.40   10.00
   8   0  14    4.10    6.30
  -9  -1  14   -9.00    9.60
   9  -1 -14    1.30    9.10
   9   1 -14    6.60    9.20
  -9   1  14   -1.20   10.20
   8  -1 -14  361.16   22.70
  -8  -1  14  325.77   21.40
   8   1 -14  341.17   22.30
  -8   1  14  325.37   22.30
  -7  -1  14   17.70    9.60
   7  -1 -14   -6.00    8.40
  -7   1  14   27.50   10.10
   7   1 -14    9.10    8.20
   6  -1 -14    5.00    8.50
  -6  -1  14   19.20    8.60
   6   1 -14    3.20    8.50
   6   1 -14    4.10    5.90
  -6   1  14    2.20    8.20
   5  -1 -14   63.49    9.60
   5  -1 -14   45.20    9.80
   5   1 -14   55.49    7.90
   5   1 -14   46.00   10.10
  -5   1  14   45.70    9.00
  -4  -1  14   19.70    8.00
  -4  -1  14   10.30    5.50
   4  -1 -14   15.20    7.40
   4   1 -14   19.90    5.00
   4   1 -14    4.50    7.00
  -4   1  14   29.00    8.00
  -4   1  14   19.30    6.60
  -3  -1  14 1100.29   25.80
  -3  -1  14 1145.59   34.30
  -3  -1  14 1021.80   24.60
  -3   1  14 1080.09   28.40
  -3   1  14 1047.30   27.00
  -3   1  14 1054.19   29.60
   3   1 -14 1041.70   30.20
   2  -1 -14  150.08   11.60
  -2  -1  14  163.08    8.40
  -2  -1  14  151.68    7.80
  -2  -1  14  171.18   12.90
  -2   1  14  165.18   11.90
   2   1 -14  193.68   13.90
  -2   1  14  142.59    9.70
  -2   1  14  164.98   11.00
   1  -1 -14  491.05   17.20
  -1  -1  14  499.55   18.40
  -1  -1  14  487.15   13.40
   1  -1 -14  489.35   16.20
   1   1 -14  470.45   18.80
  -1   1  14  480.35   16.80
  -1   1  14  476.85   16.20
   0  -1  14   53.29    7.50
   0  -1 -14   62.19    7.10
   0  -1 -14   51.79    7.00
   0  -1  14   57.99    5.80
   0   1 -14   75.29    9.10
   0   1 -14   57.29    5.60
   0   1  14   57.89    6.80
   0   1  14   62.69    8.00
   1  -1  14  422.76   15.50
   1  -1  14  442.86   14.50
  -1  -1 -14  443.96   13.50
  -1  -1 -14  437.76   16.30
  -1   1 -14  434.36   16.50
   1   1  14  391.36   15.80
  -1   1 -14  423.66   14.20
   1   1  14  449.46   13.20
  -2  -1 -14   22.50    3.90
   2  -1  14   25.90    5.80
  -2  -1 -14   24.30    4.40
  -2  -1 -14   25.00    6.50
  -2   1 -14   13.40    4.00
  -2   1 -14   16.60    5.60
   2   1  14   19.20    6.90
  -2   1 -14   30.20    6.00
  -3  -1 -14  123.89   11.80
  -3  -1 -14  133.59    7.20
   3  -1  14  121.89   10.70
  -3  -1 -14  121.29    6.60
  -3   1 -14  133.89   11.10
  -3   1 -14  134.89    9.20
  -3   1 -14  115.89    9.40
   3   1  14  120.89   11.80
   4  -1  14  157.58   12.80
  -4  -1 -14  163.68    8.50
  -4  -1 -14  159.28   13.90
   4   1  14  162.28   14.40
  -4   1 -14  185.48   13.70
  -4   1 -14  160.78   10.70
  -4   1 -14  172.18   11.30
  -5  -1 -14 1000.40   32.90
  -5  -1 -14 1027.60   24.70
  -5  -1 -14 1043.20   25.20
  -5   1 -14 1027.00   32.20
  -5   1 -14 1003.60   28.30
  -6  -1 -14   24.10   10.80
  -6  -1 -14   20.90    5.20
   6  -1  14   23.80    7.90
  -6   1 -14   35.70   11.00
  -6   1 -14   27.50    6.90
   6   1  14   24.90    6.00
  -7  -1 -14   84.19    9.00
   7  -1  14   70.29   10.10
  -7  -1 -14   64.89   13.20
   7   1  14   66.09    8.50
  -7   1 -14   81.09   15.20
  -8  -1 -14   24.20   10.90
  -8  -1 -14   47.60    7.50
   8  -1  14   28.10    8.50
   8   1  14   24.80    6.90
  -8   1 -14   32.30   11.70
  -9  -2  14   16.90   10.90
   9  -2 -14   61.69   13.30
  -9   2  14   49.80   13.10
   9   2 -14   28.00   10.80
   8  -2 -14   33.70   11.20
  -8  -2  14   39.20   11.00
  -8   2  14   46.50   12.30
   8   2 -14   41.20   11.10
   7  -2 -14   17.50    9.90
  -7  -2  14   10.90    8.80
  -7   2  14   15.30   10.20
   7   2 -14   32.80   10.50
   6  -2 -14   38.70   10.20
  -6  -2  14   46.30    9.50
  -6   2  14   51.49   10.70
   6   2 -14   47.90    8.40
   6   2 -14   48.20   11.50
   5  -2 -14  437.36   21.20
  -5  -2  14  429.96   18.00
   5   2 -14  424.16   21.70
  -5   2  14  434.06   21.00
   5   2 -14  435.46   16.80
  -4  -2  14  113.59    9.40
  -4  -2  14  119.49   12.60
   4  -2 -14  119.69   12.60
  -4   2  14   90.59   10.60
  -4   2  14  133.29   13.50
  -4   2  14  107.09   10.50
   4   2 -14  132.79    8.80
   4   2 -14   96.59   11.50
   3  -2 -14  722.13   24.70
  -3  -2  14  714.23   24.40
  -3  -2  14  744.53   18.60
  -3   2  14  748.73   24.00
  -3   2  14  714.53   22.40
   3   2 -14  745.03   25.20
  -2  -2  14   57.09    8.90
  -2  -2  14   39.00    3.80
  -2  -2  14   48.00    4.80
   2  -2 -14   52.99    7.90
  -2   2  14   54.19    7.40
  -2   2  14   45.90    7.50
  -2   2  14   35.20    7.50
   1  -2 -14    6.30    5.40
  -1  -2  14    9.50    2.60
  -1  -2  14   11.40    2.70
   1  -2 -14    7.20    5.20
  -1  -2  14    4.60    5.80
  -1   2  14   23.80    6.40
  -1   2  14    3.10    5.10
   1   2 -14   11.20    6.80
   0  -2 -14 2103.39   41.70
   0  -2 -14 2054.69   45.40
   0  -2  14 2081.19   46.30
   0  -2  14 2092.29   39.10
   0   2  14 2120.89   45.70
   0   2 -14 2138.79   47.20
   0   2 -14 2082.29   38.80
   1  -2  14   40.10    5.10
   1  -2  14   29.70    6.20
  -1  -2 -14   25.40    6.70
  -1  -2 -14   34.30    4.20
  -1   2 -14   43.80    8.10
   1   2  14   25.00    7.00
  -1   2 -14   28.50    4.90
   1   2  14   31.40    4.20
  -2  -2 -14   65.09    3.80
  -2  -2 -14   71.29   10.60
  -2  -2 -14   66.99    5.20
   2  -2  14   72.99    7.80
  -2   2 -14   61.69    7.60
  -2   2 -14   66.29    7.00
  -2   2 -14   76.29    8.40
   2   2  14   73.99    9.30
  -3  -2 -14    6.90    2.10
   3  -2  14   15.50    5.20
  -3  -2 -14    8.80    1.80
  -3  -2 -14    5.80    6.50
  -3   2 -14    6.10    5.60
  -3   2 -14   12.40    5.50
   3   2  14   19.80    7.60
  -3   2 -14    2.00    4.80
  -4  -2 -14  638.84   13.90
  -4  -2 -14  628.34   24.00
  -4  -2 -14  637.84   14.10
   4  -2  14  559.84   28.10
  -4   2 -14  603.44   21.80
  -4   2 -14  643.44   22.20
  -4   2 -14  631.34   22.70
  -5  -2 -14  172.38    7.80
  -5  -2 -14  158.08   16.20
  -5  -2 -14  166.68    7.80
  -5   2 -14  167.88   15.90
  -6  -2 -14   15.70   10.40
   6  -2  14   21.70    8.30
  -6  -2 -14   16.50    4.50
  -6   2 -14    9.80    9.90
  -7  -2 -14    7.60    4.90
   7  -2  14    7.40    7.40
  -7  -2 -14    9.00    9.60
   7   2  14    5.20    4.60
  -7   2 -14   15.10   12.00
  -8  -2 -14    8.00    5.70
  -8  -2 -14    5.70   10.00
   8  -2  14    9.10    8.00
   8   2  14   10.70    5.50
  -8   2 -14   10.60   11.40
  -8  -3  14  111.99   14.00
   8  -3 -14  109.79   16.00
   8   3 -14   90.19   14.70
  -8   3  14   99.89   16.20
   7  -3 -14   -5.00    7.70
  -7  -3  14   -2.60    8.00
  -7   3  14   -1.50    9.10
  -6  -3  14   59.89   10.00
   6  -3 -14   56.79   11.60
   6   3 -14   55.09   11.90
  -6   3  14   58.29   11.30
   6   3 -14   63.89    8.60
   5  -3 -14    3.40    7.40
  -5  -3  14    3.50    6.10
   5   3 -14    2.60    8.90
  -5   3  14    8.10    8.90
   5   3 -14    2.40    4.70
  -4  -3  14  185.58   10.60
   4  -3 -14  168.78   14.20
   4   3 -14  187.68    9.50
   4   3 -14  206.88   15.70
  -4   3  14  219.28   17.60
  -4   3  14  189.18   15.20
  -3  -3  14   -1.90    6.40
  -3  -3  14    0.20    3.20
   3  -3 -14    1.40    5.50
  -3   3  14    0.40    6.20
  -3   3  14    5.50    5.60
   3   3 -14   -5.60    6.40
  -2  -3  14   94.99   10.40
   2  -3 -14   90.89    9.30
   2   3 -14  101.69   11.50
  -2   3  14  116.69   10.30
  -2   3  14   83.69    9.70
  -1  -3  14 1981.40   46.40
   1  -3 -14 2042.40   42.30
   1   3 -14 1989.80   47.10
  -1   3  14 2006.50   45.40
  -1   3  14 2020.00   42.30
   0  -3 -14  195.28    8.70
   0  -3  14  207.68   13.10
   0  -3 -14  196.18   14.60
   0   3  14  197.68   10.30
   0   3 -14  200.38    5.00
   0   3  14  214.38   13.00
  -1  -3 -14    1.00    5.50
   1  -3  14   -1.50    2.80
  -1  -3 -14    0.00    2.30
   1   3  14   -5.00    5.20
  -1   3 -14    3.20    3.10
   1   3  14    4.90    2.60
   2  -3  14    0.00    3.60
  -2  -3 -14    5.80    5.80
  -2   3 -14   -4.10    4.00
  -2   3 -14    2.80    6.00
  -2   3 -14   -6.10    4.60
   2   3  14    1.90    5.90
   3  -3  14  397.26   15.70
  -3  -3 -14  357.96   18.30
   3   3  14  404.86   19.20
  -3   3 -14  364.56   16.90
  -3   3 -14  395.06   16.00
  -3   3 -14  367.16   17.60
  -4  -3 -14 1240.48   36.80
  -4   3 -14 1247.68   35.20
  -4   3 -14 1260.37   33.90
  -4   3 -14 1227.68   34.60
  -5  -3 -14    7.50    8.70
  -5   3 -14   -6.10    8.00
  -5   3 -14    8.10    7.90
  -6  -3 -14   33.70    3.70
  -6  -3 -14    9.80    9.20
   6  -3  14   39.40    9.80
  -6  -3 -14   25.90    3.20
  -6   3 -14   42.00   11.70
  -7  -3 -14   17.40    3.70
  -7  -3 -14    3.00    4.80
  -7  -3 -14    4.40    9.00
   7  -3  14   18.80    8.60
   8  -3  14    6.00    8.30
  -8  -3 -14  -14.80    4.40
  -8  -3 -14    2.90    9.10
  -8   3 -14   -9.30   10.00
  -8  -4  14   47.40   11.10
   8  -4 -14   54.69   13.10
   8   4 -14   44.00   11.70
  -8   4  14   46.30   13.20
   7  -4 -14   83.39   13.50
  -7  -4  14   63.09   10.70
   7   4 -14   83.99   13.70
  -7   4  14   55.49   12.10
  -6  -4  14    5.80    7.00
   6  -4 -14   21.20    9.80
   6   4 -14    0.70    9.10
  -6   4  14    4.70    9.60
  -5  -4  14   50.29    7.80
   5  -4 -14   54.89   11.30
  -5   4  14   60.39   12.00
   5   4 -14   47.00    6.80
   5   4 -14   45.70   10.90
  -4  -4  14   -0.10    4.10
   4  -4 -14   -2.00    7.00
  -4   4  14   -2.40    7.30
   4   4 -14   -2.10    3.20
   4   4 -14    0.30    8.80
   3  -4 -14  119.69   12.10
  -3  -4  14  135.79    5.50
  -3   4  14  127.19   13.90
  -3   4  14  133.69   12.60
   3   4 -14  121.49   13.20
  -2  -4  14  368.06   18.20
   2  -4 -14  380.16   16.20
  -2   4  14  384.36   16.20
  -2   4  14  396.46   18.00
   2   4 -14  377.36   19.40
  -2   4  14  385.26   18.90
   1  -4 -14  179.78   10.30
  -1  -4  14  184.28   12.70
   1  -4 -14  165.98   11.80
  -1   4  14  196.98   10.80
  -1   4  14  177.68   12.70
   1   4 -14  183.78   14.40
   0  -4  14  395.36   17.80
   0  -4 -14  405.66   17.80
   0  -4 -14  410.76   12.90
   0   4  14  398.36   17.90
   0   4 -14  420.56   19.50
   0   4  14  406.46   13.10
  -1  -4 -14    2.20    5.90
   1  -4  14    3.30    2.50
  -1  -4 -14    0.60    2.00
  -1   4 -14    0.90    5.50
  -1   4 -14    0.90    6.80
   1   4  14    5.40    2.60
  -1   4 -14   -1.70    2.80
   1   4  14    0.20    5.40
   2  -4  14 1220.48   28.10
  -2  -4 -14 1173.88   34.20
  -2   4 -14 1240.68   28.40
   2   4  14 1269.97   35.50
  -2   4 -14 1273.77   35.30
  -2   4 -14 1223.18   34.50
  -3  -4 -14   23.40    8.60
   3  -4  14   21.00    5.80
  -3   4 -14   18.50    8.20
  -3   4 -14   18.60    6.70
   4  -4  14    8.10    6.40
  -4  -4 -14   -0.90    8.40
  -4   4 -14    2.10    7.60
  -4   4 -14   22.10    8.10
  -5  -4 -14   73.09   12.30
  -5   4 -14   84.99   11.90
  -5   4 -14  108.79   14.00
  -6  -4 -14   49.00   11.50
  -6   4 -14   45.60   11.70
   7  -4  14   98.19   14.20
  -7  -4 -14   61.29   12.80
  -7   4 -14   77.39   14.10
  -8  -4 -14   23.60   10.90
   8  -4  14   -2.90    8.60
  -8   4 -14   -1.20   10.40
   8  -5 -14   14.90    9.60
  -8  -5  14    3.30    7.40
   8   5 -14    8.90    9.60
  -7  -5  14   20.90    7.80
   7  -5 -14   18.60   10.10
   7   5 -14   18.60    9.70
  -7   5  14   15.70   10.50
   6  -5 -14   17.20    9.50
  -6   5  14   18.10   10.70
   6   5 -14   29.30    6.70
   6   5 -14   41.30   11.20
  -5  -5  14   61.19    7.30
   5  -5 -14   67.09   12.20
  -5   5  14   42.90   11.60
   5   5 -14   47.30   11.30
   5   5 -14   60.79    7.00
  -4  -5  14  306.47   10.60
   4  -5 -14  270.37   17.80
   4   5 -14  305.57   10.30
  -4   5  14  314.57   20.60
   4   5 -14  281.27   20.10
   3  -5 -14  698.93   25.10
   3   5 -14  698.03   28.30
  -3   5  14  731.63   25.40
  -3   5  14  752.42   28.40
   2  -5 -14  147.99   13.80
   2   5 -14  158.48   16.10
  -2   5  14  135.29   11.90
  -2   5  14  137.79   14.40
   1  -5 -14    1.90    4.30
   1  -5 -14   -4.90    6.00
  -1   5  14   -2.40    4.90
   1   5 -14    5.30    7.80
   0  -5 -14   -1.90    6.30
   0  -5 -14   -0.30    3.60
   0   5 -14    0.30    7.50
   0   5  14   -1.30    3.90
  -1  -5 -14  382.86   19.20
  -1  -5 -14  381.66   10.70
  -1   5 -14  383.96   20.10
  -1   5 -14  404.46   11.20
   1   5  14  395.86   11.00
  -1   5 -14  382.26   10.40
   2  -5  14  485.25   15.50
  -2  -5 -14  503.55   22.50
  -2   5 -14  521.35   16.40
  -2   5 -14  527.95   23.40
  -3  -5 -14   82.69   11.70
   3  -5  14   86.69    9.30
  -3   5 -14   68.69   11.50
  -3   5 -14   80.19    9.50
  -4  -5 -14  157.68   15.40
   4  -5  14  174.98   13.00
  -4   5 -14  147.59   14.30
  -4   5 -14  166.18   16.10
  -5  -5 -14  170.98   17.30
  -5   5 -14  182.98   17.20
  -5   5 -14  154.98   15.80
  -6  -5 -14   84.99   13.90
  -6   5 -14   66.49   13.00
  -6   5 -14   61.19   11.90
  -7  -5 -14    1.50    8.60
  -7   5 -14   -3.50    9.40
   7  -6 -14    3.50    8.30
  -7  -6  14    7.20    5.80
   7   6 -14  -10.10    7.80
  -7   6  14   -5.70    9.00
  -6  -6  14    6.00    5.30
   6  -6 -14    5.70    8.30
  -6   6  14    7.50   10.00
   6   6 -14   -8.60    4.30
   6   6 -14    4.20    9.20
   5  -6 -14    5.80    7.30
  -5  -6  14   11.00    4.30
  -5   6  14    6.10    9.40
   5   6 -14    2.90    4.00
   5   6 -14    0.10    9.60
   4  -6 -14   -4.70    6.50
  -4  -6  14   -2.40    2.70
  -4   6  14    7.10    9.50
   4   6 -14   -1.50    2.70
   4   6 -14   -8.70    8.80
   3  -6 -14   46.60    9.10
   3   6 -14   46.00   11.90
  -3   6  14   38.30   10.70
   2  -6 -14  134.29   12.10
   2   6 -14  111.99   15.10
  -2   6  14  128.39   12.70
  -2   6  14   96.59   13.20
   1  -6 -14   61.99    8.40
   1  -6 -14   49.70   10.00
   1   6 -14   68.09   12.50
  -1   6  14   61.99    8.50
   0  -6 -14  564.04   17.40
   0  -6 -14  561.14   23.50
   0   6  14  532.95   17.00
   0   6 -14  536.15   25.10
  -1  -6 -14    7.40    7.50
   1   6  14   10.70    4.00
  -1   6 -14    9.70    3.10
   1   6  14   10.50    3.80
  -1   6 -14    8.40    8.90
  -1   6 -14    9.30    3.90
  -2  -6 -14   82.39   12.50
  -2   6 -14   80.69   12.70
  -2   6 -14   80.29    8.10
  -3  -6 -14   -5.20    7.70
   3  -6  14   -6.10    4.60
  -3   6 -14   -6.00    8.00
  -3   6 -14   -2.40    5.90
   4  -6  14   63.49    9.10
  -4  -6 -14   51.79   11.70
  -4   6 -14   69.39   13.10
  -4   6 -14   62.79    9.90
  -5  -6 -14  127.79   15.20
  -5   6 -14  155.68   17.70
  -5   6 -14  135.69   15.00
  -6  -6 -14   15.40   10.20
  -6   6 -14   21.00   10.30
  -6   6 -14   23.60   10.50
  -7  -6 -14   25.30   10.40
  -7   6 -14   22.50   10.60
  -7   6 -14   15.00   10.70
  -6  -7  14    5.50    4.80
   6  -7 -14   16.70    8.90
  -6   7  14  -18.50    8.50
   6   7 -14    0.70    5.00
   6   7 -14  -14.40    8.80
  -5  -7  14   21.60    4.80
   5  -7 -14   34.30    9.40
  -5   7  14   18.20   10.10
   5   7 -14   17.80    4.50
   5   7 -14   17.00   10.90
   4  -7 -14   38.20    9.30
  -4   7  14   32.50   11.00
   4   7 -14   30.10   12.20
   3  -7 -14    7.40    7.20
  -3   7  14   -1.80    8.80
   3   7 -14  -11.60    8.70
   2  -7 -14   30.10    8.10
  -2   7  14   28.40   10.30
  -2   7  14   50.19   10.40
   2   7 -14   32.10   12.00
   1  -7 -14   48.00    7.80
   1   7 -14   51.09   12.40
  -1   7  14   54.29    9.90
   0  -7 -14  430.16   21.70
   0  -7 -14  422.26   16.00
   0   7 -14  442.06   24.40
   0   7  14  399.46   15.50
  -1  -7 -14   76.69   12.50
   1   7  14   66.59    6.60
   1   7  14   65.69    6.90
  -1   7 -14   75.89    5.80
  -1   7 -14   63.39    6.60
  -1   7 -14   65.49   12.50
  -2  -7 -14   12.50    9.00
  -2   7 -14   21.70    6.00
  -2   7 -14   20.80   10.00
  -2   7 -14   19.90    4.70
  -3  -7 -14    7.10    9.10
  -3   7 -14   -7.00    5.60
  -3   7 -14    4.40   10.10
  -3   7 -14    4.60    4.40
  -4  -7 -14  104.09   14.60
   4  -7  14  105.49   11.10
  -4   7 -14  112.39   12.30
  -4   7 -14  112.19   15.30
  -5  -7 -14  113.49   15.50
  -5   7 -14  135.39   14.60
  -5   7 -14  122.19   16.60
  -6  -7 -14   14.90    9.80
  -6   7 -14    0.90    9.50
  -6   7 -14   16.90   10.10
   5  -8 -14   12.00    8.60
  -5  -8  14    7.10    3.30
   5   8 -14   -9.60    9.90
  -5   8  14    6.00   10.40
   4  -8 -14  215.58   23.60
  -4   8  14  208.68   20.90
   4   8 -14  206.88   20.70
   3  -8 -14    3.30    7.00
   3   8 -14    7.90   10.70
  -3   8  14   23.20   10.90
   2  -8 -14  157.58   14.00
   2   8 -14  146.89   18.20
  -2   8  14  163.38   18.50
   1  -8 -14   29.40    7.70
  -1   8  14   26.90   10.40
   1   8 -14   10.80   15.10
  -1   8  14   35.40    7.60
   0  -8 -14   24.30   15.10
   0   8  14   21.70    6.30
   0   8  14   29.60    6.40
   0   8 -14   21.80   10.90
  -1  -8 -14  153.08   16.30
  -1   8 -14  144.79    8.50
   1   8  14  126.69    9.80
   1   8  14  172.18    9.40
  -1   8 -14  129.29   16.10
  -2  -8 -14  234.18   18.60
  -2   8 -14  221.48   12.40
   2   8  14  200.58    8.20
   2   8  14  217.78    6.90
  -2   8 -14  226.58   10.80
  -2   8 -14  229.58   20.40
  -3  -8 -14   17.90    9.70
  -3   8 -14    7.50    6.70
  -3   8 -14   16.80    8.20
  -3   8 -14    8.40    9.90
  -4  -8 -14   42.90   11.30
  -4   8 -14    1.10    7.60
  -4   8 -14   28.30   11.80
  -5  -8 -14    6.10    8.50
  -5   8 -14   -4.40    8.50
  -5   8 -14   10.90   10.30
   4  -9 -14   91.49   13.70
   4   9 -14   81.79   16.10
  -4   9  14   58.69   14.70
   3  -9 -14    4.30    7.50
  -3   9  14    8.10   10.00
   3   9 -14  -10.80    9.70
   2  -9 -14   11.40    7.60
   2   9 -14   26.20   12.20
  -2   9  14   27.40   11.30
   1   9 -14   -7.20    9.20
  -1   9  14    0.80    9.30
   0  -9 -14  164.08   16.80
   0   9  14  120.99   11.50
   0   9 -14   98.89   15.40
  -1  -9 -14   12.30    9.00
  -1   9 -14   29.70    4.10
  -1   9 -14   12.00    4.80
  -1   9 -14    9.60   10.20
   1   9  14   16.00    6.10
  -2  -9 -14    9.10    8.60
  -2   9 -14   -2.60    5.50
   2   9  14   -1.80    3.90
   2   9  14   21.90    3.50
  -2   9 -14   -4.70    9.60
  -3  -9 -14  139.09   16.80
  -3   9 -14  125.19   12.80
  -3   9 -14  153.88   18.30
   1  10 -14    4.30   11.10
   0  10  14   -8.40    6.10
   0  10 -14   -3.20   10.60
  -9   0  15   -5.20   10.20
   9   0 -15    5.20    9.40
   8   0 -15    6.10    9.00
  -7   0  15  -15.20    7.60
  -6   0  15    7.40    7.80
   6   0 -15   -2.00    7.50
   5   0 -15   -7.90    7.60
  -5   0  15   -1.20    6.30
   5   0 -15   -1.10    5.10
   4   0 -15    5.30    7.20
  -4   0  15    6.00    5.80
  -4   0  15    2.00    6.80
  -3   0  15    0.00    3.90
  -3   0  15    1.10    4.30
   3   0 -15   -7.60    5.40
  -2   0  15    0.60    5.90
  -2   0  15   -3.80    3.90
  -2   0  15    1.30    4.00
   2   0 -15   -3.50    5.80
  -1   0  15   -3.70    5.60
   1   0 -15    1.20    6.00
  -1   0  15    4.00    4.20
   1   0 -15    6.70    4.20
   0   0 -15    9.80    4.80
   0   0  15    7.70    4.80
   0   0  15   10.50    5.30
   0   0 -15   13.20    5.90
   1   0  15    4.50    2.50
  -1   0 -15    8.40    5.20
  -1   0 -15    1.80    4.80
   1   0  15   -1.10    4.20
  -2   0 -15   -4.50    3.30
   2   0  15    2.00    5.30
  -2   0 -15    7.50    4.50
  -2   0 -15   -5.60    4.90
   3   0  15   -2.50    5.70
  -3   0 -15    2.40    3.60
  -3   0 -15   -0.70    6.40
  -3   0 -15    2.40    3.90
  -4   0 -15   -4.20    6.80
  -4   0 -15    0.10    4.10
  -4   0 -15   -1.10    4.30
   4   0  15   -5.90    7.10
  -5   0 -15    1.60    4.60
  -5   0 -15   -4.80    7.70
  -5   0 -15    2.30    5.10
  -6   0 -15   -4.40    9.30
  -6   0 -15    1.70    4.50
  -7   0 -15   15.20    5.30
   7   0  15   -1.60    5.50
  -7   0 -15    6.40    9.00
   8   0  15    0.90    6.10
  -8   0 -15    0.20    9.20
   9  -1 -15   13.70    9.70
  -9  -1  15    0.80   10.50
  -9   1  15    7.30   10.00
   9   1 -15   13.10    9.50
  -8  -1  15    7.50    9.00
   8  -1 -15    9.20    8.30
   8   1 -15    6.30    8.50
  -8   1  15    5.30   10.00
  -7  -1  15   27.20    9.70
   7  -1 -15   14.20   10.20
  -7   1  15   12.90    9.70
  -6  -1  15   13.90    8.00
   6  -1 -15   11.90    8.60
   6   1 -15   -0.20    5.90
  -6   1  15   -3.30    7.20
   6   1 -15    1.00    8.50
  -5  -1  15   88.29   11.30
   5  -1 -15  107.09   11.30
   5  -1 -15   90.79   12.00
   5   1 -15   77.99   11.50
   5   1 -15   98.49   10.00
  -5   1  15   78.79   10.50
  -4  -1  15  171.78   14.50
  -4  -1  15  197.78   11.70
   4  -1 -15  177.38   14.00
   4   1 -15  189.48   10.70
  -4   1  15  171.38   12.90
   4   1 -15  194.38   14.80
  -4   1  15  176.58   14.30
  -4   1  15  159.98   12.60
   3  -1 -15    1.50    5.40
  -3  -1  15    1.50    3.90
  -3  -1  15    4.90    6.50
  -3  -1  15    2.60    3.50
  -3   1  15    0.30    5.90
   3   1 -15   -0.80    6.60
  -3   1  15    1.90    4.50
  -3   1  15   -4.10    4.70
  -2  -1  15   60.89    8.80
  -2  -1  15   58.19    6.40
   2  -1 -15   52.39    8.30
  -2   1  15   46.90    6.90
   2   1 -15   51.39    8.60
  -2   1  15   51.49    6.70
  -2   1  15   43.00    7.50
   1  -1 -15  344.87   13.60
  -1  -1  15  349.37   15.70
  -1  -1  15  359.26   11.30
   1  -1 -15  319.47   14.30
  -1   1  15  327.97   13.40
  -1   1  15  350.76   14.50
   1   1 -15  328.77   15.70
   0  -1  15  178.78    9.00
   0  -1  15  146.39   10.90
   0  -1 -15  165.48   10.20
   0  -1 -15  156.28   10.50
   0   1 -15  174.98   12.30
   0   1  15  167.88   10.00
   0   1  15  164.58   10.80
   0   1 -15  153.38    8.20
  -1  -1 -15   11.50    4.40
   1  -1  15   11.20    4.80
   1  -1  15    9.70    5.10
  -1  -1 -15    7.80    5.50
  -1   1 -15   13.80    5.90
   1   1  15   15.70    6.00
  -1   1 -15    5.70    4.40
  -2  -1 -15   67.79    6.40
   2  -1  15   63.69    7.60
  -2  -1 -15   71.59    5.80
  -2  -1 -15   57.39    7.90
  -2   1 -15   61.39    7.20
  -2   1 -15   62.39    7.10
  -2   1 -15   55.99    7.30
   2   1  15   60.59    8.40
   3  -1  15   57.99    7.90
  -3  -1 -15   63.39    5.50
  -3  -1 -15   72.19    9.80
  -3  -1 -15   72.49    6.30
   3   1  15   65.19   10.70
  -3   1 -15   58.49    8.50
  -3   1 -15   69.49    7.60
  -3   1 -15   53.79    7.20
  -4  -1 -15  184.58    8.90
   4  -1  15  164.18   13.50
  -4  -1 -15  162.68   14.60
  -4  -1 -15  186.58   10.00
   4   1  15  156.48   14.40
  -4   1 -15  184.38   11.70
  -4   1 -15  187.58   12.10
  -4   1 -15  189.18   14.50
  -5  -1 -15  189.48   16.80
  -5  -1 -15  205.78   10.60
  -5  -1 -15  193.18    9.80
  -5   1 -15  211.78   13.10
  -5   1 -15  216.88   13.90
  -5   1 -15  210.38   16.70
  -6  -1 -15  206.38   11.40
  -6  -1 -15  179.88   10.40
  -6  -1 -15  187.68   17.40
  -6   1 -15  200.48   13.20
  -6   1 -15  168.98   17.40
  -7  -1 -15  134.19    9.90
   7  -1  15   95.89   11.60
  -7  -1 -15  117.49   15.50
  -7   1 -15   81.59   17.40
  -8  -1 -15   27.90    6.00
  -8  -1 -15   11.50   10.10
   8  -1  15    9.10    7.20
   8   1  15   11.10    6.20
  -8   1 -15   14.20   10.90
  -8  -2  15  394.26   22.50
   8  -2 -15  443.26   25.10
  -8   2  15  358.86   24.00
   8   2 -15  434.16   24.80
   7  -2 -15    6.80    8.00
  -7  -2  15   12.60    8.60
   7   2 -15   18.40   11.20
  -7   2  15   10.00    9.50
   6  -2 -15   81.19   12.20
  -6  -2  15   77.49   10.60
   6   2 -15   72.69    9.40
   6   2 -15   66.49   12.40
  -6   2  15   88.89   13.00
   5  -2 -15   -1.30    7.80
  -5  -2  15    1.50    6.20
   5   2 -15   10.90    8.70
  -5   2  15   -3.10    7.60
   5   2 -15    2.00    5.00
  -4  -2  15   10.30    5.20
   4  -2 -15   17.90    7.90
  -4   2  15   12.00    8.40
   4   2 -15   11.20    8.10
  -4   2  15   17.20    7.30
   4   2 -15   11.80    4.40
  -4   2  15   12.30    6.30
   3  -2 -15  340.67   16.50
  -3  -2  15  363.26   17.60
  -3  -2  15  362.66   12.20
  -3   2  15  334.87   16.40
  -3   2  15  367.76   15.80
   3   2 -15  350.06   18.00
   2  -2 -15  608.64   20.30
  -2  -2  15  603.84   14.50
  -2  -2  15  632.14   14.90
  -2  -2  15  651.03   25.60
   2   2 -15  642.74   22.80
  -2   2  15  603.64   20.00
  -2   2  15  654.13   21.70
  -2   2  15  615.14   20.50
  -1  -2  15  122.59   10.70
  -1  -2  15  141.29    5.80
   1  -2 -15  134.09    9.70
  -1  -2  15  145.49    6.00
   1  -2 -15  150.48   10.50
  -1   2  15  129.69    9.90
  -1   2  15  143.49   10.60
   1   2 -15  155.58   12.70
   0  -2  15   15.80    3.60
   0  -2 -15    9.70    5.60
   0  -2 -15   23.10    4.90
   0  -2  15   19.90    6.20
   0   2  15   17.90    6.10
   0   2 -15   16.90    3.30
   0   2 -15   16.50    7.30
   0   2  15   11.50    4.70
  -1  -2 -15  662.93   21.30
   1  -2  15  634.04   20.60
  -1  -2 -15  640.24   15.70
   1  -2  15  657.93   17.30
   1   2  15  625.14   15.80
  -1   2 -15  626.04   21.40
   1   2  15  672.33   21.50
  -1   2 -15  629.74   16.80
  -2  -2 -15  110.69   11.10
   2  -2  15  112.49    8.80
  -2  -2 -15  130.59    5.30
  -2  -2 -15  122.79    5.50
   2   2  15  131.09   11.30
  -2   2 -15  129.99   10.70
  -2   2 -15  108.99    9.70
  -2   2 -15  124.29    9.20
  -3  -2 -15  107.89   11.50
  -3  -2 -15  103.69    4.20
   3  -2  15   92.49    9.60
  -3   2 -15  113.09   10.00
  -3   2 -15  109.09   10.50
   3   2  15  107.49   11.30
  -3   2 -15   99.89   10.70
  -4  -2 -15  993.40   19.80
  -4  -2 -15  991.60   20.10
   4  -2  15  963.60   29.30
  -4  -2 -15  963.30   31.50
  -4   2 -15  991.80   29.10
  -4   2 -15  988.80   29.50
  -5  -2 -15  101.09    6.30
  -5  -2 -15   98.09   13.30
  -5  -2 -15  102.69    6.50
  -5   2 -15  106.39   11.70
  -5   2 -15  101.99   12.90
  -6  -2 -15  284.97   20.20
[truncated: 193,478 more chars]
